# Supplementary material for: Structural features stabilized by divalent cation coordination within hepatitis E virus ORF1 are critical for viral replication
Source: eLife. 2023 Feb 28;12:e80529. doi: 10.7554/eLife.80529 (PMC9977285; doi:10.7554/eLife.80529)
Supplement: Source data 1. — These files are the best ranked (ranked 0) predictions generated by AlphaFold of HEV ORF1, its associated point mutants, and the hepatitis A virus (HAV) 3 C protease. [file elife-80529-data1.zip]

Archive with 81 entries (79 files):
- AlphaFold Predictions Figures 4-5 ΓÇô Source Data/
- AlphaFold Predictions Figures 4-5 ΓÇô Source Data/C563A_ranked_0.pdb
- __MACOSX/AlphaFold Predictions Figures 4-5 ΓÇô Source Data/._C563A_ranked_0.pdb
- AlphaFold Predictions Figures 4-5 ΓÇô Source Data/H249A_ranked_0.pdb
- __MACOSX/AlphaFold Predictions Figures 4-5 ΓÇô Source Data/._H249A_ranked_0.pdb
- AlphaFold Predictions Figures 4-5 ΓÇô Source Data/ORF1 WT_ranked_0.pdb
- __MACOSX/AlphaFold Predictions Figures 4-5 ΓÇô Source Data/._ORF1 WT_ranked_0.pdb
- AlphaFold Predictions Figures 4-5 ΓÇô Source Data/D248A_ranked_0.pdb
- __MACOSX/AlphaFold Predictions Figures 4-5 ΓÇô Source Data/._D248A_ranked_0.pdb
- AlphaFold Predictions Figures 4-5 ΓÇô Source Data/C483A_ranked_0.pdb
- __MACOSX/AlphaFold Predictions Figures 4-5 ΓÇô Source Data/._C483A_ranked_0.pdb
- AlphaFold Predictions Figures 4-5 ΓÇô Source Data/3ABC_ranked_0.pdb
- __MACOSX/AlphaFold Predictions Figures 4-5 ΓÇô Source Data/._3ABC_ranked_0.pdb
- Figure 1 - Source Data 1.xlsx
- __MACOSX/._Figure 1 - Source Data 1.xlsx
- Figure 2 - Source Data.xlsx
- __MACOSX/._Figure 2 - Source Data.xlsx
- Figure 3 - Source Data.xlsx
- __MACOSX/._Figure 3 - Source Data.xlsx
- Figure 6 - Source Data.xlsx
- __MACOSX/._Figure 6 - Source Data.xlsx
- Figure 7 Source Data/
- Figure 7 Source Data/HA_C3-WT_NoTag_F_20220405.tif
- Figure 7 Source Data/zsGreen_C2-Mock_duplicate1_40x_C_20220405.tif
- __MACOSX/Figure 7 Source Data/._zsGreen_C2-Mock_duplicate1_40x_C_20220405.tif
- Figure 7 Source Data/HA_C3-L-Ha-L_C563A_C_20220406.tif
- __MACOSX/Figure 7 Source Data/._HA_C3-L-Ha-L_C563A_C_20220406.tif
- Figure 7 Source Data/Hoechst_C1-L-Ha-L_WT_E_20220405.tif
- __MACOSX/Figure 7 Source Data/._Hoechst_C1-L-Ha-L_WT_E_20220405.tif
- Figure 7 Source Data/HA_C3-L-Ha-L_WT_E_20220405.tif
- __MACOSX/Figure 7 Source Data/._HA_C3-L-Ha-L_WT_E_20220405.tif
- Figure 7 Source Data/Hoechst_C1-L-HA-L_H249A_C_20220405.tif
- __MACOSX/Figure 7 Source Data/._Hoechst_C1-L-HA-L_H249A_C_20220405.tif
- Figure 7 Source Data/zsGreen_C2-WT_NoTag_F_20220405.tif
- __MACOSX/Figure 7 Source Data/._zsGreen_C2-WT_NoTag_F_20220405.tif
- Figure 7 Source Data/Merge_WT_NoTag_F_20220405.nd2 (RGB).tif
- __MACOSX/Figure 7 Source Data/._Merge_WT_NoTag_F_20220405.nd2 (RGB).tif
- Figure 7 Source Data/HA_C3-L-HA-L_D248A_A_20220405.tif
- __MACOSX/Figure 7 Source Data/._HA_C3-L-HA-L_D248A_A_20220405.tif
- Figure 7 Source Data/Hoechst_C1-L-HA-L_D248A_A_20220405.tif
- __MACOSX/Figure 7 Source Data/._Hoechst_C1-L-HA-L_D248A_A_20220405.tif
- Figure 7 Source Data/Hoechst_C1-WT_NoTag_F_20220405.tif
- __MACOSX/Figure 7 Source Data/._Hoechst_C1-WT_NoTag_F_20220405.tif
- Figure 7 Source Data/HA_C3-L-HA-L_H249A_C_20220405.tif
- __MACOSX/Figure 7 Source Data/._HA_C3-L-HA-L_H249A_C_20220405.tif
- Figure 7 Source Data/Hoechst_C1-L-HA-L_C483A_40x_F_20220405.tif
- __MACOSX/Figure 7 Source Data/._Hoechst_C1-L-HA-L_C483A_40x_F_20220405.tif
- Figure 7 Source Data/Hoechst_C1-L-Ha-L_C563A_C_20220406.tif
- __MACOSX/Figure 7 Source Data/._Hoechst_C1-L-Ha-L_C563A_C_20220406.tif
- Figure 7 Source Data/Merge_L-Ha-L_WT_E_20220405.nd2 (RGB).tif
- __MACOSX/Figure 7 Source Data/._Merge_L-Ha-L_WT_E_20220405.nd2 (RGB).tif
- Figure 7 Source Data/zsGreen_C2-L-Ha-L_C563A_C_20220406.tif
- __MACOSX/Figure 7 Source Data/._zsGreen_C2-L-Ha-L_C563A_C_20220406.tif
- Figure 7 Source Data/Hoechst_C1-Mock_duplicate1_40x_C_20220405.tif
- __MACOSX/Figure 7 Source Data/._Hoechst_C1-Mock_duplicate1_40x_C_20220405.tif
- Figure 7 Source Data/zsGreen_C2-L-HA-L_C483A_40x_F_20220405.tif
- __MACOSX/Figure 7 Source Data/._zsGreen_C2-L-HA-L_C483A_40x_F_20220405.tif
- Figure 7 Source Data/zsGreen_C2-L-HA-L_D248A_A_20220405.tif
- __MACOSX/Figure 7 Source Data/._zsGreen_C2-L-HA-L_D248A_A_20220405.tif
- Figure 7 Source Data/zsGreen_C2-L-Ha-L_WT_E_20220405.tif
- __MACOSX/Figure 7 Source Data/._zsGreen_C2-L-Ha-L_WT_E_20220405.tif
- Figure 7 Source Data/Merge_L-HA-L_H249A_C_20220405.nd2 (RGB).tif
- __MACOSX/Figure 7 Source Data/._Merge_L-HA-L_H249A_C_20220405.nd2 (RGB).tif
- Figure 7 Source Data/zsGreen_C2-L-HA-L_H249A_C_20220405.tif
- __MACOSX/Figure 7 Source Data/._zsGreen_C2-L-HA-L_H249A_C_20220405.tif
- Figure 7 Source Data/Merge_Mock_duplicate1_40x_C_20220405.nd2 (RGB).tif
- __MACOSX/Figure 7 Source Data/._Merge_Mock_duplicate1_40x_C_20220405.nd2 (RGB).tif
- Figure 7 Source Data/HA_C3-Mock_duplicate1_40x_C_20220405.tif
- __MACOSX/Figure 7 Source Data/._HA_C3-Mock_duplicate1_40x_C_20220405.tif
- Figure 7 Source Data/Merge_L-HA-L_D248A_A_20220405.nd2 (RGB).tif
- __MACOSX/Figure 7 Source Data/._Merge_L-HA-L_D248A_A_20220405.nd2 (RGB).tif
- Figure 7 Source Data/Merge_L-Ha-L_C563A_C_20220406.nd2 (RGB).tif
- __MACOSX/Figure 7 Source Data/._Merge_L-Ha-L_C563A_C_20220406.nd2 (RGB).tif
- Figure 7 Source Data/HA_C3-L-HA-L_C483A_40x_F_20220405.tif
- __MACOSX/Figure 7 Source Data/._HA_C3-L-HA-L_C483A_40x_F_20220405.tif
- Figure 7 Source Data/Merge_L-HA-L_C483A_40x_F_20220405.nd2 (RGB).tif
- __MACOSX/Figure 7 Source Data/._Merge_L-HA-L_C483A_40x_F_20220405.nd2 (RGB).tif
- README_file.txt
- __MACOSX/._README_file.txt
- Supplementary figure 5 - Source Data.xlsx
- __MACOSX/._Supplementary figure 5 - Source Data.xlsx
