# Supplementary material for: Structural features stabilized by divalent cation coordination within hepatitis E virus ORF1 are critical for viral replication
Source: eLife. 2023 Feb 28;12:e80529. doi: 10.7554/eLife.80529 (PMC9977285; doi:10.7554/eLife.80529)
Supplement: Source data 1. — These files are the best ranked (ranked 0) predictions generated by AlphaFold of HEV ORF1, its associated point mutants, and the hepatitis A virus (HAV) 3 C protease. [file elife-80529-data1.zip › AlphaFold Predictions Figures 4-5 ΓÇô Source Data/C563A_ranked_0.pdb]

ATOM      1  N   MET A   1      -1.642   3.519 -19.691  1.00 30.73           N  
ATOM      2  H   MET A   1      -1.516   3.222 -18.734  1.00 30.73           H  
ATOM      3  H2  MET A   1      -1.243   2.809 -20.288  1.00 30.73           H  
ATOM      4  H3  MET A   1      -1.169   4.398 -19.846  1.00 30.73           H  
ATOM      5  CA  MET A   1      -3.084   3.632 -19.999  1.00 30.73           C  
ATOM      6  HA  MET A   1      -3.571   4.312 -19.301  1.00 30.73           H  
ATOM      7  C   MET A   1      -3.663   2.249 -19.796  1.00 30.73           C  
ATOM      8  CB  MET A   1      -3.321   4.132 -21.435  1.00 30.73           C  
ATOM      9  HB2 MET A   1      -4.380   4.035 -21.672  1.00 30.73           H  
ATOM     10  HB3 MET A   1      -2.751   3.526 -22.140  1.00 30.73           H  
ATOM     11  O   MET A   1      -3.140   1.321 -20.397  1.00 30.73           O  
ATOM     12  CG  MET A   1      -2.924   5.607 -21.581  1.00 30.73           C  
ATOM     13  HG2 MET A   1      -3.533   6.188 -20.888  1.00 30.73           H  
ATOM     14  HG3 MET A   1      -1.878   5.738 -21.304  1.00 30.73           H  
ATOM     15  SD  MET A   1      -3.163   6.308 -23.233  1.00 30.73           S  
ATOM     16  CE  MET A   1      -1.662   5.760 -24.093  1.00 30.73           C  
ATOM     17  HE1 MET A   1      -1.682   6.130 -25.118  1.00 30.73           H  
ATOM     18  HE2 MET A   1      -1.621   4.671 -24.112  1.00 30.73           H  
ATOM     19  HE3 MET A   1      -0.780   6.156 -23.589  1.00 30.73           H  
ATOM     20  N   GLU A   2      -4.603   2.079 -18.871  1.00 28.66           N  
ATOM     21  H   GLU A   2      -5.064   2.863 -18.431  1.00 28.66           H  
ATOM     22  CA  GLU A   2      -5.056   0.747 -18.444  1.00 28.66           C  
ATOM     23  HA  GLU A   2      -4.213   0.056 -18.442  1.00 28.66           H  
ATOM     24  C   GLU A   2      -6.097   0.204 -19.416  1.00 28.66           C  
ATOM     25  CB  GLU A   2      -5.598   0.801 -17.012  1.00 28.66           C  
ATOM     26  HB2 GLU A   2      -6.079  -0.147 -16.773  1.00 28.66           H  
ATOM     27  HB3 GLU A   2      -6.331   1.604 -16.938  1.00 28.66           H  
ATOM     28  O   GLU A   2      -7.206   0.719 -19.499  1.00 28.66           O  
ATOM     29  CG  GLU A   2      -4.440   1.034 -16.032  1.00 28.66           C  
ATOM     30  HG2 GLU A   2      -3.748   0.196 -16.111  1.00 28.66           H  
ATOM     31  HG3 GLU A   2      -3.901   1.937 -16.317  1.00 28.66           H  
ATOM     32  CD  GLU A   2      -4.911   1.190 -14.583  1.00 28.66           C  
ATOM     33  OE1 GLU A   2      -4.126   0.801 -13.695  1.00 28.66           O  
ATOM     34  OE2 GLU A   2      -5.997   1.780 -14.385  1.00 28.66           O  
ATOM     35  N   ALA A   3      -5.708  -0.816 -20.177  1.00 38.98           N  
ATOM     36  H   ALA A   3      -4.781  -1.194 -20.043  1.00 38.98           H  
ATOM     37  CA  ALA A   3      -6.456  -1.314 -21.324  1.00 38.98           C  
ATOM     38  HA  ALA A   3      -7.256  -0.608 -21.544  1.00 38.98           H  
ATOM     39  C   ALA A   3      -7.133  -2.663 -21.030  1.00 38.98           C  
ATOM     40  CB  ALA A   3      -5.500  -1.341 -22.525  1.00 38.98           C  
ATOM     41  HB1 ALA A   3      -4.712  -2.077 -22.363  1.00 38.98           H  
ATOM     42  HB2 ALA A   3      -6.063  -1.625 -23.415  1.00 38.98           H  
ATOM     43  HB3 ALA A   3      -5.050  -0.361 -22.679  1.00 38.98           H  
ATOM     44  O   ALA A   3      -6.802  -3.660 -21.666  1.00 38.98           O  
ATOM     45  N   HIS A   4      -7.988  -2.726 -19.998  1.00 40.84           N  
ATOM     46  H   HIS A   4      -8.221  -1.864 -19.525  1.00 40.84           H  
ATOM     47  CA  HIS A   4      -8.288  -4.019 -19.354  1.00 40.84           C  
ATOM     48  HA  HIS A   4      -8.033  -4.812 -20.057  1.00 40.84           H  
ATOM     49  C   HIS A   4      -9.754  -4.313 -18.966  1.00 40.84           C  
ATOM     50  CB  HIS A   4      -7.346  -4.173 -18.142  1.00 40.84           C  
ATOM     51  HB2 HIS A   4      -6.438  -3.593 -18.308  1.00 40.84           H  
ATOM     52  HB3 HIS A   4      -7.829  -3.787 -17.245  1.00 40.84           H  
ATOM     53  O   HIS A   4     -10.076  -5.472 -18.694  1.00 40.84           O  
ATOM     54  CG  HIS A   4      -6.925  -5.603 -17.912  1.00 40.84           C  
ATOM     55  CD2 HIS A   4      -5.648  -6.066 -17.743  1.00 40.84           C  
ATOM     56  HD2 HIS A   4      -4.752  -5.466 -17.701  1.00 40.84           H  
ATOM     57  ND1 HIS A   4      -7.745  -6.704 -17.962  1.00 40.84           N  
ATOM     58  HD1 HIS A   4      -8.730  -6.667 -18.183  1.00 40.84           H  
ATOM     59  CE1 HIS A   4      -6.988  -7.804 -17.838  1.00 40.84           C  
ATOM     60  HE1 HIS A   4      -7.343  -8.823 -17.884  1.00 40.84           H  
ATOM     61  NE2 HIS A   4      -5.702  -7.462 -17.693  1.00 40.84           N  
ATOM     62  N   GLN A   5     -10.652  -3.324 -18.912  1.00 43.91           N  
ATOM     63  H   GLN A   5     -10.382  -2.392 -19.195  1.00 43.91           H  
ATOM     64  CA  GLN A   5     -12.048  -3.558 -18.484  1.00 43.91           C  
ATOM     65  HA  GLN A   5     -12.082  -4.435 -17.837  1.00 43.91           H  
ATOM     66  C   GLN A   5     -12.907  -3.931 -19.696  1.00 43.91           C  
ATOM     67  CB  GLN A   5     -12.564  -2.387 -17.629  1.00 43.91           C  
ATOM     68  HB2 GLN A   5     -12.592  -1.468 -18.215  1.00 43.91           H  
ATOM     69  HB3 GLN A   5     -13.570  -2.622 -17.281  1.00 43.91           H  
ATOM     70  O   GLN A   5     -13.084  -5.111 -19.982  1.00 43.91           O  
ATOM     71  CG  GLN A   5     -11.672  -2.185 -16.393  1.00 43.91           C  
ATOM     72  HG2 GLN A   5     -11.520  -3.152 -15.912  1.00 43.91           H  
ATOM     73  HG3 GLN A   5     -10.699  -1.800 -16.697  1.00 43.91           H  
ATOM     74  CD  GLN A   5     -12.251  -1.228 -15.355  1.00 43.91           C  
ATOM     75  NE2 GLN A   5     -11.808  -1.323 -14.121  1.00 43.91           N  
ATOM     76 HE21 GLN A   5     -11.100  -2.000 -13.874  1.00 43.91           H  
ATOM     77 HE22 GLN A   5     -12.217  -0.683 -13.456  1.00 43.91           H  
ATOM     78  OE1 GLN A   5     -13.062  -0.355 -15.615  1.00 43.91           O  
ATOM     79  N   PHE A   6     -13.240  -2.930 -20.500  1.00 45.30           N  
ATOM     80  H   PHE A   6     -13.369  -2.033 -20.053  1.00 45.30           H  
ATOM     81  CA  PHE A   6     -13.396  -2.935 -21.954  1.00 45.30           C  
ATOM     82  HA  PHE A   6     -14.465  -2.809 -22.128  1.00 45.30           H  
ATOM     83  C   PHE A   6     -12.990  -4.246 -22.722  1.00 45.30           C  
ATOM     84  CB  PHE A   6     -12.661  -1.657 -22.437  1.00 45.30           C  
ATOM     85  HB2 PHE A   6     -12.112  -1.231 -21.597  1.00 45.30           H  
ATOM     86  HB3 PHE A   6     -11.851  -1.956 -23.102  1.00 45.30           H  
ATOM     87  O   PHE A   6     -13.793  -4.740 -23.511  1.00 45.30           O  
ATOM     88  CG  PHE A   6     -13.440  -0.464 -23.017  1.00 45.30           C  
ATOM     89  CD1 PHE A   6     -15.391  -0.332 -22.883  1.00 45.30           C  
ATOM     90  HD1 PHE A   6     -15.974  -1.197 -22.604  1.00 45.30           H  
ATOM     91  CD2 PHE A   6     -12.396   1.100 -23.598  1.00 45.30           C  
ATOM     92  HD2 PHE A   6     -11.366   0.991 -23.905  1.00 45.30           H  
ATOM     93  CE1 PHE A   6     -16.304   1.361 -23.294  1.00 45.30           C  
ATOM     94  HE1 PHE A   6     -17.383   1.401 -23.302  1.00 45.30           H  
ATOM     95  CE2 PHE A   6     -13.294   2.817 -23.894  1.00 45.30           C  
ATOM     96  HE2 PHE A   6     -12.734   3.690 -24.196  1.00 45.30           H  
ATOM     97  CZ  PHE A   6     -15.238   2.944 -23.767  1.00 45.30           C  
ATOM     98  HZ  PHE A   6     -15.729   3.863 -24.054  1.00 45.30           H  
ATOM     99  N   ILE A   7     -11.841  -4.906 -22.470  1.00 44.51           N  
ATOM    100  H   ILE A   7     -11.188  -4.462 -21.841  1.00 44.51           H  
ATOM    101  CA  ILE A   7     -11.398  -6.184 -23.101  1.00 44.51           C  
ATOM    102  HA  ILE A   7     -11.507  -5.998 -24.169  1.00 44.51           H  
ATOM    103  C   ILE A   7     -12.313  -7.416 -22.829  1.00 44.51           C  
ATOM    104  CB  ILE A   7      -9.871  -6.428 -22.834  1.00 44.51           C  
ATOM    105  HB  ILE A   7      -9.450  -5.490 -22.474  1.00 44.51           H  
ATOM    106  O   ILE A   7     -11.897  -8.567 -22.984  1.00 44.51           O  
ATOM    107  CG1 ILE A   7      -9.110  -6.773 -24.136  1.00 44.51           C  
ATOM    108 HG12 ILE A   7      -9.284  -7.819 -24.389  1.00 44.51           H  
ATOM    109 HG13 ILE A   7      -9.499  -6.161 -24.950  1.00 44.51           H  
ATOM    110  CG2 ILE A   7      -9.518  -7.416 -21.706  1.00 44.51           C  
ATOM    111 HG21 ILE A   7      -9.630  -8.448 -22.038  1.00 44.51           H  
ATOM    112 HG22 ILE A   7     -10.163  -7.231 -20.847  1.00 44.51           H  
ATOM    113 HG23 ILE A   7      -8.484  -7.265 -21.395  1.00 44.51           H  
ATOM    114  CD1 ILE A   7      -7.596  -6.521 -24.057  1.00 44.51           C  
ATOM    115 HD11 ILE A   7      -7.144  -7.158 -23.297  1.00 44.51           H  
ATOM    116 HD12 ILE A   7      -7.141  -6.753 -25.020  1.00 44.51           H  
ATOM    117 HD13 ILE A   7      -7.402  -5.476 -23.814  1.00 44.51           H  
ATOM    118  N   LYS A   8     -13.578  -7.213 -22.431  1.00 48.54           N  
ATOM    119  H   LYS A   8     -13.852  -6.247 -22.325  1.00 48.54           H  
ATOM    120  CA  LYS A   8     -14.510  -8.244 -21.940  1.00 48.54           C  
ATOM    121  HA  LYS A   8     -14.120  -9.218 -22.236  1.00 48.54           H  
ATOM    122  C   LYS A   8     -15.940  -8.218 -22.525  1.00 48.54           C  
ATOM    123  CB  LYS A   8     -14.507  -8.199 -20.398  1.00 48.54           C  
ATOM    124  HB2 LYS A   8     -15.203  -8.946 -20.018  1.00 48.54           H  
ATOM    125  HB3 LYS A   8     -14.837  -7.217 -20.057  1.00 48.54           H  
ATOM    126  O   LYS A   8     -16.809  -8.905 -21.980  1.00 48.54           O  
ATOM    127  CG  LYS A   8     -13.114  -8.509 -19.820  1.00 48.54           C  
ATOM    128  HG2 LYS A   8     -12.745  -9.435 -20.262  1.00 48.54           H  
ATOM    129  HG3 LYS A   8     -12.421  -7.703 -20.060  1.00 48.54           H  
ATOM    130  CD  LYS A   8     -13.158  -8.672 -18.299  1.00 48.54           C  
ATOM    131  HD2 LYS A   8     -13.486  -7.735 -17.848  1.00 48.54           H  
ATOM    132  HD3 LYS A   8     -13.863  -9.464 -18.046  1.00 48.54           H  
ATOM    133  CE  LYS A   8     -11.758  -9.038 -17.796  1.00 48.54           C  
ATOM    134  HE2 LYS A   8     -11.101  -8.187 -17.974  1.00 48.54           H  
ATOM    135  HE3 LYS A   8     -11.386  -9.878 -18.383  1.00 48.54           H  
ATOM    136  NZ  LYS A   8     -11.776  -9.393 -16.354  1.00 48.54           N  
ATOM    137  HZ1 LYS A   8     -12.370 -10.193 -16.191  1.00 48.54           H  
ATOM    138  HZ2 LYS A   8     -12.129  -8.619 -15.809  1.00 48.54           H  
ATOM    139  HZ3 LYS A   8     -10.846  -9.617 -16.029  1.00 48.54           H  
ATOM    140  N   ALA A   9     -16.215  -7.500 -23.621  1.00 50.61           N  
ATOM    141  H   ALA A   9     -15.486  -6.906 -23.991  1.00 50.61           H  
ATOM    142  CA  ALA A   9     -17.503  -7.575 -24.348  1.00 50.61           C  
ATOM    143  HA  ALA A   9     -18.269  -7.903 -23.645  1.00 50.61           H  
ATOM    144  C   ALA A   9     -17.457  -8.551 -25.558  1.00 50.61           C  
ATOM    145  CB  ALA A   9     -17.912  -6.170 -24.786  1.00 50.61           C  
ATOM    146  HB1 ALA A   9     -17.137  -5.737 -25.419  1.00 50.61           H  
ATOM    147  HB2 ALA A   9     -18.062  -5.544 -23.906  1.00 50.61           H  
ATOM    148  HB3 ALA A   9     -18.847  -6.212 -25.346  1.00 50.61           H  
ATOM    149  O   ALA A   9     -16.490  -8.450 -26.302  1.00 50.61           O  
ATOM    150  N   PRO A  10     -18.450  -9.443 -25.810  1.00 52.81           N  
ATOM    151  CA  PRO A  10     -18.322 -10.619 -26.702  1.00 52.81           C  
ATOM    152  HA  PRO A  10     -17.523 -11.233 -26.286  1.00 52.81           H  
ATOM    153  C   PRO A  10     -17.970 -10.415 -28.188  1.00 52.81           C  
ATOM    154  CB  PRO A  10     -19.619 -11.421 -26.557  1.00 52.81           C  
ATOM    155  HB2 PRO A  10     -20.380 -11.064 -27.249  1.00 52.81           H  
ATOM    156  HB3 PRO A  10     -19.450 -12.490 -26.691  1.00 52.81           H  
ATOM    157  O   PRO A  10     -16.891 -10.833 -28.585  1.00 52.81           O  
ATOM    158  CG  PRO A  10     -20.049 -11.093 -25.135  1.00 52.81           C  
ATOM    159  HG2 PRO A  10     -21.119 -11.240 -24.991  1.00 52.81           H  
ATOM    160  HG3 PRO A  10     -19.477 -11.694 -24.428  1.00 52.81           H  
ATOM    161  CD  PRO A  10     -19.656  -9.623 -25.004  1.00 52.81           C  
ATOM    162  HD2 PRO A  10     -20.453  -8.994 -25.400  1.00 52.81           H  
ATOM    163  HD3 PRO A  10     -19.503  -9.407 -23.946  1.00 52.81           H  
ATOM    164  N   GLY A  11     -18.815  -9.798 -29.028  1.00 63.22           N  
ATOM    165  H   GLY A  11     -19.728  -9.516 -28.698  1.00 63.22           H  
ATOM    166  CA  GLY A  11     -18.493  -9.610 -30.467  1.00 63.22           C  
ATOM    167  HA2 GLY A  11     -19.348  -9.157 -30.969  1.00 63.22           H  
ATOM    168  HA3 GLY A  11     -18.294 -10.578 -30.925  1.00 63.22           H  
ATOM    169  C   GLY A  11     -17.273  -8.706 -30.696  1.00 63.22           C  
ATOM    170  O   GLY A  11     -16.576  -8.756 -31.703  1.00 63.22           O  
ATOM    171  N   ILE A  12     -16.981  -7.927 -29.669  1.00 56.08           N  
ATOM    172  H   ILE A  12     -17.628  -7.973 -28.895  1.00 56.08           H  
ATOM    173  CA  ILE A  12     -15.841  -7.048 -29.504  1.00 56.08           C  
ATOM    174  HA  ILE A  12     -15.601  -6.575 -30.457  1.00 56.08           H  
ATOM    175  C   ILE A  12     -14.620  -7.940 -29.124  1.00 56.08           C  
ATOM    176  CB  ILE A  12     -16.414  -5.952 -28.552  1.00 56.08           C  
ATOM    177  HB  ILE A  12     -16.999  -6.461 -27.786  1.00 56.08           H  
ATOM    178  O   ILE A  12     -13.537  -7.782 -29.680  1.00 56.08           O  
ATOM    179  CG1 ILE A  12     -17.410  -5.058 -29.342  1.00 56.08           C  
ATOM    180 HG12 ILE A  12     -17.995  -5.664 -30.035  1.00 56.08           H  
ATOM    181 HG13 ILE A  12     -16.852  -4.348 -29.953  1.00 56.08           H  
ATOM    182  CG2 ILE A  12     -15.471  -5.047 -27.777  1.00 56.08           C  
ATOM    183 HG21 ILE A  12     -16.074  -4.310 -27.247  1.00 56.08           H  
ATOM    184 HG22 ILE A  12     -14.784  -4.518 -28.438  1.00 56.08           H  
ATOM    185 HG23 ILE A  12     -14.982  -5.620 -26.989  1.00 56.08           H  
ATOM    186  CD1 ILE A  12     -18.433  -4.295 -28.485  1.00 56.08           C  
ATOM    187 HD11 ILE A  12     -17.962  -3.501 -27.905  1.00 56.08           H  
ATOM    188 HD12 ILE A  12     -18.945  -4.984 -27.813  1.00 56.08           H  
ATOM    189 HD13 ILE A  12     -19.172  -3.834 -29.141  1.00 56.08           H  
ATOM    190  N   THR A  13     -14.767  -9.001 -28.316  1.00 59.53           N  
ATOM    191  H   THR A  13     -15.664  -9.152 -27.876  1.00 59.53           H  
ATOM    192  CA  THR A  13     -13.770 -10.090 -28.190  1.00 59.53           C  
ATOM    193  HA  THR A  13     -12.819  -9.672 -27.859  1.00 59.53           H  
ATOM    194  C   THR A  13     -13.472 -10.680 -29.550  1.00 59.53           C  
ATOM    195  CB  THR A  13     -14.168 -11.225 -27.221  1.00 59.53           C  
ATOM    196  HB  THR A  13     -14.890 -11.882 -27.705  1.00 59.53           H  
ATOM    197  O   THR A  13     -12.304 -10.730 -29.899  1.00 59.53           O  
ATOM    198  CG2 THR A  13     -12.974 -12.062 -26.772  1.00 59.53           C  
ATOM    199 HG21 THR A  13     -12.258 -12.161 -27.588  1.00 59.53           H  
ATOM    200 HG22 THR A  13     -13.310 -13.064 -26.504  1.00 59.53           H  
ATOM    201 HG23 THR A  13     -12.462 -11.614 -25.920  1.00 59.53           H  
ATOM    202  OG1 THR A  13     -14.711 -10.742 -26.008  1.00 59.53           O  
ATOM    203  HG1 THR A  13     -15.133 -11.512 -25.618  1.00 59.53           H  
ATOM    204  N   THR A  14     -14.493 -10.962 -30.360  1.00 69.48           N  
ATOM    205  H   THR A  14     -15.433 -10.915 -29.994  1.00 69.48           H  
ATOM    206  CA  THR A  14     -14.319 -11.430 -31.741  1.00 69.48           C  
ATOM    207  HA  THR A  14     -13.708 -12.332 -31.705  1.00 69.48           H  
ATOM    208  C   THR A  14     -13.593 -10.416 -32.635  1.00 69.48           C  
ATOM    209  CB  THR A  14     -15.666 -11.827 -32.363  1.00 69.48           C  
ATOM    210  HB  THR A  14     -16.205 -10.939 -32.692  1.00 69.48           H  
ATOM    211  O   THR A  14     -12.909 -10.827 -33.561  1.00 69.48           O  
ATOM    212  CG2 THR A  14     -15.508 -12.767 -33.556  1.00 69.48           C  
ATOM    213 HG21 THR A  14     -16.493 -13.075 -33.906  1.00 69.48           H  
ATOM    214 HG22 THR A  14     -14.994 -12.248 -34.365  1.00 69.48           H  
ATOM    215 HG23 THR A  14     -14.932 -13.646 -33.265  1.00 69.48           H  
ATOM    216  OG1 THR A  14     -16.455 -12.512 -31.416  1.00 69.48           O  
ATOM    217  HG1 THR A  14     -15.890 -13.171 -31.006  1.00 69.48           H  
ATOM    218  N   ALA A  15     -13.668  -9.108 -32.360  1.00 68.61           N  
ATOM    219  H   ALA A  15     -14.300  -8.805 -31.633  1.00 68.61           H  
ATOM    220  CA  ALA A  15     -12.919  -8.083 -33.091  1.00 68.61           C  
ATOM    221  HA  ALA A  15     -12.936  -8.342 -34.150  1.00 68.61           H  
ATOM    222  C   ALA A  15     -11.436  -8.010 -32.677  1.00 68.61           C  
ATOM    223  CB  ALA A  15     -13.636  -6.737 -32.954  1.00 68.61           C  
ATOM    224  HB1 ALA A  15     -13.116  -5.979 -33.541  1.00 68.61           H  
ATOM    225  HB2 ALA A  15     -13.653  -6.421 -31.911  1.00 68.61           H  
ATOM    226  HB3 ALA A  15     -14.661  -6.822 -33.316  1.00 68.61           H  
ATOM    227  O   ALA A  15     -10.576  -7.938 -33.555  1.00 68.61           O  
ATOM    228  N   ILE A  16     -11.087  -8.141 -31.385  1.00 63.16           N  
ATOM    229  H   ILE A  16     -11.822  -8.220 -30.697  1.00 63.16           H  
ATOM    230  CA  ILE A  16      -9.674  -8.359 -31.004  1.00 63.16           C  
ATOM    231  HA  ILE A  16      -9.085  -7.639 -31.573  1.00 63.16           H  
ATOM    232  C   ILE A  16      -9.213  -9.722 -31.509  1.00 63.16           C  
ATOM    233  CB  ILE A  16      -9.371  -8.117 -29.499  1.00 63.16           C  
ATOM    234  HB  ILE A  16     -10.320  -8.044 -28.968  1.00 63.16           H  
ATOM    235  O   ILE A  16      -8.164  -9.802 -32.118  1.00 63.16           O  
ATOM    236  CG1 ILE A  16      -8.628  -6.769 -29.384  1.00 63.16           C  
ATOM    237 HG12 ILE A  16      -9.274  -6.014 -29.830  1.00 63.16           H  
ATOM    238 HG13 ILE A  16      -7.715  -6.811 -29.978  1.00 63.16           H  
ATOM    239  CG2 ILE A  16      -8.536  -9.222 -28.817  1.00 63.16           C  
ATOM    240 HG21 ILE A  16      -7.567  -9.321 -29.307  1.00 63.16           H  
ATOM    241 HG22 ILE A  16      -9.063 -10.174 -28.871  1.00 63.16           H  
ATOM    242 HG23 ILE A  16      -8.380  -8.998 -27.762  1.00 63.16           H  
ATOM    243  CD1 ILE A  16      -8.243  -6.309 -27.969  1.00 63.16           C  
ATOM    244 HD11 ILE A  16      -7.415  -6.909 -27.593  1.00 63.16           H  
ATOM    245 HD12 ILE A  16      -7.923  -5.268 -28.006  1.00 63.16           H  
ATOM    246 HD13 ILE A  16      -9.091  -6.398 -27.290  1.00 63.16           H  
ATOM    247  N   GLU A  17     -10.020 -10.767 -31.399  1.00 70.43           N  
ATOM    248  H   GLU A  17     -10.891 -10.650 -30.900  1.00 70.43           H  
ATOM    249  CA  GLU A  17      -9.797 -12.076 -32.014  1.00 70.43           C  
ATOM    250  HA  GLU A  17      -8.758 -12.359 -31.846  1.00 70.43           H  
ATOM    251  C   GLU A  17     -10.022 -12.055 -33.544  1.00 70.43           C  
ATOM    252  CB  GLU A  17     -10.691 -13.143 -31.355  1.00 70.43           C  
ATOM    253  HB2 GLU A  17     -10.536 -14.103 -31.847  1.00 70.43           H  
ATOM    254  HB3 GLU A  17     -11.722 -12.839 -31.536  1.00 70.43           H  
ATOM    255  O   GLU A  17     -10.204 -13.110 -34.138  1.00 70.43           O  
ATOM    256  CG  GLU A  17     -10.467 -13.367 -29.850  1.00 70.43           C  
ATOM    257  HG2 GLU A  17     -10.371 -12.408 -29.341  1.00 70.43           H  
ATOM    258  HG3 GLU A  17      -9.523 -13.896 -29.721  1.00 70.43           H  
ATOM    259  CD  GLU A  17     -11.609 -14.160 -29.183  1.00 70.43           C  
ATOM    260  OE1 GLU A  17     -11.383 -14.612 -28.037  1.00 70.43           O  
ATOM    261  OE2 GLU A  17     -12.721 -14.246 -29.757  1.00 70.43           O  
ATOM    262  N   GLN A  18     -10.008 -10.890 -34.208  1.00 72.70           N  
ATOM    263  H   GLN A  18      -9.996 -10.045 -33.654  1.00 72.70           H  
ATOM    264  CA  GLN A  18      -9.923 -10.755 -35.671  1.00 72.70           C  
ATOM    265  HA  GLN A  18      -9.605 -11.710 -36.088  1.00 72.70           H  
ATOM    266  C   GLN A  18      -8.840  -9.772 -36.115  1.00 72.70           C  
ATOM    267  CB  GLN A  18     -11.278 -10.449 -36.321  1.00 72.70           C  
ATOM    268  HB2 GLN A  18     -11.094 -10.001 -37.297  1.00 72.70           H  
ATOM    269  HB3 GLN A  18     -11.844  -9.738 -35.719  1.00 72.70           H  
ATOM    270  O   GLN A  18      -8.069 -10.118 -37.004  1.00 72.70           O  
ATOM    271  CG  GLN A  18     -12.075 -11.748 -36.534  1.00 72.70           C  
ATOM    272  HG2 GLN A  18     -12.346 -12.178 -35.570  1.00 72.70           H  
ATOM    273  HG3 GLN A  18     -11.451 -12.477 -37.051  1.00 72.70           H  
ATOM    274  CD  GLN A  18     -13.332 -11.557 -37.370  1.00 72.70           C  
ATOM    275  NE2 GLN A  18     -14.306 -12.430 -37.239  1.00 72.70           N  
ATOM    276 HE21 GLN A  18     -14.257 -13.123 -36.505  1.00 72.70           H  
ATOM    277 HE22 GLN A  18     -15.143 -12.233 -37.768  1.00 72.70           H  
ATOM    278  OE1 GLN A  18     -13.453 -10.673 -38.200  1.00 72.70           O  
ATOM    279  N   ALA A  19      -8.639  -8.633 -35.451  1.00 68.60           N  
ATOM    280  H   ALA A  19      -9.323  -8.343 -34.766  1.00 68.60           H  
ATOM    281  CA  ALA A  19      -7.444  -7.799 -35.635  1.00 68.60           C  
ATOM    282  HA  ALA A  19      -7.304  -7.605 -36.698  1.00 68.60           H  
ATOM    283  C   ALA A  19      -6.196  -8.535 -35.112  1.00 68.60           C  
ATOM    284  CB  ALA A  19      -7.675  -6.461 -34.922  1.00 68.60           C  
ATOM    285  HB1 ALA A  19      -7.852  -6.618 -33.858  1.00 68.60           H  
ATOM    286  HB2 ALA A  19      -8.545  -5.962 -35.348  1.00 68.60           H  
ATOM    287  HB3 ALA A  19      -6.805  -5.817 -35.051  1.00 68.60           H  
ATOM    288  O   ALA A  19      -5.224  -8.770 -35.839  1.00 68.60           O  
ATOM    289  N   ALA A  20      -6.295  -9.052 -33.890  1.00 69.82           N  
ATOM    290  H   ALA A  20      -7.136  -8.864 -33.362  1.00 69.82           H  
ATOM    291  CA  ALA A  20      -5.461 -10.118 -33.363  1.00 69.82           C  
ATOM    292  HA  ALA A  20      -4.518 -10.026 -33.902  1.00 69.82           H  
ATOM    293  C   ALA A  20      -6.000 -11.541 -33.683  1.00 69.82           C  
ATOM    294  CB  ALA A  20      -5.095  -9.876 -31.886  1.00 69.82           C  
ATOM    295  HB1 ALA A  20      -5.936 -10.101 -31.230  1.00 69.82           H  
ATOM    296  HB2 ALA A  20      -4.788  -8.840 -31.741  1.00 69.82           H  
ATOM    297  HB3 ALA A  20      -4.272 -10.533 -31.605  1.00 69.82           H  
ATOM    298  O   ALA A  20      -5.667 -12.473 -32.963  1.00 69.82           O  
ATOM    299  N   LEU A  21      -6.651 -11.747 -34.846  1.00 75.05           N  
ATOM    300  H   LEU A  21      -7.052 -10.937 -35.297  1.00 75.05           H  
ATOM    301  CA  LEU A  21      -6.416 -12.930 -35.713  1.00 75.05           C  
ATOM    302  HA  LEU A  21      -5.622 -13.500 -35.231  1.00 75.05           H  
ATOM    303  C   LEU A  21      -5.857 -12.569 -37.127  1.00 75.05           C  
ATOM    304  CB  LEU A  21      -7.604 -13.916 -35.762  1.00 75.05           C  
ATOM    305  HB2 LEU A  21      -7.673 -14.309 -36.777  1.00 75.05           H  
ATOM    306  HB3 LEU A  21      -8.530 -13.355 -35.641  1.00 75.05           H  
ATOM    307  O   LEU A  21      -5.568 -13.455 -37.926  1.00 75.05           O  
ATOM    308  CG  LEU A  21      -7.591 -15.156 -34.827  1.00 75.05           C  
ATOM    309  HG  LEU A  21      -6.730 -15.767 -35.096  1.00 75.05           H  
ATOM    310  CD1 LEU A  21      -7.421 -14.921 -33.334  1.00 75.05           C  
ATOM    311 HD11 LEU A  21      -6.370 -14.748 -33.103  1.00 75.05           H  
ATOM    312 HD12 LEU A  21      -8.020 -14.066 -33.022  1.00 75.05           H  
ATOM    313 HD13 LEU A  21      -7.737 -15.796 -32.765  1.00 75.05           H  
ATOM    314  CD2 LEU A  21      -8.842 -16.016 -35.019  1.00 75.05           C  
ATOM    315 HD21 LEU A  21      -8.988 -16.256 -36.072  1.00 75.05           H  
ATOM    316 HD22 LEU A  21      -8.731 -16.954 -34.475  1.00 75.05           H  
ATOM    317 HD23 LEU A  21      -9.722 -15.494 -34.643  1.00 75.05           H  
ATOM    318  N   ALA A  22      -5.617 -11.295 -37.456  1.00 72.87           N  
ATOM    319  H   ALA A  22      -5.999 -10.567 -36.870  1.00 72.87           H  
ATOM    320  CA  ALA A  22      -4.969 -10.875 -38.706  1.00 72.87           C  
ATOM    321  HA  ALA A  22      -5.107 -11.646 -39.465  1.00 72.87           H  
ATOM    322  C   ALA A  22      -3.454 -10.675 -38.529  1.00 72.87           C  
ATOM    323  CB  ALA A  22      -5.660  -9.602 -39.213  1.00 72.87           C  
ATOM    324  HB1 ALA A  22      -6.721  -9.795 -39.369  1.00 72.87           H  
ATOM    325  HB2 ALA A  22      -5.550  -8.794 -38.490  1.00 72.87           H  
ATOM    326  HB3 ALA A  22      -5.216  -9.295 -40.160  1.00 72.87           H  
ATOM    327  O   ALA A  22      -2.659 -10.992 -39.418  1.00 72.87           O  
ATOM    328  N   ALA A  23      -3.028 -10.184 -37.362  1.00 68.74           N  
ATOM    329  H   ALA A  23      -3.734  -9.880 -36.707  1.00 68.74           H  
ATOM    330  CA  ALA A  23      -1.649  -9.770 -37.122  1.00 68.74           C  
ATOM    331  HA  ALA A  23      -1.369  -9.119 -37.950  1.00 68.74           H  
ATOM    332  C   ALA A  23      -0.583 -10.897 -37.101  1.00 68.74           C  
ATOM    333  CB  ALA A  23      -1.619  -8.899 -35.857  1.00 68.74           C  
ATOM    334  HB1 ALA A  23      -1.901  -9.485 -34.982  1.00 68.74           H  
ATOM    335  HB2 ALA A  23      -0.616  -8.499 -35.709  1.00 68.74           H  
ATOM    336  HB3 ALA A  23      -2.315  -8.067 -35.964  1.00 68.74           H  
ATOM    337  O   ALA A  23       0.587 -10.553 -37.198  1.00 68.74           O  
ATOM    338  N   ALA A  24      -0.900 -12.205 -37.025  1.00 71.15           N  
ATOM    339  H   ALA A  24      -1.876 -12.454 -36.947  1.00 71.15           H  
ATOM    340  CA  ALA A  24       0.054 -13.329 -37.209  1.00 71.15           C  
ATOM    341  HA  ALA A  24       1.064 -12.920 -37.252  1.00 71.15           H  
ATOM    342  C   ALA A  24      -0.168 -14.066 -38.514  1.00 71.15           C  
ATOM    343  CB  ALA A  24       0.105 -14.432 -36.136  1.00 71.15           C  
ATOM    344  HB1 ALA A  24       0.856 -15.153 -36.459  1.00 71.15           H  
ATOM    345  HB2 ALA A  24      -0.824 -14.997 -36.060  1.00 71.15           H  
ATOM    346  HB3 ALA A  24       0.448 -14.098 -35.157  1.00 71.15           H  
ATOM    347  O   ALA A  24       0.809 -14.553 -39.058  1.00 71.15           O  
ATOM    348  N   ASN A  25      -1.360 -14.089 -39.100  1.00 74.90           N  
ATOM    349  H   ASN A  25      -2.191 -13.820 -38.592  1.00 74.90           H  
ATOM    350  CA  ASN A  25      -1.416 -14.417 -40.522  1.00 74.90           C  
ATOM    351  HA  ASN A  25      -0.952 -15.392 -40.671  1.00 74.90           H  
ATOM    352  C   ASN A  25      -0.516 -13.424 -41.294  1.00 74.90           C  
ATOM    353  CB  ASN A  25      -2.882 -14.535 -40.972  1.00 74.90           C  
ATOM    354  HB2 ASN A  25      -3.468 -13.700 -40.588  1.00 74.90           H  
ATOM    355  HB3 ASN A  25      -2.922 -14.514 -42.062  1.00 74.90           H  
ATOM    356  O   ASN A  25       0.236 -13.837 -42.169  1.00 74.90           O  
ATOM    357  CG  ASN A  25      -3.513 -15.851 -40.517  1.00 74.90           C  
ATOM    358  ND2 ASN A  25      -4.781 -16.059 -40.779  1.00 74.90           N  
ATOM    359 HD21 ASN A  25      -5.381 -15.348 -41.172  1.00 74.90           H  
ATOM    360 HD22 ASN A  25      -5.185 -16.940 -40.493  1.00 74.90           H  
ATOM    361  OD1 ASN A  25      -2.879 -16.710 -39.926  1.00 74.90           O  
ATOM    362  N   SER A  26      -0.420 -12.168 -40.831  1.00 72.89           N  
ATOM    363  H   SER A  26      -1.123 -11.864 -40.173  1.00 72.89           H  
ATOM    364  CA  SER A  26       0.665 -11.240 -41.178  1.00 72.89           C  
ATOM    365  HA  SER A  26       0.794 -11.278 -42.260  1.00 72.89           H  
ATOM    366  C   SER A  26       2.037 -11.593 -40.557  1.00 72.89           C  
ATOM    367  CB  SER A  26       0.239  -9.812 -40.833  1.00 72.89           C  
ATOM    368  HB2 SER A  26       0.135  -9.705 -39.753  1.00 72.89           H  
ATOM    369  HB3 SER A  26      -0.722  -9.602 -41.303  1.00 72.89           H  
ATOM    370  O   SER A  26       3.001 -11.790 -41.296  1.00 72.89           O  
ATOM    371  OG  SER A  26       1.200  -8.896 -41.311  1.00 72.89           O  
ATOM    372  HG  SER A  26       0.843  -8.009 -41.232  1.00 72.89           H  
ATOM    373  N   ALA A  27       2.193 -11.684 -39.229  1.00 68.39           N  
ATOM    374  H   ALA A  27       1.418 -11.432 -38.632  1.00 68.39           H  
ATOM    375  CA  ALA A  27       3.519 -11.796 -38.596  1.00 68.39           C  
ATOM    376  HA  ALA A  27       4.191 -11.153 -39.165  1.00 68.39           H  
ATOM    377  C   ALA A  27       4.188 -13.187 -38.617  1.00 68.39           C  
ATOM    378  CB  ALA A  27       3.497 -11.207 -37.181  1.00 68.39           C  
ATOM    379  HB1 ALA A  27       4.510 -11.192 -36.780  1.00 68.39           H  
ATOM    380  HB2 ALA A  27       3.128 -10.182 -37.210  1.00 68.39           H  
ATOM    381  HB3 ALA A  27       2.865 -11.809 -36.529  1.00 68.39           H  
ATOM    382  O   ALA A  27       5.407 -13.216 -38.523  1.00 68.39           O  
ATOM    383  N   LEU A  28       3.472 -14.308 -38.786  1.00 75.15           N  
ATOM    384  H   LEU A  28       2.467 -14.219 -38.845  1.00 75.15           H  
ATOM    385  CA  LEU A  28       4.042 -15.615 -39.168  1.00 75.15           C  
ATOM    386  HA  LEU A  28       4.974 -15.755 -38.620  1.00 75.15           H  
ATOM    387  C   LEU A  28       4.416 -15.638 -40.655  1.00 75.15           C  
ATOM    388  CB  LEU A  28       3.128 -16.830 -38.854  1.00 75.15           C  
ATOM    389  HB2 LEU A  28       3.247 -17.537 -39.675  1.00 75.15           H  
ATOM    390  HB3 LEU A  28       2.072 -16.559 -38.849  1.00 75.15           H  
ATOM    391  O   LEU A  28       5.475 -16.162 -40.987  1.00 75.15           O  
ATOM    392  CG  LEU A  28       3.473 -17.597 -37.563  1.00 75.15           C  
ATOM    393  HG  LEU A  28       4.553 -17.580 -37.410  1.00 75.15           H  
ATOM    394  CD1 LEU A  28       2.790 -17.009 -36.333  1.00 75.15           C  
ATOM    395 HD11 LEU A  28       3.029 -15.948 -36.255  1.00 75.15           H  
ATOM    396 HD12 LEU A  28       3.154 -17.513 -35.438  1.00 75.15           H  
ATOM    397 HD13 LEU A  28       1.713 -17.157 -36.404  1.00 75.15           H  
ATOM    398  CD2 LEU A  28       3.035 -19.059 -37.674  1.00 75.15           C  
ATOM    399 HD21 LEU A  28       1.962 -19.114 -37.854  1.00 75.15           H  
ATOM    400 HD22 LEU A  28       3.270 -19.586 -36.749  1.00 75.15           H  
ATOM    401 HD23 LEU A  28       3.564 -19.542 -38.496  1.00 75.15           H  
ATOM    402  N   ALA A  29       3.614 -15.045 -41.551  1.00 74.60           N  
ATOM    403  H   ALA A  29       2.728 -14.658 -41.258  1.00 74.60           H  
ATOM    404  CA  ALA A  29       4.015 -14.902 -42.958  1.00 74.60           C  
ATOM    405  HA  ALA A  29       4.277 -15.886 -43.346  1.00 74.60           H  
ATOM    406  C   ALA A  29       5.262 -14.008 -43.112  1.00 74.60           C  
ATOM    407  CB  ALA A  29       2.836 -14.368 -43.777  1.00 74.60           C  
ATOM    408  HB1 ALA A  29       2.543 -13.381 -43.421  1.00 74.60           H  
ATOM    409  HB2 ALA A  29       1.990 -15.051 -43.697  1.00 74.60           H  
ATOM    410  HB3 ALA A  29       3.126 -14.292 -44.825  1.00 74.60           H  
ATOM    411  O   ALA A  29       6.078 -14.225 -44.004  1.00 74.60           O  
ATOM    412  N   ASN A  30       5.439 -13.046 -42.201  1.00 74.73           N  
ATOM    413  H   ASN A  30       4.669 -12.878 -41.570  1.00 74.73           H  
ATOM    414  CA  ASN A  30       6.616 -12.183 -42.082  1.00 74.73           C  
ATOM    415  HA  ASN A  30       7.180 -12.244 -43.013  1.00 74.73           H  
ATOM    416  C   ASN A  30       7.602 -12.623 -40.971  1.00 74.73           C  
ATOM    417  CB  ASN A  30       6.142 -10.726 -41.919  1.00 74.73           C  
ATOM    418  HB2 ASN A  30       6.995 -10.083 -41.700  1.00 74.73           H  
ATOM    419  HB3 ASN A  30       5.445 -10.650 -41.083  1.00 74.73           H  
ATOM    420  O   ASN A  30       8.461 -11.823 -40.575  1.00 74.73           O  
ATOM    421  CG  ASN A  30       5.500 -10.176 -43.178  1.00 74.73           C  
ATOM    422  ND2 ASN A  30       4.194 -10.103 -43.243  1.00 74.73           N  
ATOM    423 HD21 ASN A  30       3.630 -10.516 -42.513  1.00 74.73           H  
ATOM    424 HD22 ASN A  30       3.792  -9.750 -44.100  1.00 74.73           H  
ATOM    425  OD1 ASN A  30       6.183  -9.791 -44.110  1.00 74.73           O  
ATOM    426  N   ALA A  31       7.491 -13.852 -40.448  1.00 81.84           N  
ATOM    427  H   ALA A  31       6.799 -14.487 -40.820  1.00 81.84           H  
ATOM    428  CA  ALA A  31       8.377 -14.355 -39.398  1.00 81.84           C  
ATOM    429  HA  ALA A  31       8.580 -13.539 -38.704  1.00 81.84           H  
ATOM    430  C   ALA A  31       9.716 -14.830 -39.963  1.00 81.84           C  
ATOM    431  CB  ALA A  31       7.727 -15.485 -38.593  1.00 81.84           C  
ATOM    432  HB1 ALA A  31       6.898 -15.101 -37.999  1.00 81.84           H  
ATOM    433  HB2 ALA A  31       8.460 -15.900 -37.900  1.00 81.84           H  
ATOM    434  HB3 ALA A  31       7.388 -16.277 -39.260  1.00 81.84           H  
ATOM    435  O   ALA A  31       9.804 -15.363 -41.071  1.00 81.84           O  
ATOM    436  N   VAL A  32      10.765 -14.700 -39.155  1.00 83.84           N  
ATOM    437  H   VAL A  32      10.612 -14.331 -38.227  1.00 83.84           H  
ATOM    438  CA  VAL A  32      12.092 -15.210 -39.507  1.00 83.84           C  
ATOM    439  HA  VAL A  32      12.232 -15.090 -40.581  1.00 83.84           H  
ATOM    440  C   VAL A  32      12.143 -16.701 -39.175  1.00 83.84           C  
ATOM    441  CB  VAL A  32      13.211 -14.411 -38.815  1.00 83.84           C  
ATOM    442  HB  VAL A  32      13.195 -14.620 -37.745  1.00 83.84           H  
ATOM    443  O   VAL A  32      11.954 -17.097 -38.023  1.00 83.84           O  
ATOM    444  CG1 VAL A  32      14.586 -14.812 -39.362  1.00 83.84           C  
ATOM    445 HG11 VAL A  32      15.364 -14.247 -38.848  1.00 83.84           H  
ATOM    446 HG12 VAL A  32      14.642 -14.588 -40.427  1.00 83.84           H  
ATOM    447 HG13 VAL A  32      14.766 -15.874 -39.199  1.00 83.84           H  
ATOM    448  CG2 VAL A  32      13.029 -12.900 -39.017  1.00 83.84           C  
ATOM    449 HG21 VAL A  32      12.933 -12.677 -40.080  1.00 83.84           H  
ATOM    450 HG22 VAL A  32      12.141 -12.550 -38.490  1.00 83.84           H  
ATOM    451 HG23 VAL A  32      13.895 -12.362 -38.631  1.00 83.84           H  
ATOM    452  N   VAL A  33      12.388 -17.547 -40.181  1.00 87.22           N  
ATOM    453  H   VAL A  33      12.484 -17.171 -41.113  1.00 87.22           H  
ATOM    454  CA  VAL A  33      12.490 -19.001 -39.980  1.00 87.22           C  
ATOM    455  HA  VAL A  33      11.727 -19.286 -39.255  1.00 87.22           H  
ATOM    456  C   VAL A  33      13.854 -19.344 -39.384  1.00 87.22           C  
ATOM    457  CB  VAL A  33      12.195 -19.808 -41.257  1.00 87.22           C  
ATOM    458  HB  VAL A  33      12.929 -19.564 -42.025  1.00 87.22           H  
ATOM    459  O   VAL A  33      14.892 -19.278 -40.050  1.00 87.22           O  
ATOM    460  CG1 VAL A  33      12.247 -21.318 -40.977  1.00 87.22           C  
ATOM    461 HG11 VAL A  33      13.243 -21.613 -40.648  1.00 87.22           H  
ATOM    462 HG12 VAL A  33      11.531 -21.575 -40.195  1.00 87.22           H  
ATOM    463 HG13 VAL A  33      12.011 -21.873 -41.884  1.00 87.22           H  
ATOM    464  CG2 VAL A  33      10.791 -19.498 -41.796  1.00 87.22           C  
ATOM    465 HG21 VAL A  33      10.714 -18.445 -42.066  1.00 87.22           H  
ATOM    466 HG22 VAL A  33      10.040 -19.720 -41.038  1.00 87.22           H  
ATOM    467 HG23 VAL A  33      10.594 -20.092 -42.688  1.00 87.22           H  
ATOM    468  N   VAL A  34      13.852 -19.734 -38.114  1.00 89.86           N  
ATOM    469  H   VAL A  34      12.957 -19.820 -37.654  1.00 89.86           H  
ATOM    470  CA  VAL A  34      15.051 -20.093 -37.358  1.00 89.86           C  
ATOM    471  HA  VAL A  34      15.881 -19.478 -37.705  1.00 89.86           H  
ATOM    472  C   VAL A  34      15.393 -21.555 -37.636  1.00 89.86           C  
ATOM    473  CB  VAL A  34      14.862 -19.784 -35.864  1.00 89.86           C  
ATOM    474  HB  VAL A  34      13.980 -20.301 -35.485  1.00 89.86           H  
ATOM    475  O   VAL A  34      14.794 -22.469 -37.073  1.00 89.86           O  
ATOM    476  CG1 VAL A  34      16.082 -20.224 -35.057  1.00 89.86           C  
ATOM    477 HG11 VAL A  34      15.972 -19.861 -34.035  1.00 89.86           H  
ATOM    478 HG12 VAL A  34      16.151 -21.311 -35.027  1.00 89.86           H  
ATOM    479 HG13 VAL A  34      16.995 -19.813 -35.487  1.00 89.86           H  
ATOM    480  CG2 VAL A  34      14.670 -18.278 -35.640  1.00 89.86           C  
ATOM    481 HG21 VAL A  34      13.771 -17.932 -36.151  1.00 89.86           H  
ATOM    482 HG22 VAL A  34      15.531 -17.724 -36.014  1.00 89.86           H  
ATOM    483 HG23 VAL A  34      14.550 -18.079 -34.576  1.00 89.86           H  
ATOM    484  N   ARG A  35      16.349 -21.754 -38.553  1.00 89.33           N  
ATOM    485  H   ARG A  35      16.677 -20.929 -39.035  1.00 89.33           H  
ATOM    486  CA  ARG A  35      16.843 -23.072 -38.994  1.00 89.33           C  
ATOM    487  HA  ARG A  35      16.015 -23.772 -38.884  1.00 89.33           H  
ATOM    488  C   ARG A  35      17.964 -23.695 -38.139  1.00 89.33           C  
ATOM    489  CB  ARG A  35      17.202 -23.052 -40.490  1.00 89.33           C  
ATOM    490  HB2 ARG A  35      17.552 -24.044 -40.774  1.00 89.33           H  
ATOM    491  HB3 ARG A  35      18.005 -22.335 -40.661  1.00 89.33           H  
ATOM    492  O   ARG A  35      18.090 -24.920 -38.184  1.00 89.33           O  
ATOM    493  CG  ARG A  35      15.997 -22.702 -41.381  1.00 89.33           C  
ATOM    494  HG2 ARG A  35      15.192 -23.416 -41.207  1.00 89.33           H  
ATOM    495  HG3 ARG A  35      15.636 -21.707 -41.120  1.00 89.33           H  
ATOM    496  CD  ARG A  35      16.357 -22.691 -42.873  1.00 89.33           C  
ATOM    497  HD2 ARG A  35      17.240 -22.068 -43.016  1.00 89.33           H  
ATOM    498  HD3 ARG A  35      15.524 -22.246 -43.416  1.00 89.33           H  
ATOM    499  NE  ARG A  35      16.585 -24.048 -43.402  1.00 89.33           N  
ATOM    500  HE  ARG A  35      16.060 -24.804 -42.986  1.00 89.33           H  
ATOM    501  NH1 ARG A  35      17.861 -23.552 -45.251  1.00 89.33           N  
ATOM    502 HH11 ARG A  35      18.270 -23.864 -46.120  1.00 89.33           H  
ATOM    503 HH12 ARG A  35      17.740 -22.571 -45.047  1.00 89.33           H  
ATOM    504  NH2 ARG A  35      17.266 -25.661 -44.820  1.00 89.33           N  
ATOM    505 HH21 ARG A  35      17.663 -26.003 -45.683  1.00 89.33           H  
ATOM    506 HH22 ARG A  35      16.661 -26.251 -44.266  1.00 89.33           H  
ATOM    507  CZ  ARG A  35      17.243 -24.409 -44.484  1.00 89.33           C  
ATOM    508  N   PRO A  36      18.802 -22.937 -37.400  1.00 88.16           N  
ATOM    509  CA  PRO A  36      19.751 -23.530 -36.461  1.00 88.16           C  
ATOM    510  HA  PRO A  36      20.379 -24.221 -37.024  1.00 88.16           H  
ATOM    511  C   PRO A  36      19.080 -24.282 -35.305  1.00 88.16           C  
ATOM    512  CB  PRO A  36      20.642 -22.388 -35.962  1.00 88.16           C  
ATOM    513  HB2 PRO A  36      21.655 -22.727 -35.748  1.00 88.16           H  
ATOM    514  HB3 PRO A  36      20.201 -21.918 -35.083  1.00 88.16           H  
ATOM    515  O   PRO A  36      18.046 -23.849 -34.801  1.00 88.16           O  
ATOM    516  CG  PRO A  36      20.600 -21.416 -37.138  1.00 88.16           C  
ATOM    517  HG2 PRO A  36      20.863 -20.402 -36.839  1.00 88.16           H  
ATOM    518  HG3 PRO A  36      21.260 -21.766 -37.932  1.00 88.16           H  
ATOM    519  CD  PRO A  36      19.141 -21.533 -37.583  1.00 88.16           C  
ATOM    520  HD2 PRO A  36      19.040 -21.224 -38.623  1.00 88.16           H  
ATOM    521  HD3 PRO A  36      18.510 -20.922 -36.937  1.00 88.16           H  
ATOM    522  N   PHE A  37      19.705 -25.368 -34.844  1.00 87.43           N  
ATOM    523  H   PHE A  37      20.527 -25.691 -35.334  1.00 87.43           H  
ATOM    524  CA  PHE A  37      19.442 -25.901 -33.501  1.00 87.43           C  
ATOM    525  HA  PHE A  37      18.366 -26.014 -33.372  1.00 87.43           H  
ATOM    526  C   PHE A  37      19.940 -24.903 -32.442  1.00 87.43           C  
ATOM    527  CB  PHE A  37      20.098 -27.278 -33.313  1.00 87.43           C  
ATOM    528  HB2 PHE A  37      21.149 -27.215 -33.594  1.00 87.43           H  
ATOM    529  HB3 PHE A  37      20.065 -27.535 -32.254  1.00 87.43           H  
ATOM    530  O   PHE A  37      20.991 -24.284 -32.623  1.00 87.43           O  
ATOM    531  CG  PHE A  37      19.434 -28.398 -34.091  1.00 87.43           C  
ATOM    532  CD1 PHE A  37      18.444 -29.196 -33.485  1.00 87.43           C  
ATOM    533  HD1 PHE A  37      18.164 -29.026 -32.456  1.00 87.43           H  
ATOM    534  CD2 PHE A  37      19.792 -28.638 -35.430  1.00 87.43           C  
ATOM    535  HD2 PHE A  37      20.559 -28.034 -35.893  1.00 87.43           H  
ATOM    536  CE1 PHE A  37      17.801 -30.206 -34.224  1.00 87.43           C  
ATOM    537  HE1 PHE A  37      17.029 -30.805 -33.764  1.00 87.43           H  
ATOM    538  CE2 PHE A  37      19.147 -29.642 -36.173  1.00 87.43           C  
ATOM    539  HE2 PHE A  37      19.407 -29.812 -37.207  1.00 87.43           H  
ATOM    540  CZ  PHE A  37      18.143 -30.420 -35.571  1.00 87.43           C  
ATOM    541  HZ  PHE A  37      17.628 -31.177 -36.144  1.00 87.43           H  
ATOM    542  N   LEU A  38      19.184 -24.756 -31.352  1.00 87.57           N  
ATOM    543  H   LEU A  38      18.360 -25.331 -31.250  1.00 87.57           H  
ATOM    544  CA  LEU A  38      19.415 -23.783 -30.281  1.00 87.57           C  
ATOM    545  HA  LEU A  38      20.451 -23.444 -30.300  1.00 87.57           H  
ATOM    546  C   LEU A  38      19.144 -24.420 -28.915  1.00 87.57           C  
ATOM    547  CB  LEU A  38      18.469 -22.582 -30.474  1.00 87.57           C  
ATOM    548  HB2 LEU A  38      17.453 -22.967 -30.565  1.00 87.57           H  
ATOM    549  HB3 LEU A  38      18.495 -21.958 -29.580  1.00 87.57           H  
ATOM    550  O   LEU A  38      18.250 -25.258 -28.783  1.00 87.57           O  
ATOM    551  CG  LEU A  38      18.785 -21.699 -31.690  1.00 87.57           C  
ATOM    552  HG  LEU A  38      18.998 -22.312 -32.566  1.00 87.57           H  
ATOM    553  CD1 LEU A  38      17.574 -20.831 -32.003  1.00 87.57           C  
ATOM    554 HD11 LEU A  38      17.276 -20.272 -31.116  1.00 87.57           H  
ATOM    555 HD12 LEU A  38      16.749 -21.471 -32.315  1.00 87.57           H  
ATOM    556 HD13 LEU A  38      17.828 -20.144 -32.810  1.00 87.57           H  
ATOM    557  CD2 LEU A  38      19.967 -20.768 -31.429  1.00 87.57           C  
ATOM    558 HD21 LEU A  38      20.227 -20.240 -32.346  1.00 87.57           H  
ATOM    559 HD22 LEU A  38      19.692 -20.039 -30.667  1.00 87.57           H  
ATOM    560 HD23 LEU A  38      20.824 -21.343 -31.080  1.00 87.57           H  
ATOM    561  N   SER A  39      19.874 -23.987 -27.889  1.00 85.97           N  
ATOM    562  H   SER A  39      20.617 -23.329 -28.079  1.00 85.97           H  
ATOM    563  CA  SER A  39      19.511 -24.241 -26.492  1.00 85.97           C  
ATOM    564  HA  SER A  39      19.215 -25.286 -26.406  1.00 85.97           H  
ATOM    565  C   SER A  39      18.314 -23.377 -26.068  1.00 85.97           C  
ATOM    566  CB  SER A  39      20.723 -24.028 -25.570  1.00 85.97           C  
ATOM    567  HB2 SER A  39      20.581 -24.613 -24.661  1.00 85.97           H  
ATOM    568  HB3 SER A  39      21.626 -24.382 -26.068  1.00 85.97           H  
ATOM    569  O   SER A  39      17.947 -22.412 -26.747  1.00 85.97           O  
ATOM    570  OG  SER A  39      20.879 -22.670 -25.204  1.00 85.97           O  
ATOM    571  HG  SER A  39      21.752 -22.557 -24.822  1.00 85.97           H  
ATOM    572  N   ARG A  40      17.714 -23.683 -24.910  1.00 83.62           N  
ATOM    573  H   ARG A  40      18.034 -24.495 -24.402  1.00 83.62           H  
ATOM    574  CA  ARG A  40      16.651 -22.852 -24.324  1.00 83.62           C  
ATOM    575  HA  ARG A  40      15.821 -22.796 -25.029  1.00 83.62           H  
ATOM    576  C   ARG A  40      17.114 -21.403 -24.114  1.00 83.62           C  
ATOM    577  CB  ARG A  40      16.146 -23.498 -23.024  1.00 83.62           C  
ATOM    578  HB2 ARG A  40      15.723 -24.477 -23.250  1.00 83.62           H  
ATOM    579  HB3 ARG A  40      16.974 -23.621 -22.326  1.00 83.62           H  
ATOM    580  O   ARG A  40      16.436 -20.489 -24.566  1.00 83.62           O  
ATOM    581  CG  ARG A  40      15.072 -22.619 -22.378  1.00 83.62           C  
ATOM    582  HG2 ARG A  40      15.517 -21.665 -22.098  1.00 83.62           H  
ATOM    583  HG3 ARG A  40      14.274 -22.430 -23.097  1.00 83.62           H  
ATOM    584  CD  ARG A  40      14.470 -23.235 -21.117  1.00 83.62           C  
ATOM    585  HD2 ARG A  40      13.881 -24.112 -21.385  1.00 83.62           H  
ATOM    586  HD3 ARG A  40      15.268 -23.515 -20.430  1.00 83.62           H  
ATOM    587  NE  ARG A  40      13.631 -22.208 -20.501  1.00 83.62           N  
ATOM    588  HE  ARG A  40      13.823 -21.259 -20.789  1.00 83.62           H  
ATOM    589  NH1 ARG A  40      12.171 -23.437 -19.217  1.00 83.62           N  
ATOM    590 HH11 ARG A  40      11.351 -23.455 -18.628  1.00 83.62           H  
ATOM    591 HH12 ARG A  40      12.702 -24.272 -19.418  1.00 83.62           H  
ATOM    592  NH2 ARG A  40      11.950 -21.202 -19.474  1.00 83.62           N  
ATOM    593 HH21 ARG A  40      11.112 -21.154 -18.911  1.00 83.62           H  
ATOM    594 HH22 ARG A  40      12.310 -20.385 -19.945  1.00 83.62           H  
ATOM    595  CZ  ARG A  40      12.584 -22.305 -19.723  1.00 83.62           C  
ATOM    596  N   LEU A  41      18.292 -21.209 -23.520  1.00 81.56           N  
ATOM    597  H   LEU A  41      18.811 -22.015 -23.202  1.00 81.56           H  
ATOM    598  CA  LEU A  41      18.860 -19.882 -23.274  1.00 81.56           C  
ATOM    599  HA  LEU A  41      18.124 -19.296 -22.723  1.00 81.56           H  
ATOM    600  C   LEU A  41      19.146 -19.137 -24.589  1.00 81.56           C  
ATOM    601  CB  LEU A  41      20.111 -20.056 -22.393  1.00 81.56           C  
ATOM    602  HB2 LEU A  41      19.813 -20.558 -21.472  1.00 81.56           H  
ATOM    603  HB3 LEU A  41      20.823 -20.697 -22.914  1.00 81.56           H  
ATOM    604  O   LEU A  41      18.757 -17.985 -24.741  1.00 81.56           O  
ATOM    605  CG  LEU A  41      20.833 -18.749 -22.017  1.00 81.56           C  
ATOM    606  HG  LEU A  41      21.216 -18.283 -22.925  1.00 81.56           H  
ATOM    607  CD1 LEU A  41      19.924 -17.756 -21.291  1.00 81.56           C  
ATOM    608 HD11 LEU A  41      19.132 -17.411 -21.956  1.00 81.56           H  
ATOM    609 HD12 LEU A  41      20.505 -16.887 -20.984  1.00 81.56           H  
ATOM    610 HD13 LEU A  41      19.478 -18.220 -20.411  1.00 81.56           H  
ATOM    611  CD2 LEU A  41      22.010 -19.078 -21.100  1.00 81.56           C  
ATOM    612 HD21 LEU A  41      22.564 -18.167 -20.874  1.00 81.56           H  
ATOM    613 HD22 LEU A  41      22.692 -19.769 -21.595  1.00 81.56           H  
ATOM    614 HD23 LEU A  41      21.658 -19.520 -20.167  1.00 81.56           H  
ATOM    615  N   GLN A  42      19.720 -19.811 -25.593  1.00 87.21           N  
ATOM    616  H   GLN A  42      20.002 -20.768 -25.437  1.00 87.21           H  
ATOM    617  CA  GLN A  42      19.933 -19.220 -26.924  1.00 87.21           C  
ATOM    618  HA  GLN A  42      20.512 -18.303 -26.813  1.00 87.21           H  
ATOM    619  C   GLN A  42      18.612 -18.848 -27.628  1.00 87.21           C  
ATOM    620  CB  GLN A  42      20.716 -20.202 -27.805  1.00 87.21           C  
ATOM    621  HB2 GLN A  42      20.769 -19.786 -28.811  1.00 87.21           H  
ATOM    622  HB3 GLN A  42      20.164 -21.141 -27.846  1.00 87.21           H  
ATOM    623  O   GLN A  42      18.570 -17.896 -28.407  1.00 87.21           O  
ATOM    624  CG  GLN A  42      22.162 -20.467 -27.361  1.00 87.21           C  
ATOM    625  HG2 GLN A  42      22.743 -19.554 -27.488  1.00 87.21           H  
ATOM    626  HG3 GLN A  42      22.202 -20.730 -26.304  1.00 87.21           H  
ATOM    627  CD  GLN A  42      22.822 -21.586 -28.165  1.00 87.21           C  
ATOM    628  NE2 GLN A  42      24.124 -21.570 -28.309  1.00 87.21           N  
ATOM    629 HE21 GLN A  42      24.583 -22.342 -28.771  1.00 87.21           H  
ATOM    630 HE22 GLN A  42      24.652 -20.804 -27.915  1.00 87.21           H  
ATOM    631  OE1 GLN A  42      22.183 -22.500 -28.668  1.00 87.21           O  
ATOM    632  N   THR A  43      17.531 -19.584 -27.350  1.00 87.28           N  
ATOM    633  H   THR A  43      17.646 -20.357 -26.710  1.00 87.28           H  
ATOM    634  CA  THR A  43      16.177 -19.308 -27.854  1.00 87.28           C  
ATOM    635  HA  THR A  43      16.231 -19.102 -28.923  1.00 87.28           H  
ATOM    636  C   THR A  43      15.582 -18.070 -27.182  1.00 87.28           C  
ATOM    637  CB  THR A  43      15.265 -20.531 -27.655  1.00 87.28           C  
ATOM    638  HB  THR A  43      15.179 -20.766 -26.594  1.00 87.28           H  
ATOM    639  O   THR A  43      15.104 -17.175 -27.876  1.00 87.28           O  
ATOM    640  CG2 THR A  43      13.857 -20.342 -28.209  1.00 87.28           C  
ATOM    641 HG21 THR A  43      13.297 -21.271 -28.106  1.00 87.28           H  
ATOM    642 HG22 THR A  43      13.338 -19.557 -27.658  1.00 87.28           H  
ATOM    643 HG23 THR A  43      13.914 -20.074 -29.264  1.00 87.28           H  
ATOM    644  OG1 THR A  43      15.818 -21.645 -28.320  1.00 87.28           O  
ATOM    645  HG1 THR A  43      16.592 -21.920 -27.823  1.00 87.28           H  
ATOM    646  N   GLU A  44      15.669 -17.977 -25.852  1.00 83.66           N  
ATOM    647  H   GLU A  44      16.076 -18.747 -25.341  1.00 83.66           H  
ATOM    648  CA  GLU A  44      15.222 -16.819 -25.061  1.00 83.66           C  
ATOM    649  HA  GLU A  44      14.175 -16.617 -25.285  1.00 83.66           H  
ATOM    650  C   GLU A  44      16.004 -15.543 -25.458  1.00 83.66           C  
ATOM    651  CB  GLU A  44      15.327 -17.178 -23.556  1.00 83.66           C  
ATOM    652  HB2 GLU A  44      15.192 -16.274 -22.961  1.00 83.66           H  
ATOM    653  HB3 GLU A  44      16.323 -17.573 -23.361  1.00 83.66           H  
ATOM    654  O   GLU A  44      15.397 -14.501 -25.718  1.00 83.66           O  
ATOM    655  CG  GLU A  44      14.251 -18.214 -23.131  1.00 83.66           C  
ATOM    656  HG2 GLU A  44      13.283 -17.712 -23.130  1.00 83.66           H  
ATOM    657  HG3 GLU A  44      14.196 -18.997 -23.887  1.00 83.66           H  
ATOM    658  CD  GLU A  44      14.463 -18.911 -21.765  1.00 83.66           C  
ATOM    659  OE1 GLU A  44      13.511 -19.584 -21.282  1.00 83.66           O  
ATOM    660  OE2 GLU A  44      15.589 -18.903 -21.228  1.00 83.66           O  
ATOM    661  N   ILE A  45      17.327 -15.645 -25.654  1.00 84.63           N  
ATOM    662  H   ILE A  45      17.772 -16.513 -25.391  1.00 84.63           H  
ATOM    663  CA  ILE A  45      18.180 -14.558 -26.170  1.00 84.63           C  
ATOM    664  HA  ILE A  45      18.061 -13.692 -25.519  1.00 84.63           H  
ATOM    665  C   ILE A  45      17.745 -14.114 -27.575  1.00 84.63           C  
ATOM    666  CB  ILE A  45      19.673 -14.976 -26.141  1.00 84.63           C  
ATOM    667  HB  ILE A  45      19.767 -15.949 -26.623  1.00 84.63           H  
ATOM    668  O   ILE A  45      17.581 -12.917 -27.813  1.00 84.63           O  
ATOM    669  CG1 ILE A  45      20.166 -15.093 -24.681  1.00 84.63           C  
ATOM    670 HG12 ILE A  45      19.434 -15.633 -24.081  1.00 84.63           H  
ATOM    671 HG13 ILE A  45      20.251 -14.095 -24.249  1.00 84.63           H  
ATOM    672  CG2 ILE A  45      20.561 -13.972 -26.907  1.00 84.63           C  
ATOM    673 HG21 ILE A  45      20.317 -13.977 -27.969  1.00 84.63           H  
ATOM    674 HG22 ILE A  45      20.419 -12.970 -26.502  1.00 84.63           H  
ATOM    675 HG23 ILE A  45      21.612 -14.242 -26.815  1.00 84.63           H  
ATOM    676  CD1 ILE A  45      21.507 -15.827 -24.536  1.00 84.63           C  
ATOM    677 HD11 ILE A  45      22.315 -15.261 -25.001  1.00 84.63           H  
ATOM    678 HD12 ILE A  45      21.444 -16.815 -24.991  1.00 84.63           H  
ATOM    679 HD13 ILE A  45      21.738 -15.936 -23.477  1.00 84.63           H  
ATOM    680  N   LEU A  46      17.535 -15.042 -28.518  1.00 87.62           N  
ATOM    681  H   LEU A  46      17.682 -16.014 -28.287  1.00 87.62           H  
ATOM    682  CA  LEU A  46      17.128 -14.681 -29.883  1.00 87.62           C  
ATOM    683  HA  LEU A  46      17.804 -13.904 -30.240  1.00 87.62           H  
ATOM    684  C   LEU A  46      15.729 -14.065 -29.946  1.00 87.62           C  
ATOM    685  CB  LEU A  46      17.216 -15.898 -30.815  1.00 87.62           C  
ATOM    686  HB2 LEU A  46      16.517 -15.765 -31.641  1.00 87.62           H  
ATOM    687  HB3 LEU A  46      16.904 -16.786 -30.266  1.00 87.62           H  
ATOM    688  O   LEU A  46      15.532 -13.129 -30.719  1.00 87.62           O  
ATOM    689  CG  LEU A  46      18.616 -16.111 -31.411  1.00 87.62           C  
ATOM    690  HG  LEU A  46      19.362 -16.124 -30.617  1.00 87.62           H  
ATOM    691  CD1 LEU A  46      18.622 -17.457 -32.126  1.00 87.62           C  
ATOM    692 HD11 LEU A  46      17.833 -17.486 -32.877  1.00 87.62           H  
ATOM    693 HD12 LEU A  46      18.441 -18.231 -31.380  1.00 87.62           H  
ATOM    694 HD13 LEU A  46      19.589 -17.639 -32.594  1.00 87.62           H  
ATOM    695  CD2 LEU A  46      18.990 -15.036 -32.439  1.00 87.62           C  
ATOM    696 HD21 LEU A  46      19.948 -15.279 -32.899  1.00 87.62           H  
ATOM    697 HD22 LEU A  46      18.222 -14.966 -33.210  1.00 87.62           H  
ATOM    698 HD23 LEU A  46      19.092 -14.066 -31.952  1.00 87.62           H  
ATOM    699  N   ILE A  47      14.780 -14.540 -29.136  1.00 85.25           N  
ATOM    700  H   ILE A  47      15.005 -15.316 -28.529  1.00 85.25           H  
ATOM    701  CA  ILE A  47      13.454 -13.918 -29.017  1.00 85.25           C  
ATOM    702  HA  ILE A  47      12.987 -13.894 -30.002  1.00 85.25           H  
ATOM    703  C   ILE A  47      13.611 -12.458 -28.578  1.00 85.25           C  
ATOM    704  CB  ILE A  47      12.549 -14.747 -28.072  1.00 85.25           C  
ATOM    705  HB  ILE A  47      13.117 -14.994 -27.175  1.00 85.25           H  
ATOM    706  O   ILE A  47      13.077 -11.567 -29.237  1.00 85.25           O  
ATOM    707  CG1 ILE A  47      12.137 -16.058 -28.782  1.00 85.25           C  
ATOM    708 HG12 ILE A  47      13.016 -16.509 -29.242  1.00 85.25           H  
ATOM    709 HG13 ILE A  47      11.430 -15.833 -29.580  1.00 85.25           H  
ATOM    710  CG2 ILE A  47      11.297 -13.959 -27.640  1.00 85.25           C  
ATOM    711 HG21 ILE A  47      10.745 -13.616 -28.515  1.00 85.25           H  
ATOM    712 HG22 ILE A  47      11.586 -13.105 -27.028  1.00 85.25           H  
ATOM    713 HG23 ILE A  47      10.647 -14.581 -27.026  1.00 85.25           H  
ATOM    714  CD1 ILE A  47      11.523 -17.112 -27.852  1.00 85.25           C  
ATOM    715 HD11 ILE A  47      10.561 -16.774 -27.468  1.00 85.25           H  
ATOM    716 HD12 ILE A  47      11.367 -18.035 -28.410  1.00 85.25           H  
ATOM    717 HD13 ILE A  47      12.199 -17.311 -27.020  1.00 85.25           H  
ATOM    718  N   ASN A  48      14.400 -12.194 -27.534  1.00 79.33           N  
ATOM    719  H   ASN A  48      14.808 -12.966 -27.027  1.00 79.33           H  
ATOM    720  CA  ASN A  48      14.611 -10.839 -27.020  1.00 79.33           C  
ATOM    721  HA  ASN A  48      13.639 -10.372 -26.861  1.00 79.33           H  
ATOM    722  C   ASN A  48      15.355  -9.929 -28.017  1.00 79.33           C  
ATOM    723  CB  ASN A  48      15.319 -10.947 -25.657  1.00 79.33           C  
ATOM    724  HB2 ASN A  48      16.204 -11.576 -25.749  1.00 79.33           H  
ATOM    725  HB3 ASN A  48      15.635  -9.954 -25.338  1.00 79.33           H  
ATOM    726  O   ASN A  48      14.936  -8.793 -28.235  1.00 79.33           O  
ATOM    727  CG  ASN A  48      14.415 -11.509 -24.568  1.00 79.33           C  
ATOM    728  ND2 ASN A  48      14.975 -11.907 -23.450  1.00 79.33           N  
ATOM    729 HD21 ASN A  48      15.977 -11.884 -23.330  1.00 79.33           H  
ATOM    730 HD22 ASN A  48      14.357 -12.263 -22.735  1.00 79.33           H  
ATOM    731  OD1 ASN A  48      13.201 -11.564 -24.691  1.00 79.33           O  
ATOM    732  N   LEU A  49      16.406 -10.423 -28.684  1.00 81.26           N  
ATOM    733  H   LEU A  49      16.716 -11.356 -28.449  1.00 81.26           H  
ATOM    734  CA  LEU A  49      17.173  -9.655 -29.679  1.00 81.26           C  
ATOM    735  HA  LEU A  49      17.494  -8.715 -29.230  1.00 81.26           H  
ATOM    736  C   LEU A  49      16.369  -9.286 -30.934  1.00 81.26           C  
ATOM    737  CB  LEU A  49      18.402 -10.470 -30.120  1.00 81.26           C  
ATOM    738  HB2 LEU A  49      18.072 -11.481 -30.361  1.00 81.26           H  
ATOM    739  HB3 LEU A  49      18.797 -10.033 -31.037  1.00 81.26           H  
ATOM    740  O   LEU A  49      16.646  -8.261 -31.558  1.00 81.26           O  
ATOM    741  CG  LEU A  49      19.555 -10.544 -29.107  1.00 81.26           C  
ATOM    742  HG  LEU A  49      19.203 -10.944 -28.156  1.00 81.26           H  
ATOM    743  CD1 LEU A  49      20.619 -11.477 -29.682  1.00 81.26           C  
ATOM    744 HD11 LEU A  49      20.180 -12.449 -29.904  1.00 81.26           H  
ATOM    745 HD12 LEU A  49      21.043 -11.045 -30.588  1.00 81.26           H  
ATOM    746 HD13 LEU A  49      21.413 -11.617 -28.948  1.00 81.26           H  
ATOM    747  CD2 LEU A  49      20.204  -9.179 -28.865  1.00 81.26           C  
ATOM    748 HD21 LEU A  49      19.506  -8.520 -28.348  1.00 81.26           H  
ATOM    749 HD22 LEU A  49      20.499  -8.731 -29.814  1.00 81.26           H  
ATOM    750 HD23 LEU A  49      21.084  -9.299 -28.234  1.00 81.26           H  
ATOM    751  N   MET A  50      15.416 -10.130 -31.337  1.00 83.60           N  
ATOM    752  H   MET A  50      15.265 -10.970 -30.796  1.00 83.60           H  
ATOM    753  CA  MET A  50      14.697  -9.983 -32.608  1.00 83.60           C  
ATOM    754  HA  MET A  50      15.321  -9.410 -33.295  1.00 83.60           H  
ATOM    755  C   MET A  50      13.384  -9.192 -32.476  1.00 83.60           C  
ATOM    756  CB  MET A  50      14.486 -11.370 -33.240  1.00 83.60           C  
ATOM    757  HB2 MET A  50      13.939 -11.996 -32.535  1.00 83.60           H  
ATOM    758  HB3 MET A  50      13.881 -11.274 -34.141  1.00 83.60           H  
ATOM    759  O   MET A  50      12.826  -8.782 -33.496  1.00 83.60           O  
ATOM    760  CG  MET A  50      15.819 -12.056 -33.605  1.00 83.60           C  
ATOM    761  HG2 MET A  50      15.638 -13.122 -33.741  1.00 83.60           H  
ATOM    762  HG3 MET A  50      16.508 -11.963 -32.766  1.00 83.60           H  
ATOM    763  SD  MET A  50      16.665 -11.433 -35.087  1.00 83.60           S  
ATOM    764  CE  MET A  50      15.727 -12.288 -36.379  1.00 83.60           C  
ATOM    765  HE1 MET A  50      14.679 -11.993 -36.329  1.00 83.60           H  
ATOM    766  HE2 MET A  50      16.132 -12.025 -37.356  1.00 83.60           H  
ATOM    767  HE3 MET A  50      15.807 -13.366 -36.238  1.00 83.60           H  
ATOM    768  N   GLN A  51      12.890  -8.931 -31.258  1.00 71.40           N  
ATOM    769  H   GLN A  51      13.395  -9.274 -30.454  1.00 71.40           H  
ATOM    770  CA  GLN A  51      11.635  -8.201 -31.031  1.00 71.40           C  
ATOM    771  HA  GLN A  51      10.838  -8.837 -31.416  1.00 71.40           H  
ATOM    772  C   GLN A  51      11.589  -6.839 -31.771  1.00 71.40           C  
ATOM    773  CB  GLN A  51      11.397  -7.992 -29.524  1.00 71.40           C  
ATOM    774  HB2 GLN A  51      10.777  -7.106 -29.380  1.00 71.40           H  
ATOM    775  HB3 GLN A  51      12.350  -7.818 -29.025  1.00 71.40           H  
ATOM    776  O   GLN A  51      12.535  -6.047 -31.697  1.00 71.40           O  
ATOM    777  CG  GLN A  51      10.672  -9.178 -28.869  1.00 71.40           C  
ATOM    778  HG2 GLN A  51      11.176 -10.107 -29.137  1.00 71.40           H  
ATOM    779  HG3 GLN A  51       9.653  -9.238 -29.252  1.00 71.40           H  
ATOM    780  CD  GLN A  51      10.609  -9.059 -27.349  1.00 71.40           C  
ATOM    781  NE2 GLN A  51      10.648 -10.156 -26.625  1.00 71.40           N  
ATOM    782 HE21 GLN A  51      10.759 -10.034 -25.628  1.00 71.40           H  
ATOM    783 HE22 GLN A  51      10.850 -11.046 -27.057  1.00 71.40           H  
ATOM    784  OE1 GLN A  51      10.494  -7.981 -26.791  1.00 71.40           O  
ATOM    785  N   PRO A  52      10.482  -6.510 -32.474  1.00 68.57           N  
ATOM    786  CA  PRO A  52       9.191  -7.209 -32.507  1.00 68.57           C  
ATOM    787  HA  PRO A  52       9.023  -7.746 -31.573  1.00 68.57           H  
ATOM    788  C   PRO A  52       9.021  -8.225 -33.663  1.00 68.57           C  
ATOM    789  CB  PRO A  52       8.168  -6.069 -32.577  1.00 68.57           C  
ATOM    790  HB2 PRO A  52       7.198  -6.379 -32.964  1.00 68.57           H  
ATOM    791  HB3 PRO A  52       8.048  -5.626 -31.588  1.00 68.57           H  
ATOM    792  O   PRO A  52       7.889  -8.569 -34.003  1.00 68.57           O  
ATOM    793  CG  PRO A  52       8.862  -5.073 -33.502  1.00 68.57           C  
ATOM    794  HG2 PRO A  52       8.742  -5.387 -34.539  1.00 68.57           H  
ATOM    795  HG3 PRO A  52       8.486  -4.060 -33.361  1.00 68.57           H  
ATOM    796  CD  PRO A  52      10.329  -5.197 -33.090  1.00 68.57           C  
ATOM    797  HD2 PRO A  52      10.982  -5.097 -33.958  1.00 68.57           H  
ATOM    798  HD3 PRO A  52      10.563  -4.426 -32.356  1.00 68.57           H  
ATOM    799  N   ARG A  53      10.094  -8.707 -34.317  1.00 78.12           N  
ATOM    800  H   ARG A  53      11.018  -8.484 -33.977  1.00 78.12           H  
ATOM    801  CA  ARG A  53       9.968  -9.794 -35.311  1.00 78.12           C  
ATOM    802  HA  ARG A  53       9.153  -9.550 -35.992  1.00 78.12           H  
ATOM    803  C   ARG A  53       9.598 -11.103 -34.617  1.00 78.12           C  
ATOM    804  CB  ARG A  53      11.261 -10.017 -36.116  1.00 78.12           C  
ATOM    805  HB2 ARG A  53      11.199 -10.984 -36.616  1.00 78.12           H  
ATOM    806  HB3 ARG A  53      12.109 -10.083 -35.435  1.00 78.12           H  
ATOM    807  O   ARG A  53      10.280 -11.535 -33.694  1.00 78.12           O  
ATOM    808  CG  ARG A  53      11.553  -8.955 -37.180  1.00 78.12           C  
ATOM    809  HG2 ARG A  53      11.507  -7.958 -36.741  1.00 78.12           H  
ATOM    810  HG3 ARG A  53      12.566  -9.128 -37.543  1.00 78.12           H  
ATOM    811  CD  ARG A  53      10.580  -9.060 -38.365  1.00 78.12           C  
ATOM    812  HD2 ARG A  53       9.618  -8.629 -38.089  1.00 78.12           H  
ATOM    813  HD3 ARG A  53      10.434 -10.114 -38.602  1.00 78.12           H  
ATOM    814  NE  ARG A  53      11.125  -8.372 -39.547  1.00 78.12           N  
ATOM    815  HE  ARG A  53      11.829  -7.667 -39.379  1.00 78.12           H  
ATOM    816  NH1 ARG A  53       9.962  -9.497 -41.203  1.00 78.12           N  
ATOM    817 HH11 ARG A  53       9.828  -9.713 -42.181  1.00 78.12           H  
ATOM    818 HH12 ARG A  53       9.479 -10.089 -40.542  1.00 78.12           H  
ATOM    819  NH2 ARG A  53      11.592  -8.089 -41.741  1.00 78.12           N  
ATOM    820 HH21 ARG A  53      11.426  -8.371 -42.696  1.00 78.12           H  
ATOM    821 HH22 ARG A  53      12.524  -7.791 -41.490  1.00 78.12           H  
ATOM    822  CZ  ARG A  53      10.876  -8.653 -40.813  1.00 78.12           C  
ATOM    823  N   GLN A  54       8.565 -11.761 -35.134  1.00 81.15           N  
ATOM    824  H   GLN A  54       8.049 -11.336 -35.891  1.00 81.15           H  
ATOM    825  CA  GLN A  54       8.224 -13.128 -34.756  1.00 81.15           C  
ATOM    826  HA  GLN A  54       8.271 -13.214 -33.670  1.00 81.15           H  
ATOM    827  C   GLN A  54       9.243 -14.119 -35.337  1.00 81.15           C  
ATOM    828  CB  GLN A  54       6.789 -13.441 -35.211  1.00 81.15           C  
ATOM    829  HB2 GLN A  54       6.708 -13.236 -36.278  1.00 81.15           H  
ATOM    830  HB3 GLN A  54       6.582 -14.500 -35.058  1.00 81.15           H  
ATOM    831  O   GLN A  54       9.768 -13.917 -36.439  1.00 81.15           O  
ATOM    832  CG  GLN A  54       5.733 -12.607 -34.459  1.00 81.15           C  
ATOM    833  HG2 GLN A  54       5.937 -11.544 -34.587  1.00 81.15           H  
ATOM    834  HG3 GLN A  54       4.756 -12.815 -34.895  1.00 81.15           H  
ATOM    835  CD  GLN A  54       5.650 -12.926 -32.966  1.00 81.15           C  
ATOM    836  NE2 GLN A  54       5.091 -12.048 -32.163  1.00 81.15           N  
ATOM    837 HE21 GLN A  54       4.766 -11.146 -32.480  1.00 81.15           H  
ATOM    838 HE22 GLN A  54       4.950 -12.319 -31.200  1.00 81.15           H  
ATOM    839  OE1 GLN A  54       6.073 -13.975 -32.514  1.00 81.15           O  
ATOM    840  N   LEU A  55       9.510 -15.196 -34.596  1.00 86.81           N  
ATOM    841  H   LEU A  55       9.003 -15.313 -33.730  1.00 86.81           H  
ATOM    842  CA  LEU A  55      10.453 -16.255 -34.961  1.00 86.81           C  
ATOM    843  HA  LEU A  55      10.909 -16.026 -35.924  1.00 86.81           H  
ATOM    844  C   LEU A  55       9.713 -17.587 -35.104  1.00 86.81           C  
ATOM    845  CB  LEU A  55      11.570 -16.362 -33.904  1.00 86.81           C  
ATOM    846  HB2 LEU A  55      12.228 -17.182 -34.192  1.00 86.81           H  
ATOM    847  HB3 LEU A  55      11.116 -16.629 -32.949  1.00 86.81           H  
ATOM    848  O   LEU A  55       8.963 -17.984 -34.216  1.00 86.81           O  
ATOM    849  CG  LEU A  55      12.424 -15.098 -33.690  1.00 86.81           C  
ATOM    850  HG  LEU A  55      11.799 -14.301 -33.288  1.00 86.81           H  
ATOM    851  CD1 LEU A  55      13.534 -15.398 -32.684  1.00 86.81           C  
ATOM    852 HD11 LEU A  55      14.193 -16.181 -33.059  1.00 86.81           H  
ATOM    853 HD12 LEU A  55      13.092 -15.718 -31.740  1.00 86.81           H  
ATOM    854 HD13 LEU A  55      14.113 -14.494 -32.496  1.00 86.81           H  
ATOM    855  CD2 LEU A  55      13.076 -14.608 -34.981  1.00 86.81           C  
ATOM    856 HD21 LEU A  55      12.304 -14.265 -35.669  1.00 86.81           H  
ATOM    857 HD22 LEU A  55      13.725 -13.760 -34.760  1.00 86.81           H  
ATOM    858 HD23 LEU A  55      13.658 -15.408 -35.439  1.00 86.81           H  
ATOM    859  N   VAL A  56       9.948 -18.298 -36.207  1.00 86.50           N  
ATOM    860  H   VAL A  56      10.593 -17.917 -36.885  1.00 86.50           H  
ATOM    861  CA  VAL A  56       9.387 -19.637 -36.448  1.00 86.50           C  
ATOM    862  HA  VAL A  56       8.700 -19.895 -35.641  1.00 86.50           H  
ATOM    863  C   VAL A  56      10.522 -20.651 -36.407  1.00 86.50           C  
ATOM    864  CB  VAL A  56       8.564 -19.672 -37.751  1.00 86.50           C  
ATOM    865  HB  VAL A  56       9.137 -19.207 -38.553  1.00 86.50           H  
ATOM    866  O   VAL A  56      11.304 -20.770 -37.350  1.00 86.50           O  
ATOM    867  CG1 VAL A  56       8.179 -21.093 -38.186  1.00 86.50           C  
ATOM    868 HG11 VAL A  56       7.508 -21.043 -39.043  1.00 86.50           H  
ATOM    869 HG12 VAL A  56       9.074 -21.639 -38.484  1.00 86.50           H  
ATOM    870 HG13 VAL A  56       7.685 -21.615 -37.366  1.00 86.50           H  
ATOM    871  CG2 VAL A  56       7.251 -18.900 -37.561  1.00 86.50           C  
ATOM    872 HG21 VAL A  56       7.453 -17.898 -37.183  1.00 86.50           H  
ATOM    873 HG22 VAL A  56       6.612 -19.410 -36.841  1.00 86.50           H  
ATOM    874 HG23 VAL A  56       6.727 -18.813 -38.513  1.00 86.50           H  
ATOM    875  N   PHE A  57      10.628 -21.372 -35.295  1.00 89.16           N  
ATOM    876  H   PHE A  57       9.977 -21.197 -34.543  1.00 89.16           H  
ATOM    877  CA  PHE A  57      11.681 -22.358 -35.065  1.00 89.16           C  
ATOM    878  HA  PHE A  57      12.627 -21.945 -35.416  1.00 89.16           H  
ATOM    879  C   PHE A  57      11.417 -23.634 -35.874  1.00 89.16           C  
ATOM    880  CB  PHE A  57      11.831 -22.604 -33.556  1.00 89.16           C  
ATOM    881  HB2 PHE A  57      12.600 -23.360 -33.398  1.00 89.16           H  
ATOM    882  HB3 PHE A  57      10.895 -22.998 -33.159  1.00 89.16           H  
ATOM    883  O   PHE A  57      10.437 -24.343 -35.650  1.00 89.16           O  
ATOM    884  CG  PHE A  57      12.213 -21.348 -32.788  1.00 89.16           C  
ATOM    885  CD1 PHE A  57      13.569 -20.997 -32.641  1.00 89.16           C  
ATOM    886  HD1 PHE A  57      14.341 -21.648 -33.023  1.00 89.16           H  
ATOM    887  CD2 PHE A  57      11.216 -20.500 -32.263  1.00 89.16           C  
ATOM    888  HD2 PHE A  57      10.172 -20.760 -32.356  1.00 89.16           H  
ATOM    889  CE1 PHE A  57      13.923 -19.798 -31.995  1.00 89.16           C  
ATOM    890  HE1 PHE A  57      14.962 -19.535 -31.865  1.00 89.16           H  
ATOM    891  CE2 PHE A  57      11.572 -19.302 -31.618  1.00 89.16           C  
ATOM    892  HE2 PHE A  57      10.804 -18.657 -31.218  1.00 89.16           H  
ATOM    893  CZ  PHE A  57      12.925 -18.948 -31.492  1.00 89.16           C  
ATOM    894  HZ  PHE A  57      13.200 -18.036 -30.982  1.00 89.16           H  
ATOM    895  N   ARG A  58      12.302 -23.918 -36.834  1.00 89.18           N  
ATOM    896  H   ARG A  58      13.073 -23.276 -36.951  1.00 89.18           H  
ATOM    897  CA  ARG A  58      12.331 -25.142 -37.649  1.00 89.18           C  
ATOM    898  HA  ARG A  58      11.707 -25.911 -37.194  1.00 89.18           H  
ATOM    899  C   ARG A  58      13.770 -25.667 -37.669  1.00 89.18           C  
ATOM    900  CB  ARG A  58      11.797 -24.875 -39.068  1.00 89.18           C  
ATOM    901  HB2 ARG A  58      11.974 -25.760 -39.679  1.00 89.18           H  
ATOM    902  HB3 ARG A  58      12.339 -24.040 -39.511  1.00 89.18           H  
ATOM    903  O   ARG A  58      14.478 -25.443 -38.649  1.00 89.18           O  
ATOM    904  CG  ARG A  58      10.295 -24.575 -39.071  1.00 89.18           C  
ATOM    905  HG2 ARG A  58       9.758 -25.393 -38.590  1.00 89.18           H  
ATOM    906  HG3 ARG A  58      10.113 -23.655 -38.515  1.00 89.18           H  
ATOM    907  CD  ARG A  58       9.793 -24.411 -40.508  1.00 89.18           C  
ATOM    908  HD2 ARG A  58      10.402 -23.656 -41.004  1.00 89.18           H  
ATOM    909  HD3 ARG A  58       9.917 -25.359 -41.031  1.00 89.18           H  
ATOM    910  NE  ARG A  58       8.376 -24.001 -40.535  1.00 89.18           N  
ATOM    911  HE  ARG A  58       7.897 -23.986 -39.646  1.00 89.18           H  
ATOM    912  NH1 ARG A  58       8.219 -23.642 -42.794  1.00 89.18           N  
ATOM    913 HH11 ARG A  58       7.682 -23.362 -43.602  1.00 89.18           H  
ATOM    914 HH12 ARG A  58       9.165 -23.982 -42.893  1.00 89.18           H  
ATOM    915  NH2 ARG A  58       6.452 -23.243 -41.490  1.00 89.18           N  
ATOM    916 HH21 ARG A  58       6.007 -23.227 -40.583  1.00 89.18           H  
ATOM    917 HH22 ARG A  58       5.929 -22.952 -42.303  1.00 89.18           H  
ATOM    918  CZ  ARG A  58       7.690 -23.632 -41.602  1.00 89.18           C  
ATOM    919  N   PRO A  59      14.246 -26.271 -36.566  1.00 85.49           N  
ATOM    920  CA  PRO A  59      15.637 -26.684 -36.441  1.00 85.49           C  
ATOM    921  HA  PRO A  59      16.288 -25.832 -36.634  1.00 85.49           H  
ATOM    922  C   PRO A  59      15.963 -27.803 -37.442  1.00 85.49           C  
ATOM    923  CB  PRO A  59      15.809 -27.094 -34.979  1.00 85.49           C  
ATOM    924  HB2 PRO A  59      16.112 -26.227 -34.392  1.00 85.49           H  
ATOM    925  HB3 PRO A  59      16.535 -27.900 -34.869  1.00 85.49           H  
ATOM    926  O   PRO A  59      15.476 -28.926 -37.342  1.00 85.49           O  
ATOM    927  CG  PRO A  59      14.408 -27.530 -34.555  1.00 85.49           C  
ATOM    928  HG2 PRO A  59      14.229 -28.558 -34.871  1.00 85.49           H  
ATOM    929  HG3 PRO A  59      14.258 -27.427 -33.480  1.00 85.49           H  
ATOM    930  CD  PRO A  59      13.509 -26.584 -35.348  1.00 85.49           C  
ATOM    931  HD2 PRO A  59      12.558 -27.072 -35.563  1.00 85.49           H  
ATOM    932  HD3 PRO A  59      13.346 -25.671 -34.776  1.00 85.49           H  
ATOM    933  N   GLU A  60      16.791 -27.464 -38.427  1.00 87.44           N  
ATOM    934  H   GLU A  60      17.079 -26.496 -38.446  1.00 87.44           H  
ATOM    935  CA  GLU A  60      17.148 -28.305 -39.578  1.00 87.44           C  
ATOM    936  HA  GLU A  60      16.732 -29.306 -39.470  1.00 87.44           H  
ATOM    937  C   GLU A  60      18.670 -28.442 -39.751  1.00 87.44           C  
ATOM    938  CB  GLU A  60      16.587 -27.657 -40.855  1.00 87.44           C  
ATOM    939  HB2 GLU A  60      17.076 -28.113 -41.716  1.00 87.44           H  
ATOM    940  HB3 GLU A  60      16.861 -26.602 -40.845  1.00 87.44           H  
ATOM    941  O   GLU A  60      19.139 -29.377 -40.398  1.00 87.44           O  
ATOM    942  CG  GLU A  60      15.067 -27.783 -41.067  1.00 87.44           C  
ATOM    943  HG2 GLU A  60      14.831 -28.820 -41.302  1.00 87.44           H  
ATOM    944  HG3 GLU A  60      14.541 -27.518 -40.150  1.00 87.44           H  
ATOM    945  CD  GLU A  60      14.596 -26.872 -42.217  1.00 87.44           C  
ATOM    946  OE1 GLU A  60      13.416 -26.463 -42.245  1.00 87.44           O  
ATOM    947  OE2 GLU A  60      15.444 -26.529 -43.080  1.00 87.44           O  
ATOM    948  N   VAL A  61      19.462 -27.502 -39.217  1.00 82.45           N  
ATOM    949  H   VAL A  61      19.028 -26.771 -38.672  1.00 82.45           H  
ATOM    950  CA  VAL A  61      20.913 -27.425 -39.456  1.00 82.45           C  
ATOM    951  HA  VAL A  61      21.254 -28.396 -39.816  1.00 82.45           H  
ATOM    952  C   VAL A  61      21.699 -27.146 -38.178  1.00 82.45           C  
ATOM    953  CB  VAL A  61      21.268 -26.388 -40.545  1.00 82.45           C  
ATOM    954  HB  VAL A  61      22.351 -26.265 -40.553  1.00 82.45           H  
ATOM    955  O   VAL A  61      21.413 -26.204 -37.445  1.00 82.45           O  
ATOM    956  CG1 VAL A  61      20.857 -26.879 -41.938  1.00 82.45           C  
ATOM    957 HG11 VAL A  61      19.772 -26.971 -42.000  1.00 82.45           H  
ATOM    958 HG12 VAL A  61      21.202 -26.183 -42.702  1.00 82.45           H  
ATOM    959 HG13 VAL A  61      21.295 -27.860 -42.126  1.00 82.45           H  
ATOM    960  CG2 VAL A  61      20.636 -25.001 -40.348  1.00 82.45           C  
ATOM    961 HG21 VAL A  61      19.553 -25.080 -40.437  1.00 82.45           H  
ATOM    962 HG22 VAL A  61      20.876 -24.607 -39.361  1.00 82.45           H  
ATOM    963 HG23 VAL A  61      21.004 -24.310 -41.107  1.00 82.45           H  
ATOM    964  N   LEU A  62      22.751 -27.924 -37.924  1.00 80.97           N  
ATOM    965  H   LEU A  62      22.950 -28.699 -38.539  1.00 80.97           H  
ATOM    966  CA  LEU A  62      23.707 -27.620 -36.858  1.00 80.97           C  
ATOM    967  HA  LEU A  62      23.147 -27.293 -35.983  1.00 80.97           H  
ATOM    968  C   LEU A  62      24.635 -26.471 -37.300  1.00 80.97           C  
ATOM    969  CB  LEU A  62      24.482 -28.902 -36.497  1.00 80.97           C  
ATOM    970  HB2 LEU A  62      25.217 -29.089 -37.279  1.00 80.97           H  
ATOM    971  HB3 LEU A  62      23.796 -29.749 -36.475  1.00 80.97           H  
ATOM    972  O   LEU A  62      25.145 -26.487 -38.422  1.00 80.97           O  
ATOM    973  CG  LEU A  62      25.195 -28.822 -35.133  1.00 80.97           C  
ATOM    974  HG  LEU A  62      25.708 -27.865 -35.043  1.00 80.97           H  
ATOM    975  CD1 LEU A  62      24.207 -28.977 -33.975  1.00 80.97           C  
ATOM    976 HD11 LEU A  62      24.745 -28.945 -33.027  1.00 80.97           H  
ATOM    977 HD12 LEU A  62      23.679 -29.927 -34.048  1.00 80.97           H  
ATOM    978 HD13 LEU A  62      23.482 -28.162 -33.976  1.00 80.97           H  
ATOM    979  CD2 LEU A  62      26.238 -29.933 -35.023  1.00 80.97           C  
ATOM    980 HD21 LEU A  62      26.742 -29.867 -34.059  1.00 80.97           H  
ATOM    981 HD22 LEU A  62      26.981 -29.825 -35.813  1.00 80.97           H  
ATOM    982 HD23 LEU A  62      25.757 -30.908 -35.106  1.00 80.97           H  
ATOM    983  N   TRP A  63      24.866 -25.487 -36.427  1.00 78.80           N  
ATOM    984  H   TRP A  63      24.427 -25.530 -35.518  1.00 78.80           H  
ATOM    985  CA  TRP A  63      25.792 -24.369 -36.656  1.00 78.80           C  
ATOM    986  HA  TRP A  63      26.516 -24.655 -37.419  1.00 78.80           H  
ATOM    987  C   TRP A  63      26.576 -24.037 -35.385  1.00 78.80           C  
ATOM    988  CB  TRP A  63      25.036 -23.123 -37.149  1.00 78.80           C  
ATOM    989  HB2 TRP A  63      24.055 -23.077 -36.675  1.00 78.80           H  
ATOM    990  HB3 TRP A  63      25.579 -22.233 -36.831  1.00 78.80           H  
ATOM    991  O   TRP A  63      26.000 -23.956 -34.308  1.00 78.80           O  
ATOM    992  CG  TRP A  63      24.879 -23.032 -38.635  1.00 78.80           C  
ATOM    993  CD1 TRP A  63      23.901 -23.617 -39.358  1.00 78.80           C  
ATOM    994  HD1 TRP A  63      23.122 -24.230 -38.929  1.00 78.80           H  
ATOM    995  CD2 TRP A  63      25.742 -22.358 -39.603  1.00 78.80           C  
ATOM    996  CE2 TRP A  63      25.215 -22.582 -40.912  1.00 78.80           C  
ATOM    997  CE3 TRP A  63      26.911 -21.571 -39.508  1.00 78.80           C  
ATOM    998  HE3 TRP A  63      27.326 -21.366 -38.532  1.00 78.80           H  
ATOM    999  NE1 TRP A  63      24.090 -23.354 -40.701  1.00 78.80           N  
ATOM   1000  HE1 TRP A  63      23.491 -23.744 -41.415  1.00 78.80           H  
ATOM   1001  CH2 TRP A  63      26.984 -21.277 -41.934  1.00 78.80           C  
ATOM   1002  HH2 TRP A  63      27.458 -20.845 -42.803  1.00 78.80           H  
ATOM   1003  CZ2 TRP A  63      25.821 -22.057 -42.067  1.00 78.80           C  
ATOM   1004  HZ2 TRP A  63      25.387 -22.242 -43.038  1.00 78.80           H  
ATOM   1005  CZ3 TRP A  63      27.526 -21.038 -40.658  1.00 78.80           C  
ATOM   1006  HZ3 TRP A  63      28.411 -20.428 -40.554  1.00 78.80           H  
ATOM   1007  N   ASN A  64      27.882 -23.796 -35.527  1.00 78.81           N  
ATOM   1008  H   ASN A  64      28.304 -24.023 -36.416  1.00 78.81           H  
ATOM   1009  CA  ASN A  64      28.806 -23.590 -34.402  1.00 78.81           C  
ATOM   1010  HA  ASN A  64      28.615 -24.357 -33.651  1.00 78.81           H  
ATOM   1011  C   ASN A  64      28.659 -22.227 -33.695  1.00 78.81           C  
ATOM   1012  CB  ASN A  64      30.263 -23.722 -34.885  1.00 78.81           C  
ATOM   1013  HB2 ASN A  64      30.884 -23.736 -33.989  1.00 78.81           H  
ATOM   1014  HB3 ASN A  64      30.536 -22.837 -35.458  1.00 78.81           H  
ATOM   1015  O   ASN A  64      29.183 -22.067 -32.597  1.00 78.81           O  
ATOM   1016  CG  ASN A  64      30.627 -24.939 -35.718  1.00 78.81           C  
ATOM   1017  ND2 ASN A  64      31.857 -25.380 -35.626  1.00 78.81           N  
ATOM   1018 HD21 ASN A  64      32.050 -26.251 -36.099  1.00 78.81           H  
ATOM   1019 HD22 ASN A  64      32.454 -25.014 -34.898  1.00 78.81           H  
ATOM   1020  OD1 ASN A  64      29.869 -25.462 -36.518  1.00 78.81           O  
ATOM   1021  N   HIS A  65      28.003 -21.266 -34.357  1.00 81.85           N  
ATOM   1022  H   HIS A  65      27.606 -21.518 -35.250  1.00 81.85           H  
ATOM   1023  CA  HIS A  65      27.634 -19.953 -33.822  1.00 81.85           C  
ATOM   1024  HA  HIS A  65      27.776 -19.960 -32.741  1.00 81.85           H  
ATOM   1025  C   HIS A  65      26.140 -19.703 -34.121  1.00 81.85           C  
ATOM   1026  CB  HIS A  65      28.519 -18.838 -34.417  1.00 81.85           C  
ATOM   1027  HB2 HIS A  65      28.324 -18.750 -35.485  1.00 81.85           H  
ATOM   1028  HB3 HIS A  65      28.223 -17.901 -33.944  1.00 81.85           H  
ATOM   1029  O   HIS A  65      25.815 -19.007 -35.092  1.00 81.85           O  
ATOM   1030  CG  HIS A  65      30.010 -18.967 -34.227  1.00 81.85           C  
ATOM   1031  CD2 HIS A  65      30.931 -19.242 -35.199  1.00 81.85           C  
ATOM   1032  HD2 HIS A  65      30.700 -19.472 -36.229  1.00 81.85           H  
ATOM   1033  ND1 HIS A  65      30.715 -18.624 -33.102  1.00 81.85           N  
ATOM   1034  HD1 HIS A  65      30.316 -18.299 -32.233  1.00 81.85           H  
ATOM   1035  CE1 HIS A  65      32.025 -18.699 -33.380  1.00 81.85           C  
ATOM   1036  HE1 HIS A  65      32.809 -18.457 -32.678  1.00 81.85           H  
ATOM   1037  NE2 HIS A  65      32.215 -19.088 -34.659  1.00 81.85           N  
ATOM   1038  N   PRO A  66      25.200 -20.367 -33.422  1.00 87.13           N  
ATOM   1039  CA  PRO A  66      23.818 -20.459 -33.889  1.00 87.13           C  
ATOM   1040  HA  PRO A  66      23.809 -20.730 -34.944  1.00 87.13           H  
ATOM   1041  C   PRO A  66      23.061 -19.128 -33.751  1.00 87.13           C  
ATOM   1042  CB  PRO A  66      23.211 -21.618 -33.096  1.00 87.13           C  
ATOM   1043  HB2 PRO A  66      23.417 -22.556 -33.613  1.00 87.13           H  
ATOM   1044  HB3 PRO A  66      22.136 -21.505 -32.954  1.00 87.13           H  
ATOM   1045  O   PRO A  66      22.340 -18.763 -34.681  1.00 87.13           O  
ATOM   1046  CG  PRO A  66      23.988 -21.593 -31.780  1.00 87.13           C  
ATOM   1047  HG2 PRO A  66      23.991 -22.569 -31.293  1.00 87.13           H  
ATOM   1048  HG3 PRO A  66      23.566 -20.837 -31.118  1.00 87.13           H  
ATOM   1049  CD  PRO A  66      25.392 -21.172 -32.222  1.00 87.13           C  
ATOM   1050  HD2 PRO A  66      25.982 -22.058 -32.458  1.00 87.13           H  
ATOM   1051  HD3 PRO A  66      25.878 -20.601 -31.431  1.00 87.13           H  
ATOM   1052  N   ILE A  67      23.301 -18.355 -32.679  1.00 87.92           N  
ATOM   1053  H   ILE A  67      23.909 -18.717 -31.959  1.00 87.92           H  
ATOM   1054  CA  ILE A  67      22.772 -16.985 -32.512  1.00 87.92           C  
ATOM   1055  HA  ILE A  67      21.685 -17.018 -32.584  1.00 87.92           H  
ATOM   1056  C   ILE A  67      23.268 -16.089 -33.656  1.00 87.92           C  
ATOM   1057  CB  ILE A  67      23.141 -16.407 -31.118  1.00 87.92           C  
ATOM   1058  HB  ILE A  67      24.222 -16.468 -30.995  1.00 87.92           H  
ATOM   1059  O   ILE A  67      22.465 -15.540 -34.415  1.00 87.92           O  
ATOM   1060  CG1 ILE A  67      22.476 -17.233 -29.989  1.00 87.92           C  
ATOM   1061 HG12 ILE A  67      22.764 -18.279 -30.087  1.00 87.92           H  
ATOM   1062 HG13 ILE A  67      21.392 -17.175 -30.088  1.00 87.92           H  
ATOM   1063  CG2 ILE A  67      22.735 -14.921 -31.012  1.00 87.92           C  
ATOM   1064 HG21 ILE A  67      23.204 -14.324 -31.794  1.00 87.92           H  
ATOM   1065 HG22 ILE A  67      21.652 -14.815 -31.074  1.00 87.92           H  
ATOM   1066 HG23 ILE A  67      23.078 -14.498 -30.068  1.00 87.92           H  
ATOM   1067  CD1 ILE A  67      22.861 -16.786 -28.570  1.00 87.92           C  
ATOM   1068 HD11 ILE A  67      22.356 -17.416 -27.838  1.00 87.92           H  
ATOM   1069 HD12 ILE A  67      22.548 -15.759 -28.383  1.00 87.92           H  
ATOM   1070 HD13 ILE A  67      23.938 -16.874 -28.430  1.00 87.92           H  
ATOM   1071  N   GLN A  68      24.593 -16.013 -33.841  1.00 87.27           N  
ATOM   1072  H   GLN A  68      25.193 -16.471 -33.170  1.00 87.27           H  
ATOM   1073  CA  GLN A  68      25.223 -15.210 -34.894  1.00 87.27           C  
ATOM   1074  HA  GLN A  68      25.008 -14.160 -34.695  1.00 87.27           H  
ATOM   1075  C   GLN A  68      24.676 -15.555 -36.283  1.00 87.27           C  
ATOM   1076  CB  GLN A  68      26.747 -15.424 -34.848  1.00 87.27           C  
ATOM   1077  HB2 GLN A  68      27.070 -15.310 -33.813  1.00 87.27           H  
ATOM   1078  HB3 GLN A  68      26.987 -16.438 -35.165  1.00 87.27           H  
ATOM   1079  O   GLN A  68      24.430 -14.652 -37.085  1.00 87.27           O  
ATOM   1080  CG  GLN A  68      27.548 -14.418 -35.695  1.00 87.27           C  
ATOM   1081  HG2 GLN A  68      28.570 -14.402 -35.318  1.00 87.27           H  
ATOM   1082  HG3 GLN A  68      27.136 -13.422 -35.534  1.00 87.27           H  
ATOM   1083  CD  GLN A  68      27.621 -14.693 -37.204  1.00 87.27           C  
ATOM   1084  NE2 GLN A  68      27.980 -13.694 -37.983  1.00 87.27           N  
ATOM   1085 HE21 GLN A  68      27.919 -13.830 -38.982  1.00 87.27           H  
ATOM   1086 HE22 GLN A  68      28.132 -12.780 -37.580  1.00 87.27           H  
ATOM   1087  OE1 GLN A  68      27.398 -15.777 -37.730  1.00 87.27           O  
ATOM   1088  N   ARG A  69      24.439 -16.843 -36.577  1.00 87.19           N  
ATOM   1089  H   ARG A  69      24.694 -17.543 -35.894  1.00 87.19           H  
ATOM   1090  CA  ARG A  69      23.947 -17.260 -37.895  1.00 87.19           C  
ATOM   1091  HA  ARG A  69      24.567 -16.728 -38.617  1.00 87.19           H  
ATOM   1092  C   ARG A  69      22.511 -16.808 -38.160  1.00 87.19           C  
ATOM   1093  CB  ARG A  69      24.135 -18.774 -38.100  1.00 87.19           C  
ATOM   1094  HB2 ARG A  69      25.177 -19.029 -37.907  1.00 87.19           H  
ATOM   1095  HB3 ARG A  69      23.518 -19.313 -37.380  1.00 87.19           H  
ATOM   1096  O   ARG A  69      22.221 -16.456 -39.303  1.00 87.19           O  
ATOM   1097  CG  ARG A  69      23.768 -19.244 -39.525  1.00 87.19           C  
ATOM   1098  HG2 ARG A  69      22.704 -19.083 -39.697  1.00 87.19           H  
ATOM   1099  HG3 ARG A  69      23.951 -20.316 -39.592  1.00 87.19           H  
ATOM   1100  CD  ARG A  69      24.573 -18.523 -40.626  1.00 87.19           C  
ATOM   1101  HD2 ARG A  69      25.637 -18.681 -40.446  1.00 87.19           H  
ATOM   1102  HD3 ARG A  69      24.364 -17.455 -40.562  1.00 87.19           H  
ATOM   1103  NE  ARG A  69      24.228 -18.990 -41.986  1.00 87.19           N  
ATOM   1104  HE  ARG A  69      23.951 -19.958 -42.068  1.00 87.19           H  
ATOM   1105  NH1 ARG A  69      24.567 -17.004 -43.156  1.00 87.19           N  
ATOM   1106 HH11 ARG A  69      24.674 -16.495 -42.290  1.00 87.19           H  
ATOM   1107 HH12 ARG A  69      24.335 -16.440 -43.962  1.00 87.19           H  
ATOM   1108  NH2 ARG A  69      23.762 -18.762 -44.214  1.00 87.19           N  
ATOM   1109 HH21 ARG A  69      23.212 -19.608 -44.193  1.00 87.19           H  
ATOM   1110 HH22 ARG A  69      23.604 -18.096 -44.957  1.00 87.19           H  
ATOM   1111  CZ  ARG A  69      24.195 -18.254 -43.096  1.00 87.19           C  
ATOM   1112  N   VAL A  70      21.630 -16.788 -37.156  1.00 89.23           N  
ATOM   1113  H   VAL A  70      21.942 -17.063 -36.235  1.00 89.23           H  
ATOM   1114  CA  VAL A  70      20.259 -16.258 -37.312  1.00 89.23           C  
ATOM   1115  HA  VAL A  70      19.787 -16.748 -38.164  1.00 89.23           H  
ATOM   1116  C   VAL A  70      20.297 -14.765 -37.631  1.00 89.23           C  
ATOM   1117  CB  VAL A  70      19.391 -16.534 -36.066  1.00 89.23           C  
ATOM   1118  HB  VAL A  70      19.900 -16.159 -35.178  1.00 89.23           H  
ATOM   1119  O   VAL A  70      19.688 -14.340 -38.613  1.00 89.23           O  
ATOM   1120  CG1 VAL A  70      18.006 -15.877 -36.153  1.00 89.23           C  
ATOM   1121 HG11 VAL A  70      17.402 -16.168 -35.294  1.00 89.23           H  
ATOM   1122 HG12 VAL A  70      17.497 -16.177 -37.069  1.00 89.23           H  
ATOM   1123 HG13 VAL A  70      18.100 -14.791 -36.134  1.00 89.23           H  
ATOM   1124  CG2 VAL A  70      19.160 -18.039 -35.908  1.00 89.23           C  
ATOM   1125 HG21 VAL A  70      18.572 -18.221 -35.008  1.00 89.23           H  
ATOM   1126 HG22 VAL A  70      20.115 -18.551 -35.785  1.00 89.23           H  
ATOM   1127 HG23 VAL A  70      18.635 -18.436 -36.777  1.00 89.23           H  
ATOM   1128  N   ILE A  71      21.071 -13.990 -36.867  1.00 89.63           N  
ATOM   1129  H   ILE A  71      21.548 -14.409 -36.082  1.00 89.63           H  
ATOM   1130  CA  ILE A  71      21.195 -12.538 -37.063  1.00 89.63           C  
ATOM   1131  HA  ILE A  71      20.194 -12.106 -37.065  1.00 89.63           H  
ATOM   1132  C   ILE A  71      21.825 -12.227 -38.429  1.00 89.63           C  
ATOM   1133  CB  ILE A  71      21.989 -11.901 -35.899  1.00 89.63           C  
ATOM   1134  HB  ILE A  71      22.996 -12.317 -35.888  1.00 89.63           H  
ATOM   1135  O   ILE A  71      21.321 -11.385 -39.174  1.00 89.63           O  
ATOM   1136  CG1 ILE A  71      21.317 -12.204 -34.536  1.00 89.63           C  
ATOM   1137 HG12 ILE A  71      21.116 -13.272 -34.449  1.00 89.63           H  
ATOM   1138 HG13 ILE A  71      20.359 -11.689 -34.473  1.00 89.63           H  
ATOM   1139  CG2 ILE A  71      22.081 -10.384 -36.141  1.00 89.63           C  
ATOM   1140 HG21 ILE A  71      22.751 -10.168 -36.974  1.00 89.63           H  
ATOM   1141 HG22 ILE A  71      21.092  -9.983 -36.361  1.00 89.63           H  
ATOM   1142 HG23 ILE A  71      22.464  -9.875 -35.257  1.00 89.63           H  
ATOM   1143  CD1 ILE A  71      22.172 -11.831 -33.321  1.00 89.63           C  
ATOM   1144 HD11 ILE A  71      21.724 -12.267 -32.428  1.00 89.63           H  
ATOM   1145 HD12 ILE A  71      22.212 -10.749 -33.197  1.00 89.63           H  
ATOM   1146 HD13 ILE A  71      23.180 -12.231 -33.434  1.00 89.63           H  
ATOM   1147  N   HIS A  72      22.872 -12.966 -38.807  1.00 89.41           N  
ATOM   1148  H   HIS A  72      23.266 -13.612 -38.138  1.00 89.41           H  
ATOM   1149  CA  HIS A  72      23.510 -12.845 -40.116  1.00 89.41           C  
ATOM   1150  HA  HIS A  72      23.864 -11.820 -40.220  1.00 89.41           H  
ATOM   1151  C   HIS A  72      22.517 -13.101 -41.260  1.00 89.41           C  
ATOM   1152  CB  HIS A  72      24.723 -13.789 -40.169  1.00 89.41           C  
ATOM   1153  HB2 HIS A  72      24.373 -14.807 -39.997  1.00 89.41           H  
ATOM   1154  HB3 HIS A  72      25.389 -13.526 -39.347  1.00 89.41           H  
ATOM   1155  O   HIS A  72      22.502 -12.312 -42.196  1.00 89.41           O  
ATOM   1156  CG  HIS A  72      25.548 -13.789 -41.439  1.00 89.41           C  
ATOM   1157  CD2 HIS A  72      25.525 -12.892 -42.479  1.00 89.41           C  
ATOM   1158  HD2 HIS A  72      24.887 -12.025 -42.572  1.00 89.41           H  
ATOM   1159  ND1 HIS A  72      26.546 -14.696 -41.720  1.00 89.41           N  
ATOM   1160  HD1 HIS A  72      26.882 -15.411 -41.090  1.00 89.41           H  
ATOM   1161  CE1 HIS A  72      27.101 -14.358 -42.898  1.00 89.41           C  
ATOM   1162  HE1 HIS A  72      27.934 -14.861 -43.366  1.00 89.41           H  
ATOM   1163  NE2 HIS A  72      26.516 -13.263 -43.392  1.00 89.41           N  
ATOM   1164  N   ASN A  73      21.659 -14.128 -41.186  1.00 88.24           N  
ATOM   1165  H   ASN A  73      21.686 -14.729 -40.375  1.00 88.24           H  
ATOM   1166  CA  ASN A  73      20.662 -14.398 -42.235  1.00 88.24           C  
ATOM   1167  HA  ASN A  73      21.175 -14.556 -43.184  1.00 88.24           H  
ATOM   1168  C   ASN A  73      19.685 -13.221 -42.437  1.00 88.24           C  
ATOM   1169  CB  ASN A  73      19.854 -15.660 -41.884  1.00 88.24           C  
ATOM   1170  HB2 ASN A  73      19.408 -15.530 -40.898  1.00 88.24           H  
ATOM   1171  HB3 ASN A  73      19.038 -15.755 -42.599  1.00 88.24           H  
ATOM   1172  O   ASN A  73      19.431 -12.826 -43.573  1.00 88.24           O  
ATOM   1173  CG  ASN A  73      20.618 -16.968 -41.906  1.00 88.24           C  
ATOM   1174  ND2 ASN A  73      20.077 -17.980 -41.269  1.00 88.24           N  
ATOM   1175 HD21 ASN A  73      19.218 -17.826 -40.761  1.00 88.24           H  
ATOM   1176 HD22 ASN A  73      20.614 -18.834 -41.218  1.00 88.24           H  
ATOM   1177  OD1 ASN A  73      21.661 -17.140 -42.509  1.00 88.24           O  
ATOM   1178  N   GLU A  74      19.149 -12.653 -41.350  1.00 87.77           N  
ATOM   1179  H   GLU A  74      19.401 -13.015 -40.442  1.00 87.77           H  
ATOM   1180  CA  GLU A  74      18.169 -11.552 -41.409  1.00 87.77           C  
ATOM   1181  HA  GLU A  74      17.356 -11.833 -42.079  1.00 87.77           H  
ATOM   1182  C   GLU A  74      18.790 -10.255 -41.959  1.00 87.77           C  
ATOM   1183  CB  GLU A  74      17.581 -11.345 -39.999  1.00 87.77           C  
ATOM   1184  HB2 GLU A  74      18.405 -11.186 -39.303  1.00 87.77           H  
ATOM   1185  HB3 GLU A  74      17.070 -12.258 -39.693  1.00 87.77           H  
ATOM   1186  O   GLU A  74      18.161  -9.538 -42.745  1.00 87.77           O  
ATOM   1187  CG  GLU A  74      16.611 -10.154 -39.847  1.00 87.77           C  
ATOM   1188  HG2 GLU A  74      17.146  -9.231 -40.071  1.00 87.77           H  
ATOM   1189  HG3 GLU A  74      16.313 -10.094 -38.801  1.00 87.77           H  
ATOM   1190  CD  GLU A  74      15.334 -10.221 -40.704  1.00 87.77           C  
ATOM   1191  OE1 GLU A  74      14.686  -9.148 -40.857  1.00 87.77           O  
ATOM   1192  OE2 GLU A  74      14.971 -11.310 -41.177  1.00 87.77           O  
ATOM   1193  N   LEU A  75      20.041  -9.954 -41.586  1.00 90.65           N  
ATOM   1194  H   LEU A  75      20.507 -10.559 -40.925  1.00 90.65           H  
ATOM   1195  CA  LEU A  75      20.760  -8.794 -42.122  1.00 90.65           C  
ATOM   1196  HA  LEU A  75      20.060  -7.960 -42.188  1.00 90.65           H  
ATOM   1197  C   LEU A  75      21.245  -9.030 -43.564  1.00 90.65           C  
ATOM   1198  CB  LEU A  75      21.892  -8.375 -41.165  1.00 90.65           C  
ATOM   1199  HB2 LEU A  75      22.415  -7.533 -41.619  1.00 90.65           H  
ATOM   1200  HB3 LEU A  75      22.600  -9.198 -41.072  1.00 90.65           H  
ATOM   1201  O   LEU A  75      21.150  -8.120 -44.385  1.00 90.65           O  
ATOM   1202  CG  LEU A  75      21.432  -7.956 -39.750  1.00 90.65           C  
ATOM   1203  HG  LEU A  75      21.089  -8.836 -39.206  1.00 90.65           H  
ATOM   1204  CD1 LEU A  75      22.610  -7.358 -38.982  1.00 90.65           C  
ATOM   1205 HD11 LEU A  75      23.422  -8.085 -38.948  1.00 90.65           H  
ATOM   1206 HD12 LEU A  75      22.964  -6.448 -39.468  1.00 90.65           H  
ATOM   1207 HD13 LEU A  75      22.307  -7.127 -37.961  1.00 90.65           H  
ATOM   1208  CD2 LEU A  75      20.289  -6.934 -39.753  1.00 90.65           C  
ATOM   1209 HD21 LEU A  75      19.368  -7.422 -40.072  1.00 90.65           H  
ATOM   1210 HD22 LEU A  75      20.522  -6.112 -40.430  1.00 90.65           H  
ATOM   1211 HD23 LEU A  75      20.142  -6.544 -38.746  1.00 90.65           H  
ATOM   1212  N   GLU A  76      21.670 -10.250 -43.911  1.00 89.00           N  
ATOM   1213  H   GLU A  76      21.728 -10.954 -43.189  1.00 89.00           H  
ATOM   1214  CA  GLU A  76      21.993 -10.671 -45.284  1.00 89.00           C  
ATOM   1215  HA  GLU A  76      22.791 -10.034 -45.665  1.00 89.00           H  
ATOM   1216  C   GLU A  76      20.782 -10.472 -46.212  1.00 89.00           C  
ATOM   1217  CB  GLU A  76      22.512 -12.134 -45.270  1.00 89.00           C  
ATOM   1218  HB2 GLU A  76      23.457 -12.151 -44.726  1.00 89.00           H  
ATOM   1219  HB3 GLU A  76      21.799 -12.769 -44.743  1.00 89.00           H  
ATOM   1220  O   GLU A  76      20.903  -9.819 -47.253  1.00 89.00           O  
ATOM   1221  CG  GLU A  76      22.743 -12.740 -46.663  1.00 89.00           C  
ATOM   1222  HG2 GLU A  76      23.269 -11.994 -47.259  1.00 89.00           H  
ATOM   1223  HG3 GLU A  76      21.777 -12.908 -47.138  1.00 89.00           H  
ATOM   1224  CD  GLU A  76      23.553 -14.061 -46.709  1.00 89.00           C  
ATOM   1225  OE1 GLU A  76      24.132 -14.304 -47.800  1.00 89.00           O  
ATOM   1226  OE2 GLU A  76      23.591 -14.853 -45.734  1.00 89.00           O  
ATOM   1227  N   GLN A  77      19.599 -10.951 -45.813  1.00 87.88           N  
ATOM   1228  H   GLN A  77      19.560 -11.478 -44.952  1.00 87.88           H  
ATOM   1229  CA  GLN A  77      18.360 -10.797 -46.581  1.00 87.88           C  
ATOM   1230  HA  GLN A  77      18.526 -11.205 -47.578  1.00 87.88           H  
ATOM   1231  C   GLN A  77      17.965  -9.320 -46.751  1.00 87.88           C  
ATOM   1232  CB  GLN A  77      17.256 -11.626 -45.900  1.00 87.88           C  
ATOM   1233  HB2 GLN A  77      17.064 -11.233 -44.901  1.00 87.88           H  
ATOM   1234  HB3 GLN A  77      17.613 -12.651 -45.801  1.00 87.88           H  
ATOM   1235  O   GLN A  77      17.626  -8.901 -47.859  1.00 87.88           O  
ATOM   1236  CG  GLN A  77      15.943 -11.639 -46.702  1.00 87.88           C  
ATOM   1237  HG2 GLN A  77      16.154 -11.935 -47.730  1.00 87.88           H  
ATOM   1238  HG3 GLN A  77      15.517 -10.636 -46.716  1.00 87.88           H  
ATOM   1239  CD  GLN A  77      14.894 -12.598 -46.137  1.00 87.88           C  
ATOM   1240  NE2 GLN A  77      13.708 -12.632 -46.704  1.00 87.88           N  
ATOM   1241 HE21 GLN A  77      13.482 -12.038 -47.489  1.00 87.88           H  
ATOM   1242 HE22 GLN A  77      13.050 -13.273 -46.285  1.00 87.88           H  
ATOM   1243  OE1 GLN A  77      15.107 -13.351 -45.205  1.00 87.88           O  
ATOM   1244  N   TYR A  78      18.060  -8.513 -45.689  1.00 90.09           N  
ATOM   1245  H   TYR A  78      18.333  -8.922 -44.807  1.00 90.09           H  
ATOM   1246  CA  TYR A  78      17.769  -7.074 -45.729  1.00 90.09           C  
ATOM   1247  HA  TYR A  78      16.759  -6.931 -46.113  1.00 90.09           H  
ATOM   1248  C   TYR A  78      18.717  -6.298 -46.658  1.00 90.09           C  
ATOM   1249  CB  TYR A  78      17.816  -6.545 -44.290  1.00 90.09           C  
ATOM   1250  HB2 TYR A  78      17.006  -7.018 -43.736  1.00 90.09           H  
ATOM   1251  HB3 TYR A  78      18.750  -6.866 -43.830  1.00 90.09           H  
ATOM   1252  O   TYR A  78      18.252  -5.525 -47.500  1.00 90.09           O  
ATOM   1253  CG  TYR A  78      17.716  -5.038 -44.133  1.00 90.09           C  
ATOM   1254  CD1 TYR A  78      18.892  -4.264 -44.176  1.00 90.09           C  
ATOM   1255  HD1 TYR A  78      19.849  -4.735 -44.350  1.00 90.09           H  
ATOM   1256  CD2 TYR A  78      16.472  -4.414 -43.904  1.00 90.09           C  
ATOM   1257  HD2 TYR A  78      15.568  -5.004 -43.887  1.00 90.09           H  
ATOM   1258  CE1 TYR A  78      18.829  -2.873 -43.989  1.00 90.09           C  
ATOM   1259  HE1 TYR A  78      19.727  -2.274 -44.014  1.00 90.09           H  
ATOM   1260  CE2 TYR A  78      16.411  -3.021 -43.678  1.00 90.09           C  
ATOM   1261  HE2 TYR A  78      15.465  -2.541 -43.475  1.00 90.09           H  
ATOM   1262  OH  TYR A  78      17.587  -0.921 -43.463  1.00 90.09           O  
ATOM   1263  HH  TYR A  78      16.855  -0.621 -42.920  1.00 90.09           H  
ATOM   1264  CZ  TYR A  78      17.597  -2.253 -43.715  1.00 90.09           C  
ATOM   1265  N   CYS A  79      20.032  -6.523 -46.552  1.00 91.25           N  
ATOM   1266  H   CYS A  79      20.365  -7.151 -45.834  1.00 91.25           H  
ATOM   1267  CA  CYS A  79      21.025  -5.865 -47.404  1.00 91.25           C  
ATOM   1268  HA  CYS A  79      20.916  -4.784 -47.321  1.00 91.25           H  
ATOM   1269  C   CYS A  79      20.820  -6.227 -48.878  1.00 91.25           C  
ATOM   1270  CB  CYS A  79      22.437  -6.256 -46.946  1.00 91.25           C  
ATOM   1271  HB2 CYS A  79      23.164  -5.913 -47.682  1.00 91.25           H  
ATOM   1272  HB3 CYS A  79      22.508  -7.339 -46.847  1.00 91.25           H  
ATOM   1273  O   CYS A  79      20.785  -5.343 -49.732  1.00 91.25           O  
ATOM   1274  SG  CYS A  79      22.809  -5.471 -45.355  1.00 91.25           S  
ATOM   1275  HG  CYS A  79      24.031  -5.985 -45.193  1.00 91.25           H  
ATOM   1276  N   ARG A  80      20.628  -7.515 -49.189  1.00 89.73           N  
ATOM   1277  H   ARG A  80      20.636  -8.195 -48.442  1.00 89.73           H  
ATOM   1278  CA  ARG A  80      20.425  -7.983 -50.570  1.00 89.73           C  
ATOM   1279  HA  ARG A  80      21.225  -7.595 -51.201  1.00 89.73           H  
ATOM   1280  C   ARG A  80      19.127  -7.455 -51.184  1.00 89.73           C  
ATOM   1281  CB  ARG A  80      20.465  -9.514 -50.601  1.00 89.73           C  
ATOM   1282  HB2 ARG A  80      19.757  -9.904 -49.870  1.00 89.73           H  
ATOM   1283  HB3 ARG A  80      20.156  -9.852 -51.590  1.00 89.73           H  
ATOM   1284  O   ARG A  80      19.140  -7.047 -52.343  1.00 89.73           O  
ATOM   1285  CG  ARG A  80      21.870 -10.070 -50.314  1.00 89.73           C  
ATOM   1286  HG2 ARG A  80      22.245  -9.716 -49.354  1.00 89.73           H  
ATOM   1287  HG3 ARG A  80      22.552  -9.744 -51.100  1.00 89.73           H  
ATOM   1288  CD  ARG A  80      21.770 -11.596 -50.301  1.00 89.73           C  
ATOM   1289  HD2 ARG A  80      21.433 -11.918 -51.287  1.00 89.73           H  
ATOM   1290  HD3 ARG A  80      20.998 -11.881 -49.586  1.00 89.73           H  
ATOM   1291  NE  ARG A  80      23.014 -12.289 -49.912  1.00 89.73           N  
ATOM   1292  HE  ARG A  80      22.958 -12.897 -49.108  1.00 89.73           H  
ATOM   1293  NH1 ARG A  80      24.557 -11.582 -51.503  1.00 89.73           N  
ATOM   1294 HH11 ARG A  80      25.545 -11.583 -51.716  1.00 89.73           H  
ATOM   1295 HH12 ARG A  80      23.861 -11.066 -52.021  1.00 89.73           H  
ATOM   1296  NH2 ARG A  80      25.164 -12.926 -49.881  1.00 89.73           N  
ATOM   1297 HH21 ARG A  80      26.104 -12.792 -50.225  1.00 89.73           H  
ATOM   1298 HH22 ARG A  80      24.951 -13.464 -49.053  1.00 89.73           H  
ATOM   1299  CZ  ARG A  80      24.217 -12.256 -50.446  1.00 89.73           C  
ATOM   1300  N   ALA A  81      18.040  -7.397 -50.410  1.00 88.14           N  
ATOM   1301  H   ALA A  81      18.087  -7.776 -49.476  1.00 88.14           H  
ATOM   1302  CA  ALA A  81      16.762  -6.849 -50.868  1.00 88.14           C  
ATOM   1303  HA  ALA A  81      16.464  -7.373 -51.776  1.00 88.14           H  
ATOM   1304  C   ALA A  81      16.837  -5.350 -51.215  1.00 88.14           C  
ATOM   1305  CB  ALA A  81      15.704  -7.118 -49.790  1.00 88.14           C  
ATOM   1306  HB1 ALA A  81      14.740  -6.736 -50.124  1.00 88.14           H  
ATOM   1307  HB2 ALA A  81      15.618  -8.191 -49.616  1.00 88.14           H  
ATOM   1308  HB3 ALA A  81      15.983  -6.624 -48.860  1.00 88.14           H  
ATOM   1309  O   ALA A  81      16.153  -4.911 -52.136  1.00 88.14           O  
ATOM   1310  N   ARG A  82      17.677  -4.570 -50.516  1.00 89.97           N  
ATOM   1311  H   ARG A  82      18.179  -4.987 -49.745  1.00 89.97           H  
ATOM   1312  CA  ARG A  82      17.892  -3.139 -50.806  1.00 89.97           C  
ATOM   1313  HA  ARG A  82      16.979  -2.722 -51.231  1.00 89.97           H  
ATOM   1314  C   ARG A  82      18.958  -2.869 -51.876  1.00 89.97           C  
ATOM   1315  CB  ARG A  82      18.209  -2.379 -49.508  1.00 89.97           C  
ATOM   1316  HB2 ARG A  82      18.556  -1.381 -49.775  1.00 89.97           H  
ATOM   1317  HB3 ARG A  82      19.007  -2.884 -48.964  1.00 89.97           H  
ATOM   1318  O   ARG A  82      18.855  -1.871 -52.577  1.00 89.97           O  
ATOM   1319  CG  ARG A  82      16.969  -2.228 -48.611  1.00 89.97           C  
ATOM   1320  HG2 ARG A  82      16.641  -3.207 -48.261  1.00 89.97           H  
ATOM   1321  HG3 ARG A  82      16.171  -1.777 -49.200  1.00 89.97           H  
ATOM   1322  CD  ARG A  82      17.266  -1.325 -47.405  1.00 89.97           C  
ATOM   1323  HD2 ARG A  82      17.796  -0.442 -47.763  1.00 89.97           H  
ATOM   1324  HD3 ARG A  82      17.913  -1.862 -46.711  1.00 89.97           H  
ATOM   1325  NE  ARG A  82      16.023  -0.908 -46.722  1.00 89.97           N  
ATOM   1326  HE  ARG A  82      15.210  -1.484 -46.886  1.00 89.97           H  
ATOM   1327  NH1 ARG A  82      16.827   0.992 -45.693  1.00 89.97           N  
ATOM   1328 HH11 ARG A  82      16.681   1.830 -45.149  1.00 89.97           H  
ATOM   1329 HH12 ARG A  82      17.774   0.712 -45.908  1.00 89.97           H  
ATOM   1330  NH2 ARG A  82      14.665   0.503 -45.552  1.00 89.97           N  
ATOM   1331 HH21 ARG A  82      14.547   1.370 -45.046  1.00 89.97           H  
ATOM   1332 HH22 ARG A  82      13.853  -0.033 -45.822  1.00 89.97           H  
ATOM   1333  CZ  ARG A  82      15.849   0.186 -45.996  1.00 89.97           C  
ATOM   1334  N   ALA A  83      19.959  -3.738 -52.016  1.00 87.96           N  
ATOM   1335  H   ALA A  83      20.028  -4.492 -51.347  1.00 87.96           H  
ATOM   1336  CA  ALA A  83      21.090  -3.521 -52.923  1.00 87.96           C  
ATOM   1337  HA  ALA A  83      21.312  -2.454 -52.945  1.00 87.96           H  
ATOM   1338  C   ALA A  83      20.854  -3.957 -54.382  1.00 87.96           C  
ATOM   1339  CB  ALA A  83      22.300  -4.242 -52.336  1.00 87.96           C  
ATOM   1340  HB1 ALA A  83      23.180  -4.015 -52.939  1.00 87.96           H  
ATOM   1341  HB2 ALA A  83      22.472  -3.906 -51.314  1.00 87.96           H  
ATOM   1342  HB3 ALA A  83      22.127  -5.318 -52.339  1.00 87.96           H  
ATOM   1343  O   ALA A  83      21.564  -3.500 -55.275  1.00 87.96           O  
ATOM   1344  N   GLY A  84      19.896  -4.853 -54.645  1.00 85.66           N  
ATOM   1345  H   GLY A  84      19.387  -5.255 -53.871  1.00 85.66           H  
ATOM   1346  CA  GLY A  84      19.543  -5.267 -56.008  1.00 85.66           C  
ATOM   1347  HA2 GLY A  84      18.697  -5.953 -55.962  1.00 85.66           H  
ATOM   1348  HA3 GLY A  84      19.234  -4.388 -56.573  1.00 85.66           H  
ATOM   1349  C   GLY A  84      20.687  -5.970 -56.755  1.00 85.66           C  
ATOM   1350  O   GLY A  84      21.059  -7.093 -56.410  1.00 85.66           O  
ATOM   1351  N   ARG A  85      21.218  -5.332 -57.810  1.00 89.94           N  
ATOM   1352  H   ARG A  85      20.941  -4.370 -57.942  1.00 89.94           H  
ATOM   1353  CA  ARG A  85      22.402  -5.799 -58.556  1.00 89.94           C  
ATOM   1354  HA  ARG A  85      22.548  -6.864 -58.379  1.00 89.94           H  
ATOM   1355  C   ARG A  85      23.641  -5.077 -58.035  1.00 89.94           C  
ATOM   1356  CB  ARG A  85      22.251  -5.568 -60.070  1.00 89.94           C  
ATOM   1357  HB2 ARG A  85      22.006  -4.521 -60.251  1.00 89.94           H  
ATOM   1358  HB3 ARG A  85      23.211  -5.777 -60.540  1.00 89.94           H  
ATOM   1359  O   ARG A  85      23.796  -3.884 -58.270  1.00 89.94           O  
ATOM   1360  CG  ARG A  85      21.182  -6.460 -60.717  1.00 89.94           C  
ATOM   1361  HG2 ARG A  85      21.412  -7.508 -60.526  1.00 89.94           H  
ATOM   1362  HG3 ARG A  85      20.214  -6.232 -60.271  1.00 89.94           H  
ATOM   1363  CD  ARG A  85      21.090  -6.220 -62.232  1.00 89.94           C  
ATOM   1364  HD2 ARG A  85      20.974  -5.150 -62.407  1.00 89.94           H  
ATOM   1365  HD3 ARG A  85      20.201  -6.729 -62.603  1.00 89.94           H  
ATOM   1366  NE  ARG A  85      22.273  -6.733 -62.956  1.00 89.94           N  
ATOM   1367  HE  ARG A  85      22.889  -7.336 -62.429  1.00 89.94           H  
ATOM   1368  NH1 ARG A  85      21.862  -5.736 -64.986  1.00 89.94           N  
ATOM   1369 HH11 ARG A  85      21.043  -5.294 -64.592  1.00 89.94           H  
ATOM   1370 HH12 ARG A  85      22.129  -5.543 -65.940  1.00 89.94           H  
ATOM   1371  NH2 ARG A  85      23.659  -7.030 -64.741  1.00 89.94           N  
ATOM   1372 HH21 ARG A  85      24.266  -7.600 -64.170  1.00 89.94           H  
ATOM   1373 HH22 ARG A  85      23.900  -6.840 -65.703  1.00 89.94           H  
ATOM   1374  CZ  ARG A  85      22.590  -6.498 -64.218  1.00 89.94           C  
ATOM   1375  N   CYS A  86      24.525  -5.802 -57.357  1.00 93.30           N  
ATOM   1376  H   CYS A  86      24.337  -6.784 -57.214  1.00 93.30           H  
ATOM   1377  CA  CYS A  86      25.626  -5.208 -56.601  1.00 93.30           C  
ATOM   1378  HA  CYS A  86      25.764  -4.178 -56.930  1.00 93.30           H  
ATOM   1379  C   CYS A  86      26.972  -5.917 -56.812  1.00 93.30           C  
ATOM   1380  CB  CYS A  86      25.221  -5.181 -55.118  1.00 93.30           C  
ATOM   1381  HB2 CYS A  86      24.299  -4.609 -55.014  1.00 93.30           H  
ATOM   1382  HB3 CYS A  86      26.001  -4.687 -54.538  1.00 93.30           H  
ATOM   1383  O   CYS A  86      27.034  -7.044 -57.310  1.00 93.30           O  
ATOM   1384  SG  CYS A  86      24.973  -6.870 -54.486  1.00 93.30           S  
ATOM   1385  HG  CYS A  86      24.692  -6.514 -53.229  1.00 93.30           H  
ATOM   1386  N   LEU A  87      28.056  -5.267 -56.392  1.00 94.34           N  
ATOM   1387  H   LEU A  87      27.925  -4.330 -56.039  1.00 94.34           H  
ATOM   1388  CA  LEU A  87      29.318  -5.937 -56.068  1.00 94.34           C  
ATOM   1389  HA  LEU A  87      29.436  -6.808 -56.714  1.00 94.34           H  
ATOM   1390  C   LEU A  87      29.272  -6.433 -54.617  1.00 94.34           C  
ATOM   1391  CB  LEU A  87      30.481  -4.975 -56.361  1.00 94.34           C  
ATOM   1392  HB2 LEU A  87      30.409  -4.720 -57.418  1.00 94.34           H  
ATOM   1393  HB3 LEU A  87      30.341  -4.059 -55.788  1.00 94.34           H  
ATOM   1394  O   LEU A  87      28.779  -5.736 -53.736  1.00 94.34           O  
ATOM   1395  CG  LEU A  87      31.891  -5.537 -56.092  1.00 94.34           C  
ATOM   1396  HG  LEU A  87      31.907  -6.599 -56.334  1.00 94.34           H  
ATOM   1397  CD1 LEU A  87      32.889  -4.828 -57.003  1.00 94.34           C  
ATOM   1398 HD11 LEU A  87      32.865  -3.755 -56.810  1.00 94.34           H  
ATOM   1399 HD12 LEU A  87      32.634  -5.000 -58.049  1.00 94.34           H  
ATOM   1400 HD13 LEU A  87      33.893  -5.209 -56.818  1.00 94.34           H  
ATOM   1401  CD2 LEU A  87      32.389  -5.344 -54.655  1.00 94.34           C  
ATOM   1402 HD21 LEU A  87      32.661  -4.302 -54.482  1.00 94.34           H  
ATOM   1403 HD22 LEU A  87      33.270  -5.965 -54.493  1.00 94.34           H  
ATOM   1404 HD23 LEU A  87      31.634  -5.631 -53.924  1.00 94.34           H  
ATOM   1405  N   GLU A  88      29.808  -7.620 -54.355  1.00 94.43           N  
ATOM   1406  H   GLU A  88      30.215  -8.141 -55.118  1.00 94.43           H  
ATOM   1407  CA  GLU A  88      29.815  -8.246 -53.031  1.00 94.43           C  
ATOM   1408  HA  GLU A  88      29.227  -7.644 -52.338  1.00 94.43           H  
ATOM   1409  C   GLU A  88      31.247  -8.348 -52.479  1.00 94.43           C  
ATOM   1410  CB  GLU A  88      29.108  -9.599 -53.156  1.00 94.43           C  
ATOM   1411  HB2 GLU A  88      28.117  -9.429 -53.576  1.00 94.43           H  
ATOM   1412  HB3 GLU A  88      29.682 -10.212 -53.852  1.00 94.43           H  
ATOM   1413  O   GLU A  88      32.125  -8.976 -53.074  1.00 94.43           O  
ATOM   1414  CG  GLU A  88      28.935 -10.370 -51.847  1.00 94.43           C  
ATOM   1415  HG2 GLU A  88      29.915 -10.604 -51.430  1.00 94.43           H  
ATOM   1416  HG3 GLU A  88      28.414  -9.728 -51.137  1.00 94.43           H  
ATOM   1417  CD  GLU A  88      28.127 -11.666 -52.054  1.00 94.43           C  
ATOM   1418  OE1 GLU A  88      27.318 -11.998 -51.165  1.00 94.43           O  
ATOM   1419  OE2 GLU A  88      28.257 -12.360 -53.093  1.00 94.43           O  
ATOM   1420  N   VAL A  89      31.499  -7.734 -51.326  1.00 93.79           N  
ATOM   1421  H   VAL A  89      30.742  -7.236 -50.880  1.00 93.79           H  
ATOM   1422  CA  VAL A  89      32.776  -7.808 -50.607  1.00 93.79           C  
ATOM   1423  HA  VAL A  89      33.579  -7.970 -51.326  1.00 93.79           H  
ATOM   1424  C   VAL A  89      32.744  -8.995 -49.647  1.00 93.79           C  
ATOM   1425  CB  VAL A  89      33.076  -6.495 -49.858  1.00 93.79           C  
ATOM   1426  HB  VAL A  89      32.325  -6.343 -49.083  1.00 93.79           H  
ATOM   1427  O   VAL A  89      31.814  -9.129 -48.856  1.00 93.79           O  
ATOM   1428  CG1 VAL A  89      34.458  -6.550 -49.191  1.00 93.79           C  
ATOM   1429 HG11 VAL A  89      34.702  -5.580 -48.758  1.00 93.79           H  
ATOM   1430 HG12 VAL A  89      34.461  -7.290 -48.392  1.00 93.79           H  
ATOM   1431 HG13 VAL A  89      35.217  -6.824 -49.924  1.00 93.79           H  
ATOM   1432  CG2 VAL A  89      33.045  -5.288 -50.806  1.00 93.79           C  
ATOM   1433 HG21 VAL A  89      33.327  -4.382 -50.269  1.00 93.79           H  
ATOM   1434 HG22 VAL A  89      33.732  -5.445 -51.638  1.00 93.79           H  
ATOM   1435 HG23 VAL A  89      32.038  -5.142 -51.197  1.00 93.79           H  
ATOM   1436  N   GLY A  90      33.763  -9.858 -49.708  1.00 88.43           N  
ATOM   1437  H   GLY A  90      34.489  -9.696 -50.391  1.00 88.43           H  
ATOM   1438  CA  GLY A  90      33.956 -10.939 -48.734  1.00 88.43           C  
ATOM   1439  HA2 GLY A  90      34.894 -11.446 -48.960  1.00 88.43           H  
ATOM   1440  HA3 GLY A  90      34.036 -10.505 -47.737  1.00 88.43           H  
ATOM   1441  C   GLY A  90      32.848 -12.000 -48.695  1.00 88.43           C  
ATOM   1442  O   GLY A  90      32.569 -12.531 -47.624  1.00 88.43           O  
ATOM   1443  N   ALA A  91      32.211 -12.303 -49.834  1.00 88.07           N  
ATOM   1444  H   ALA A  91      32.465 -11.785 -50.663  1.00 88.07           H  
ATOM   1445  CA  ALA A  91      31.074 -13.229 -49.923  1.00 88.07           C  
ATOM   1446  HA  ALA A  91      30.204 -12.727 -49.500  1.00 88.07           H  
ATOM   1447  C   ALA A  91      31.299 -14.551 -49.157  1.00 88.07           C  
ATOM   1448  CB  ALA A  91      30.790 -13.530 -51.402  1.00 88.07           C  
ATOM   1449  HB1 ALA A  91      30.779 -12.611 -51.987  1.00 88.07           H  
ATOM   1450  HB2 ALA A  91      29.823 -14.026 -51.492  1.00 88.07           H  
ATOM   1451  HB3 ALA A  91      31.558 -14.187 -51.810  1.00 88.07           H  
ATOM   1452  O   ALA A  91      32.350 -15.184 -49.274  1.00 88.07           O  
ATOM   1453  N   HIS A  92      30.298 -15.041 -48.422  1.00 86.11           N  
ATOM   1454  H   HIS A  92      29.429 -14.531 -48.352  1.00 86.11           H  
ATOM   1455  CA  HIS A  92      30.449 -16.328 -47.746  1.00 86.11           C  
ATOM   1456  HA  HIS A  92      31.413 -16.304 -47.239  1.00 86.11           H  
ATOM   1457  C   HIS A  92      30.431 -17.482 -48.775  1.00 86.11           C  
ATOM   1458  CB  HIS A  92      29.392 -16.505 -46.653  1.00 86.11           C  
ATOM   1459  HB2 HIS A  92      28.400 -16.537 -47.104  1.00 86.11           H  
ATOM   1460  HB3 HIS A  92      29.433 -15.655 -45.973  1.00 86.11           H  
ATOM   1461  O   HIS A  92      29.465 -17.590 -49.533  1.00 86.11           O  
ATOM   1462  CG  HIS A  92      29.635 -17.769 -45.869  1.00 86.11           C  
ATOM   1463  CD2 HIS A  92      30.664 -18.001 -44.996  1.00 86.11           C  
ATOM   1464  HD2 HIS A  92      31.429 -17.290 -44.719  1.00 86.11           H  
ATOM   1465  ND1 HIS A  92      28.913 -18.934 -45.971  1.00 86.11           N  
ATOM   1466  HD1 HIS A  92      28.030 -19.022 -46.452  1.00 86.11           H  
ATOM   1467  CE1 HIS A  92      29.493 -19.847 -45.173  1.00 86.11           C  
ATOM   1468  HE1 HIS A  92      29.127 -20.850 -45.006  1.00 86.11           H  
ATOM   1469  NE2 HIS A  92      30.573 -19.332 -44.568  1.00 86.11           N  
ATOM   1470  N   PRO A  93      31.415 -18.410 -48.798  1.00 86.27           N  
ATOM   1471  CA  PRO A  93      31.542 -19.392 -49.882  1.00 86.27           C  
ATOM   1472  HA  PRO A  93      31.740 -18.842 -50.802  1.00 86.27           H  
ATOM   1473  C   PRO A  93      30.331 -20.302 -50.131  1.00 86.27           C  
ATOM   1474  CB  PRO A  93      32.783 -20.216 -49.540  1.00 86.27           C  
ATOM   1475  HB2 PRO A  93      32.523 -21.031 -48.865  1.00 86.27           H  
ATOM   1476  HB3 PRO A  93      33.267 -20.592 -50.441  1.00 86.27           H  
ATOM   1477  O   PRO A  93      30.220 -20.880 -51.209  1.00 86.27           O  
ATOM   1478  CG  PRO A  93      33.663 -19.210 -48.810  1.00 86.27           C  
ATOM   1479  HG2 PRO A  93      34.153 -18.556 -49.532  1.00 86.27           H  
ATOM   1480  HG3 PRO A  93      34.400 -19.697 -48.172  1.00 86.27           H  
ATOM   1481  CD  PRO A  93      32.642 -18.407 -48.006  1.00 86.27           C  
ATOM   1482  HD2 PRO A  93      33.031 -17.400 -47.853  1.00 86.27           H  
ATOM   1483  HD3 PRO A  93      32.460 -18.894 -47.048  1.00 86.27           H  
ATOM   1484  N   ARG A  94      29.420 -20.440 -49.155  1.00 83.52           N  
ATOM   1485  H   ARG A  94      29.559 -19.887 -48.322  1.00 83.52           H  
ATOM   1486  CA  ARG A  94      28.174 -21.207 -49.319  1.00 83.52           C  
ATOM   1487  HA  ARG A  94      28.366 -22.020 -50.018  1.00 83.52           H  
ATOM   1488  C   ARG A  94      27.039 -20.431 -50.001  1.00 83.52           C  
ATOM   1489  CB  ARG A  94      27.722 -21.851 -47.995  1.00 83.52           C  
ATOM   1490  HB2 ARG A  94      26.785 -22.377 -48.176  1.00 83.52           H  
ATOM   1491  HB3 ARG A  94      27.537 -21.076 -47.251  1.00 83.52           H  
ATOM   1492  O   ARG A  94      26.275 -21.079 -50.697  1.00 83.52           O  
ATOM   1493  CG  ARG A  94      28.753 -22.861 -47.460  1.00 83.52           C  
ATOM   1494  HG2 ARG A  94      29.004 -23.572 -48.247  1.00 83.52           H  
ATOM   1495  HG3 ARG A  94      29.659 -22.331 -47.168  1.00 83.52           H  
ATOM   1496  CD  ARG A  94      28.214 -23.641 -46.253  1.00 83.52           C  
ATOM   1497  HD2 ARG A  94      27.360 -24.239 -46.571  1.00 83.52           H  
ATOM   1498  HD3 ARG A  94      27.884 -22.931 -45.495  1.00 83.52           H  
ATOM   1499  NE  ARG A  94      29.252 -24.523 -45.685  1.00 83.52           N  
ATOM   1500  HE  ARG A  94      30.072 -24.696 -46.249  1.00 83.52           H  
ATOM   1501  NH1 ARG A  94      28.159 -25.150 -43.754  1.00 83.52           N  
ATOM   1502 HH11 ARG A  94      28.170 -25.614 -42.857  1.00 83.52           H  
ATOM   1503 HH12 ARG A  94      27.310 -24.710 -44.081  1.00 83.52           H  
ATOM   1504  NH2 ARG A  94      30.283 -25.747 -44.084  1.00 83.52           N  
ATOM   1505 HH21 ARG A  94      30.277 -26.222 -43.193  1.00 83.52           H  
ATOM   1506 HH22 ARG A  94      31.149 -25.638 -44.593  1.00 83.52           H  
ATOM   1507  CZ  ARG A  94      29.219 -25.139 -44.516  1.00 83.52           C  
ATOM   1508  N   SER A  95      26.955 -19.101 -49.868  1.00 84.51           N  
ATOM   1509  H   SER A  95      27.690 -18.587 -49.404  1.00 84.51           H  
ATOM   1510  CA  SER A  95      25.848 -18.302 -50.434  1.00 84.51           C  
ATOM   1511  HA  SER A  95      24.975 -18.950 -50.518  1.00 84.51           H  
ATOM   1512  C   SER A  95      26.101 -17.785 -51.857  1.00 84.51           C  
ATOM   1513  CB  SER A  95      25.433 -17.171 -49.481  1.00 84.51           C  
ATOM   1514  HB2 SER A  95      24.638 -16.582 -49.939  1.00 84.51           H  
ATOM   1515  HB3 SER A  95      25.034 -17.610 -48.567  1.00 84.51           H  
ATOM   1516  O   SER A  95      25.208 -17.203 -52.469  1.00 84.51           O  
ATOM   1517  OG  SER A  95      26.507 -16.318 -49.140  1.00 84.51           O  
ATOM   1518  HG  SER A  95      26.112 -15.585 -48.662  1.00 84.51           H  
ATOM   1519  N   ILE A  96      27.286 -18.036 -52.433  1.00 89.31           N  
ATOM   1520  H   ILE A  96      27.996 -18.460 -51.853  1.00 89.31           H  
ATOM   1521  CA  ILE A  96      27.649 -17.632 -53.807  1.00 89.31           C  
ATOM   1522  HA  ILE A  96      27.616 -16.544 -53.869  1.00 89.31           H  
ATOM   1523  C   ILE A  96      26.656 -18.169 -54.855  1.00 89.31           C  
ATOM   1524  CB  ILE A  96      29.092 -18.100 -54.126  1.00 89.31           C  
ATOM   1525  HB  ILE A  96      29.152 -19.164 -53.898  1.00 89.31           H  
ATOM   1526  O   ILE A  96      26.309 -17.452 -55.791  1.00 89.31           O  
ATOM   1527  CG1 ILE A  96      30.116 -17.372 -53.227  1.00 89.31           C  
ATOM   1528 HG12 ILE A  96      29.821 -17.480 -52.184  1.00 89.31           H  
ATOM   1529 HG13 ILE A  96      30.120 -16.307 -53.462  1.00 89.31           H  
ATOM   1530  CG2 ILE A  96      29.454 -17.913 -55.614  1.00 89.31           C  
ATOM   1531 HG21 ILE A  96      28.792 -18.508 -56.244  1.00 89.31           H  
ATOM   1532 HG22 ILE A  96      29.358 -16.864 -55.894  1.00 89.31           H  
ATOM   1533 HG23 ILE A  96      30.470 -18.248 -55.822  1.00 89.31           H  
ATOM   1534  CD1 ILE A  96      31.542 -17.920 -53.351  1.00 89.31           C  
ATOM   1535 HD11 ILE A  96      32.157 -17.479 -52.567  1.00 89.31           H  
ATOM   1536 HD12 ILE A  96      31.540 -19.004 -53.232  1.00 89.31           H  
ATOM   1537 HD13 ILE A  96      31.976 -17.658 -54.316  1.00 89.31           H  
ATOM   1538  N   ASN A  97      26.201 -19.418 -54.705  1.00 89.18           N  
ATOM   1539  H   ASN A  97      26.468 -19.931 -53.877  1.00 89.18           H  
ATOM   1540  CA  ASN A  97      25.271 -20.050 -55.649  1.00 89.18           C  
ATOM   1541  HA  ASN A  97      25.607 -19.865 -56.670  1.00 89.18           H  
ATOM   1542  C   ASN A  97      23.846 -19.486 -55.551  1.00 89.18           C  
ATOM   1543  CB  ASN A  97      25.239 -21.564 -55.389  1.00 89.18           C  
ATOM   1544  HB2 ASN A  97      25.082 -21.747 -54.326  1.00 89.18           H  
ATOM   1545  HB3 ASN A  97      24.383 -21.984 -55.917  1.00 89.18           H  
ATOM   1546  O   ASN A  97      23.143 -19.441 -56.556  1.00 89.18           O  
ATOM   1547  CG  ASN A  97      26.466 -22.317 -55.862  1.00 89.18           C  
ATOM   1548  ND2 ASN A  97      26.528 -23.587 -55.551  1.00 89.18           N  
ATOM   1549 HD21 ASN A  97      25.775 -23.998 -55.017  1.00 89.18           H  
ATOM   1550 HD22 ASN A  97      27.303 -24.115 -55.927  1.00 89.18           H  
ATOM   1551  OD1 ASN A  97      27.360 -21.817 -56.528  1.00 89.18           O  
ATOM   1552  N   ASP A  98      23.443 -19.048 -54.359  1.00 84.95           N  
ATOM   1553  H   ASP A  98      24.074 -19.130 -53.575  1.00 84.95           H  
ATOM   1554  CA  ASP A  98      22.072 -18.622 -54.058  1.00 84.95           C  
ATOM   1555  HA  ASP A  98      21.379 -19.261 -54.605  1.00 84.95           H  
ATOM   1556  C   ASP A  98      21.809 -17.165 -54.494  1.00 84.95           C  
ATOM   1557  CB  ASP A  98      21.806 -18.818 -52.552  1.00 84.95           C  
ATOM   1558  HB2 ASP A  98      22.339 -18.039 -52.006  1.00 84.95           H  
ATOM   1559  HB3 ASP A  98      20.740 -18.688 -52.362  1.00 84.95           H  
ATOM   1560  O   ASP A  98      20.690 -16.670 -54.402  1.00 84.95           O  
ATOM   1561  CG  ASP A  98      22.244 -20.186 -52.004  1.00 84.95           C  
ATOM   1562  OD1 ASP A  98      22.084 -21.204 -52.716  1.00 84.95           O  
ATOM   1563  OD2 ASP A  98      22.805 -20.194 -50.884  1.00 84.95           O  
ATOM   1564  N   ASN A  99      22.851 -16.464 -54.960  1.00 87.00           N  
ATOM   1565  H   ASN A  99      23.728 -16.959 -55.039  1.00 87.00           H  
ATOM   1566  CA  ASN A  99      22.859 -15.019 -55.186  1.00 87.00           C  
ATOM   1567  HA  ASN A  99      21.845 -14.634 -55.077  1.00 87.00           H  
ATOM   1568  C   ASN A  99      23.321 -14.651 -56.610  1.00 87.00           C  
ATOM   1569  CB  ASN A  99      23.696 -14.382 -54.068  1.00 87.00           C  
ATOM   1570  HB2 ASN A  99      23.896 -13.336 -54.302  1.00 87.00           H  
ATOM   1571  HB3 ASN A  99      24.643 -14.908 -53.946  1.00 87.00           H  
ATOM   1572  O   ASN A  99      24.457 -14.188 -56.791  1.00 87.00           O  
ATOM   1573  CG  ASN A  99      22.907 -14.414 -52.781  1.00 87.00           C  
ATOM   1574  ND2 ASN A  99      23.233 -15.271 -51.848  1.00 87.00           N  
ATOM   1575 HD21 ASN A  99      23.945 -15.962 -52.038  1.00 87.00           H  
ATOM   1576 HD22 ASN A  99      22.618 -15.330 -51.050  1.00 87.00           H  
ATOM   1577  OD1 ASN A  99      21.963 -13.667 -52.626  1.00 87.00           O  
ATOM   1578  N   PRO A 100      22.453 -14.832 -57.629  1.00 83.78           N  
ATOM   1579  CA  PRO A 100      22.779 -14.584 -59.036  1.00 83.78           C  
ATOM   1580  HA  PRO A 100      23.741 -15.036 -59.278  1.00 83.78           H  
ATOM   1581  C   PRO A 100      22.853 -13.095 -59.415  1.00 83.78           C  
ATOM   1582  CB  PRO A 100      21.680 -15.304 -59.827  1.00 83.78           C  
ATOM   1583  HB2 PRO A 100      21.481 -14.830 -60.788  1.00 83.78           H  
ATOM   1584  HB3 PRO A 100      21.961 -16.347 -59.973  1.00 83.78           H  
ATOM   1585  O   PRO A 100      23.473 -12.759 -60.417  1.00 83.78           O  
ATOM   1586  CG  PRO A 100      20.470 -15.231 -58.897  1.00 83.78           C  
ATOM   1587  HG2 PRO A 100      19.750 -16.023 -59.104  1.00 83.78           H  
ATOM   1588  HG3 PRO A 100      20.000 -14.251 -58.977  1.00 83.78           H  
ATOM   1589  CD  PRO A 100      21.107 -15.392 -57.519  1.00 83.78           C  
ATOM   1590  HD2 PRO A 100      21.174 -16.451 -57.272  1.00 83.78           H  
ATOM   1591  HD3 PRO A 100      20.509 -14.871 -56.772  1.00 83.78           H  
ATOM   1592  N   ASN A 101      22.264 -12.191 -58.622  1.00 85.75           N  
ATOM   1593  H   ASN A 101      21.719 -12.528 -57.842  1.00 85.75           H  
ATOM   1594  CA  ASN A 101      22.242 -10.749 -58.921  1.00 85.75           C  
ATOM   1595  HA  ASN A 101      22.009 -10.622 -59.978  1.00 85.75           H  
ATOM   1596  C   ASN A 101      23.593 -10.040 -58.693  1.00 85.75           C  
ATOM   1597  CB  ASN A 101      21.128 -10.079 -58.094  1.00 85.75           C  
ATOM   1598  HB2 ASN A 101      21.274 -10.289 -57.034  1.00 85.75           H  
ATOM   1599  HB3 ASN A 101      21.192  -8.999 -58.227  1.00 85.75           H  
ATOM   1600  O   ASN A 101      23.748  -8.876 -59.065  1.00 85.75           O  
ATOM   1601  CG  ASN A 101      19.725 -10.490 -58.500  1.00 85.75           C  
ATOM   1602  ND2 ASN A 101      18.739 -10.132 -57.714  1.00 85.75           N  
ATOM   1603 HD21 ASN A 101      18.917  -9.574 -56.892  1.00 85.75           H  
ATOM   1604 HD22 ASN A 101      17.810 -10.408 -57.998  1.00 85.75           H  
ATOM   1605  OD1 ASN A 101      19.492 -11.125 -59.512  1.00 85.75           O  
ATOM   1606  N   VAL A 102      24.561 -10.722 -58.074  1.00 91.03           N  
ATOM   1607  H   VAL A 102      24.393 -11.698 -57.873  1.00 91.03           H  
ATOM   1608  CA  VAL A 102      25.884 -10.175 -57.756  1.00 91.03           C  
ATOM   1609  HA  VAL A 102      25.759  -9.155 -57.393  1.00 91.03           H  
ATOM   1610  C   VAL A 102      26.759 -10.142 -59.009  1.00 91.03           C  
ATOM   1611  CB  VAL A 102      26.546 -10.990 -56.637  1.00 91.03           C  
ATOM   1612  HB  VAL A 102      26.584 -12.032 -56.955  1.00 91.03           H  
ATOM   1613  O   VAL A 102      27.056 -11.180 -59.596  1.00 91.03           O  
ATOM   1614  CG1 VAL A 102      27.973 -10.523 -56.343  1.00 91.03           C  
ATOM   1615 HG11 VAL A 102      27.976  -9.464 -56.085  1.00 91.03           H  
ATOM   1616 HG12 VAL A 102      28.374 -11.099 -55.509  1.00 91.03           H  
ATOM   1617 HG13 VAL A 102      28.617 -10.688 -57.207  1.00 91.03           H  
ATOM   1618  CG2 VAL A 102      25.733 -10.901 -55.337  1.00 91.03           C  
ATOM   1619 HG21 VAL A 102      25.658  -9.861 -55.022  1.00 91.03           H  
ATOM   1620 HG22 VAL A 102      24.732 -11.305 -55.486  1.00 91.03           H  
ATOM   1621 HG23 VAL A 102      26.226 -11.472 -54.549  1.00 91.03           H  
ATOM   1622  N   LEU A 103      27.203  -8.943 -59.387  1.00 92.48           N  
ATOM   1623  H   LEU A 103      26.957  -8.159 -58.800  1.00 92.48           H  
ATOM   1624  CA  LEU A 103      28.007  -8.678 -60.584  1.00 92.48           C  
ATOM   1625  HA  LEU A 103      27.574  -9.205 -61.435  1.00 92.48           H  
ATOM   1626  C   LEU A 103      29.456  -9.159 -60.436  1.00 92.48           C  
ATOM   1627  CB  LEU A 103      28.004  -7.159 -60.854  1.00 92.48           C  
ATOM   1628  HB2 LEU A 103      28.583  -6.973 -61.759  1.00 92.48           H  
ATOM   1629  HB3 LEU A 103      28.517  -6.663 -60.030  1.00 92.48           H  
ATOM   1630  O   LEU A 103      30.043  -9.684 -61.380  1.00 92.48           O  
ATOM   1631  CG  LEU A 103      26.620  -6.505 -61.011  1.00 92.48           C  
ATOM   1632  HG  LEU A 103      26.031  -6.659 -60.107  1.00 92.48           H  
ATOM   1633  CD1 LEU A 103      26.787  -5.000 -61.214  1.00 92.48           C  
ATOM   1634 HD11 LEU A 103      27.351  -4.795 -62.124  1.00 92.48           H  
ATOM   1635 HD12 LEU A 103      25.811  -4.519 -61.274  1.00 92.48           H  
ATOM   1636 HD13 LEU A 103      27.320  -4.573 -60.365  1.00 92.48           H  
ATOM   1637  CD2 LEU A 103      25.848  -7.069 -62.205  1.00 92.48           C  
ATOM   1638 HD21 LEU A 103      24.933  -6.487 -62.320  1.00 92.48           H  
ATOM   1639 HD22 LEU A 103      26.457  -6.989 -63.105  1.00 92.48           H  
ATOM   1640 HD23 LEU A 103      25.598  -8.112 -62.011  1.00 92.48           H  
ATOM   1641  N   HIS A 104      30.030  -8.950 -59.250  1.00 94.41           N  
ATOM   1642  H   HIS A 104      29.465  -8.546 -58.517  1.00 94.41           H  
ATOM   1643  CA  HIS A 104      31.426  -9.234 -58.938  1.00 94.41           C  
ATOM   1644  HA  HIS A 104      31.745 -10.104 -59.512  1.00 94.41           H  
ATOM   1645  C   HIS A 104      31.606  -9.529 -57.446  1.00 94.41           C  
ATOM   1646  CB  HIS A 104      32.289  -8.039 -59.354  1.00 94.41           C  
ATOM   1647  HB2 HIS A 104      32.096  -7.829 -60.406  1.00 94.41           H  
ATOM   1648  HB3 HIS A 104      32.008  -7.161 -58.772  1.00 94.41           H  
ATOM   1649  O   HIS A 104      30.868  -8.994 -56.618  1.00 94.41           O  
ATOM   1650  CG  HIS A 104      33.762  -8.300 -59.199  1.00 94.41           C  
ATOM   1651  CD2 HIS A 104      34.553  -8.012 -58.120  1.00 94.41           C  
ATOM   1652  HD2 HIS A 104      34.232  -7.522 -57.213  1.00 94.41           H  
ATOM   1653  ND1 HIS A 104      34.545  -8.969 -60.104  1.00 94.41           N  
ATOM   1654  HD1 HIS A 104      34.240  -9.307 -61.005  1.00 94.41           H  
ATOM   1655  CE1 HIS A 104      35.779  -9.082 -59.595  1.00 94.41           C  
ATOM   1656  HE1 HIS A 104      36.608  -9.567 -60.089  1.00 94.41           H  
ATOM   1657  NE2 HIS A 104      35.827  -8.533 -58.373  1.00 94.41           N  
ATOM   1658  N   ARG A 105      32.602 -10.349 -57.099  1.00 93.71           N  
ATOM   1659  H   ARG A 105      33.108 -10.794 -57.851  1.00 93.71           H  
ATOM   1660  CA  ARG A 105      32.930 -10.744 -55.722  1.00 93.71           C  
ATOM   1661  HA  ARG A 105      32.304 -10.170 -55.039  1.00 93.71           H  
ATOM   1662  C   ARG A 105      34.383 -10.433 -55.372  1.00 93.71           C  
ATOM   1663  CB  ARG A 105      32.592 -12.226 -55.510  1.00 93.71           C  
ATOM   1664  HB2 ARG A 105      32.922 -12.522 -54.514  1.00 93.71           H  
ATOM   1665  HB3 ARG A 105      33.107 -12.836 -56.251  1.00 93.71           H  
ATOM   1666  O   ARG A 105      35.295 -11.107 -55.849  1.00 93.71           O  
ATOM   1667  CG  ARG A 105      31.081 -12.445 -55.616  1.00 93.71           C  
ATOM   1668  HG2 ARG A 105      30.717 -12.144 -56.598  1.00 93.71           H  
ATOM   1669  HG3 ARG A 105      30.605 -11.824 -54.857  1.00 93.71           H  
ATOM   1670  CD  ARG A 105      30.670 -13.893 -55.372  1.00 93.71           C  
ATOM   1671  HD2 ARG A 105      30.934 -14.504 -56.235  1.00 93.71           H  
ATOM   1672  HD3 ARG A 105      31.205 -14.267 -54.498  1.00 93.71           H  
ATOM   1673  NE  ARG A 105      29.230 -13.950 -55.089  1.00 93.71           N  
ATOM   1674  HE  ARG A 105      28.946 -13.551 -54.205  1.00 93.71           H  
ATOM   1675  NH1 ARG A 105      28.377 -14.418 -57.182  1.00 93.71           N  
ATOM   1676 HH11 ARG A 105      27.555 -14.507 -57.761  1.00 93.71           H  
ATOM   1677 HH12 ARG A 105      29.292 -14.322 -57.599  1.00 93.71           H  
ATOM   1678  NH2 ARG A 105      27.027 -14.125 -55.419  1.00 93.71           N  
ATOM   1679 HH21 ARG A 105      26.938 -13.764 -54.479  1.00 93.71           H  
ATOM   1680 HH22 ARG A 105      26.213 -14.271 -55.998  1.00 93.71           H  
ATOM   1681  CZ  ARG A 105      28.226 -14.174 -55.910  1.00 93.71           C  
ATOM   1682  N   CYS A 106      34.591  -9.441 -54.510  1.00 93.16           N  
ATOM   1683  H   CYS A 106      33.781  -8.986 -54.114  1.00 93.16           H  
ATOM   1684  CA  CYS A 106      35.913  -9.067 -54.008  1.00 93.16           C  
ATOM   1685  HA  CYS A 106      36.655  -9.230 -54.789  1.00 93.16           H  
ATOM   1686  C   CYS A 106      36.299  -9.949 -52.815  1.00 93.16           C  
ATOM   1687  CB  CYS A 106      35.933  -7.572 -53.648  1.00 93.16           C  
ATOM   1688  HB2 CYS A 106      35.061  -7.318 -53.046  1.00 93.16           H  
ATOM   1689  HB3 CYS A 106      36.834  -7.356 -53.074  1.00 93.16           H  
ATOM   1690  O   CYS A 106      35.917  -9.661 -51.678  1.00 93.16           O  
ATOM   1691  SG  CYS A 106      35.962  -6.578 -55.164  1.00 93.16           S  
ATOM   1692  HG  CYS A 106      36.016  -5.358 -54.624  1.00 93.16           H  
ATOM   1693  N   PHE A 107      37.071 -11.010 -53.059  1.00 91.67           N  
ATOM   1694  H   PHE A 107      37.340 -11.215 -54.010  1.00 91.67           H  
ATOM   1695  CA  PHE A 107      37.704 -11.803 -52.002  1.00 91.67           C  
ATOM   1696  HA  PHE A 107      37.114 -11.719 -51.089  1.00 91.67           H  
ATOM   1697  C   PHE A 107      39.116 -11.291 -51.700  1.00 91.67           C  
ATOM   1698  CB  PHE A 107      37.750 -13.287 -52.395  1.00 91.67           C  
ATOM   1699  HB2 PHE A 107      38.425 -13.407 -53.243  1.00 91.67           H  
ATOM   1700  HB3 PHE A 107      38.178 -13.853 -51.568  1.00 91.67           H  
ATOM   1701  O   PHE A 107      39.775 -10.710 -52.560  1.00 91.67           O  
ATOM   1702  CG  PHE A 107      36.411 -13.903 -52.737  1.00 91.67           C  
ATOM   1703  CD1 PHE A 107      35.499 -14.195 -51.709  1.00 91.67           C  
ATOM   1704  HD1 PHE A 107      35.744 -13.974 -50.680  1.00 91.67           H  
ATOM   1705  CD2 PHE A 107      36.078 -14.207 -54.072  1.00 91.67           C  
ATOM   1706  HD2 PHE A 107      36.777 -13.985 -54.865  1.00 91.67           H  
ATOM   1707  CE1 PHE A 107      34.267 -14.786 -52.020  1.00 91.67           C  
ATOM   1708  HE1 PHE A 107      33.578 -15.031 -51.225  1.00 91.67           H  
ATOM   1709  CE2 PHE A 107      34.837 -14.792 -54.378  1.00 91.67           C  
ATOM   1710  HE2 PHE A 107      34.581 -15.022 -55.402  1.00 91.67           H  
ATOM   1711  CZ  PHE A 107      33.925 -15.072 -53.350  1.00 91.67           C  
ATOM   1712  HZ  PHE A 107      32.964 -15.508 -53.580  1.00 91.67           H  
ATOM   1713  N   LEU A 108      39.610 -11.574 -50.495  1.00 88.21           N  
ATOM   1714  H   LEU A 108      39.008 -12.053 -49.841  1.00 88.21           H  
ATOM   1715  CA  LEU A 108      41.047 -11.639 -50.218  1.00 88.21           C  
ATOM   1716  HA  LEU A 108      41.585 -10.963 -50.882  1.00 88.21           H  
ATOM   1717  C   LEU A 108      41.555 -13.061 -50.512  1.00 88.21           C  
ATOM   1718  CB  LEU A 108      41.307 -11.231 -48.753  1.00 88.21           C  
ATOM   1719  HB2 LEU A 108      40.663 -11.831 -48.110  1.00 88.21           H  
ATOM   1720  HB3 LEU A 108      42.338 -11.468 -48.490  1.00 88.21           H  
ATOM   1721  O   LEU A 108      40.772 -14.017 -50.531  1.00 88.21           O  
ATOM   1722  CG  LEU A 108      41.060  -9.738 -48.460  1.00 88.21           C  
ATOM   1723  HG  LEU A 108      40.084  -9.442 -48.846  1.00 88.21           H  
ATOM   1724  CD1 LEU A 108      41.077  -9.489 -46.953  1.00 88.21           C  
ATOM   1725 HD11 LEU A 108      40.297 -10.076 -46.469  1.00 88.21           H  
ATOM   1726 HD12 LEU A 108      42.042  -9.769 -46.530  1.00 88.21           H  
ATOM   1727 HD13 LEU A 108      40.889  -8.436 -46.744  1.00 88.21           H  
ATOM   1728  CD2 LEU A 108      42.136  -8.851 -49.094  1.00 88.21           C  
ATOM   1729 HD21 LEU A 108      42.150  -8.978 -50.177  1.00 88.21           H  
ATOM   1730 HD22 LEU A 108      43.116  -9.108 -48.690  1.00 88.21           H  
ATOM   1731 HD23 LEU A 108      41.925  -7.806 -48.868  1.00 88.21           H  
ATOM   1732  N   ARG A 109      42.868 -13.226 -50.713  1.00 86.95           N  
ATOM   1733  H   ARG A 109      43.458 -12.407 -50.695  1.00 86.95           H  
ATOM   1734  CA  ARG A 109      43.486 -14.564 -50.768  1.00 86.95           C  
ATOM   1735  HA  ARG A 109      43.006 -15.119 -51.574  1.00 86.95           H  
ATOM   1736  C   ARG A 109      43.228 -15.295 -49.438  1.00 86.95           C  
ATOM   1737  CB  ARG A 109      44.992 -14.473 -51.053  1.00 86.95           C  
ATOM   1738  HB2 ARG A 109      45.469 -13.842 -50.302  1.00 86.95           H  
ATOM   1739  HB3 ARG A 109      45.417 -15.474 -50.980  1.00 86.95           H  
ATOM   1740  O   ARG A 109      43.531 -14.726 -48.391  1.00 86.95           O  
ATOM   1741  CG  ARG A 109      45.279 -13.915 -52.453  1.00 86.95           C  
ATOM   1742  HG2 ARG A 109      44.934 -12.883 -52.511  1.00 86.95           H  
ATOM   1743  HG3 ARG A 109      44.747 -14.512 -53.194  1.00 86.95           H  
ATOM   1744  CD  ARG A 109      46.778 -13.961 -52.761  1.00 86.95           C  
ATOM   1745  HD2 ARG A 109      47.109 -14.999 -52.712  1.00 86.95           H  
ATOM   1746  HD3 ARG A 109      47.312 -13.382 -52.007  1.00 86.95           H  
ATOM   1747  NE  ARG A 109      47.055 -13.404 -54.097  1.00 86.95           N  
ATOM   1748  HE  ARG A 109      46.334 -12.821 -54.497  1.00 86.95           H  
ATOM   1749  NH1 ARG A 109      49.161 -14.279 -54.390  1.00 86.95           N  
ATOM   1750 HH11 ARG A 109      49.108 -14.701 -53.474  1.00 86.95           H  
ATOM   1751 HH12 ARG A 109      49.983 -14.401 -54.964  1.00 86.95           H  
ATOM   1752  NH2 ARG A 109      48.245 -13.024 -55.995  1.00 86.95           N  
ATOM   1753 HH21 ARG A 109      47.490 -12.457 -56.351  1.00 86.95           H  
ATOM   1754 HH22 ARG A 109      49.073 -13.152 -56.559  1.00 86.95           H  
ATOM   1755  CZ  ARG A 109      48.149 -13.573 -54.817  1.00 86.95           C  
ATOM   1756  N   PRO A 110      42.670 -16.519 -49.448  1.00 84.06           N  
ATOM   1757  CA  PRO A 110      42.210 -17.166 -48.225  1.00 84.06           C  
ATOM   1758  HA  PRO A 110      41.580 -16.478 -47.661  1.00 84.06           H  
ATOM   1759  C   PRO A 110      43.377 -17.608 -47.339  1.00 84.06           C  
ATOM   1760  CB  PRO A 110      41.361 -18.349 -48.692  1.00 84.06           C  
ATOM   1761  HB2 PRO A 110      41.379 -19.180 -47.988  1.00 84.06           H  
ATOM   1762  HB3 PRO A 110      40.341 -18.002 -48.853  1.00 84.06           H  
ATOM   1763  O   PRO A 110      44.310 -18.262 -47.804  1.00 84.06           O  
ATOM   1764  CG  PRO A 110      41.993 -18.716 -50.035  1.00 84.06           C  
ATOM   1765  HG2 PRO A 110      41.295 -19.250 -50.679  1.00 84.06           H  
ATOM   1766  HG3 PRO A 110      42.893 -19.311 -49.875  1.00 84.06           H  
ATOM   1767  CD  PRO A 110      42.368 -17.349 -50.606  1.00 84.06           C  
ATOM   1768  HD2 PRO A 110      43.231 -17.442 -51.266  1.00 84.06           H  
ATOM   1769  HD3 PRO A 110      41.519 -16.928 -51.144  1.00 84.06           H  
ATOM   1770  N   VAL A 111      43.282 -17.304 -46.046  1.00 82.68           N  
ATOM   1771  H   VAL A 111      42.494 -16.753 -45.737  1.00 82.68           H  
ATOM   1772  CA  VAL A 111      44.255 -17.692 -45.015  1.00 82.68           C  
ATOM   1773  HA  VAL A 111      44.914 -18.457 -45.425  1.00 82.68           H  
ATOM   1774  C   VAL A 111      43.541 -18.320 -43.816  1.00 82.68           C  
ATOM   1775  CB  VAL A 111      45.145 -16.504 -44.590  1.00 82.68           C  
ATOM   1776  HB  VAL A 111      45.773 -16.835 -43.763  1.00 82.68           H  
ATOM   1777  O   VAL A 111      42.372 -18.039 -43.557  1.00 82.68           O  
ATOM   1778  CG1 VAL A 111      46.077 -16.077 -45.732  1.00 82.68           C  
ATOM   1779 HG11 VAL A 111      45.498 -15.674 -46.562  1.00 82.68           H  
ATOM   1780 HG12 VAL A 111      46.655 -16.933 -46.081  1.00 82.68           H  
ATOM   1781 HG13 VAL A 111      46.763 -15.308 -45.376  1.00 82.68           H  
ATOM   1782  CG2 VAL A 111      44.348 -15.279 -44.123  1.00 82.68           C  
ATOM   1783 HG21 VAL A 111      45.033 -14.511 -43.762  1.00 82.68           H  
ATOM   1784 HG22 VAL A 111      43.676 -15.550 -43.309  1.00 82.68           H  
ATOM   1785 HG23 VAL A 111      43.763 -14.865 -44.943  1.00 82.68           H  
ATOM   1786  N   GLY A 112      44.219 -19.219 -43.095  1.00 76.02           N  
ATOM   1787  H   GLY A 112      45.170 -19.429 -43.364  1.00 76.02           H  
ATOM   1788  CA  GLY A 112      43.687 -19.862 -41.885  1.00 76.02           C  
ATOM   1789  HA2 GLY A 112      44.344 -20.682 -41.597  1.00 76.02           H  
ATOM   1790  HA3 GLY A 112      43.690 -19.133 -41.075  1.00 76.02           H  
ATOM   1791  C   GLY A 112      42.266 -20.428 -42.049  1.00 76.02           C  
ATOM   1792  O   GLY A 112      42.018 -21.303 -42.883  1.00 76.02           O  
ATOM   1793  N   ARG A 113      41.318 -19.906 -41.256  1.00 76.12           N  
ATOM   1794  H   ARG A 113      41.593 -19.140 -40.657  1.00 76.12           H  
ATOM   1795  CA  ARG A 113      39.907 -20.343 -41.214  1.00 76.12           C  
ATOM   1796  HA  ARG A 113      39.896 -21.415 -41.017  1.00 76.12           H  
ATOM   1797  C   ARG A 113      39.170 -20.149 -42.550  1.00 76.12           C  
ATOM   1798  CB  ARG A 113      39.207 -19.627 -40.036  1.00 76.12           C  
ATOM   1799  HB2 ARG A 113      39.004 -18.595 -40.319  1.00 76.12           H  
ATOM   1800  HB3 ARG A 113      39.898 -19.609 -39.193  1.00 76.12           H  
ATOM   1801  O   ARG A 113      38.222 -20.885 -42.821  1.00 76.12           O  
ATOM   1802  CG  ARG A 113      37.901 -20.288 -39.541  1.00 76.12           C  
ATOM   1803  HG2 ARG A 113      37.151 -20.258 -40.332  1.00 76.12           H  
ATOM   1804  HG3 ARG A 113      38.103 -21.326 -39.279  1.00 76.12           H  
ATOM   1805  CD  ARG A 113      37.370 -19.543 -38.298  1.00 76.12           C  
ATOM   1806  HD2 ARG A 113      37.136 -18.518 -38.586  1.00 76.12           H  
ATOM   1807  HD3 ARG A 113      38.161 -19.512 -37.549  1.00 76.12           H  
ATOM   1808  NE  ARG A 113      36.170 -20.168 -37.688  1.00 76.12           N  
ATOM   1809  HE  ARG A 113      35.917 -21.093 -38.004  1.00 76.12           H  
ATOM   1810  NH1 ARG A 113      35.728 -18.512 -36.145  1.00 76.12           N  
ATOM   1811 HH11 ARG A 113      35.276 -18.265 -35.276  1.00 76.12           H  
ATOM   1812 HH12 ARG A 113      36.536 -17.971 -36.418  1.00 76.12           H  
ATOM   1813  NH2 ARG A 113      34.438 -20.298 -36.178  1.00 76.12           N  
ATOM   1814 HH21 ARG A 113      33.889 -19.849 -35.460  1.00 76.12           H  
ATOM   1815 HH22 ARG A 113      34.184 -21.242 -36.434  1.00 76.12           H  
ATOM   1816  CZ  ARG A 113      35.456 -19.663 -36.683  1.00 76.12           C  
ATOM   1817  N   ASP A 114      39.611 -19.244 -43.428  1.00 79.86           N  
ATOM   1818  H   ASP A 114      40.400 -18.660 -43.190  1.00 79.86           H  
ATOM   1819  CA  ASP A 114      39.003 -19.086 -44.758  1.00 79.86           C  
ATOM   1820  HA  ASP A 114      37.919 -19.111 -44.646  1.00 79.86           H  
ATOM   1821  C   ASP A 114      39.346 -20.229 -45.711  1.00 79.86           C  
ATOM   1822  CB  ASP A 114      39.367 -17.734 -45.380  1.00 79.86           C  
ATOM   1823  HB2 ASP A 114      40.446 -17.586 -45.345  1.00 79.86           H  
ATOM   1824  HB3 ASP A 114      39.062 -17.732 -46.427  1.00 79.86           H  
ATOM   1825  O   ASP A 114      38.499 -20.644 -46.504  1.00 79.86           O  
ATOM   1826  CG  ASP A 114      38.638 -16.596 -44.674  1.00 79.86           C  
ATOM   1827  OD1 ASP A 114      37.416 -16.758 -44.437  1.00 79.86           O  
ATOM   1828  OD2 ASP A 114      39.297 -15.592 -44.361  1.00 79.86           O  
ATOM   1829  N   VAL A 115      40.536 -20.823 -45.591  1.00 84.00           N  
ATOM   1830  H   VAL A 115      41.177 -20.483 -44.888  1.00 84.00           H  
ATOM   1831  CA  VAL A 115      40.890 -22.032 -46.354  1.00 84.00           C  
ATOM   1832  HA  VAL A 115      40.735 -21.829 -47.414  1.00 84.00           H  
ATOM   1833  C   VAL A 115      39.953 -23.183 -45.961  1.00 84.00           C  
ATOM   1834  CB  VAL A 115      42.372 -22.410 -46.152  1.00 84.00           C  
ATOM   1835  HB  VAL A 115      42.520 -22.749 -45.127  1.00 84.00           H  
ATOM   1836  O   VAL A 115      39.430 -23.888 -46.824  1.00 84.00           O  
ATOM   1837  CG1 VAL A 115      42.780 -23.539 -47.102  1.00 84.00           C  
ATOM   1838 HG11 VAL A 115      42.686 -23.212 -48.138  1.00 84.00           H  
ATOM   1839 HG12 VAL A 115      43.814 -23.826 -46.912  1.00 84.00           H  
ATOM   1840 HG13 VAL A 115      42.141 -24.408 -46.944  1.00 84.00           H  
ATOM   1841  CG2 VAL A 115      43.316 -21.232 -46.423  1.00 84.00           C  
ATOM   1842 HG21 VAL A 115      44.351 -21.548 -46.301  1.00 84.00           H  
ATOM   1843 HG22 VAL A 115      43.127 -20.423 -45.717  1.00 84.00           H  
ATOM   1844 HG23 VAL A 115      43.179 -20.860 -47.439  1.00 84.00           H  
ATOM   1845  N   GLN A 116      39.639 -23.316 -44.666  1.00 83.29           N  
ATOM   1846  H   GLN A 116      40.088 -22.695 -44.009  1.00 83.29           H  
ATOM   1847  CA  GLN A 116      38.649 -24.276 -44.157  1.00 83.29           C  
ATOM   1848  HA  GLN A 116      38.932 -25.272 -44.495  1.00 83.29           H  
ATOM   1849  C   GLN A 116      37.230 -23.986 -44.686  1.00 83.29           C  
ATOM   1850  CB  GLN A 116      38.691 -24.259 -42.620  1.00 83.29           C  
ATOM   1851  HB2 GLN A 116      39.727 -24.325 -42.286  1.00 83.29           H  
ATOM   1852  HB3 GLN A 116      38.280 -23.312 -42.268  1.00 83.29           H  
ATOM   1853  O   GLN A 116      36.538 -24.910 -45.129  1.00 83.29           O  
ATOM   1854  CG  GLN A 116      37.903 -25.412 -41.977  1.00 83.29           C  
ATOM   1855  HG2 GLN A 116      36.894 -25.450 -42.388  1.00 83.29           H  
ATOM   1856  HG3 GLN A 116      38.402 -26.353 -42.208  1.00 83.29           H  
ATOM   1857  CD  GLN A 116      37.779 -25.267 -40.460  1.00 83.29           C  
ATOM   1858  NE2 GLN A 116      37.475 -26.330 -39.749  1.00 83.29           N  
ATOM   1859 HE21 GLN A 116      37.389 -27.242 -40.174  1.00 83.29           H  
ATOM   1860 HE22 GLN A 116      37.445 -26.197 -38.749  1.00 83.29           H  
ATOM   1861  OE1 GLN A 116      37.914 -24.199 -39.886  1.00 83.29           O  
ATOM   1862  N   ARG A 117      36.800 -22.712 -44.709  1.00 82.78           N  
ATOM   1863  H   ARG A 117      37.396 -22.005 -44.304  1.00 82.78           H  
ATOM   1864  CA  ARG A 117      35.516 -22.304 -45.318  1.00 82.78           C  
ATOM   1865  HA  ARG A 117      34.705 -22.821 -44.806  1.00 82.78           H  
ATOM   1866  C   ARG A 117      35.446 -22.736 -46.785  1.00 82.78           C  
ATOM   1867  CB  ARG A 117      35.287 -20.786 -45.183  1.00 82.78           C  
ATOM   1868  HB2 ARG A 117      36.179 -20.257 -45.518  1.00 82.78           H  
ATOM   1869  HB3 ARG A 117      34.470 -20.498 -45.845  1.00 82.78           H  
ATOM   1870  O   ARG A 117      34.468 -23.387 -47.156  1.00 82.78           O  
ATOM   1871  CG  ARG A 117      34.914 -20.319 -43.763  1.00 82.78           C  
ATOM   1872  HG2 ARG A 117      35.609 -20.733 -43.034  1.00 82.78           H  
ATOM   1873  HG3 ARG A 117      33.905 -20.659 -43.528  1.00 82.78           H  
ATOM   1874  CD  ARG A 117      34.974 -18.785 -43.701  1.00 82.78           C  
ATOM   1875  HD2 ARG A 117      34.391 -18.363 -44.519  1.00 82.78           H  
ATOM   1876  HD3 ARG A 117      36.018 -18.504 -43.840  1.00 82.78           H  
ATOM   1877  NE  ARG A 117      34.491 -18.221 -42.423  1.00 82.78           N  
ATOM   1878  HE  ARG A 117      33.836 -18.775 -41.891  1.00 82.78           H  
ATOM   1879  NH1 ARG A 117      35.575 -16.175 -42.557  1.00 82.78           N  
ATOM   1880 HH11 ARG A 117      35.779 -15.253 -42.201  1.00 82.78           H  
ATOM   1881 HH12 ARG A 117      36.139 -16.465 -43.343  1.00 82.78           H  
ATOM   1882  NH2 ARG A 117      34.207 -16.574 -40.868  1.00 82.78           N  
ATOM   1883 HH21 ARG A 117      33.557 -17.144 -40.347  1.00 82.78           H  
ATOM   1884 HH22 ARG A 117      34.429 -15.640 -40.552  1.00 82.78           H  
ATOM   1885  CZ  ARG A 117      34.764 -17.003 -41.967  1.00 82.78           C  
ATOM   1886  N   TRP A 118      36.490 -22.473 -47.580  1.00 89.49           N  
ATOM   1887  H   TRP A 118      37.245 -21.922 -47.198  1.00 89.49           H  
ATOM   1888  CA  TRP A 118      36.577 -22.878 -48.990  1.00 89.49           C  
ATOM   1889  HA  TRP A 118      35.676 -22.530 -49.496  1.00 89.49           H  
ATOM   1890  C   TRP A 118      36.627 -24.395 -49.200  1.00 89.49           C  
ATOM   1891  CB  TRP A 118      37.770 -22.199 -49.670  1.00 89.49           C  
ATOM   1892  HB2 TRP A 118      37.993 -22.735 -50.593  1.00 89.49           H  
ATOM   1893  HB3 TRP A 118      38.648 -22.268 -49.028  1.00 89.49           H  
ATOM   1894  O   TRP A 118      35.977 -24.894 -50.121  1.00 89.49           O  
ATOM   1895  CG  TRP A 118      37.533 -20.774 -50.051  1.00 89.49           C  
ATOM   1896  CD1 TRP A 118      38.146 -19.699 -49.512  1.00 89.49           C  
ATOM   1897  HD1 TRP A 118      38.884 -19.745 -48.725  1.00 89.49           H  
ATOM   1898  CD2 TRP A 118      36.599 -20.243 -51.041  1.00 89.49           C  
ATOM   1899  CE2 TRP A 118      36.719 -18.821 -51.054  1.00 89.49           C  
ATOM   1900  CE3 TRP A 118      35.648 -20.819 -51.912  1.00 89.49           C  
ATOM   1901  HE3 TRP A 118      35.520 -21.892 -51.917  1.00 89.49           H  
ATOM   1902  NE1 TRP A 118      37.675 -18.544 -50.103  1.00 89.49           N  
ATOM   1903  HE1 TRP A 118      37.970 -17.617 -49.831  1.00 89.49           H  
ATOM   1904  CH2 TRP A 118      34.997 -18.616 -52.737  1.00 89.49           C  
ATOM   1905  HH2 TRP A 118      34.379 -17.992 -53.366  1.00 89.49           H  
ATOM   1906  CZ2 TRP A 118      35.943 -18.014 -51.894  1.00 89.49           C  
ATOM   1907  HZ2 TRP A 118      36.058 -16.940 -51.876  1.00 89.49           H  
ATOM   1908  CZ3 TRP A 118      34.849 -20.015 -52.748  1.00 89.49           C  
ATOM   1909  HZ3 TRP A 118      34.108 -20.473 -53.388  1.00 89.49           H  
ATOM   1910  N   TYR A 119      37.303 -25.163 -48.339  1.00 87.20           N  
ATOM   1911  H   TYR A 119      37.893 -24.728 -47.644  1.00 87.20           H  
ATOM   1912  CA  TYR A 119      37.214 -26.629 -48.387  1.00 87.20           C  
ATOM   1913  HA  TYR A 119      37.564 -26.955 -49.367  1.00 87.20           H  
ATOM   1914  C   TYR A 119      35.760 -27.107 -48.266  1.00 87.20           C  
ATOM   1915  CB  TYR A 119      38.109 -27.281 -47.320  1.00 87.20           C  
ATOM   1916  HB2 TYR A 119      38.059 -26.704 -46.397  1.00 87.20           H  
ATOM   1917  HB3 TYR A 119      37.718 -28.274 -47.099  1.00 87.20           H  
ATOM   1918  O   TYR A 119      35.353 -27.980 -49.037  1.00 87.20           O  
ATOM   1919  CG  TYR A 119      39.555 -27.464 -47.745  1.00 87.20           C  
ATOM   1920  CD1 TYR A 119      39.855 -28.255 -48.873  1.00 87.20           C  
ATOM   1921  HD1 TYR A 119      39.062 -28.732 -49.428  1.00 87.20           H  
ATOM   1922  CD2 TYR A 119      40.601 -26.891 -46.997  1.00 87.20           C  
ATOM   1923  HD2 TYR A 119      40.380 -26.299 -46.120  1.00 87.20           H  
ATOM   1924  CE1 TYR A 119      41.192 -28.435 -49.276  1.00 87.20           C  
ATOM   1925  HE1 TYR A 119      41.440 -29.035 -50.139  1.00 87.20           H  
ATOM   1926  CE2 TYR A 119      41.942 -27.088 -47.384  1.00 87.20           C  
ATOM   1927  HE2 TYR A 119      42.744 -26.658 -46.804  1.00 87.20           H  
ATOM   1928  OH  TYR A 119      43.520 -28.024 -48.940  1.00 87.20           O  
ATOM   1929  HH  TYR A 119      44.154 -27.596 -48.360  1.00 87.20           H  
ATOM   1930  CZ  TYR A 119      42.237 -27.847 -48.536  1.00 87.20           C  
ATOM   1931  N   SER A 120      34.963 -26.473 -47.398  1.00 83.08           N  
ATOM   1932  H   SER A 120      35.391 -25.771 -46.811  1.00 83.08           H  
ATOM   1933  CA  SER A 120      33.528 -26.750 -47.204  1.00 83.08           C  
ATOM   1934  HA  SER A 120      33.373 -27.808 -47.415  1.00 83.08           H  
ATOM   1935  C   SER A 120      32.567 -25.990 -48.143  1.00 83.08           C  
ATOM   1936  CB  SER A 120      33.155 -26.538 -45.732  1.00 83.08           C  
ATOM   1937  HB2 SER A 120      32.275 -27.141 -45.507  1.00 83.08           H  
ATOM   1938  HB3 SER A 120      33.971 -26.880 -45.096  1.00 83.08           H  
ATOM   1939  O   SER A 120      31.353 -25.995 -47.916  1.00 83.08           O  
ATOM   1940  OG  SER A 120      32.860 -25.178 -45.442  1.00 83.08           O  
ATOM   1941  HG  SER A 120      33.513 -24.630 -45.883  1.00 83.08           H  
ATOM   1942  N   ALA A 121      33.082 -25.301 -49.166  1.00 84.85           N  
ATOM   1943  H   ALA A 121      34.084 -25.292 -49.295  1.00 84.85           H  
ATOM   1944  CA  ALA A 121      32.262 -24.596 -50.150  1.00 84.85           C  
ATOM   1945  HA  ALA A 121      31.468 -24.087 -49.603  1.00 84.85           H  
ATOM   1946  C   ALA A 121      31.622 -25.573 -51.163  1.00 84.85           C  
ATOM   1947  CB  ALA A 121      33.109 -23.522 -50.838  1.00 84.85           C  
ATOM   1948  HB1 ALA A 121      33.895 -23.984 -51.435  1.00 84.85           H  
ATOM   1949  HB2 ALA A 121      33.565 -22.886 -50.079  1.00 84.85           H  
ATOM   1950  HB3 ALA A 121      32.482 -22.910 -51.486  1.00 84.85           H  
ATOM   1951  O   ALA A 121      32.202 -26.633 -51.427  1.00 84.85           O  
ATOM   1952  N   PRO A 122      30.462 -25.233 -51.764  1.00 86.12           N  
ATOM   1953  CA  PRO A 122      29.769 -26.100 -52.711  1.00 86.12           C  
ATOM   1954  HA  PRO A 122      29.429 -26.980 -52.167  1.00 86.12           H  
ATOM   1955  C   PRO A 122      30.657 -26.540 -53.882  1.00 86.12           C  
ATOM   1956  CB  PRO A 122      28.543 -25.314 -53.191  1.00 86.12           C  
ATOM   1957  HB2 PRO A 122      27.690 -25.968 -53.375  1.00 86.12           H  
ATOM   1958  HB3 PRO A 122      28.787 -24.751 -54.092  1.00 86.12           H  
ATOM   1959  O   PRO A 122      31.369 -25.748 -54.498  1.00 86.12           O  
ATOM   1960  CG  PRO A 122      28.271 -24.341 -52.046  1.00 86.12           C  
ATOM   1961  HG2 PRO A 122      27.757 -23.443 -52.388  1.00 86.12           H  
ATOM   1962  HG3 PRO A 122      27.698 -24.841 -51.264  1.00 86.12           H  
ATOM   1963  CD  PRO A 122      29.675 -24.030 -51.536  1.00 86.12           C  
ATOM   1964  HD2 PRO A 122      29.629 -23.764 -50.480  1.00 86.12           H  
ATOM   1965  HD3 PRO A 122      30.101 -23.212 -52.116  1.00 86.12           H  
ATOM   1966  N   THR A 123      30.585 -27.826 -54.222  1.00 89.31           N  
ATOM   1967  H   THR A 123      30.013 -28.446 -53.665  1.00 89.31           H  
ATOM   1968  CA  THR A 123      31.353 -28.446 -55.317  1.00 89.31           C  
ATOM   1969  HA  THR A 123      32.307 -27.926 -55.407  1.00 89.31           H  
ATOM   1970  C   THR A 123      30.675 -28.325 -56.687  1.00 89.31           C  
ATOM   1971  CB  THR A 123      31.653 -29.916 -54.990  1.00 89.31           C  
ATOM   1972  HB  THR A 123      32.113 -30.401 -55.850  1.00 89.31           H  
ATOM   1973  O   THR A 123      31.204 -28.820 -57.680  1.00 89.31           O  
ATOM   1974  CG2 THR A 123      32.597 -30.049 -53.793  1.00 89.31           C  
ATOM   1975 HG21 THR A 123      32.136 -29.639 -52.895  1.00 89.31           H  
ATOM   1976 HG22 THR A 123      33.522 -29.510 -53.994  1.00 89.31           H  
ATOM   1977 HG23 THR A 123      32.831 -31.101 -53.626  1.00 89.31           H  
ATOM   1978  OG1 THR A 123      30.454 -30.579 -54.657  1.00 89.31           O  
ATOM   1979  HG1 THR A 123      30.682 -31.460 -54.352  1.00 89.31           H  
ATOM   1980  N   ARG A 124      29.524 -27.643 -56.756  1.00 87.50           N  
ATOM   1981  H   ARG A 124      29.223 -27.188 -55.906  1.00 87.50           H  
ATOM   1982  CA  ARG A 124      28.738 -27.344 -57.967  1.00 87.50           C  
ATOM   1983  HA  ARG A 124      29.348 -27.533 -58.850  1.00 87.50           H  
ATOM   1984  C   ARG A 124      28.345 -25.858 -57.990  1.00 87.50           C  
ATOM   1985  CB  ARG A 124      27.485 -28.242 -58.012  1.00 87.50           C  
ATOM   1986  HB2 ARG A 124      26.872 -28.037 -57.135  1.00 87.50           H  
ATOM   1987  HB3 ARG A 124      26.903 -27.983 -58.896  1.00 87.50           H  
ATOM   1988  O   ARG A 124      28.385 -25.205 -56.948  1.00 87.50           O  
ATOM   1989  CG  ARG A 124      27.797 -29.748 -58.063  1.00 87.50           C  
ATOM   1990  HG2 ARG A 124      28.426 -29.957 -58.928  1.00 87.50           H  
ATOM   1991  HG3 ARG A 124      28.328 -30.046 -57.158  1.00 87.50           H  
ATOM   1992  CD  ARG A 124      26.498 -30.561 -58.167  1.00 87.50           C  
ATOM   1993  HD2 ARG A 124      25.970 -30.262 -59.072  1.00 87.50           H  
ATOM   1994  HD3 ARG A 124      25.872 -30.330 -57.305  1.00 87.50           H  
ATOM   1995  NE  ARG A 124      26.757 -32.015 -58.208  1.00 87.50           N  
ATOM   1996  HE  ARG A 124      27.722 -32.308 -58.155  1.00 87.50           H  
ATOM   1997  NH1 ARG A 124      24.571 -32.714 -58.394  1.00 87.50           N  
ATOM   1998 HH11 ARG A 124      23.895 -33.459 -58.479  1.00 87.50           H  
ATOM   1999 HH12 ARG A 124      24.256 -31.754 -58.379  1.00 87.50           H  
ATOM   2000  NH2 ARG A 124      26.204 -34.224 -58.343  1.00 87.50           N  
ATOM   2001 HH21 ARG A 124      27.178 -34.488 -58.298  1.00 87.50           H  
ATOM   2002 HH22 ARG A 124      25.503 -34.946 -58.430  1.00 87.50           H  
ATOM   2003  CZ  ARG A 124      25.847 -32.971 -58.314  1.00 87.50           C  
ATOM   2004  N   GLY A 125      27.931 -25.351 -59.153  1.00 85.70           N  
ATOM   2005  H   GLY A 125      27.933 -25.953 -59.964  1.00 85.70           H  
ATOM   2006  CA  GLY A 125      27.567 -23.940 -59.358  1.00 85.70           C  
ATOM   2007  HA2 GLY A 125      27.041 -23.841 -60.308  1.00 85.70           H  
ATOM   2008  HA3 GLY A 125      26.889 -23.621 -58.566  1.00 85.70           H  
ATOM   2009  C   GLY A 125      28.774 -22.984 -59.372  1.00 85.70           C  
ATOM   2010  O   GLY A 125      29.914 -23.450 -59.275  1.00 85.70           O  
ATOM   2011  N   PRO A 126      28.557 -21.658 -59.487  1.00 86.57           N  
ATOM   2012  CA  PRO A 126      29.630 -20.656 -59.505  1.00 86.57           C  
ATOM   2013  HA  PRO A 126      30.195 -20.774 -60.430  1.00 86.57           H  
ATOM   2014  C   PRO A 126      30.605 -20.757 -58.322  1.00 86.57           C  
ATOM   2015  CB  PRO A 126      28.914 -19.301 -59.535  1.00 86.57           C  
ATOM   2016  HB2 PRO A 126      29.493 -18.551 -60.074  1.00 86.57           H  
ATOM   2017  HB3 PRO A 126      28.700 -18.961 -58.522  1.00 86.57           H  
ATOM   2018  O   PRO A 126      31.812 -20.590 -58.506  1.00 86.57           O  
ATOM   2019  CG  PRO A 126      27.598 -19.616 -60.243  1.00 86.57           C  
ATOM   2020  HG2 PRO A 126      27.758 -19.643 -61.321  1.00 86.57           H  
ATOM   2021  HG3 PRO A 126      26.817 -18.900 -59.987  1.00 86.57           H  
ATOM   2022  CD  PRO A 126      27.270 -21.018 -59.734  1.00 86.57           C  
ATOM   2023  HD2 PRO A 126      26.706 -20.945 -58.803  1.00 86.57           H  
ATOM   2024  HD3 PRO A 126      26.686 -21.555 -60.482  1.00 86.57           H  
ATOM   2025  N   ALA A 127      30.127 -21.142 -57.132  1.00 90.20           N  
ATOM   2026  H   ALA A 127      29.132 -21.288 -57.034  1.00 90.20           H  
ATOM   2027  CA  ALA A 127      30.968 -21.380 -55.956  1.00 90.20           C  
ATOM   2028  HA  ALA A 127      31.419 -20.435 -55.651  1.00 90.20           H  
ATOM   2029  C   ALA A 127      32.106 -22.383 -56.219  1.00 90.20           C  
ATOM   2030  CB  ALA A 127      30.079 -21.894 -54.821  1.00 90.20           C  
ATOM   2031  HB1 ALA A 127      29.695 -22.882 -55.074  1.00 90.20           H  
ATOM   2032  HB2 ALA A 127      30.663 -21.954 -53.903  1.00 90.20           H  
ATOM   2033  HB3 ALA A 127      29.235 -21.222 -54.662  1.00 90.20           H  
ATOM   2034  O   ALA A 127      33.198 -22.234 -55.670  1.00 90.20           O  
ATOM   2035  N   ALA A 128      31.891 -23.370 -57.096  1.00 89.88           N  
ATOM   2036  H   ALA A 128      30.995 -23.413 -57.560  1.00 89.88           H  
ATOM   2037  CA  ALA A 128      32.899 -24.361 -57.454  1.00 89.88           C  
ATOM   2038  HA  ALA A 128      33.317 -24.764 -56.531  1.00 89.88           H  
ATOM   2039  C   ALA A 128      34.052 -23.770 -58.283  1.00 89.88           C  
ATOM   2040  CB  ALA A 128      32.212 -25.504 -58.204  1.00 89.88           C  
ATOM   2041  HB1 ALA A 128      31.885 -25.167 -59.188  1.00 89.88           H  
ATOM   2042  HB2 ALA A 128      32.900 -26.342 -58.318  1.00 89.88           H  
ATOM   2043  HB3 ALA A 128      31.343 -25.830 -57.633  1.00 89.88           H  
ATOM   2044  O   ALA A 128      35.177 -24.263 -58.181  1.00 89.88           O  
ATOM   2045  N   ASN A 129      33.800 -22.727 -59.083  1.00 90.05           N  
ATOM   2046  H   ASN A 129      32.872 -22.329 -59.076  1.00 90.05           H  
ATOM   2047  CA  ASN A 129      34.841 -22.005 -59.820  1.00 90.05           C  
ATOM   2048  HA  ASN A 129      35.494 -22.718 -60.323  1.00 90.05           H  
ATOM   2049  C   ASN A 129      35.712 -21.225 -58.830  1.00 90.05           C  
ATOM   2050  CB  ASN A 129      34.214 -21.083 -60.886  1.00 90.05           C  
ATOM   2051  HB2 ASN A 129      33.497 -20.403 -60.425  1.00 90.05           H  
ATOM   2052  HB3 ASN A 129      35.002 -20.466 -61.318  1.00 90.05           H  
ATOM   2053  O   ASN A 129      36.917 -21.478 -58.745  1.00 90.05           O  
ATOM   2054  CG  ASN A 129      33.524 -21.809 -62.029  1.00 90.05           C  
ATOM   2055  ND2 ASN A 129      32.956 -21.072 -62.954  1.00 90.05           N  
ATOM   2056 HD21 ASN A 129      32.506 -21.529 -63.735  1.00 90.05           H  
ATOM   2057 HD22 ASN A 129      33.015 -20.064 -62.927  1.00 90.05           H  
ATOM   2058  OD1 ASN A 129      33.520 -23.034 -62.121  1.00 90.05           O  
ATOM   2059  N   CYS A 130      35.079 -20.398 -57.992  1.00 91.20           N  
ATOM   2060  H   CYS A 130      34.097 -20.213 -58.142  1.00 91.20           H  
ATOM   2061  CA  CYS A 130      35.748 -19.642 -56.934  1.00 91.20           C  
ATOM   2062  HA  CYS A 130      36.442 -18.938 -57.395  1.00 91.20           H  
ATOM   2063  C   CYS A 130      36.563 -20.563 -56.012  1.00 91.20           C  
ATOM   2064  CB  CYS A 130      34.710 -18.840 -56.137  1.00 91.20           C  
ATOM   2065  HB2 CYS A 130      35.239 -18.163 -55.466  1.00 91.20           H  
ATOM   2066  HB3 CYS A 130      34.087 -19.516 -55.551  1.00 91.20           H  
ATOM   2067  O   CYS A 130      37.735 -20.296 -55.763  1.00 91.20           O  
ATOM   2068  SG  CYS A 130      33.645 -17.865 -57.236  1.00 91.20           S  
ATOM   2069  HG  CYS A 130      33.032 -17.130 -56.304  1.00 91.20           H  
ATOM   2070  N   ARG A 131      35.995 -21.706 -55.594  1.00 91.19           N  
ATOM   2071  H   ARG A 131      35.017 -21.836 -55.811  1.00 91.19           H  
ATOM   2072  CA  ARG A 131      36.660 -22.732 -54.770  1.00 91.19           C  
ATOM   2073  HA  ARG A 131      36.992 -22.266 -53.842  1.00 91.19           H  
ATOM   2074  C   ARG A 131      37.911 -23.315 -55.429  1.00 91.19           C  
ATOM   2075  CB  ARG A 131      35.638 -23.838 -54.444  1.00 91.19           C  
ATOM   2076  HB2 ARG A 131      35.285 -24.280 -55.375  1.00 91.19           H  
ATOM   2077  HB3 ARG A 131      34.787 -23.386 -53.935  1.00 91.19           H  
ATOM   2078  O   ARG A 131      38.907 -23.524 -54.739  1.00 91.19           O  
ATOM   2079  CG  ARG A 131      36.195 -24.953 -53.548  1.00 91.19           C  
ATOM   2080  HG2 ARG A 131      36.507 -24.517 -52.599  1.00 91.19           H  
ATOM   2081  HG3 ARG A 131      37.059 -25.419 -54.022  1.00 91.19           H  
ATOM   2082  CD  ARG A 131      35.132 -26.035 -53.305  1.00 91.19           C  
ATOM   2083  HD2 ARG A 131      34.898 -26.537 -54.244  1.00 91.19           H  
ATOM   2084  HD3 ARG A 131      34.214 -25.559 -52.961  1.00 91.19           H  
ATOM   2085  NE  ARG A 131      35.559 -27.013 -52.286  1.00 91.19           N  
ATOM   2086  HE  ARG A 131      35.259 -26.811 -51.343  1.00 91.19           H  
ATOM   2087  NH1 ARG A 131      36.747 -28.463 -53.614  1.00 91.19           N  
ATOM   2088 HH11 ARG A 131      36.609 -27.828 -54.388  1.00 91.19           H  
ATOM   2089 HH12 ARG A 131      37.283 -29.314 -53.705  1.00 91.19           H  
ATOM   2090  NH2 ARG A 131      36.452 -28.924 -51.452  1.00 91.19           N  
ATOM   2091 HH21 ARG A 131      36.015 -28.701 -50.569  1.00 91.19           H  
ATOM   2092 HH22 ARG A 131      36.950 -29.797 -51.554  1.00 91.19           H  
ATOM   2093  CZ  ARG A 131      36.251 -28.123 -52.456  1.00 91.19           C  
ATOM   2094  N   ARG A 132      37.877 -23.604 -56.738  1.00 89.32           N  
ATOM   2095  H   ARG A 132      37.043 -23.367 -57.256  1.00 89.32           H  
ATOM   2096  CA  ARG A 132      39.050 -24.135 -57.462  1.00 89.32           C  
ATOM   2097  HA  ARG A 132      39.488 -24.943 -56.877  1.00 89.32           H  
ATOM   2098  C   ARG A 132      40.160 -23.095 -57.572  1.00 89.32           C  
ATOM   2099  CB  ARG A 132      38.674 -24.673 -58.853  1.00 89.32           C  
ATOM   2100  HB2 ARG A 132      39.590 -24.807 -59.428  1.00 89.32           H  
ATOM   2101  HB3 ARG A 132      38.051 -23.943 -59.370  1.00 89.32           H  
ATOM   2102  O   ARG A 132      41.314 -23.470 -57.394  1.00 89.32           O  
ATOM   2103  CG  ARG A 132      37.955 -26.031 -58.786  1.00 89.32           C  
ATOM   2104  HG2 ARG A 132      38.533 -26.705 -58.154  1.00 89.32           H  
ATOM   2105  HG3 ARG A 132      36.975 -25.909 -58.324  1.00 89.32           H  
ATOM   2106  CD  ARG A 132      37.789 -26.705 -60.161  1.00 89.32           C  
ATOM   2107  HD2 ARG A 132      38.770 -27.040 -60.495  1.00 89.32           H  
ATOM   2108  HD3 ARG A 132      37.161 -27.590 -60.052  1.00 89.32           H  
ATOM   2109  NE  ARG A 132      37.228 -25.816 -61.200  1.00 89.32           N  
ATOM   2110  HE  ARG A 132      37.894 -25.367 -61.813  1.00 89.32           H  
ATOM   2111  NH1 ARG A 132      34.969 -26.005 -60.750  1.00 89.32           N  
ATOM   2112 HH11 ARG A 132      35.160 -26.501 -59.891  1.00 89.32           H  
ATOM   2113 HH12 ARG A 132      34.033 -25.704 -60.984  1.00 89.32           H  
ATOM   2114  NH2 ARG A 132      35.658 -24.741 -62.431  1.00 89.32           N  
ATOM   2115 HH21 ARG A 132      34.726 -24.359 -62.495  1.00 89.32           H  
ATOM   2116 HH22 ARG A 132      36.365 -24.354 -63.040  1.00 89.32           H  
ATOM   2117  CZ  ARG A 132      35.960 -25.536 -61.450  1.00 89.32           C  
ATOM   2118  N   SER A 133      39.826 -21.826 -57.810  1.00 90.91           N  
ATOM   2119  H   SER A 133      38.864 -21.599 -58.017  1.00 90.91           H  
ATOM   2120  CA  SER A 133      40.809 -20.738 -57.798  1.00 90.91           C  
ATOM   2121  HA  SER A 133      41.648 -21.014 -58.437  1.00 90.91           H  
ATOM   2122  C   SER A 133      41.384 -20.511 -56.393  1.00 90.91           C  
ATOM   2123  CB  SER A 133      40.198 -19.457 -58.365  1.00 90.91           C  
ATOM   2124  HB2 SER A 133      40.931 -18.653 -58.304  1.00 90.91           H  
ATOM   2125  HB3 SER A 133      39.329 -19.197 -57.761  1.00 90.91           H  
ATOM   2126  O   SER A 133      42.597 -20.586 -56.212  1.00 90.91           O  
ATOM   2127  OG  SER A 133      39.789 -19.601 -59.715  1.00 90.91           O  
ATOM   2128  HG  SER A 133      40.474 -19.233 -60.278  1.00 90.91           H  
ATOM   2129  N   ALA A 134      40.518 -20.366 -55.384  1.00 88.92           N  
ATOM   2130  H   ALA A 134      39.533 -20.341 -55.608  1.00 88.92           H  
ATOM   2131  CA  ALA A 134      40.870 -20.120 -53.984  1.00 88.92           C  
ATOM   2132  HA  ALA A 134      41.366 -19.152 -53.912  1.00 88.92           H  
ATOM   2133  C   ALA A 134      41.821 -21.178 -53.398  1.00 88.92           C  
ATOM   2134  CB  ALA A 134      39.564 -20.065 -53.174  1.00 88.92           C  
ATOM   2135  HB1 ALA A 134      39.781 -19.892 -52.120  1.00 88.92           H  
ATOM   2136  HB2 ALA A 134      39.020 -21.005 -53.266  1.00 88.92           H  
ATOM   2137  HB3 ALA A 134      38.929 -19.254 -53.529  1.00 88.92           H  
ATOM   2138  O   ALA A 134      42.863 -20.832 -52.849  1.00 88.92           O  
ATOM   2139  N   LEU A 135      41.488 -22.468 -53.534  1.00 89.03           N  
ATOM   2140  H   LEU A 135      40.618 -22.690 -53.997  1.00 89.03           H  
ATOM   2141  CA  LEU A 135      42.258 -23.567 -52.929  1.00 89.03           C  
ATOM   2142  HA  LEU A 135      42.613 -23.246 -51.950  1.00 89.03           H  
ATOM   2143  C   LEU A 135      43.522 -23.958 -53.713  1.00 89.03           C  
ATOM   2144  CB  LEU A 135      41.349 -24.797 -52.746  1.00 89.03           C  
ATOM   2145  HB2 LEU A 135      40.940 -25.066 -53.720  1.00 89.03           H  
ATOM   2146  HB3 LEU A 135      41.962 -25.632 -52.406  1.00 89.03           H  
ATOM   2147  O   LEU A 135      44.319 -24.743 -53.208  1.00 89.03           O  
ATOM   2148  CG  LEU A 135      40.195 -24.625 -51.744  1.00 89.03           C  
ATOM   2149  HG  LEU A 135      39.572 -23.781 -52.041  1.00 89.03           H  
ATOM   2150  CD1 LEU A 135      39.333 -25.888 -51.761  1.00 89.03           C  
ATOM   2151 HD11 LEU A 135      39.915 -26.734 -51.394  1.00 89.03           H  
ATOM   2152 HD12 LEU A 135      38.464 -25.738 -51.120  1.00 89.03           H  
ATOM   2153 HD13 LEU A 135      38.997 -26.087 -52.778  1.00 89.03           H  
ATOM   2154  CD2 LEU A 135      40.689 -24.403 -50.313  1.00 89.03           C  
ATOM   2155 HD21 LEU A 135      41.184 -23.435 -50.234  1.00 89.03           H  
ATOM   2156 HD22 LEU A 135      41.390 -25.188 -50.029  1.00 89.03           H  
ATOM   2157 HD23 LEU A 135      39.852 -24.416 -49.614  1.00 89.03           H  
ATOM   2158  N   ARG A 136      43.702 -23.466 -54.947  1.00 88.22           N  
ATOM   2159  H   ARG A 136      43.001 -22.832 -55.305  1.00 88.22           H  
ATOM   2160  CA  ARG A 136      44.876 -23.770 -55.793  1.00 88.22           C  
ATOM   2161  HA  ARG A 136      45.543 -24.444 -55.256  1.00 88.22           H  
ATOM   2162  C   ARG A 136      45.747 -22.550 -56.106  1.00 88.22           C  
ATOM   2163  CB  ARG A 136      44.440 -24.471 -57.091  1.00 88.22           C  
ATOM   2164  HB2 ARG A 136      45.325 -24.644 -57.703  1.00 88.22           H  
ATOM   2165  HB3 ARG A 136      43.777 -23.806 -57.645  1.00 88.22           H  
ATOM   2166  O   ARG A 136      46.737 -22.698 -56.812  1.00 88.22           O  
ATOM   2167  CG  ARG A 136      43.751 -25.825 -56.873  1.00 88.22           C  
ATOM   2168  HG2 ARG A 136      44.431 -26.482 -56.331  1.00 88.22           H  
ATOM   2169  HG3 ARG A 136      42.837 -25.695 -56.294  1.00 88.22           H  
ATOM   2170  CD  ARG A 136      43.410 -26.443 -58.235  1.00 88.22           C  
ATOM   2171  HD2 ARG A 136      42.638 -25.837 -58.709  1.00 88.22           H  
ATOM   2172  HD3 ARG A 136      44.306 -26.417 -58.856  1.00 88.22           H  
ATOM   2173  NE  ARG A 136      42.952 -27.842 -58.109  1.00 88.22           N  
ATOM   2174  HE  ARG A 136      42.878 -28.202 -57.169  1.00 88.22           H  
ATOM   2175  NH1 ARG A 136      42.895 -28.339 -60.353  1.00 88.22           N  
ATOM   2176 HH11 ARG A 136      42.830 -29.019 -61.097  1.00 88.22           H  
ATOM   2177 HH12 ARG A 136      43.218 -27.405 -60.557  1.00 88.22           H  
ATOM   2178  NH2 ARG A 136      42.440 -29.933 -58.862  1.00 88.22           N  
ATOM   2179 HH21 ARG A 136      42.429 -30.277 -57.913  1.00 88.22           H  
ATOM   2180 HH22 ARG A 136      42.366 -30.592 -59.624  1.00 88.22           H  
ATOM   2181  CZ  ARG A 136      42.762 -28.693 -59.104  1.00 88.22           C  
ATOM   2182  N   GLY A 137      45.368 -21.355 -55.648  1.00 83.04           N  
ATOM   2183  H   GLY A 137      44.527 -21.295 -55.093  1.00 83.04           H  
ATOM   2184  CA  GLY A 137      46.040 -20.102 -56.008  1.00 83.04           C  
ATOM   2185  HA2 GLY A 137      47.097 -20.174 -55.750  1.00 83.04           H  
ATOM   2186  HA3 GLY A 137      45.596 -19.290 -55.433  1.00 83.04           H  
ATOM   2187  C   GLY A 137      45.937 -19.733 -57.495  1.00 83.04           C  
ATOM   2188  O   GLY A 137      46.724 -18.919 -57.971  1.00 83.04           O  
ATOM   2189  N   LEU A 138      44.998 -20.330 -58.238  1.00 86.38           N  
ATOM   2190  H   LEU A 138      44.305 -20.879 -57.750  1.00 86.38           H  
ATOM   2191  CA  LEU A 138      44.782 -20.021 -59.656  1.00 86.38           C  
ATOM   2192  HA  LEU A 138      45.758 -19.919 -60.130  1.00 86.38           H  
ATOM   2193  C   LEU A 138      44.042 -18.677 -59.798  1.00 86.38           C  
ATOM   2194  CB  LEU A 138      44.004 -21.157 -60.354  1.00 86.38           C  
ATOM   2195  HB2 LEU A 138      43.801 -20.871 -61.386  1.00 86.38           H  
ATOM   2196  HB3 LEU A 138      43.035 -21.261 -59.866  1.00 86.38           H  
ATOM   2197  O   LEU A 138      43.256 -18.326 -58.912  1.00 86.38           O  
ATOM   2198  CG  LEU A 138      44.696 -22.530 -60.357  1.00 86.38           C  
ATOM   2199  HG  LEU A 138      45.026 -22.779 -59.348  1.00 86.38           H  
ATOM   2200  CD1 LEU A 138      43.706 -23.605 -60.815  1.00 86.38           C  
ATOM   2201 HD11 LEU A 138      42.857 -23.630 -60.131  1.00 86.38           H  
ATOM   2202 HD12 LEU A 138      44.203 -24.575 -60.817  1.00 86.38           H  
ATOM   2203 HD13 LEU A 138      43.356 -23.375 -61.821  1.00 86.38           H  
ATOM   2204  CD2 LEU A 138      45.906 -22.559 -61.288  1.00 86.38           C  
ATOM   2205 HD21 LEU A 138      46.357 -23.551 -61.283  1.00 86.38           H  
ATOM   2206 HD22 LEU A 138      45.611 -22.300 -62.305  1.00 86.38           H  
ATOM   2207 HD23 LEU A 138      46.656 -21.849 -60.940  1.00 86.38           H  
ATOM   2208  N   PRO A 139      44.223 -17.943 -60.912  1.00 84.95           N  
ATOM   2209  CA  PRO A 139      43.439 -16.741 -61.187  1.00 84.95           C  
ATOM   2210  HA  PRO A 139      43.622 -16.016 -60.393  1.00 84.95           H  
ATOM   2211  C   PRO A 139      41.923 -17.032 -61.266  1.00 84.95           C  
ATOM   2212  CB  PRO A 139      43.993 -16.187 -62.508  1.00 84.95           C  
ATOM   2213  HB2 PRO A 139      44.797 -15.482 -62.297  1.00 84.95           H  
ATOM   2214  HB3 PRO A 139      43.224 -15.708 -63.115  1.00 84.95           H  
ATOM   2215  O   PRO A 139      41.507 -18.195 -61.385  1.00 84.95           O  
ATOM   2216  CG  PRO A 139      44.567 -17.421 -63.202  1.00 84.95           C  
ATOM   2217  HG2 PRO A 139      43.765 -17.970 -63.695  1.00 84.95           H  
ATOM   2218  HG3 PRO A 139      45.351 -17.159 -63.913  1.00 84.95           H  
ATOM   2219  CD  PRO A 139      45.109 -18.237 -62.031  1.00 84.95           C  
ATOM   2220  HD2 PRO A 139      46.118 -17.906 -61.787  1.00 84.95           H  
ATOM   2221  HD3 PRO A 139      45.114 -19.295 -62.292  1.00 84.95           H  
ATOM   2222  N   PRO A 140      41.070 -15.993 -61.201  1.00 86.14           N  
ATOM   2223  CA  PRO A 140      39.655 -16.112 -61.539  1.00 86.14           C  
ATOM   2224  HA  PRO A 140      39.192 -16.805 -60.836  1.00 86.14           H  
ATOM   2225  C   PRO A 140      39.461 -16.624 -62.970  1.00 86.14           C  
ATOM   2226  CB  PRO A 140      39.055 -14.713 -61.359  1.00 86.14           C  
ATOM   2227  HB2 PRO A 140      38.048 -14.755 -60.943  1.00 86.14           H  
ATOM   2228  HB3 PRO A 140      39.045 -14.180 -62.310  1.00 86.14           H  
ATOM   2229  O   PRO A 140      40.217 -16.256 -63.867  1.00 86.14           O  
ATOM   2230  CG  PRO A 140      40.034 -14.022 -60.413  1.00 86.14           C  
ATOM   2231  HG2 PRO A 140      39.805 -14.299 -59.384  1.00 86.14           H  
ATOM   2232  HG3 PRO A 140      40.023 -12.940 -60.541  1.00 86.14           H  
ATOM   2233  CD  PRO A 140      41.377 -14.623 -60.820  1.00 86.14           C  
ATOM   2234  HD2 PRO A 140      41.777 -14.086 -61.680  1.00 86.14           H  
ATOM   2235  HD3 PRO A 140      42.071 -14.576 -59.982  1.00 86.14           H  
ATOM   2236  N   VAL A 141      38.448 -17.467 -63.193  1.00 87.38           N  
ATOM   2237  H   VAL A 141      37.856 -17.737 -62.420  1.00 87.38           H  
ATOM   2238  CA  VAL A 141      38.132 -17.988 -64.541  1.00 87.38           C  
ATOM   2239  HA  VAL A 141      39.067 -18.094 -65.091  1.00 87.38           H  
ATOM   2240  C   VAL A 141      37.274 -17.024 -65.369  1.00 87.38           C  
ATOM   2241  CB  VAL A 141      37.483 -19.385 -64.490  1.00 87.38           C  
ATOM   2242  HB  VAL A 141      37.401 -19.756 -65.512  1.00 87.38           H  
ATOM   2243  O   VAL A 141      37.167 -17.178 -66.581  1.00 87.38           O  
ATOM   2244  CG1 VAL A 141      38.356 -20.384 -63.717  1.00 87.38           C  
ATOM   2245 HG11 VAL A 141      38.396 -20.120 -62.661  1.00 87.38           H  
ATOM   2246 HG12 VAL A 141      39.367 -20.370 -64.126  1.00 87.38           H  
ATOM   2247 HG13 VAL A 141      37.945 -21.388 -63.824  1.00 87.38           H  
ATOM   2248  CG2 VAL A 141      36.078 -19.392 -63.880  1.00 87.38           C  
ATOM   2249 HG21 VAL A 141      35.700 -20.413 -63.826  1.00 87.38           H  
ATOM   2250 HG22 VAL A 141      35.403 -18.818 -64.516  1.00 87.38           H  
ATOM   2251 HG23 VAL A 141      36.083 -18.944 -62.886  1.00 87.38           H  
ATOM   2252  N   ASP A 142      36.662 -16.041 -64.714  1.00 89.41           N  
ATOM   2253  H   ASP A 142      36.845 -15.942 -63.725  1.00 89.41           H  
ATOM   2254  CA  ASP A 142      35.776 -15.036 -65.290  1.00 89.41           C  
ATOM   2255  HA  ASP A 142      36.138 -14.777 -66.285  1.00 89.41           H  
ATOM   2256  C   ASP A 142      35.807 -13.755 -64.429  1.00 89.41           C  
ATOM   2257  CB  ASP A 142      34.360 -15.633 -65.436  1.00 89.41           C  
ATOM   2258  HB2 ASP A 142      34.405 -16.485 -66.116  1.00 89.41           H  
ATOM   2259  HB3 ASP A 142      33.706 -14.891 -65.893  1.00 89.41           H  
ATOM   2260  O   ASP A 142      36.485 -13.694 -63.401  1.00 89.41           O  
ATOM   2261  CG  ASP A 142      33.747 -16.081 -64.105  1.00 89.41           C  
ATOM   2262  OD1 ASP A 142      33.598 -15.198 -63.233  1.00 89.41           O  
ATOM   2263  OD2 ASP A 142      33.409 -17.276 -63.951  1.00 89.41           O  
ATOM   2264  N   ARG A 143      35.086 -12.705 -64.846  1.00 89.72           N  
ATOM   2265  H   ARG A 143      34.505 -12.833 -65.662  1.00 89.72           H  
ATOM   2266  CA  ARG A 143      35.032 -11.418 -64.123  1.00 89.72           C  
ATOM   2267  HA  ARG A 143      35.990 -11.280 -63.623  1.00 89.72           H  
ATOM   2268  C   ARG A 143      34.016 -11.378 -62.969  1.00 89.72           C  
ATOM   2269  CB  ARG A 143      34.845 -10.240 -65.102  1.00 89.72           C  
ATOM   2270  HB2 ARG A 143      33.970 -10.419 -65.726  1.00 89.72           H  
ATOM   2271  HB3 ARG A 143      34.667  -9.331 -64.527  1.00 89.72           H  
ATOM   2272  O   ARG A 143      33.818 -10.301 -62.415  1.00 89.72           O  
ATOM   2273  CG  ARG A 143      36.073  -9.977 -65.987  1.00 89.72           C  
ATOM   2274  HG2 ARG A 143      36.955  -9.875 -65.355  1.00 89.72           H  
ATOM   2275  HG3 ARG A 143      36.218 -10.811 -66.674  1.00 89.72           H  
ATOM   2276  CD  ARG A 143      35.869  -8.678 -66.782  1.00 89.72           C  
ATOM   2277  HD2 ARG A 143      35.675  -7.868 -66.078  1.00 89.72           H  
ATOM   2278  HD3 ARG A 143      34.998  -8.795 -67.428  1.00 89.72           H  
ATOM   2279  NE  ARG A 143      37.048  -8.335 -67.602  1.00 89.72           N  
ATOM   2280  HE  ARG A 143      37.803  -9.005 -67.613  1.00 89.72           H  
ATOM   2281  NH1 ARG A 143      36.311  -6.291 -68.361  1.00 89.72           N  
ATOM   2282 HH11 ARG A 143      36.465  -5.447 -68.894  1.00 89.72           H  
ATOM   2283 HH12 ARG A 143      35.456  -6.404 -67.834  1.00 89.72           H  
ATOM   2284  NH2 ARG A 143      38.313  -7.038 -68.987  1.00 89.72           N  
ATOM   2285 HH21 ARG A 143      39.050  -7.728 -68.973  1.00 89.72           H  
ATOM   2286 HH22 ARG A 143      38.440  -6.188 -69.517  1.00 89.72           H  
ATOM   2287  CZ  ARG A 143      37.216  -7.229 -68.309  1.00 89.72           C  
ATOM   2288  N   THR A 144      33.388 -12.487 -62.572  1.00 90.01           N  
ATOM   2289  H   THR A 144      33.618 -13.371 -63.002  1.00 90.01           H  
ATOM   2290  CA  THR A 144      32.418 -12.500 -61.453  1.00 90.01           C  
ATOM   2291  HA  THR A 144      31.868 -11.559 -61.483  1.00 90.01           H  
ATOM   2292  C   THR A 144      33.081 -12.549 -60.071  1.00 90.01           C  
ATOM   2293  CB  THR A 144      31.354 -13.606 -61.574  1.00 90.01           C  
ATOM   2294  HB  THR A 144      30.593 -13.417 -60.816  1.00 90.01           H  
ATOM   2295  O   THR A 144      32.392 -12.419 -59.059  1.00 90.01           O  
ATOM   2296  CG2 THR A 144      30.652 -13.629 -62.933  1.00 90.01           C  
ATOM   2297 HG21 THR A 144      31.358 -13.868 -63.728  1.00 90.01           H  
ATOM   2298 HG22 THR A 144      29.865 -14.383 -62.918  1.00 90.01           H  
ATOM   2299 HG23 THR A 144      30.203 -12.655 -63.125  1.00 90.01           H  
ATOM   2300  OG1 THR A 144      31.885 -14.885 -61.329  1.00 90.01           O  
ATOM   2301  HG1 THR A 144      32.486 -15.086 -62.049  1.00 90.01           H  
ATOM   2302  N   TYR A 145      34.412 -12.690 -59.993  1.00 92.66           N  
ATOM   2303  H   TYR A 145      34.934 -12.847 -60.843  1.00 92.66           H  
ATOM   2304  CA  TYR A 145      35.176 -12.639 -58.743  1.00 92.66           C  
ATOM   2305  HA  TYR A 145      34.717 -11.888 -58.100  1.00 92.66           H  
ATOM   2306  C   TYR A 145      36.643 -12.216 -58.933  1.00 92.66           C  
ATOM   2307  CB  TYR A 145      35.091 -13.995 -58.020  1.00 92.66           C  
ATOM   2308  HB2 TYR A 145      35.581 -13.880 -57.054  1.00 92.66           H  
ATOM   2309  HB3 TYR A 145      34.043 -14.220 -57.822  1.00 92.66           H  
ATOM   2310  O   TYR A 145      37.187 -12.297 -60.032  1.00 92.66           O  
ATOM   2311  CG  TYR A 145      35.691 -15.200 -58.728  1.00 92.66           C  
ATOM   2312  CD1 TYR A 145      35.009 -15.805 -59.803  1.00 92.66           C  
ATOM   2313  HD1 TYR A 145      34.076 -15.390 -60.156  1.00 92.66           H  
ATOM   2314  CD2 TYR A 145      36.900 -15.760 -58.271  1.00 92.66           C  
ATOM   2315  HD2 TYR A 145      37.432 -15.304 -57.449  1.00 92.66           H  
ATOM   2316  CE1 TYR A 145      35.524 -16.955 -60.430  1.00 92.66           C  
ATOM   2317  HE1 TYR A 145      34.995 -17.391 -61.264  1.00 92.66           H  
ATOM   2318  CE2 TYR A 145      37.408 -16.920 -58.889  1.00 92.66           C  
ATOM   2319  HE2 TYR A 145      38.338 -17.355 -58.554  1.00 92.66           H  
ATOM   2320  OH  TYR A 145      37.229 -18.647 -60.545  1.00 92.66           O  
ATOM   2321  HH  TYR A 145      38.043 -18.954 -60.140  1.00 92.66           H  
ATOM   2322  CZ  TYR A 145      36.724 -17.524 -59.963  1.00 92.66           C  
ATOM   2323  N   CYS A 146      37.295 -11.782 -57.850  1.00 92.99           N  
ATOM   2324  H   CYS A 146      36.766 -11.666 -56.997  1.00 92.99           H  
ATOM   2325  CA  CYS A 146      38.746 -11.583 -57.752  1.00 92.99           C  
ATOM   2326  HA  CYS A 146      39.233 -12.213 -58.496  1.00 92.99           H  
ATOM   2327  C   CYS A 146      39.281 -12.011 -56.371  1.00 92.99           C  
ATOM   2328  CB  CYS A 146      39.107 -10.124 -58.072  1.00 92.99           C  
ATOM   2329  HB2 CYS A 146      38.621  -9.811 -58.996  1.00 92.99           H  
ATOM   2330  HB3 CYS A 146      40.184 -10.049 -58.224  1.00 92.99           H  
ATOM   2331  O   CYS A 146      38.494 -12.247 -55.455  1.00 92.99           O  
ATOM   2332  SG  CYS A 146      38.630  -9.014 -56.715  1.00 92.99           S  
ATOM   2333  HG  CYS A 146      37.330  -8.965 -57.020  1.00 92.99           H  
ATOM   2334  N   PHE A 147      40.609 -12.092 -56.212  1.00 90.90           N  
ATOM   2335  H   PHE A 147      41.195 -11.821 -56.989  1.00 90.90           H  
ATOM   2336  CA  PHE A 147      41.278 -12.339 -54.915  1.00 90.90           C  
ATOM   2337  HA  PHE A 147      40.513 -12.415 -54.142  1.00 90.90           H  
ATOM   2338  C   PHE A 147      42.179 -11.177 -54.466  1.00 90.90           C  
ATOM   2339  CB  PHE A 147      42.029 -13.677 -54.924  1.00 90.90           C  
ATOM   2340  HB2 PHE A 147      42.595 -13.778 -53.997  1.00 90.90           H  
ATOM   2341  HB3 PHE A 147      42.739 -13.688 -55.751  1.00 90.90           H  
ATOM   2342  O   PHE A 147      43.032 -11.344 -53.591  1.00 90.90           O  
ATOM   2343  CG  PHE A 147      41.109 -14.870 -55.009  1.00 90.90           C  
ATOM   2344  CD1 PHE A 147      40.371 -15.278 -53.881  1.00 90.90           C  
ATOM   2345  HD1 PHE A 147      40.485 -14.753 -52.944  1.00 90.90           H  
ATOM   2346  CD2 PHE A 147      40.953 -15.541 -56.228  1.00 90.90           C  
ATOM   2347  HD2 PHE A 147      41.515 -15.232 -57.097  1.00 90.90           H  
ATOM   2348  CE1 PHE A 147      39.451 -16.337 -53.981  1.00 90.90           C  
ATOM   2349  HE1 PHE A 147      38.862 -16.623 -53.123  1.00 90.90           H  
ATOM   2350  CE2 PHE A 147      40.043 -16.599 -56.322  1.00 90.90           C  
ATOM   2351  HE2 PHE A 147      39.926 -17.086 -57.279  1.00 90.90           H  
ATOM   2352  CZ  PHE A 147      39.279 -16.994 -55.211  1.00 90.90           C  
ATOM   2353  HZ  PHE A 147      38.555 -17.789 -55.305  1.00 90.90           H  
ATOM   2354  N   ASP A 148      42.010 -10.009 -55.083  1.00 89.15           N  
ATOM   2355  H   ASP A 148      41.321  -9.944 -55.818  1.00 89.15           H  
ATOM   2356  CA  ASP A 148      42.852  -8.830 -54.862  1.00 89.15           C  
ATOM   2357  HA  ASP A 148      43.870  -9.160 -54.657  1.00 89.15           H  
ATOM   2358  C   ASP A 148      42.391  -7.997 -53.652  1.00 89.15           C  
ATOM   2359  CB  ASP A 148      42.887  -8.021 -56.169  1.00 89.15           C  
ATOM   2360  HB2 ASP A 148      41.905  -7.585 -56.352  1.00 89.15           H  
ATOM   2361  HB3 ASP A 148      43.613  -7.213 -56.075  1.00 89.15           H  
ATOM   2362  O   ASP A 148      43.152  -7.188 -53.120  1.00 89.15           O  
ATOM   2363  CG  ASP A 148      43.283  -8.932 -57.338  1.00 89.15           C  
ATOM   2364  OD1 ASP A 148      44.426  -9.443 -57.311  1.00 89.15           O  
ATOM   2365  OD2 ASP A 148      42.395  -9.225 -58.170  1.00 89.15           O  
ATOM   2366  N   GLY A 149      41.169  -8.241 -53.170  1.00 88.51           N  
ATOM   2367  H   GLY A 149      40.657  -9.009 -53.581  1.00 88.51           H  
ATOM   2368  CA  GLY A 149      40.512  -7.490 -52.104  1.00 88.51           C  
ATOM   2369  HA2 GLY A 149      39.777  -8.136 -51.625  1.00 88.51           H  
ATOM   2370  HA3 GLY A 149      41.248  -7.196 -51.355  1.00 88.51           H  
ATOM   2371  C   GLY A 149      39.817  -6.222 -52.601  1.00 88.51           C  
ATOM   2372  O   GLY A 149      40.200  -5.617 -53.600  1.00 88.51           O  
ATOM   2373  N   PHE A 150      38.796  -5.780 -51.865  1.00 93.24           N  
ATOM   2374  H   PHE A 150      38.523  -6.310 -51.050  1.00 93.24           H  
ATOM   2375  CA  PHE A 150      38.058  -4.541 -52.155  1.00 93.24           C  
ATOM   2376  HA  PHE A 150      37.596  -4.614 -53.140  1.00 93.24           H  
ATOM   2377  C   PHE A 150      38.978  -3.304 -52.181  1.00 93.24           C  
ATOM   2378  CB  PHE A 150      36.959  -4.425 -51.091  1.00 93.24           C  
ATOM   2379  HB2 PHE A 150      36.345  -5.323 -51.147  1.00 93.24           H  
ATOM   2380  HB3 PHE A 150      37.420  -4.399 -50.104  1.00 93.24           H  
ATOM   2381  O   PHE A 150      38.860  -2.434 -53.037  1.00 93.24           O  
ATOM   2382  CG  PHE A 150      36.031  -3.239 -51.234  1.00 93.24           C  
ATOM   2383  CD1 PHE A 150      35.947  -2.273 -50.212  1.00 93.24           C  
ATOM   2384  HD1 PHE A 150      36.561  -2.351 -49.328  1.00 93.24           H  
ATOM   2385  CD2 PHE A 150      35.221  -3.117 -52.378  1.00 93.24           C  
ATOM   2386  HD2 PHE A 150      35.279  -3.846 -53.172  1.00 93.24           H  
ATOM   2387  CE1 PHE A 150      35.068  -1.185 -50.350  1.00 93.24           C  
ATOM   2388  HE1 PHE A 150      35.030  -0.420 -49.589  1.00 93.24           H  
ATOM   2389  CE2 PHE A 150      34.339  -2.033 -52.505  1.00 93.24           C  
ATOM   2390  HE2 PHE A 150      33.735  -1.928 -53.395  1.00 93.24           H  
ATOM   2391  CZ  PHE A 150      34.266  -1.063 -51.495  1.00 93.24           C  
ATOM   2392  HZ  PHE A 150      33.602  -0.218 -51.607  1.00 93.24           H  
ATOM   2393  N   SER A 151      39.997  -3.278 -51.320  1.00 87.68           N  
ATOM   2394  H   SER A 151      40.099  -4.027 -50.650  1.00 87.68           H  
ATOM   2395  CA  SER A 151      41.001  -2.214 -51.290  1.00 87.68           C  
ATOM   2396  HA  SER A 151      40.471  -1.263 -51.347  1.00 87.68           H  
ATOM   2397  C   SER A 151      41.992  -2.220 -52.466  1.00 87.68           C  
ATOM   2398  CB  SER A 151      41.730  -2.225 -49.942  1.00 87.68           C  
ATOM   2399  HB2 SER A 151      41.014  -1.987 -49.155  1.00 87.68           H  
ATOM   2400  HB3 SER A 151      42.513  -1.467 -49.935  1.00 87.68           H  
ATOM   2401  O   SER A 151      42.804  -1.301 -52.530  1.00 87.68           O  
ATOM   2402  OG  SER A 151      42.290  -3.501 -49.683  1.00 87.68           O  
ATOM   2403  HG  SER A 151      42.605  -3.490 -48.776  1.00 87.68           H  
ATOM   2404  N   ARG A 152      41.933  -3.176 -53.411  1.00 89.13           N  
ATOM   2405  H   ARG A 152      41.258  -3.918 -53.290  1.00 89.13           H  
ATOM   2406  CA  ARG A 152      42.795  -3.203 -54.620  1.00 89.13           C  
ATOM   2407  HA  ARG A 152      43.245  -2.220 -54.755  1.00 89.13           H  
ATOM   2408  C   ARG A 152      42.061  -3.487 -55.934  1.00 89.13           C  
ATOM   2409  CB  ARG A 152      43.930  -4.227 -54.464  1.00 89.13           C  
ATOM   2410  HB2 ARG A 152      43.513  -5.229 -54.575  1.00 89.13           H  
ATOM   2411  HB3 ARG A 152      44.642  -4.074 -55.275  1.00 89.13           H  
ATOM   2412  O   ARG A 152      42.641  -3.288 -56.997  1.00 89.13           O  
ATOM   2413  CG  ARG A 152      44.673  -4.132 -53.127  1.00 89.13           C  
ATOM   2414  HG2 ARG A 152      43.997  -4.394 -52.314  1.00 89.13           H  
ATOM   2415  HG3 ARG A 152      45.031  -3.113 -52.984  1.00 89.13           H  
ATOM   2416  CD  ARG A 152      45.861  -5.095 -53.099  1.00 89.13           C  
ATOM   2417  HD2 ARG A 152      45.503  -6.104 -53.306  1.00 89.13           H  
ATOM   2418  HD3 ARG A 152      46.560  -4.798 -53.881  1.00 89.13           H  
ATOM   2419  NE  ARG A 152      46.511  -5.064 -51.776  1.00 89.13           N  
ATOM   2420  HE  ARG A 152      45.920  -4.774 -51.011  1.00 89.13           H  
ATOM   2421  NH1 ARG A 152      48.599  -5.766 -52.412  1.00 89.13           N  
ATOM   2422 HH11 ARG A 152      48.261  -5.834 -53.361  1.00 89.13           H  
ATOM   2423 HH12 ARG A 152      49.568  -5.950 -52.190  1.00 89.13           H  
ATOM   2424  NH2 ARG A 152      48.203  -5.265 -50.273  1.00 89.13           N  
ATOM   2425 HH21 ARG A 152      49.166  -5.472 -50.052  1.00 89.13           H  
ATOM   2426 HH22 ARG A 152      47.586  -4.934 -49.546  1.00 89.13           H  
ATOM   2427  CZ  ARG A 152      47.763  -5.366 -51.495  1.00 89.13           C  
ATOM   2428  N   CYS A 153      40.819  -3.958 -55.882  1.00 90.71           N  
ATOM   2429  H   CYS A 153      40.407  -4.149 -54.980  1.00 90.71           H  
ATOM   2430  CA  CYS A 153      39.994  -4.143 -57.069  1.00 90.71           C  
ATOM   2431  HA  CYS A 153      40.611  -4.610 -57.836  1.00 90.71           H  
ATOM   2432  C   CYS A 153      39.506  -2.788 -57.633  1.00 90.71           C  
ATOM   2433  CB  CYS A 153      38.860  -5.117 -56.720  1.00 90.71           C  
ATOM   2434  HB2 CYS A 153      39.263  -5.966 -56.168  1.00 90.71           H  
ATOM   2435  HB3 CYS A 153      38.138  -4.610 -56.080  1.00 90.71           H  
ATOM   2436  O   CYS A 153      39.545  -1.755 -56.962  1.00 90.71           O  
ATOM   2437  SG  CYS A 153      38.055  -5.735 -58.230  1.00 90.71           S  
ATOM   2438  HG  CYS A 153      38.652  -6.930 -58.239  1.00 90.71           H  
ATOM   2439  N   ALA A 154      39.068  -2.814 -58.894  1.00 89.22           N  
ATOM   2440  H   ALA A 154      39.096  -3.706 -59.367  1.00 89.22           H  
ATOM   2441  CA  ALA A 154      38.542  -1.671 -59.648  1.00 89.22           C  
ATOM   2442  HA  ALA A 154      38.121  -0.953 -58.945  1.00 89.22           H  
ATOM   2443  C   ALA A 154      37.392  -2.090 -60.596  1.00 89.22           C  
ATOM   2444  CB  ALA A 154      39.709  -0.992 -60.381  1.00 89.22           C  
ATOM   2445  HB1 ALA A 154      39.348  -0.095 -60.883  1.00 89.22           H  
ATOM   2446  HB2 ALA A 154      40.477  -0.702 -59.664  1.00 89.22           H  
ATOM   2447  HB3 ALA A 154      40.137  -1.670 -61.119  1.00 89.22           H  
ATOM   2448  O   ALA A 154      37.215  -1.541 -61.682  1.00 89.22           O  
ATOM   2449  N   PHE A 155      36.628  -3.129 -60.232  1.00 93.21           N  
ATOM   2450  H   PHE A 155      36.801  -3.558 -59.334  1.00 93.21           H  
ATOM   2451  CA  PHE A 155      35.441  -3.539 -60.990  1.00 93.21           C  
ATOM   2452  HA  PHE A 155      35.694  -3.576 -62.050  1.00 93.21           H  
ATOM   2453  C   PHE A 155      34.321  -2.507 -60.797  1.00 93.21           C  
ATOM   2454  CB  PHE A 155      34.997  -4.947 -60.556  1.00 93.21           C  
ATOM   2455  HB2 PHE A 155      34.731  -4.931 -59.499  1.00 93.21           H  
ATOM   2456  HB3 PHE A 155      35.841  -5.629 -60.664  1.00 93.21           H  
ATOM   2457  O   PHE A 155      33.824  -2.361 -59.682  1.00 93.21           O  
ATOM   2458  CG  PHE A 155      33.819  -5.494 -61.348  1.00 93.21           C  
ATOM   2459  CD1 PHE A 155      32.510  -5.036 -61.091  1.00 93.21           C  
ATOM   2460  HD1 PHE A 155      32.325  -4.296 -60.327  1.00 93.21           H  
ATOM   2461  CD2 PHE A 155      34.026  -6.461 -62.351  1.00 93.21           C  
ATOM   2462  HD2 PHE A 155      35.021  -6.835 -62.541  1.00 93.21           H  
ATOM   2463  CE1 PHE A 155      31.426  -5.515 -61.846  1.00 93.21           C  
ATOM   2464  HE1 PHE A 155      30.436  -5.126 -61.662  1.00 93.21           H  
ATOM   2465  CE2 PHE A 155      32.936  -6.961 -63.088  1.00 93.21           C  
ATOM   2466  HE2 PHE A 155      33.088  -7.725 -63.836  1.00 93.21           H  
ATOM   2467  CZ  PHE A 155      31.637  -6.482 -62.842  1.00 93.21           C  
ATOM   2468  HZ  PHE A 155      30.801  -6.865 -63.408  1.00 93.21           H  
ATOM   2469  N   ALA A 156      33.905  -1.816 -61.859  1.00 91.54           N  
ATOM   2470  H   ALA A 156      34.380  -1.937 -62.742  1.00 91.54           H  
ATOM   2471  CA  ALA A 156      32.875  -0.782 -61.770  1.00 91.54           C  
ATOM   2472  HA  ALA A 156      33.199  -0.053 -61.028  1.00 91.54           H  
ATOM   2473  C   ALA A 156      31.508  -1.348 -61.330  1.00 91.54           C  
ATOM   2474  CB  ALA A 156      32.789  -0.055 -63.117  1.00 91.54           C  
ATOM   2475  HB1 ALA A 156      32.479  -0.749 -63.898  1.00 91.54           H  
ATOM   2476  HB2 ALA A 156      33.758   0.374 -63.369  1.00 91.54           H  
ATOM   2477  HB3 ALA A 156      32.058   0.750 -63.046  1.00 91.54           H  
ATOM   2478  O   ALA A 156      30.959  -2.239 -61.983  1.00 91.54           O  
ATOM   2479  N   ALA A 157      30.949  -0.820 -60.239  1.00 91.92           N  
ATOM   2480  H   ALA A 157      31.460  -0.112 -59.733  1.00 91.92           H  
ATOM   2481  CA  ALA A 157      29.615  -1.153 -59.744  1.00 91.92           C  
ATOM   2482  HA  ALA A 157      28.957  -1.347 -60.592  1.00 91.92           H  
ATOM   2483  C   ALA A 157      29.032   0.012 -58.930  1.00 91.92           C  
ATOM   2484  CB  ALA A 157      29.699  -2.421 -58.883  1.00 91.92           C  
ATOM   2485  HB1 ALA A 157      30.383  -2.253 -58.052  1.00 91.92           H  
ATOM   2486  HB2 ALA A 157      28.713  -2.665 -58.489  1.00 91.92           H  
ATOM   2487  HB3 ALA A 157      30.061  -3.254 -59.487  1.00 91.92           H  
ATOM   2488  O   ALA A 157      29.651   0.468 -57.977  1.00 91.92           O  
ATOM   2489  N   GLU A 158      27.815   0.447 -59.262  1.00 93.00           N  
ATOM   2490  H   GLU A 158      27.367   0.066 -60.084  1.00 93.00           H  
ATOM   2491  CA  GLU A 158      27.140   1.568 -58.590  1.00 93.00           C  
ATOM   2492  HA  GLU A 158      27.788   2.445 -58.608  1.00 93.00           H  
ATOM   2493  C   GLU A 158      26.800   1.266 -57.118  1.00 93.00           C  
ATOM   2494  CB  GLU A 158      25.863   1.876 -59.388  1.00 93.00           C  
ATOM   2495  HB2 GLU A 158      26.140   2.085 -60.421  1.00 93.00           H  
ATOM   2496  HB3 GLU A 158      25.227   0.991 -59.372  1.00 93.00           H  
ATOM   2497  O   GLU A 158      26.933   2.130 -56.253  1.00 93.00           O  
ATOM   2498  CG  GLU A 158      25.074   3.071 -58.836  1.00 93.00           C  
ATOM   2499  HG2 GLU A 158      25.694   3.964 -58.904  1.00 93.00           H  
ATOM   2500  HG3 GLU A 158      24.848   2.887 -57.786  1.00 93.00           H  
ATOM   2501  CD  GLU A 158      23.742   3.311 -59.559  1.00 93.00           C  
ATOM   2502  OE1 GLU A 158      22.991   4.173 -59.049  1.00 93.00           O  
ATOM   2503  OE2 GLU A 158      23.467   2.613 -60.563  1.00 93.00           O  
ATOM   2504  N   THR A 159      26.370   0.035 -56.820  1.00 94.50           N  
ATOM   2505  H   THR A 159      26.327  -0.644 -57.566  1.00 94.50           H  
ATOM   2506  CA  THR A 159      25.989  -0.394 -55.466  1.00 94.50           C  
ATOM   2507  HA  THR A 159      26.174   0.430 -54.778  1.00 94.50           H  
ATOM   2508  C   THR A 159      26.831  -1.579 -54.994  1.00 94.50           C  
ATOM   2509  CB  THR A 159      24.483  -0.688 -55.379  1.00 94.50           C  
ATOM   2510  HB  THR A 159      24.211  -1.439 -56.121  1.00 94.50           H  
ATOM   2511  O   THR A 159      27.060  -2.540 -55.734  1.00 94.50           O  
ATOM   2512  CG2 THR A 159      24.031  -1.154 -53.994  1.00 94.50           C  
ATOM   2513 HG21 THR A 159      22.944  -1.224 -53.982  1.00 94.50           H  
ATOM   2514 HG22 THR A 159      24.447  -2.137 -53.773  1.00 94.50           H  
ATOM   2515 HG23 THR A 159      24.354  -0.440 -53.236  1.00 94.50           H  
ATOM   2516  OG1 THR A 159      23.760   0.496 -55.621  1.00 94.50           O  
ATOM   2517  HG1 THR A 159      24.151   0.941 -56.377  1.00 94.50           H  
ATOM   2518  N   GLY A 160      27.268  -1.533 -53.736  1.00 93.71           N  
ATOM   2519  H   GLY A 160      27.094  -0.682 -53.221  1.00 93.71           H  
ATOM   2520  CA  GLY A 160      27.994  -2.598 -53.049  1.00 93.71           C  
ATOM   2521  HA2 GLY A 160      28.261  -3.377 -53.763  1.00 93.71           H  
ATOM   2522  HA3 GLY A 160      28.923  -2.188 -52.655  1.00 93.71           H  
ATOM   2523  C   GLY A 160      27.219  -3.232 -51.887  1.00 93.71           C  
ATOM   2524  O   GLY A 160      26.327  -2.624 -51.293  1.00 93.71           O  
ATOM   2525  N   VAL A 161      27.609  -4.454 -51.524  1.00 94.75           N  
ATOM   2526  H   VAL A 161      28.292  -4.914 -52.109  1.00 94.75           H  
ATOM   2527  CA  VAL A 161      27.214  -5.159 -50.293  1.00 94.75           C  
ATOM   2528  HA  VAL A 161      26.754  -4.448 -49.607  1.00 94.75           H  
ATOM   2529  C   VAL A 161      28.462  -5.735 -49.627  1.00 94.75           C  
ATOM   2530  CB  VAL A 161      26.193  -6.280 -50.581  1.00 94.75           C  
ATOM   2531  HB  VAL A 161      26.588  -6.937 -51.355  1.00 94.75           H  
ATOM   2532  O   VAL A 161      29.283  -6.359 -50.293  1.00 94.75           O  
ATOM   2533  CG1 VAL A 161      25.872  -7.129 -49.344  1.00 94.75           C  
ATOM   2534 HG11 VAL A 161      25.575  -6.489 -48.513  1.00 94.75           H  
ATOM   2535 HG12 VAL A 161      25.069  -7.832 -49.566  1.00 94.75           H  
ATOM   2536 HG13 VAL A 161      26.752  -7.708 -49.062  1.00 94.75           H  
ATOM   2537  CG2 VAL A 161      24.867  -5.696 -51.069  1.00 94.75           C  
ATOM   2538 HG21 VAL A 161      25.036  -5.112 -51.974  1.00 94.75           H  
ATOM   2539 HG22 VAL A 161      24.447  -5.043 -50.304  1.00 94.75           H  
ATOM   2540 HG23 VAL A 161      24.161  -6.497 -51.288  1.00 94.75           H  
ATOM   2541  N   ALA A 162      28.587  -5.577 -48.313  1.00 94.47           N  
ATOM   2542  H   ALA A 162      27.889  -5.028 -47.833  1.00 94.47           H  
ATOM   2543  CA  ALA A 162      29.645  -6.163 -47.496  1.00 94.47           C  
ATOM   2544  HA  ALA A 162      30.178  -6.929 -48.059  1.00 94.47           H  
ATOM   2545  C   ALA A 162      29.022  -6.825 -46.259  1.00 94.47           C  
ATOM   2546  CB  ALA A 162      30.631  -5.050 -47.130  1.00 94.47           C  
ATOM   2547  HB1 ALA A 162      31.410  -5.457 -46.486  1.00 94.47           H  
ATOM   2548  HB2 ALA A 162      30.117  -4.247 -46.602  1.00 94.47           H  
ATOM   2549  HB3 ALA A 162      31.091  -4.647 -48.033  1.00 94.47           H  
ATOM   2550  O   ALA A 162      28.278  -6.181 -45.522  1.00 94.47           O  
ATOM   2551  N   LEU A 163      29.290  -8.111 -46.018  1.00 91.65           N  
ATOM   2552  H   LEU A 163      29.954  -8.589 -46.610  1.00 91.65           H  
ATOM   2553  CA  LEU A 163      28.666  -8.861 -44.919  1.00 91.65           C  
ATOM   2554  HA  LEU A 163      28.043  -8.194 -44.323  1.00 91.65           H  
ATOM   2555  C   LEU A 163      29.742  -9.386 -43.970  1.00 91.65           C  
ATOM   2556  CB  LEU A 163      27.741  -9.962 -45.472  1.00 91.65           C  
ATOM   2557  HB2 LEU A 163      28.330 -10.616 -46.115  1.00 91.65           H  
ATOM   2558  HB3 LEU A 163      27.375 -10.561 -44.638  1.00 91.65           H  
ATOM   2559  O   LEU A 163      30.415 -10.374 -44.252  1.00 91.65           O  
ATOM   2560  CG  LEU A 163      26.528  -9.438 -46.268  1.00 91.65           C  
ATOM   2561  HG  LEU A 163      26.884  -8.822 -47.095  1.00 91.65           H  
ATOM   2562  CD1 LEU A 163      25.753 -10.613 -46.859  1.00 91.65           C  
ATOM   2563 HD11 LEU A 163      24.907 -10.245 -47.440  1.00 91.65           H  
ATOM   2564 HD12 LEU A 163      26.404 -11.185 -47.520  1.00 91.65           H  
ATOM   2565 HD13 LEU A 163      25.399 -11.263 -46.059  1.00 91.65           H  
ATOM   2566  CD2 LEU A 163      25.554  -8.607 -45.427  1.00 91.65           C  
ATOM   2567 HD21 LEU A 163      26.035  -7.684 -45.104  1.00 91.65           H  
ATOM   2568 HD22 LEU A 163      24.683  -8.340 -46.025  1.00 91.65           H  
ATOM   2569 HD23 LEU A 163      25.230  -9.177 -44.555  1.00 91.65           H  
ATOM   2570  N   TYR A 164      29.907  -8.691 -42.843  1.00 90.08           N  
ATOM   2571  H   TYR A 164      29.321  -7.884 -42.688  1.00 90.08           H  
ATOM   2572  CA  TYR A 164      30.919  -8.942 -41.813  1.00 90.08           C  
ATOM   2573  HA  TYR A 164      30.844  -8.089 -41.139  1.00 90.08           H  
ATOM   2574  C   TYR A 164      32.375  -8.903 -42.318  1.00 90.08           C  
ATOM   2575  CB  TYR A 164      30.542 -10.185 -40.985  1.00 90.08           C  
ATOM   2576  HB2 TYR A 164      31.306 -10.368 -40.229  1.00 90.08           H  
ATOM   2577  HB3 TYR A 164      30.526 -11.059 -41.636  1.00 90.08           H  
ATOM   2578  O   TYR A 164      33.258  -9.526 -41.732  1.00 90.08           O  
ATOM   2579  CG  TYR A 164      29.202 -10.050 -40.281  1.00 90.08           C  
ATOM   2580  CD1 TYR A 164      29.099  -9.317 -39.080  1.00 90.08           C  
ATOM   2581  HD1 TYR A 164      29.969  -8.842 -38.651  1.00 90.08           H  
ATOM   2582  CD2 TYR A 164      28.045 -10.605 -40.861  1.00 90.08           C  
ATOM   2583  HD2 TYR A 164      28.109 -11.140 -41.797  1.00 90.08           H  
ATOM   2584  CE1 TYR A 164      27.852  -9.147 -38.453  1.00 90.08           C  
ATOM   2585  HE1 TYR A 164      27.781  -8.529 -37.570  1.00 90.08           H  
ATOM   2586  CE2 TYR A 164      26.798 -10.443 -40.229  1.00 90.08           C  
ATOM   2587  HE2 TYR A 164      25.901 -10.852 -40.670  1.00 90.08           H  
ATOM   2588  OH  TYR A 164      25.482  -9.626 -38.420  1.00 90.08           O  
ATOM   2589  HH  TYR A 164      25.490  -9.164 -37.579  1.00 90.08           H  
ATOM   2590  CZ  TYR A 164      26.697  -9.729 -39.020  1.00 90.08           C  
ATOM   2591  N   SER A 165      32.635  -8.135 -43.382  1.00 89.55           N  
ATOM   2592  H   SER A 165      31.846  -7.684 -43.825  1.00 89.55           H  
ATOM   2593  CA  SER A 165      33.888  -8.154 -44.152  1.00 89.55           C  
ATOM   2594  HA  SER A 165      34.555  -8.904 -43.727  1.00 89.55           H  
ATOM   2595  C   SER A 165      34.679  -6.833 -44.167  1.00 89.55           C  
ATOM   2596  CB  SER A 165      33.559  -8.593 -45.582  1.00 89.55           C  
ATOM   2597  HB2 SER A 165      34.480  -8.753 -46.143  1.00 89.55           H  
ATOM   2598  HB3 SER A 165      32.997  -9.526 -45.556  1.00 89.55           H  
ATOM   2599  O   SER A 165      35.616  -6.719 -44.953  1.00 89.55           O  
ATOM   2600  OG  SER A 165      32.783  -7.592 -46.213  1.00 89.55           O  
ATOM   2601  HG  SER A 165      33.382  -6.897 -46.495  1.00 89.55           H  
ATOM   2602  N   LEU A 166      34.290  -5.825 -43.371  1.00 92.81           N  
ATOM   2603  H   LEU A 166      33.484  -5.971 -42.780  1.00 92.81           H  
ATOM   2604  CA  LEU A 166      34.965  -4.509 -43.306  1.00 92.81           C  
ATOM   2605  HA  LEU A 166      35.786  -4.495 -44.022  1.00 92.81           H  
ATOM   2606  C   LEU A 166      35.624  -4.198 -41.949  1.00 92.81           C  
ATOM   2607  CB  LEU A 166      34.001  -3.366 -43.693  1.00 92.81           C  
ATOM   2608  HB2 LEU A 166      34.562  -2.432 -43.664  1.00 92.81           H  
ATOM   2609  HB3 LEU A 166      33.225  -3.301 -42.931  1.00 92.81           H  
ATOM   2610  O   LEU A 166      36.237  -3.145 -41.818  1.00 92.81           O  
ATOM   2611  CG  LEU A 166      33.316  -3.454 -45.065  1.00 92.81           C  
ATOM   2612  HG  LEU A 166      32.632  -4.302 -45.051  1.00 92.81           H  
ATOM   2613  CD1 LEU A 166      32.513  -2.177 -45.307  1.00 92.81           C  
ATOM   2614 HD11 LEU A 166      31.872  -2.299 -46.180  1.00 92.81           H  
ATOM   2615 HD12 LEU A 166      33.185  -1.334 -45.469  1.00 92.81           H  
ATOM   2616 HD13 LEU A 166      31.899  -1.953 -44.434  1.00 92.81           H  
ATOM   2617  CD2 LEU A 166      34.281  -3.609 -46.244  1.00 92.81           C  
ATOM   2618 HD21 LEU A 166      33.721  -3.619 -47.179  1.00 92.81           H  
ATOM   2619 HD22 LEU A 166      34.840  -4.540 -46.156  1.00 92.81           H  
ATOM   2620 HD23 LEU A 166      34.980  -2.773 -46.256  1.00 92.81           H  
ATOM   2621  N   HIS A 167      35.529  -5.089 -40.953  1.00 90.08           N  
ATOM   2622  H   HIS A 167      35.030  -5.952 -41.113  1.00 90.08           H  
ATOM   2623  CA  HIS A 167      36.072  -4.862 -39.601  1.00 90.08           C  
ATOM   2624  HA  HIS A 167      35.588  -3.989 -39.164  1.00 90.08           H  
ATOM   2625  C   HIS A 167      37.590  -4.604 -39.574  1.00 90.08           C  
ATOM   2626  CB  HIS A 167      35.789  -6.082 -38.714  1.00 90.08           C  
ATOM   2627  HB2 HIS A 167      36.137  -5.864 -37.704  1.00 90.08           H  
ATOM   2628  HB3 HIS A 167      36.377  -6.917 -39.095  1.00 90.08           H  
ATOM   2629  O   HIS A 167      38.084  -4.007 -38.627  1.00 90.08           O  
ATOM   2630  CG  HIS A 167      34.350  -6.518 -38.636  1.00 90.08           C  
ATOM   2631  CD2 HIS A 167      33.404  -6.117 -37.727  1.00 90.08           C  
ATOM   2632  HD2 HIS A 167      33.542  -5.387 -36.942  1.00 90.08           H  
ATOM   2633  ND1 HIS A 167      33.783  -7.497 -39.412  1.00 90.08           N  
ATOM   2634  CE1 HIS A 167      34.278  -8.127 -40.027  1.00 90.08           C  
ATOM   2635  HE1 HIS A 167      32.531  -7.676 -38.980  1.00 90.08           H  
ATOM   2636  NE2 HIS A 167      31.884  -8.464 -39.335  1.00 90.08           N  
ATOM   2637  HE2 HIS A 167      32.228  -6.839 -37.982  1.00 90.08           H  
ATOM   2638  N   ASP A 168      38.308  -5.038 -40.614  1.00 85.99           N  
ATOM   2639  H   ASP A 168      37.827  -5.578 -41.319  1.00 85.99           H  
ATOM   2640  CA  ASP A 168      39.769  -4.954 -40.721  1.00 85.99           C  
ATOM   2641  HA  ASP A 168      40.166  -4.690 -39.741  1.00 85.99           H  
ATOM   2642  C   ASP A 168      40.219  -3.838 -41.701  1.00 85.99           C  
ATOM   2643  CB  ASP A 168      40.333  -6.347 -41.069  1.00 85.99           C  
ATOM   2644  HB2 ASP A 168      41.391  -6.376 -40.807  1.00 85.99           H  
ATOM   2645  HB3 ASP A 168      40.257  -6.483 -42.148  1.00 85.99           H  
ATOM   2646  O   ASP A 168      41.367  -3.806 -42.146  1.00 85.99           O  
ATOM   2647  CG  ASP A 168      39.610  -7.523 -40.379  1.00 85.99           C  
ATOM   2648  OD1 ASP A 168      39.408  -7.499 -39.141  1.00 85.99           O  
ATOM   2649  OD2 ASP A 168      39.192  -8.441 -41.124  1.00 85.99           O  
ATOM   2650  N   LEU A 169      39.305  -2.929 -42.074  1.00 90.39           N  
ATOM   2651  H   LEU A 169      38.388  -3.000 -41.655  1.00 90.39           H  
ATOM   2652  CA  LEU A 169      39.550  -1.742 -42.904  1.00 90.39           C  
ATOM   2653  HA  LEU A 169      40.619  -1.634 -43.087  1.00 90.39           H  
ATOM   2654  C   LEU A 169      39.074  -0.483 -42.173  1.00 90.39           C  
ATOM   2655  CB  LEU A 169      38.804  -1.860 -44.250  1.00 90.39           C  
ATOM   2656  HB2 LEU A 169      38.884  -0.903 -44.767  1.00 90.39           H  
ATOM   2657  HB3 LEU A 169      37.749  -2.030 -44.037  1.00 90.39           H  
ATOM   2658  O   LEU A 169      37.996  -0.484 -41.578  1.00 90.39           O  
ATOM   2659  CG  LEU A 169      39.301  -2.961 -45.201  1.00 90.39           C  
ATOM   2660  HG  LEU A 169      39.265  -3.928 -44.700  1.00 90.39           H  
ATOM   2661  CD1 LEU A 169      38.390  -3.022 -46.432  1.00 90.39           C  
ATOM   2662 HD11 LEU A 169      38.406  -2.066 -46.955  1.00 90.39           H  
ATOM   2663 HD12 LEU A 169      37.372  -3.240 -46.110  1.00 90.39           H  
ATOM   2664 HD13 LEU A 169      38.724  -3.817 -47.099  1.00 90.39           H  
ATOM   2665  CD2 LEU A 169      40.726  -2.702 -45.697  1.00 90.39           C  
ATOM   2666 HD21 LEU A 169      40.792  -1.715 -46.154  1.00 90.39           H  
ATOM   2667 HD22 LEU A 169      41.414  -2.753 -44.854  1.00 90.39           H  
ATOM   2668 HD23 LEU A 169      41.012  -3.470 -46.416  1.00 90.39           H  
ATOM   2669  N   TRP A 170      39.826   0.617 -42.269  1.00 92.14           N  
ATOM   2670  H   TRP A 170      40.664   0.607 -42.833  1.00 92.14           H  
ATOM   2671  CA  TRP A 170      39.363   1.903 -41.740  1.00 92.14           C  
ATOM   2672  HA  TRP A 170      38.970   1.730 -40.738  1.00 92.14           H  
ATOM   2673  C   TRP A 170      38.245   2.478 -42.623  1.00 92.14           C  
ATOM   2674  CB  TRP A 170      40.525   2.898 -41.626  1.00 92.14           C  
ATOM   2675  HB2 TRP A 170      40.111   3.874 -41.371  1.00 92.14           H  
ATOM   2676  HB3 TRP A 170      41.013   3.011 -42.594  1.00 92.14           H  
ATOM   2677  O   TRP A 170      38.301   2.304 -43.845  1.00 92.14           O  
ATOM   2678  CG  TRP A 170      41.542   2.558 -40.583  1.00 92.14           C  
ATOM   2679  CD1 TRP A 170      42.467   1.573 -40.660  1.00 92.14           C  
ATOM   2680  HD1 TRP A 170      42.581   0.902 -41.498  1.00 92.14           H  
ATOM   2681  CD2 TRP A 170      41.682   3.141 -39.252  1.00 92.14           C  
ATOM   2682  CE2 TRP A 170      42.698   2.424 -38.552  1.00 92.14           C  
ATOM   2683  CE3 TRP A 170      41.034   4.186 -38.558  1.00 92.14           C  
ATOM   2684  HE3 TRP A 170      40.249   4.748 -39.042  1.00 92.14           H  
ATOM   2685  NE1 TRP A 170      43.158   1.497 -39.464  1.00 92.14           N  
ATOM   2686  HE1 TRP A 170      43.786   0.743 -39.226  1.00 92.14           H  
ATOM   2687  CH2 TRP A 170      42.351   3.735 -36.551  1.00 92.14           C  
ATOM   2688  HH2 TRP A 170      42.577   3.944 -35.516  1.00 92.14           H  
ATOM   2689  CZ2 TRP A 170      43.023   2.698 -37.218  1.00 92.14           C  
ATOM   2690  HZ2 TRP A 170      43.755   2.102 -36.693  1.00 92.14           H  
ATOM   2691  CZ3 TRP A 170      41.373   4.486 -37.225  1.00 92.14           C  
ATOM   2692  HZ3 TRP A 170      40.860   5.279 -36.700  1.00 92.14           H  
ATOM   2693  N   PRO A 171      37.289   3.252 -42.068  1.00 91.56           N  
ATOM   2694  CA  PRO A 171      36.266   3.935 -42.864  1.00 91.56           C  
ATOM   2695  HA  PRO A 171      35.580   3.185 -43.261  1.00 91.56           H  
ATOM   2696  C   PRO A 171      36.855   4.738 -44.040  1.00 91.56           C  
ATOM   2697  CB  PRO A 171      35.511   4.821 -41.864  1.00 91.56           C  
ATOM   2698  HB2 PRO A 171      35.987   5.798 -41.783  1.00 91.56           H  
ATOM   2699  HB3 PRO A 171      34.462   4.930 -42.140  1.00 91.56           H  
ATOM   2700  O   PRO A 171      36.383   4.631 -45.171  1.00 91.56           O  
ATOM   2701  CG  PRO A 171      35.661   4.077 -40.538  1.00 91.56           C  
ATOM   2702  HG2 PRO A 171      34.910   3.289 -40.474  1.00 91.56           H  
ATOM   2703  HG3 PRO A 171      35.582   4.749 -39.683  1.00 91.56           H  
ATOM   2704  CD  PRO A 171      37.050   3.453 -40.643  1.00 91.56           C  
ATOM   2705  HD2 PRO A 171      37.065   2.510 -40.096  1.00 91.56           H  
ATOM   2706  HD3 PRO A 171      37.794   4.138 -40.237  1.00 91.56           H  
ATOM   2707  N   ALA A 172      37.959   5.459 -43.807  1.00 89.32           N  
ATOM   2708  H   ALA A 172      38.290   5.520 -42.854  1.00 89.32           H  
ATOM   2709  CA  ALA A 172      38.673   6.224 -44.834  1.00 89.32           C  
ATOM   2710  HA  ALA A 172      37.973   6.919 -45.296  1.00 89.32           H  
ATOM   2711  C   ALA A 172      39.267   5.361 -45.972  1.00 89.32           C  
ATOM   2712  CB  ALA A 172      39.764   7.044 -44.132  1.00 89.32           C  
ATOM   2713  HB1 ALA A 172      39.313   7.695 -43.383  1.00 89.32           H  
ATOM   2714  HB2 ALA A 172      40.485   6.381 -43.654  1.00 89.32           H  
ATOM   2715  HB3 ALA A 172      40.280   7.665 -44.864  1.00 89.32           H  
ATOM   2716  O   ALA A 172      39.327   5.826 -47.109  1.00 89.32           O  
ATOM   2717  N   ASP A 173      39.670   4.113 -45.696  1.00 90.42           N  
ATOM   2718  H   ASP A 173      39.510   3.747 -44.768  1.00 90.42           H  
ATOM   2719  CA  ASP A 173      40.147   3.169 -46.723  1.00 90.42           C  
ATOM   2720  HA  ASP A 173      40.834   3.683 -47.396  1.00 90.42           H  
ATOM   2721  C   ASP A 173      38.973   2.625 -47.559  1.00 90.42           C  
ATOM   2722  CB  ASP A 173      40.887   1.978 -46.080  1.00 90.42           C  
ATOM   2723  HB2 ASP A 173      40.183   1.408 -45.474  1.00 90.42           H  
ATOM   2724  HB3 ASP A 173      41.232   1.319 -46.877  1.00 90.42           H  
ATOM   2725  O   ASP A 173      39.108   2.359 -48.755  1.00 90.42           O  
ATOM   2726  CG  ASP A 173      42.097   2.345 -45.217  1.00 90.42           C  
ATOM   2727  OD1 ASP A 173      42.823   3.310 -45.549  1.00 90.42           O  
ATOM   2728  OD2 ASP A 173      42.325   1.658 -44.192  1.00 90.42           O  
ATOM   2729  N   VAL A 174      37.800   2.475 -46.932  1.00 93.00           N  
ATOM   2730  H   VAL A 174      37.763   2.705 -45.949  1.00 93.00           H  
ATOM   2731  CA  VAL A 174      36.563   2.029 -47.589  1.00 93.00           C  
ATOM   2732  HA  VAL A 174      36.804   1.168 -48.213  1.00 93.00           H  
ATOM   2733  C   VAL A 174      36.018   3.095 -48.540  1.00 93.00           C  
ATOM   2734  CB  VAL A 174      35.526   1.574 -46.542  1.00 93.00           C  
ATOM   2735  HB  VAL A 174      35.423   2.333 -45.767  1.00 93.00           H  
ATOM   2736  O   VAL A 174      35.590   2.735 -49.635  1.00 93.00           O  
ATOM   2737  CG1 VAL A 174      34.131   1.310 -47.121  1.00 93.00           C  
ATOM   2738 HG11 VAL A 174      33.467   0.956 -46.332  1.00 93.00           H  
ATOM   2739 HG12 VAL A 174      34.173   0.555 -47.907  1.00 93.00           H  
ATOM   2740 HG13 VAL A 174      33.711   2.229 -47.528  1.00 93.00           H  
ATOM   2741  CG2 VAL A 174      36.009   0.270 -45.893  1.00 93.00           C  
ATOM   2742 HG21 VAL A 174      36.215  -0.480 -46.657  1.00 93.00           H  
ATOM   2743 HG22 VAL A 174      35.244  -0.115 -45.218  1.00 93.00           H  
ATOM   2744 HG23 VAL A 174      36.914   0.459 -45.316  1.00 93.00           H  
ATOM   2745  N   ALA A 175      36.095   4.385 -48.197  1.00 91.00           N  
ATOM   2746  H   ALA A 175      36.414   4.622 -47.269  1.00 91.00           H  
ATOM   2747  CA  ALA A 175      35.712   5.468 -49.112  1.00 91.00           C  
ATOM   2748  HA  ALA A 175      34.685   5.300 -49.437  1.00 91.00           H  
ATOM   2749  C   ALA A 175      36.587   5.510 -50.381  1.00 91.00           C  
ATOM   2750  CB  ALA A 175      35.754   6.797 -48.355  1.00 91.00           C  
ATOM   2751  HB1 ALA A 175      35.027   6.775 -47.543  1.00 91.00           H  
ATOM   2752  HB2 ALA A 175      35.492   7.612 -49.030  1.00 91.00           H  
ATOM   2753  HB3 ALA A 175      36.752   6.974 -47.952  1.00 91.00           H  
ATOM   2754  O   ALA A 175      36.065   5.641 -51.487  1.00 91.00           O  
ATOM   2755  N   GLU A 176      37.905   5.316 -50.253  1.00 89.50           N  
ATOM   2756  H   GLU A 176      38.296   5.227 -49.326  1.00 89.50           H  
ATOM   2757  CA  GLU A 176      38.808   5.227 -51.411  1.00 89.50           C  
ATOM   2758  HA  GLU A 176      38.646   6.095 -52.048  1.00 89.50           H  
ATOM   2759  C   GLU A 176      38.520   3.987 -52.276  1.00 89.50           C  
ATOM   2760  CB  GLU A 176      40.265   5.226 -50.920  1.00 89.50           C  
ATOM   2761  HB2 GLU A 176      40.478   4.256 -50.470  1.00 89.50           H  
ATOM   2762  HB3 GLU A 176      40.395   5.991 -50.155  1.00 89.50           H  
ATOM   2763  O   GLU A 176      38.498   4.065 -53.507  1.00 89.50           O  
ATOM   2764  CG  GLU A 176      41.261   5.503 -52.055  1.00 89.50           C  
ATOM   2765  HG2 GLU A 176      41.409   6.579 -52.151  1.00 89.50           H  
ATOM   2766  HG3 GLU A 176      40.863   5.143 -53.004  1.00 89.50           H  
ATOM   2767  CD  GLU A 176      42.596   4.805 -51.794  1.00 89.50           C  
ATOM   2768  OE1 GLU A 176      42.774   3.702 -52.376  1.00 89.50           O  
ATOM   2769  OE2 GLU A 176      43.410   5.351 -51.018  1.00 89.50           O  
ATOM   2770  N   ALA A 177      38.230   2.845 -51.648  1.00 91.34           N  
ATOM   2771  H   ALA A 177      38.294   2.815 -50.641  1.00 91.34           H  
ATOM   2772  CA  ALA A 177      37.819   1.643 -52.365  1.00 91.34           C  
ATOM   2773  HA  ALA A 177      38.565   1.427 -53.129  1.00 91.34           H  
ATOM   2774  C   ALA A 177      36.477   1.832 -53.099  1.00 91.34           C  
ATOM   2775  CB  ALA A 177      37.799   0.477 -51.376  1.00 91.34           C  
ATOM   2776  HB1 ALA A 177      37.500  -0.434 -51.896  1.00 91.34           H  
ATOM   2777  HB2 ALA A 177      38.790   0.344 -50.943  1.00 91.34           H  
ATOM   2778  HB3 ALA A 177      37.090   0.686 -50.575  1.00 91.34           H  
ATOM   2779  O   ALA A 177      36.370   1.466 -54.269  1.00 91.34           O  
ATOM   2780  N   MET A 178      35.482   2.464 -52.467  1.00 93.90           N  
ATOM   2781  H   MET A 178      35.627   2.745 -51.507  1.00 93.90           H  
ATOM   2782  CA  MET A 178      34.210   2.819 -53.108  1.00 93.90           C  
ATOM   2783  HA  MET A 178      33.739   1.910 -53.484  1.00 93.90           H  
ATOM   2784  C   MET A 178      34.415   3.740 -54.315  1.00 93.90           C  
ATOM   2785  CB  MET A 178      33.263   3.477 -52.094  1.00 93.90           C  
ATOM   2786  HB2 MET A 178      32.474   3.996 -52.638  1.00 93.90           H  
ATOM   2787  HB3 MET A 178      33.801   4.211 -51.494  1.00 93.90           H  
ATOM   2788  O   MET A 178      33.861   3.462 -55.379  1.00 93.90           O  
ATOM   2789  CG  MET A 178      32.622   2.432 -51.177  1.00 93.90           C  
ATOM   2790  HG2 MET A 178      33.409   1.913 -50.631  1.00 93.90           H  
ATOM   2791  HG3 MET A 178      32.097   1.700 -51.791  1.00 93.90           H  
ATOM   2792  SD  MET A 178      31.449   3.090 -49.968  1.00 93.90           S  
ATOM   2793  CE  MET A 178      30.137   3.712 -51.062  1.00 93.90           C  
ATOM   2794  HE1 MET A 178      29.311   4.088 -50.459  1.00 93.90           H  
ATOM   2795  HE2 MET A 178      30.514   4.527 -51.679  1.00 93.90           H  
ATOM   2796  HE3 MET A 178      29.775   2.906 -51.700  1.00 93.90           H  
ATOM   2797  N   ALA A 179      35.261   4.768 -54.194  1.00 90.40           N  
ATOM   2798  H   ALA A 179      35.662   4.965 -53.288  1.00 90.40           H  
ATOM   2799  CA  ALA A 179      35.599   5.662 -55.301  1.00 90.40           C  
ATOM   2800  HA  ALA A 179      34.678   6.111 -55.674  1.00 90.40           H  
ATOM   2801  C   ALA A 179      36.249   4.906 -56.477  1.00 90.40           C  
ATOM   2802  CB  ALA A 179      36.495   6.786 -54.766  1.00 90.40           C  
ATOM   2803  HB1 ALA A 179      37.429   6.380 -54.380  1.00 90.40           H  
ATOM   2804  HB2 ALA A 179      36.719   7.490 -55.568  1.00 90.40           H  
ATOM   2805  HB3 ALA A 179      35.981   7.318 -53.966  1.00 90.40           H  
ATOM   2806  O   ALA A 179      35.818   5.056 -57.620  1.00 90.40           O  
ATOM   2807  N   ARG A 180      37.213   4.011 -56.207  1.00 91.38           N  
ATOM   2808  H   ARG A 180      37.531   3.944 -55.250  1.00 91.38           H  
ATOM   2809  CA  ARG A 180      37.841   3.145 -57.230  1.00 91.38           C  
ATOM   2810  HA  ARG A 180      38.182   3.772 -58.054  1.00 91.38           H  
ATOM   2811  C   ARG A 180      36.886   2.137 -57.876  1.00 91.38           C  
ATOM   2812  CB  ARG A 180      39.043   2.412 -56.620  1.00 91.38           C  
ATOM   2813  HB2 ARG A 180      38.773   2.010 -55.644  1.00 91.38           H  
ATOM   2814  HB3 ARG A 180      39.322   1.584 -57.273  1.00 91.38           H  
ATOM   2815  O   ARG A 180      37.139   1.695 -58.994  1.00 91.38           O  
ATOM   2816  CG  ARG A 180      40.249   3.351 -56.494  1.00 91.38           C  
ATOM   2817  HG2 ARG A 180      40.028   4.164 -55.801  1.00 91.38           H  
ATOM   2818  HG3 ARG A 180      40.453   3.784 -57.473  1.00 91.38           H  
ATOM   2819  CD  ARG A 180      41.507   2.607 -56.036  1.00 91.38           C  
ATOM   2820  HD2 ARG A 180      41.604   1.668 -56.579  1.00 91.38           H  
ATOM   2821  HD3 ARG A 180      42.368   3.225 -56.290  1.00 91.38           H  
ATOM   2822  NE  ARG A 180      41.537   2.383 -54.582  1.00 91.38           N  
ATOM   2823  HE  ARG A 180      41.959   3.102 -54.011  1.00 91.38           H  
ATOM   2824  NH1 ARG A 180      40.645   0.246 -54.438  1.00 91.38           N  
ATOM   2825 HH11 ARG A 180      40.275  -0.480 -53.842  1.00 91.38           H  
ATOM   2826 HH12 ARG A 180      40.353   0.270 -55.404  1.00 91.38           H  
ATOM   2827  NH2 ARG A 180      41.573   1.258 -52.664  1.00 91.38           N  
ATOM   2828 HH21 ARG A 180      41.855   0.365 -52.286  1.00 91.38           H  
ATOM   2829 HH22 ARG A 180      42.033   2.089 -52.323  1.00 91.38           H  
ATOM   2830  CZ  ARG A 180      41.232   1.294 -53.912  1.00 91.38           C  
ATOM   2831  N   HIS A 181      35.800   1.781 -57.197  1.00 93.37           N  
ATOM   2832  H   HIS A 181      35.708   2.122 -56.251  1.00 93.37           H  
ATOM   2833  CA  HIS A 181      34.729   0.941 -57.731  1.00 93.37           C  
ATOM   2834  HA  HIS A 181      35.140   0.299 -58.510  1.00 93.37           H  
ATOM   2835  C   HIS A 181      33.596   1.736 -58.414  1.00 93.37           C  
ATOM   2836  CB  HIS A 181      34.217   0.029 -56.604  1.00 93.37           C  
ATOM   2837  HB2 HIS A 181      33.222  -0.327 -56.870  1.00 93.37           H  
ATOM   2838  HB3 HIS A 181      34.129   0.589 -55.673  1.00 93.37           H  
ATOM   2839  O   HIS A 181      32.715   1.121 -59.013  1.00 93.37           O  
ATOM   2840  CG  HIS A 181      35.074  -1.197 -56.396  1.00 93.37           C  
ATOM   2841  CD2 HIS A 181      35.864  -1.525 -55.325  1.00 93.37           C  
ATOM   2842  HD2 HIS A 181      36.032  -0.919 -54.447  1.00 93.37           H  
ATOM   2843  ND1 HIS A 181      35.105  -2.267 -57.249  1.00 93.37           N  
ATOM   2844  HD1 HIS A 181      34.572  -2.334 -58.104  1.00 93.37           H  
ATOM   2845  CE1 HIS A 181      35.865  -3.226 -56.707  1.00 93.37           C  
ATOM   2846  HE1 HIS A 181      36.023  -4.203 -57.139  1.00 93.37           H  
ATOM   2847  NE2 HIS A 181      36.344  -2.831 -55.522  1.00 93.37           N  
ATOM   2848  N   GLY A 182      33.600   3.074 -58.358  1.00 91.00           N  
ATOM   2849  H   GLY A 182      34.355   3.541 -57.876  1.00 91.00           H  
ATOM   2850  CA  GLY A 182      32.499   3.906 -58.862  1.00 91.00           C  
ATOM   2851  HA2 GLY A 182      32.802   4.952 -58.810  1.00 91.00           H  
ATOM   2852  HA3 GLY A 182      32.296   3.653 -59.902  1.00 91.00           H  
ATOM   2853  C   GLY A 182      31.196   3.754 -58.064  1.00 91.00           C  
ATOM   2854  O   GLY A 182      30.113   3.937 -58.620  1.00 91.00           O  
ATOM   2855  N   MET A 183      31.287   3.379 -56.784  1.00 93.91           N  
ATOM   2856  H   MET A 183      32.207   3.312 -56.372  1.00 93.91           H  
ATOM   2857  CA  MET A 183      30.125   3.136 -55.928  1.00 93.91           C  
ATOM   2858  HA  MET A 183      29.376   2.600 -56.510  1.00 93.91           H  
ATOM   2859  C   MET A 183      29.501   4.437 -55.430  1.00 93.91           C  
ATOM   2860  CB  MET A 183      30.503   2.272 -54.719  1.00 93.91           C  
ATOM   2861  HB2 MET A 183      29.687   2.296 -53.996  1.00 93.91           H  
ATOM   2862  HB3 MET A 183      31.399   2.674 -54.247  1.00 93.91           H  
ATOM   2863  O   MET A 183      30.160   5.234 -54.764  1.00 93.91           O  
ATOM   2864  CG  MET A 183      30.737   0.818 -55.106  1.00 93.91           C  
ATOM   2865  HG2 MET A 183      31.490   0.774 -55.893  1.00 93.91           H  
ATOM   2866  HG3 MET A 183      29.800   0.423 -55.500  1.00 93.91           H  
ATOM   2867  SD  MET A 183      31.253  -0.234 -53.729  1.00 93.91           S  
ATOM   2868  CE  MET A 183      31.194  -1.807 -54.606  1.00 93.91           C  
ATOM   2869  HE1 MET A 183      31.336  -2.618 -53.891  1.00 93.91           H  
ATOM   2870  HE2 MET A 183      31.977  -1.835 -55.364  1.00 93.91           H  
ATOM   2871  HE3 MET A 183      30.221  -1.911 -55.085  1.00 93.91           H  
ATOM   2872  N   THR A 184      28.197   4.593 -55.650  1.00 93.26           N  
ATOM   2873  H   THR A 184      27.710   3.882 -56.176  1.00 93.26           H  
ATOM   2874  CA  THR A 184      27.382   5.617 -54.985  1.00 93.26           C  
ATOM   2875  HA  THR A 184      27.982   6.516 -54.844  1.00 93.26           H  
ATOM   2876  C   THR A 184      26.928   5.149 -53.602  1.00 93.26           C  
ATOM   2877  CB  THR A 184      26.156   6.002 -55.830  1.00 93.26           C  
ATOM   2878  HB  THR A 184      25.608   6.789 -55.313  1.00 93.26           H  
ATOM   2879  O   THR A 184      26.794   5.972 -52.698  1.00 93.26           O  
ATOM   2880  CG2 THR A 184      26.537   6.512 -57.219  1.00 93.26           C  
ATOM   2881 HG21 THR A 184      27.037   5.731 -57.792  1.00 93.26           H  
ATOM   2882 HG22 THR A 184      27.209   7.365 -57.121  1.00 93.26           H  
ATOM   2883 HG23 THR A 184      25.642   6.830 -57.753  1.00 93.26           H  
ATOM   2884  OG1 THR A 184      25.299   4.896 -56.003  1.00 93.26           O  
ATOM   2885  HG1 THR A 184      24.829   5.010 -56.831  1.00 93.26           H  
ATOM   2886  N   ARG A 185      26.702   3.837 -53.414  1.00 94.69           N  
ATOM   2887  H   ARG A 185      26.808   3.239 -54.221  1.00 94.69           H  
ATOM   2888  CA  ARG A 185      26.149   3.245 -52.180  1.00 94.69           C  
ATOM   2889  HA  ARG A 185      26.331   3.930 -51.352  1.00 94.69           H  
ATOM   2890  C   ARG A 185      26.800   1.907 -51.823  1.00 94.69           C  
ATOM   2891  CB  ARG A 185      24.628   3.063 -52.332  1.00 94.69           C  
ATOM   2892  HB2 ARG A 185      24.429   2.466 -53.222  1.00 94.69           H  
ATOM   2893  HB3 ARG A 185      24.248   2.523 -51.465  1.00 94.69           H  
ATOM   2894  O   ARG A 185      27.047   1.082 -52.698  1.00 94.69           O  
ATOM   2895  CG  ARG A 185      23.885   4.403 -52.436  1.00 94.69           C  
ATOM   2896  HG2 ARG A 185      24.258   4.968 -53.290  1.00 94.69           H  
ATOM   2897  HG3 ARG A 185      24.051   4.981 -51.528  1.00 94.69           H  
ATOM   2898  CD  ARG A 185      22.385   4.186 -52.640  1.00 94.69           C  
ATOM   2899  HD2 ARG A 185      22.253   3.562 -53.524  1.00 94.69           H  
ATOM   2900  HD3 ARG A 185      21.978   3.664 -51.774  1.00 94.69           H  
ATOM   2901  NE  ARG A 185      21.695   5.479 -52.812  1.00 94.69           N  
ATOM   2902  HE  ARG A 185      22.097   6.259 -52.312  1.00 94.69           H  
ATOM   2903  NH1 ARG A 185      20.052   4.798 -54.268  1.00 94.69           N  
ATOM   2904 HH11 ARG A 185      20.451   3.871 -54.259  1.00 94.69           H  
ATOM   2905 HH12 ARG A 185      19.325   5.030 -54.929  1.00 94.69           H  
ATOM   2906  NH2 ARG A 185      20.191   6.946 -53.684  1.00 94.69           N  
ATOM   2907 HH21 ARG A 185      20.647   7.697 -53.185  1.00 94.69           H  
ATOM   2908 HH22 ARG A 185      19.415   7.150 -54.297  1.00 94.69           H  
ATOM   2909  CZ  ARG A 185      20.652   5.731 -53.583  1.00 94.69           C  
ATOM   2910  N   LEU A 186      27.007   1.641 -50.536  1.00 95.89           N  
ATOM   2911  H   LEU A 186      26.855   2.393 -49.880  1.00 95.89           H  
ATOM   2912  CA  LEU A 186      27.490   0.360 -50.006  1.00 95.89           C  
ATOM   2913  HA  LEU A 186      27.298  -0.423 -50.740  1.00 95.89           H  
ATOM   2914  C   LEU A 186      26.733  -0.008 -48.721  1.00 95.89           C  
ATOM   2915  CB  LEU A 186      29.018   0.455 -49.811  1.00 95.89           C  
ATOM   2916  HB2 LEU A 186      29.234   1.403 -49.317  1.00 95.89           H  
ATOM   2917  HB3 LEU A 186      29.485   0.491 -50.795  1.00 95.89           H  
ATOM   2918  O   LEU A 186      26.803   0.708 -47.726  1.00 95.89           O  
ATOM   2919  CG  LEU A 186      29.690  -0.658 -48.982  1.00 95.89           C  
ATOM   2920  HG  LEU A 186      29.280  -0.663 -47.972  1.00 95.89           H  
ATOM   2921  CD1 LEU A 186      29.502  -2.046 -49.593  1.00 95.89           C  
ATOM   2922 HD11 LEU A 186      29.894  -2.057 -50.610  1.00 95.89           H  
ATOM   2923 HD12 LEU A 186      30.039  -2.782 -48.994  1.00 95.89           H  
ATOM   2924 HD13 LEU A 186      28.445  -2.310 -49.587  1.00 95.89           H  
ATOM   2925  CD2 LEU A 186      31.193  -0.401 -48.885  1.00 95.89           C  
ATOM   2926 HD21 LEU A 186      31.366   0.560 -48.401  1.00 95.89           H  
ATOM   2927 HD22 LEU A 186      31.636  -0.377 -49.881  1.00 95.89           H  
ATOM   2928 HD23 LEU A 186      31.674  -1.180 -48.294  1.00 95.89           H  
ATOM   2929  N   TYR A 187      26.040  -1.149 -48.732  1.00 95.78           N  
ATOM   2930  H   TYR A 187      26.015  -1.682 -49.590  1.00 95.78           H  
ATOM   2931  CA  TYR A 187      25.392  -1.719 -47.546  1.00 95.78           C  
ATOM   2932  HA  TYR A 187      25.105  -0.914 -46.870  1.00 95.78           H  
ATOM   2933  C   TYR A 187      26.362  -2.648 -46.806  1.00 95.78           C  
ATOM   2934  CB  TYR A 187      24.113  -2.467 -47.950  1.00 95.78           C  
ATOM   2935  HB2 TYR A 187      24.359  -3.221 -48.698  1.00 95.78           H  
ATOM   2936  HB3 TYR A 187      23.729  -2.990 -47.075  1.00 95.78           H  
ATOM   2937  O   TYR A 187      26.681  -3.730 -47.304  1.00 95.78           O  
ATOM   2938  CG  TYR A 187      23.012  -1.573 -48.484  1.00 95.78           C  
ATOM   2939  CD1 TYR A 187      22.180  -0.878 -47.583  1.00 95.78           C  
ATOM   2940  HD1 TYR A 187      22.344  -0.975 -46.520  1.00 95.78           H  
ATOM   2941  CD2 TYR A 187      22.834  -1.418 -49.872  1.00 95.78           C  
ATOM   2942  HD2 TYR A 187      23.491  -1.925 -50.562  1.00 95.78           H  
ATOM   2943  CE1 TYR A 187      21.176  -0.018 -48.069  1.00 95.78           C  
ATOM   2944  HE1 TYR A 187      20.573   0.550 -47.376  1.00 95.78           H  
ATOM   2945  CE2 TYR A 187      21.817  -0.575 -50.362  1.00 95.78           C  
ATOM   2946  HE2 TYR A 187      21.678  -0.438 -51.424  1.00 95.78           H  
ATOM   2947  OH  TYR A 187      20.064   1.000 -49.938  1.00 95.78           O  
ATOM   2948  HH  TYR A 187      19.705   1.570 -49.254  1.00 95.78           H  
ATOM   2949  CZ  TYR A 187      21.000   0.139 -49.462  1.00 95.78           C  
ATOM   2950  N   ALA A 188      26.822  -2.250 -45.621  1.00 94.52           N  
ATOM   2951  H   ALA A 188      26.498  -1.364 -45.259  1.00 94.52           H  
ATOM   2952  CA  ALA A 188      27.818  -2.973 -44.836  1.00 94.52           C  
ATOM   2953  HA  ALA A 188      28.166  -3.836 -45.403  1.00 94.52           H  
ATOM   2954  C   ALA A 188      27.255  -3.478 -43.498  1.00 94.52           C  
ATOM   2955  CB  ALA A 188      29.030  -2.061 -44.633  1.00 94.52           C  
ATOM   2956  HB1 ALA A 188      29.452  -1.783 -45.599  1.00 94.52           H  
ATOM   2957  HB2 ALA A 188      28.737  -1.158 -44.099  1.00 94.52           H  
ATOM   2958  HB3 ALA A 188      29.778  -2.593 -44.045  1.00 94.52           H  
ATOM   2959  O   ALA A 188      26.898  -2.680 -42.638  1.00 94.52           O  
ATOM   2960  N   ALA A 189      27.213  -4.795 -43.289  1.00 94.02           N  
ATOM   2961  H   ALA A 189      27.546  -5.402 -44.023  1.00 94.02           H  
ATOM   2962  CA  ALA A 189      26.901  -5.382 -41.986  1.00 94.02           C  
ATOM   2963  HA  ALA A 189      26.250  -4.694 -41.445  1.00 94.02           H  
ATOM   2964  C   ALA A 189      28.183  -5.580 -41.158  1.00 94.02           C  
ATOM   2965  CB  ALA A 189      26.108  -6.682 -42.172  1.00 94.02           C  
ATOM   2966  HB1 ALA A 189      25.807  -7.064 -41.196  1.00 94.02           H  
ATOM   2967  HB2 ALA A 189      26.725  -7.431 -42.668  1.00 94.02           H  
ATOM   2968  HB3 ALA A 189      25.215  -6.489 -42.767  1.00 94.02           H  
ATOM   2969  O   ALA A 189      29.100  -6.269 -41.611  1.00 94.02           O  
ATOM   2970  N   LEU A 190      28.236  -5.020 -39.948  1.00 92.84           N  
ATOM   2971  H   LEU A 190      27.433  -4.486 -39.647  1.00 92.84           H  
ATOM   2972  CA  LEU A 190      29.313  -5.207 -38.964  1.00 92.84           C  
ATOM   2973  HA  LEU A 190      29.956  -6.029 -39.280  1.00 92.84           H  
ATOM   2974  C   LEU A 190      28.731  -5.592 -37.594  1.00 92.84           C  
ATOM   2975  CB  LEU A 190      30.189  -3.938 -38.841  1.00 92.84           C  
ATOM   2976  HB2 LEU A 190      29.566  -3.093 -38.545  1.00 92.84           H  
ATOM   2977  HB3 LEU A 190      30.891  -4.108 -38.025  1.00 92.84           H  
ATOM   2978  O   LEU A 190      27.539  -5.407 -37.345  1.00 92.84           O  
ATOM   2979  CG  LEU A 190      31.004  -3.578 -40.103  1.00 92.84           C  
ATOM   2980  HG  LEU A 190      31.095  -4.451 -40.749  1.00 92.84           H  
ATOM   2981  CD1 LEU A 190      30.350  -2.438 -40.885  1.00 92.84           C  
ATOM   2982 HD11 LEU A 190      30.932  -2.217 -41.779  1.00 92.84           H  
ATOM   2983 HD12 LEU A 190      30.312  -1.545 -40.261  1.00 92.84           H  
ATOM   2984 HD13 LEU A 190      29.336  -2.714 -41.176  1.00 92.84           H  
ATOM   2985  CD2 LEU A 190      32.416  -3.116 -39.736  1.00 92.84           C  
ATOM   2986 HD21 LEU A 190      32.370  -2.259 -39.064  1.00 92.84           H  
ATOM   2987 HD22 LEU A 190      32.969  -2.822 -40.628  1.00 92.84           H  
ATOM   2988 HD23 LEU A 190      32.956  -3.924 -39.241  1.00 92.84           H  
ATOM   2989  N   HIS A 191      29.564  -6.109 -36.690  1.00 90.02           N  
ATOM   2990  H   HIS A 191      30.535  -6.221 -36.944  1.00 90.02           H  
ATOM   2991  CA  HIS A 191      29.284  -6.058 -35.253  1.00 90.02           C  
ATOM   2992  HA  HIS A 191      28.243  -5.773 -35.099  1.00 90.02           H  
ATOM   2993  C   HIS A 191      30.132  -4.954 -34.613  1.00 90.02           C  
ATOM   2994  CB  HIS A 191      29.448  -7.436 -34.595  1.00 90.02           C  
ATOM   2995  HB2 HIS A 191      29.194  -7.347 -33.538  1.00 90.02           H  
ATOM   2996  HB3 HIS A 191      28.728  -8.123 -35.041  1.00 90.02           H  
ATOM   2997  O   HIS A 191      31.337  -4.885 -34.837  1.00 90.02           O  
ATOM   2998  CG  HIS A 191      30.819  -8.050 -34.709  1.00 90.02           C  
ATOM   2999  CD2 HIS A 191      31.878  -7.828 -33.874  1.00 90.02           C  
ATOM   3000  HD2 HIS A 191      31.885  -7.160 -33.025  1.00 90.02           H  
ATOM   3001  ND1 HIS A 191      31.240  -8.950 -35.664  1.00 90.02           N  
ATOM   3002  HD1 HIS A 191      30.727  -9.228 -36.488  1.00 90.02           H  
ATOM   3003  CE1 HIS A 191      32.528  -9.244 -35.418  1.00 90.02           C  
ATOM   3004  HE1 HIS A 191      33.158  -9.868 -36.035  1.00 90.02           H  
ATOM   3005  NE2 HIS A 191      32.947  -8.610 -34.317  1.00 90.02           N  
ATOM   3006  N   LEU A 192      29.488  -4.073 -33.848  1.00 91.78           N  
ATOM   3007  H   LEU A 192      28.499  -4.214 -33.697  1.00 91.78           H  
ATOM   3008  CA  LEU A 192      30.088  -2.921 -33.178  1.00 91.78           C  
ATOM   3009  HA  LEU A 192      31.176  -2.974 -33.228  1.00 91.78           H  
ATOM   3010  C   LEU A 192      29.668  -2.962 -31.696  1.00 91.78           C  
ATOM   3011  CB  LEU A 192      29.645  -1.618 -33.878  1.00 91.78           C  
ATOM   3012  HB2 LEU A 192      28.565  -1.517 -33.770  1.00 91.78           H  
ATOM   3013  HB3 LEU A 192      30.103  -0.784 -33.345  1.00 91.78           H  
ATOM   3014  O   LEU A 192      28.638  -2.382 -31.343  1.00 91.78           O  
ATOM   3015  CG  LEU A 192      29.989  -1.489 -35.374  1.00 91.78           C  
ATOM   3016  HG  LEU A 192      29.520  -2.303 -35.927  1.00 91.78           H  
ATOM   3017  CD1 LEU A 192      29.433  -0.167 -35.912  1.00 91.78           C  
ATOM   3018 HD11 LEU A 192      28.355  -0.132 -35.754  1.00 91.78           H  
ATOM   3019 HD12 LEU A 192      29.911   0.666 -35.396  1.00 91.78           H  
ATOM   3020 HD13 LEU A 192      29.639  -0.091 -36.980  1.00 91.78           H  
ATOM   3021  CD2 LEU A 192      31.492  -1.506 -35.648  1.00 91.78           C  
ATOM   3022 HD21 LEU A 192      31.674  -1.413 -36.719  1.00 91.78           H  
ATOM   3023 HD22 LEU A 192      31.986  -0.688 -35.122  1.00 91.78           H  
ATOM   3024 HD23 LEU A 192      31.925  -2.449 -35.316  1.00 91.78           H  
ATOM   3025  N   PRO A 193      30.403  -3.682 -30.830  1.00 89.80           N  
ATOM   3026  CA  PRO A 193      30.073  -3.804 -29.410  1.00 89.80           C  
ATOM   3027  HA  PRO A 193      29.028  -4.097 -29.308  1.00 89.80           H  
ATOM   3028  C   PRO A 193      30.334  -2.472 -28.677  1.00 89.80           C  
ATOM   3029  CB  PRO A 193      30.964  -4.940 -28.881  1.00 89.80           C  
ATOM   3030  HB2 PRO A 193      31.762  -4.538 -28.256  1.00 89.80           H  
ATOM   3031  HB3 PRO A 193      30.379  -5.670 -28.322  1.00 89.80           H  
ATOM   3032  O   PRO A 193      31.396  -1.887 -28.902  1.00 89.80           O  
ATOM   3033  CG  PRO A 193      31.579  -5.597 -30.115  1.00 89.80           C  
ATOM   3034  HG2 PRO A 193      30.931  -6.400 -30.464  1.00 89.80           H  
ATOM   3035  HG3 PRO A 193      32.586  -5.967 -29.923  1.00 89.80           H  
ATOM   3036  CD  PRO A 193      31.588  -4.469 -31.135  1.00 89.80           C  
ATOM   3037  HD2 PRO A 193      32.475  -3.851 -30.998  1.00 89.80           H  
ATOM   3038  HD3 PRO A 193      31.570  -4.886 -32.141  1.00 89.80           H  
ATOM   3039  N   PRO A 194      29.434  -1.963 -27.808  1.00 87.05           N  
ATOM   3040  CA  PRO A 194      29.689  -0.741 -27.040  1.00 87.05           C  
ATOM   3041  HA  PRO A 194      29.870   0.094 -27.717  1.00 87.05           H  
ATOM   3042  C   PRO A 194      30.897  -0.872 -26.109  1.00 87.05           C  
ATOM   3043  CB  PRO A 194      28.414  -0.478 -26.228  1.00 87.05           C  
ATOM   3044  HB2 PRO A 194      27.756   0.200 -26.771  1.00 87.05           H  
ATOM   3045  HB3 PRO A 194      28.628  -0.067 -25.241  1.00 87.05           H  
ATOM   3046  O   PRO A 194      31.531   0.126 -25.783  1.00 87.05           O  
ATOM   3047  CG  PRO A 194      27.739  -1.840 -26.129  1.00 87.05           C  
ATOM   3048  HG2 PRO A 194      26.655  -1.751 -26.062  1.00 87.05           H  
ATOM   3049  HG3 PRO A 194      28.130  -2.356 -25.252  1.00 87.05           H  
ATOM   3050  CD  PRO A 194      28.170  -2.556 -27.410  1.00 87.05           C  
ATOM   3051  HD2 PRO A 194      27.427  -2.404 -28.193  1.00 87.05           H  
ATOM   3052  HD3 PRO A 194      28.294  -3.620 -27.210  1.00 87.05           H  
ATOM   3053  N   GLU A 195      31.258  -2.087 -25.700  1.00 87.21           N  
ATOM   3054  H   GLU A 195      30.750  -2.890 -26.041  1.00 87.21           H  
ATOM   3055  CA  GLU A 195      32.300  -2.347 -24.706  1.00 87.21           C  
ATOM   3056  HA  GLU A 195      32.203  -1.589 -23.929  1.00 87.21           H  
ATOM   3057  C   GLU A 195      33.717  -2.189 -25.280  1.00 87.21           C  
ATOM   3058  CB  GLU A 195      32.099  -3.711 -24.014  1.00 87.21           C  
ATOM   3059  HB2 GLU A 195      32.679  -3.703 -23.091  1.00 87.21           H  
ATOM   3060  HB3 GLU A 195      32.508  -4.509 -24.633  1.00 87.21           H  
ATOM   3061  O   GLU A 195      34.682  -2.162 -24.522  1.00 87.21           O  
ATOM   3062  CG  GLU A 195      30.641  -4.064 -23.672  1.00 87.21           C  
ATOM   3063  HG2 GLU A 195      30.169  -3.178 -23.247  1.00 87.21           H  
ATOM   3064  HG3 GLU A 195      30.646  -4.845 -22.911  1.00 87.21           H  
ATOM   3065  CD  GLU A 195      29.824  -4.567 -24.877  1.00 87.21           C  
ATOM   3066  OE1 GLU A 195      28.594  -4.730 -24.764  1.00 87.21           O  
ATOM   3067  OE2 GLU A 195      30.379  -4.708 -25.987  1.00 87.21           O  
ATOM   3068  N   VAL A 196      33.870  -1.967 -26.596  1.00 87.05           N  
ATOM   3069  H   VAL A 196      33.053  -2.001 -27.189  1.00 87.05           H  
ATOM   3070  CA  VAL A 196      35.144  -1.458 -27.145  1.00 87.05           C  
ATOM   3071  HA  VAL A 196      35.938  -2.025 -26.660  1.00 87.05           H  
ATOM   3072  C   VAL A 196      35.408  -0.002 -26.752  1.00 87.05           C  
ATOM   3073  CB  VAL A 196      35.313  -1.677 -28.661  1.00 87.05           C  
ATOM   3074  HB  VAL A 196      36.368  -1.541 -28.897  1.00 87.05           H  
ATOM   3075  O   VAL A 196      36.541   0.466 -26.863  1.00 87.05           O  
ATOM   3076  CG1 VAL A 196      34.941  -3.104 -29.080  1.00 87.05           C  
ATOM   3077 HG11 VAL A 196      33.874  -3.277 -28.940  1.00 87.05           H  
ATOM   3078 HG12 VAL A 196      35.507  -3.818 -28.482  1.00 87.05           H  
ATOM   3079 HG13 VAL A 196      35.190  -3.250 -30.131  1.00 87.05           H  
ATOM   3080  CG2 VAL A 196      34.532  -0.670 -29.510  1.00 87.05           C  
ATOM   3081 HG21 VAL A 196      34.596  -0.940 -30.564  1.00 87.05           H  
ATOM   3082 HG22 VAL A 196      34.950   0.329 -29.387  1.00 87.05           H  
ATOM   3083 HG23 VAL A 196      33.486  -0.652 -29.204  1.00 87.05           H  
ATOM   3084  N   LEU A 197      34.383   0.709 -26.272  1.00 80.01           N  
ATOM   3085  H   LEU A 197      33.484   0.253 -26.217  1.00 80.01           H  
ATOM   3086  CA  LEU A 197      34.469   2.026 -25.634  1.00 80.01           C  
ATOM   3087  HA  LEU A 197      35.333   2.558 -26.033  1.00 80.01           H  
ATOM   3088  C   LEU A 197      34.681   1.925 -24.108  1.00 80.01           C  
ATOM   3089  CB  LEU A 197      33.199   2.849 -25.939  1.00 80.01           C  
ATOM   3090  HB2 LEU A 197      33.352   3.863 -25.570  1.00 80.01           H  
ATOM   3091  HB3 LEU A 197      32.382   2.428 -25.352  1.00 80.01           H  
ATOM   3092  O   LEU A 197      34.532   2.931 -23.418  1.00 80.01           O  
ATOM   3093  CG  LEU A 197      32.752   2.931 -27.409  1.00 80.01           C  
ATOM   3094  HG  LEU A 197      32.680   1.935 -27.847  1.00 80.01           H  
ATOM   3095  CD1 LEU A 197      31.368   3.577 -27.460  1.00 80.01           C  
ATOM   3096 HD11 LEU A 197      31.396   4.546 -26.961  1.00 80.01           H  
ATOM   3097 HD12 LEU A 197      30.655   2.933 -26.946  1.00 80.01           H  
ATOM   3098 HD13 LEU A 197      31.046   3.703 -28.493  1.00 80.01           H  
ATOM   3099  CD2 LEU A 197      33.715   3.778 -28.245  1.00 80.01           C  
ATOM   3100 HD21 LEU A 197      33.383   3.787 -29.283  1.00 80.01           H  
ATOM   3101 HD22 LEU A 197      34.713   3.342 -28.191  1.00 80.01           H  
ATOM   3102 HD23 LEU A 197      33.741   4.797 -27.858  1.00 80.01           H  
ATOM   3103  N   LEU A 198      34.990   0.735 -23.577  1.00 76.19           N  
ATOM   3104  H   LEU A 198      35.105  -0.060 -24.189  1.00 76.19           H  
ATOM   3105  CA  LEU A 198      35.342   0.518 -22.172  1.00 76.19           C  
ATOM   3106  HA  LEU A 198      35.243   1.469 -21.649  1.00 76.19           H  
ATOM   3107  C   LEU A 198      36.806   0.056 -22.029  1.00 76.19           C  
ATOM   3108  CB  LEU A 198      34.374  -0.485 -21.525  1.00 76.19           C  
ATOM   3109  HB2 LEU A 198      34.675  -0.639 -20.489  1.00 76.19           H  
ATOM   3110  HB3 LEU A 198      34.469  -1.439 -22.043  1.00 76.19           H  
ATOM   3111  O   LEU A 198      37.371  -0.517 -22.968  1.00 76.19           O  
ATOM   3112  CG  LEU A 198      32.900  -0.053 -21.527  1.00 76.19           C  
ATOM   3113  HG  LEU A 198      32.578   0.172 -22.543  1.00 76.19           H  
ATOM   3114  CD1 LEU A 198      32.040  -1.193 -20.992  1.00 76.19           C  
ATOM   3115 HD11 LEU A 198      32.193  -1.318 -19.920  1.00 76.19           H  
ATOM   3116 HD12 LEU A 198      32.294  -2.127 -21.492  1.00 76.19           H  
ATOM   3117 HD13 LEU A 198      30.992  -0.973 -21.197  1.00 76.19           H  
ATOM   3118  CD2 LEU A 198      32.661   1.170 -20.640  1.00 76.19           C  
ATOM   3119 HD21 LEU A 198      33.174   2.034 -21.064  1.00 76.19           H  
ATOM   3120 HD22 LEU A 198      31.593   1.384 -20.595  1.00 76.19           H  
ATOM   3121 HD23 LEU A 198      33.032   0.986 -19.632  1.00 76.19           H  
ATOM   3122  N   PRO A 199      37.450   0.288 -20.865  1.00 68.86           N  
ATOM   3123  CA  PRO A 199      38.843  -0.097 -20.654  1.00 68.86           C  
ATOM   3124  HA  PRO A 199      39.436   0.423 -21.406  1.00 68.86           H  
ATOM   3125  C   PRO A 199      39.073  -1.612 -20.764  1.00 68.86           C  
ATOM   3126  CB  PRO A 199      39.221   0.419 -19.262  1.00 68.86           C  
ATOM   3127  HB2 PRO A 199      39.039  -0.351 -18.512  1.00 68.86           H  
ATOM   3128  HB3 PRO A 199      40.256   0.759 -19.221  1.00 68.86           H  
ATOM   3129  O   PRO A 199      38.124  -2.393 -20.645  1.00 68.86           O  
ATOM   3130  CG  PRO A 199      38.246   1.570 -19.045  1.00 68.86           C  
ATOM   3131  HG2 PRO A 199      38.099   1.770 -17.984  1.00 68.86           H  
ATOM   3132  HG3 PRO A 199      38.602   2.460 -19.563  1.00 68.86           H  
ATOM   3133  CD  PRO A 199      36.978   1.054 -19.720  1.00 68.86           C  
ATOM   3134  HD2 PRO A 199      36.435   0.395 -19.042  1.00 68.86           H  
ATOM   3135  HD3 PRO A 199      36.354   1.901 -20.004  1.00 68.86           H  
ATOM   3136  N   PRO A 200      40.334  -2.060 -20.919  1.00 74.12           N  
ATOM   3137  CA  PRO A 200      40.630  -3.472 -21.115  1.00 74.12           C  
ATOM   3138  HA  PRO A 200      40.134  -3.786 -22.033  1.00 74.12           H  
ATOM   3139  C   PRO A 200      40.140  -4.360 -19.970  1.00 74.12           C  
ATOM   3140  CB  PRO A 200      42.140  -3.558 -21.299  1.00 74.12           C  
ATOM   3141  HB2 PRO A 200      42.613  -3.744 -20.335  1.00 74.12           H  
ATOM   3142  HB3 PRO A 200      42.396  -4.342 -22.011  1.00 74.12           H  
ATOM   3143  O   PRO A 200      40.508  -4.156 -18.811  1.00 74.12           O  
ATOM   3144  CG  PRO A 200      42.521  -2.169 -21.804  1.00 74.12           C  
ATOM   3145  HG2 PRO A 200      43.559  -1.918 -21.588  1.00 74.12           H  
ATOM   3146  HG3 PRO A 200      42.315  -2.099 -22.872  1.00 74.12           H  
ATOM   3147  CD  PRO A 200      41.544  -1.264 -21.064  1.00 74.12           C  
ATOM   3148  HD2 PRO A 200      41.936  -1.016 -20.078  1.00 74.12           H  
ATOM   3149  HD3 PRO A 200      41.376  -0.357 -21.646  1.00 74.12           H  
ATOM   3150  N   GLY A 201      39.334  -5.356 -20.324  1.00 72.99           N  
ATOM   3151  H   GLY A 201      39.190  -5.521 -21.310  1.00 72.99           H  
ATOM   3152  CA  GLY A 201      38.576  -6.195 -19.408  1.00 72.99           C  
ATOM   3153  HA2 GLY A 201      39.260  -6.725 -18.746  1.00 72.99           H  
ATOM   3154  HA3 GLY A 201      37.923  -5.564 -18.804  1.00 72.99           H  
ATOM   3155  C   GLY A 201      37.714  -7.219 -20.149  1.00 72.99           C  
ATOM   3156  O   GLY A 201      37.762  -7.337 -21.375  1.00 72.99           O  
ATOM   3157  N   THR A 202      36.920  -7.958 -19.379  1.00 80.20           N  
ATOM   3158  H   THR A 202      36.893  -7.765 -18.388  1.00 80.20           H  
ATOM   3159  CA  THR A 202      36.018  -9.003 -19.873  1.00 80.20           C  
ATOM   3160  HA  THR A 202      36.119  -9.107 -20.953  1.00 80.20           H  
ATOM   3161  C   THR A 202      34.583  -8.603 -19.555  1.00 80.20           C  
ATOM   3162  CB  THR A 202      36.367 -10.354 -19.235  1.00 80.20           C  
ATOM   3163  HB  THR A 202      36.280 -10.283 -18.151  1.00 80.20           H  
ATOM   3164  O   THR A 202      34.239  -8.420 -18.388  1.00 80.20           O  
ATOM   3165  CG2 THR A 202      35.477 -11.482 -19.733  1.00 80.20           C  
ATOM   3166 HG21 THR A 202      35.496 -11.509 -20.823  1.00 80.20           H  
ATOM   3167 HG22 THR A 202      35.814 -12.438 -19.332  1.00 80.20           H  
ATOM   3168 HG23 THR A 202      34.455 -11.313 -19.396  1.00 80.20           H  
ATOM   3169  OG1 THR A 202      37.688 -10.722 -19.563  1.00 80.20           O  
ATOM   3170  HG1 THR A 202      37.830 -11.603 -19.208  1.00 80.20           H  
ATOM   3171  N   TYR A 203      33.753  -8.472 -20.587  1.00 80.03           N  
ATOM   3172  H   TYR A 203      34.097  -8.691 -21.510  1.00 80.03           H  
ATOM   3173  CA  TYR A 203      32.392  -7.953 -20.499  1.00 80.03           C  
ATOM   3174  HA  TYR A 203      32.176  -7.674 -19.467  1.00 80.03           H  
ATOM   3175  C   TYR A 203      31.388  -9.027 -20.916  1.00 80.03           C  
ATOM   3176  CB  TYR A 203      32.273  -6.675 -21.339  1.00 80.03           C  
ATOM   3177  HB2 TYR A 203      32.491  -6.901 -22.383  1.00 80.03           H  
ATOM   3178  HB3 TYR A 203      31.241  -6.327 -21.285  1.00 80.03           H  
ATOM   3179  O   TYR A 203      31.315  -9.420 -22.080  1.00 80.03           O  
ATOM   3180  CG  TYR A 203      33.186  -5.563 -20.860  1.00 80.03           C  
ATOM   3181  CD1 TYR A 203      32.799  -4.789 -19.751  1.00 80.03           C  
ATOM   3182  HD1 TYR A 203      31.841  -4.958 -19.282  1.00 80.03           H  
ATOM   3183  CD2 TYR A 203      34.435  -5.339 -21.475  1.00 80.03           C  
ATOM   3184  HD2 TYR A 203      34.731  -5.929 -22.330  1.00 80.03           H  
ATOM   3185  CE1 TYR A 203      33.672  -3.815 -19.234  1.00 80.03           C  
ATOM   3186  HE1 TYR A 203      33.386  -3.238 -18.367  1.00 80.03           H  
ATOM   3187  CE2 TYR A 203      35.303  -4.349 -20.971  1.00 80.03           C  
ATOM   3188  HE2 TYR A 203      36.255  -4.167 -21.447  1.00 80.03           H  
ATOM   3189  OH  TYR A 203      35.781  -2.677 -19.310  1.00 80.03           O  
ATOM   3190  HH  TYR A 203      36.582  -2.611 -19.835  1.00 80.03           H  
ATOM   3191  CZ  TYR A 203      34.928  -3.595 -19.837  1.00 80.03           C  
ATOM   3192  N   HIS A 204      30.622  -9.513 -19.942  1.00 76.17           N  
ATOM   3193  H   HIS A 204      30.711  -9.115 -19.018  1.00 76.17           H  
ATOM   3194  CA  HIS A 204      29.533 -10.460 -20.154  1.00 76.17           C  
ATOM   3195  HA  HIS A 204      29.724 -11.064 -21.042  1.00 76.17           H  
ATOM   3196  C   HIS A 204      28.233  -9.681 -20.362  1.00 76.17           C  
ATOM   3197  CB  HIS A 204      29.425 -11.397 -18.939  1.00 76.17           C  
ATOM   3198  HB2 HIS A 204      29.288 -10.805 -18.035  1.00 76.17           H  
ATOM   3199  HB3 HIS A 204      28.536 -12.016 -19.062  1.00 76.17           H  
ATOM   3200  O   HIS A 204      27.716  -9.118 -19.399  1.00 76.17           O  
ATOM   3201  CG  HIS A 204      30.611 -12.307 -18.742  1.00 76.17           C  
ATOM   3202  CD2 HIS A 204      31.814 -11.984 -18.171  1.00 76.17           C  
ATOM   3203  HD2 HIS A 204      32.094 -11.014 -17.786  1.00 76.17           H  
ATOM   3204  ND1 HIS A 204      30.671 -13.639 -19.083  1.00 76.17           N  
ATOM   3205  HD1 HIS A 204      29.928 -14.175 -19.508  1.00 76.17           H  
ATOM   3206  CE1 HIS A 204      31.883 -14.103 -18.736  1.00 76.17           C  
ATOM   3207  HE1 HIS A 204      32.222 -15.118 -18.880  1.00 76.17           H  
ATOM   3208  NE2 HIS A 204      32.618 -13.130 -18.175  1.00 76.17           N  
ATOM   3209  N   THR A 205      27.710  -9.670 -21.589  1.00 75.48           N  
ATOM   3210  H   THR A 205      28.188 -10.153 -22.336  1.00 75.48           H  
ATOM   3211  CA  THR A 205      26.351  -9.178 -21.867  1.00 75.48           C  
ATOM   3212  HA  THR A 205      26.045  -8.501 -21.069  1.00 75.48           H  
ATOM   3213  C   THR A 205      25.361 -10.334 -21.896  1.00 75.48           C  
ATOM   3214  CB  THR A 205      26.232  -8.392 -23.185  1.00 75.48           C  
ATOM   3215  HB  THR A 205      25.281  -7.860 -23.177  1.00 75.48           H  
ATOM   3216  O   THR A 205      25.737 -11.503 -22.015  1.00 75.48           O  
ATOM   3217  CG2 THR A 205      27.342  -7.369 -23.387  1.00 75.48           C  
ATOM   3218 HG21 THR A 205      27.111  -6.769 -24.268  1.00 75.48           H  
ATOM   3219 HG22 THR A 205      27.385  -6.706 -22.523  1.00 75.48           H  
ATOM   3220 HG23 THR A 205      28.308  -7.855 -23.522  1.00 75.48           H  
ATOM   3221  OG1 THR A 205      26.234  -9.265 -24.301  1.00 75.48           O  
ATOM   3222  HG1 THR A 205      27.140  -9.576 -24.359  1.00 75.48           H  
ATOM   3223  N   THR A 206      24.073 -10.003 -21.916  1.00 73.02           N  
ATOM   3224  H   THR A 206      23.845  -9.040 -21.715  1.00 73.02           H  
ATOM   3225  CA  THR A 206      22.976 -10.970 -22.094  1.00 73.02           C  
ATOM   3226  HA  THR A 206      23.013 -11.680 -21.268  1.00 73.02           H  
ATOM   3227  C   THR A 206      23.053 -11.793 -23.403  1.00 73.02           C  
ATOM   3228  CB  THR A 206      21.638 -10.210 -22.009  1.00 73.02           C  
ATOM   3229  HB  THR A 206      21.550  -9.543 -22.866  1.00 73.02           H  
ATOM   3230  O   THR A 206      22.366 -12.803 -23.520  1.00 73.02           O  
ATOM   3231  CG2 THR A 206      20.405 -11.118 -21.962  1.00 73.02           C  
ATOM   3232 HG21 THR A 206      20.235 -11.578 -22.935  1.00 73.02           H  
ATOM   3233 HG22 THR A 206      19.527 -10.526 -21.704  1.00 73.02           H  
ATOM   3234 HG23 THR A 206      20.546 -11.893 -21.208  1.00 73.02           H  
ATOM   3235  OG1 THR A 206      21.577  -9.429 -20.832  1.00 73.02           O  
ATOM   3236  HG1 THR A 206      22.214  -8.712 -20.871  1.00 73.02           H  
ATOM   3237  N   SER A 207      23.856 -11.402 -24.408  1.00 77.10           N  
ATOM   3238  H   SER A 207      24.490 -10.638 -24.225  1.00 77.10           H  
ATOM   3239  CA  SER A 207      23.877 -12.071 -25.731  1.00 77.10           C  
ATOM   3240  HA  SER A 207      23.293 -12.990 -25.670  1.00 77.10           H  
ATOM   3241  C   SER A 207      25.249 -12.516 -26.250  1.00 77.10           C  
ATOM   3242  CB  SER A 207      23.188 -11.186 -26.770  1.00 77.10           C  
ATOM   3243  HB2 SER A 207      22.168 -10.982 -26.443  1.00 77.10           H  
ATOM   3244  HB3 SER A 207      23.151 -11.735 -27.711  1.00 77.10           H  
ATOM   3245  O   SER A 207      25.329 -13.469 -27.032  1.00 77.10           O  
ATOM   3246  OG  SER A 207      23.863  -9.961 -26.990  1.00 77.10           O  
ATOM   3247  HG  SER A 207      24.115  -9.573 -26.149  1.00 77.10           H  
ATOM   3248  N   TYR A 208      26.319 -11.852 -25.818  1.00 84.48           N  
ATOM   3249  H   TYR A 208      26.181 -11.086 -25.174  1.00 84.48           H  
ATOM   3250  CA  TYR A 208      27.702 -12.185 -26.146  1.00 84.48           C  
ATOM   3251  HA  TYR A 208      27.771 -13.264 -26.287  1.00 84.48           H  
ATOM   3252  C   TYR A 208      28.649 -11.819 -25.001  1.00 84.48           C  
ATOM   3253  CB  TYR A 208      28.146 -11.497 -27.453  1.00 84.48           C  
ATOM   3254  HB2 TYR A 208      27.528 -11.871 -28.270  1.00 84.48           H  
ATOM   3255  HB3 TYR A 208      29.175 -11.782 -27.676  1.00 84.48           H  
ATOM   3256  O   TYR A 208      28.411 -10.898 -24.218  1.00 84.48           O  
ATOM   3257  CG  TYR A 208      28.063  -9.982 -27.423  1.00 84.48           C  
ATOM   3258  CD1 TYR A 208      26.910  -9.348 -27.919  1.00 84.48           C  
ATOM   3259  HD1 TYR A 208      26.120  -9.936 -28.362  1.00 84.48           H  
ATOM   3260  CD2 TYR A 208      29.087  -9.214 -26.827  1.00 84.48           C  
ATOM   3261  HD2 TYR A 208      29.974  -9.691 -26.438  1.00 84.48           H  
ATOM   3262  CE1 TYR A 208      26.751  -7.960 -27.767  1.00 84.48           C  
ATOM   3263  HE1 TYR A 208      25.839  -7.475 -28.083  1.00 84.48           H  
ATOM   3264  CE2 TYR A 208      28.923  -7.824 -26.663  1.00 84.48           C  
ATOM   3265  HE2 TYR A 208      29.674  -7.231 -26.162  1.00 84.48           H  
ATOM   3266  OH  TYR A 208      27.523  -5.876 -26.934  1.00 84.48           O  
ATOM   3267  HH  TYR A 208      28.075  -5.508 -26.240  1.00 84.48           H  
ATOM   3268  CZ  TYR A 208      27.743  -7.199 -27.119  1.00 84.48           C  
ATOM   3269  N   LEU A 209      29.771 -12.521 -24.967  1.00 84.25           N  
ATOM   3270  H   LEU A 209      29.877 -13.238 -25.671  1.00 84.25           H  
ATOM   3271  CA  LEU A 209      30.956 -12.192 -24.197  1.00 84.25           C  
ATOM   3272  HA  LEU A 209      30.684 -11.568 -23.346  1.00 84.25           H  
ATOM   3273  C   LEU A 209      31.928 -11.414 -25.094  1.00 84.25           C  
ATOM   3274  CB  LEU A 209      31.529 -13.523 -23.684  1.00 84.25           C  
ATOM   3275  HB2 LEU A 209      31.639 -14.204 -24.528  1.00 84.25           H  
ATOM   3276  HB3 LEU A 209      30.803 -13.965 -23.001  1.00 84.25           H  
ATOM   3277  O   LEU A 209      32.282 -11.898 -26.175  1.00 84.25           O  
ATOM   3278  CG  LEU A 209      32.885 -13.428 -22.971  1.00 84.25           C  
ATOM   3279  HG  LEU A 209      33.646 -13.063 -23.661  1.00 84.25           H  
ATOM   3280  CD1 LEU A 209      32.808 -12.491 -21.772  1.00 84.25           C  
ATOM   3281 HD11 LEU A 209      32.982 -11.464 -22.091  1.00 84.25           H  
ATOM   3282 HD12 LEU A 209      33.562 -12.768 -21.035  1.00 84.25           H  
ATOM   3283 HD13 LEU A 209      31.827 -12.557 -21.300  1.00 84.25           H  
ATOM   3284  CD2 LEU A 209      33.298 -14.821 -22.496  1.00 84.25           C  
ATOM   3285 HD21 LEU A 209      33.355 -15.496 -23.350  1.00 84.25           H  
ATOM   3286 HD22 LEU A 209      32.571 -15.203 -21.780  1.00 84.25           H  
ATOM   3287 HD23 LEU A 209      34.280 -14.771 -22.024  1.00 84.25           H  
ATOM   3288  N   LEU A 210      32.361 -10.236 -24.638  1.00 88.03           N  
ATOM   3289  H   LEU A 210      31.992  -9.903 -23.759  1.00 88.03           H  
ATOM   3290  CA  LEU A 210      33.500  -9.511 -25.199  1.00 88.03           C  
ATOM   3291  HA  LEU A 210      33.736  -9.951 -26.168  1.00 88.03           H  
ATOM   3292  C   LEU A 210      34.722  -9.663 -24.288  1.00 88.03           C  
ATOM   3293  CB  LEU A 210      33.169  -8.019 -25.415  1.00 88.03           C  
ATOM   3294  HB2 LEU A 210      33.139  -7.524 -24.445  1.00 88.03           H  
ATOM   3295  HB3 LEU A 210      32.184  -7.916 -25.871  1.00 88.03           H  
ATOM   3296  O   LEU A 210      34.642  -9.417 -23.086  1.00 88.03           O  
ATOM   3297  CG  LEU A 210      34.226  -7.326 -26.304  1.00 88.03           C  
ATOM   3298  HG  LEU A 210      35.228  -7.663 -26.038  1.00 88.03           H  
ATOM   3299  CD1 LEU A 210      33.968  -7.654 -27.768  1.00 88.03           C  
ATOM   3300 HD11 LEU A 210      32.948  -7.365 -28.022  1.00 88.03           H  
ATOM   3301 HD12 LEU A 210      34.663  -7.106 -28.403  1.00 88.03           H  
ATOM   3302 HD13 LEU A 210      34.105  -8.722 -27.938  1.00 88.03           H  
ATOM   3303  CD2 LEU A 210      34.219  -5.809 -26.175  1.00 88.03           C  
ATOM   3304 HD21 LEU A 210      35.002  -5.379 -26.799  1.00 88.03           H  
ATOM   3305 HD22 LEU A 210      33.251  -5.417 -26.488  1.00 88.03           H  
ATOM   3306 HD23 LEU A 210      34.419  -5.532 -25.140  1.00 88.03           H  
ATOM   3307  N   ILE A 211      35.876  -9.982 -24.867  1.00 85.79           N  
ATOM   3308  H   ILE A 211      35.860 -10.222 -25.848  1.00 85.79           H  
ATOM   3309  CA  ILE A 211      37.180  -9.835 -24.209  1.00 85.79           C  
ATOM   3310  HA  ILE A 211      37.038  -9.528 -23.174  1.00 85.79           H  
ATOM   3311  C   ILE A 211      37.942  -8.719 -24.926  1.00 85.79           C  
ATOM   3312  CB  ILE A 211      37.955 -11.172 -24.189  1.00 85.79           C  
ATOM   3313  HB  ILE A 211      38.170 -11.460 -25.218  1.00 85.79           H  
ATOM   3314  O   ILE A 211      38.163  -8.805 -26.134  1.00 85.79           O  
ATOM   3315  CG1 ILE A 211      37.124 -12.300 -23.530  1.00 85.79           C  
ATOM   3316 HG12 ILE A 211      36.136 -12.347 -23.987  1.00 85.79           H  
ATOM   3317 HG13 ILE A 211      36.994 -12.078 -22.470  1.00 85.79           H  
ATOM   3318  CG2 ILE A 211      39.294 -10.982 -23.451  1.00 85.79           C  
ATOM   3319 HG21 ILE A 211      39.896 -10.216 -23.939  1.00 85.79           H  
ATOM   3320 HG22 ILE A 211      39.873 -11.906 -23.465  1.00 85.79           H  
ATOM   3321 HG23 ILE A 211      39.112 -10.688 -22.417  1.00 85.79           H  
ATOM   3322  CD1 ILE A 211      37.737 -13.698 -23.673  1.00 85.79           C  
ATOM   3323 HD11 ILE A 211      38.664 -13.772 -23.105  1.00 85.79           H  
ATOM   3324 HD12 ILE A 211      37.931 -13.911 -24.725  1.00 85.79           H  
ATOM   3325 HD13 ILE A 211      37.035 -14.437 -23.286  1.00 85.79           H  
ATOM   3326  N   HIS A 212      38.333  -7.681 -24.188  1.00 83.56           N  
ATOM   3327  H   HIS A 212      38.100  -7.677 -23.206  1.00 83.56           H  
ATOM   3328  CA  HIS A 212      39.088  -6.531 -24.685  1.00 83.56           C  
ATOM   3329  HA  HIS A 212      39.224  -6.610 -25.764  1.00 83.56           H  
ATOM   3330  C   HIS A 212      40.468  -6.497 -24.016  1.00 83.56           C  
ATOM   3331  CB  HIS A 212      38.271  -5.261 -24.405  1.00 83.56           C  
ATOM   3332  HB2 HIS A 212      38.105  -5.163 -23.332  1.00 83.56           H  
ATOM   3333  HB3 HIS A 212      37.294  -5.367 -24.877  1.00 83.56           H  
ATOM   3334  O   HIS A 212      40.574  -6.129 -22.845  1.00 83.56           O  
ATOM   3335  CG  HIS A 212      38.905  -3.986 -24.904  1.00 83.56           C  
ATOM   3336  CD2 HIS A 212      38.342  -3.112 -25.785  1.00 83.56           C  
ATOM   3337  HD2 HIS A 212      37.387  -3.261 -26.266  1.00 83.56           H  
ATOM   3338  ND1 HIS A 212      40.126  -3.462 -24.550  1.00 83.56           N  
ATOM   3339  HD1 HIS A 212      40.807  -3.913 -23.956  1.00 83.56           H  
ATOM   3340  CE1 HIS A 212      40.285  -2.296 -25.198  1.00 83.56           C  
ATOM   3341  HE1 HIS A 212      41.170  -1.679 -25.159  1.00 83.56           H  
ATOM   3342  NE2 HIS A 212      39.209  -2.027 -25.952  1.00 83.56           N  
ATOM   3343  N   ASP A 213      41.544  -6.845 -24.726  1.00 80.73           N  
ATOM   3344  H   ASP A 213      41.433  -7.071 -25.704  1.00 80.73           H  
ATOM   3345  CA  ASP A 213      42.897  -6.901 -24.130  1.00 80.73           C  
ATOM   3346  HA  ASP A 213      42.782  -7.198 -23.088  1.00 80.73           H  
ATOM   3347  C   ASP A 213      43.612  -5.531 -24.080  1.00 80.73           C  
ATOM   3348  CB  ASP A 213      43.736  -8.024 -24.777  1.00 80.73           C  
ATOM   3349  HB2 ASP A 213      44.682  -8.092 -24.240  1.00 80.73           H  
ATOM   3350  HB3 ASP A 213      43.209  -8.966 -24.624  1.00 80.73           H  
ATOM   3351  O   ASP A 213      44.403  -5.257 -23.166  1.00 80.73           O  
ATOM   3352  CG  ASP A 213      44.046  -7.880 -26.275  1.00 80.73           C  
ATOM   3353  OD1 ASP A 213      43.951  -6.747 -26.798  1.00 80.73           O  
ATOM   3354  OD2 ASP A 213      44.388  -8.916 -26.895  1.00 80.73           O  
ATOM   3355  N   GLY A 214      43.237  -4.636 -24.994  1.00 75.20           N  
ATOM   3356  H   GLY A 214      42.670  -5.008 -25.742  1.00 75.20           H  
ATOM   3357  CA  GLY A 214      43.839  -3.324 -25.227  1.00 75.20           C  
ATOM   3358  HA2 GLY A 214      44.893  -3.345 -24.951  1.00 75.20           H  
ATOM   3359  HA3 GLY A 214      43.330  -2.552 -24.649  1.00 75.20           H  
ATOM   3360  C   GLY A 214      43.745  -2.961 -26.703  1.00 75.20           C  
ATOM   3361  O   GLY A 214      43.101  -1.974 -27.052  1.00 75.20           O  
ATOM   3362  N   ASP A 215      44.297  -3.840 -27.536  1.00 83.99           N  
ATOM   3363  H   ASP A 215      44.709  -4.673 -27.141  1.00 83.99           H  
ATOM   3364  CA  ASP A 215      44.397  -3.678 -28.988  1.00 83.99           C  
ATOM   3365  HA  ASP A 215      44.277  -2.628 -29.252  1.00 83.99           H  
ATOM   3366  C   ASP A 215      43.323  -4.494 -29.720  1.00 83.99           C  
ATOM   3367  CB  ASP A 215      45.789  -4.142 -29.454  1.00 83.99           C  
ATOM   3368  HB2 ASP A 215      45.867  -5.216 -29.289  1.00 83.99           H  
ATOM   3369  HB3 ASP A 215      45.872  -3.967 -30.527  1.00 83.99           H  
ATOM   3370  O   ASP A 215      42.948  -4.175 -30.850  1.00 83.99           O  
ATOM   3371  CG  ASP A 215      46.973  -3.456 -28.761  1.00 83.99           C  
ATOM   3372  OD1 ASP A 215      46.838  -2.280 -28.358  1.00 83.99           O  
ATOM   3373  OD2 ASP A 215      48.019  -4.137 -28.645  1.00 83.99           O  
ATOM   3374  N   ARG A 216      42.823  -5.570 -29.096  1.00 86.90           N  
ATOM   3375  H   ARG A 216      43.207  -5.804 -28.191  1.00 86.90           H  
ATOM   3376  CA  ARG A 216      41.924  -6.553 -29.710  1.00 86.90           C  
ATOM   3377  HA  ARG A 216      41.645  -6.200 -30.702  1.00 86.90           H  
ATOM   3378  C   ARG A 216      40.642  -6.750 -28.921  1.00 86.90           C  
ATOM   3379  CB  ARG A 216      42.634  -7.897 -29.867  1.00 86.90           C  
ATOM   3380  HB2 ARG A 216      42.913  -8.267 -28.880  1.00 86.90           H  
ATOM   3381  HB3 ARG A 216      41.947  -8.613 -30.317  1.00 86.90           H  
ATOM   3382  O   ARG A 216      40.624  -6.758 -27.690  1.00 86.90           O  
ATOM   3383  CG  ARG A 216      43.878  -7.779 -30.747  1.00 86.90           C  
ATOM   3384  HG2 ARG A 216      44.549  -7.013 -30.360  1.00 86.90           H  
ATOM   3385  HG3 ARG A 216      43.581  -7.518 -31.763  1.00 86.90           H  
ATOM   3386  CD  ARG A 216      44.624  -9.105 -30.740  1.00 86.90           C  
ATOM   3387  HD2 ARG A 216      44.876  -9.338 -29.706  1.00 86.90           H  
ATOM   3388  HD3 ARG A 216      43.969  -9.881 -31.137  1.00 86.90           H  
ATOM   3389  NE  ARG A 216      45.842  -8.997 -31.558  1.00 86.90           N  
ATOM   3390  HE  ARG A 216      45.884  -8.193 -32.168  1.00 86.90           H  
ATOM   3391  NH1 ARG A 216      46.971 -10.748 -30.620  1.00 86.90           N  
ATOM   3392 HH11 ARG A 216      46.222 -10.799 -29.943  1.00 86.90           H  
ATOM   3393 HH12 ARG A 216      47.840 -11.233 -30.447  1.00 86.90           H  
ATOM   3394  NH2 ARG A 216      47.962  -9.497 -32.191  1.00 86.90           N  
ATOM   3395 HH21 ARG A 216      47.960  -8.658 -32.752  1.00 86.90           H  
ATOM   3396 HH22 ARG A 216      48.821 -10.008 -32.047  1.00 86.90           H  
ATOM   3397  CZ  ARG A 216      46.916  -9.750 -31.457  1.00 86.90           C  
ATOM   3398  N   ALA A 217      39.579  -6.967 -29.684  1.00 87.65           N  
ATOM   3399  H   ALA A 217      39.721  -6.922 -30.683  1.00 87.65           H  
ATOM   3400  CA  ALA A 217      38.233  -7.261 -29.235  1.00 87.65           C  
ATOM   3401  HA  ALA A 217      38.183  -7.241 -28.147  1.00 87.65           H  
ATOM   3402  C   ALA A 217      37.838  -8.659 -29.735  1.00 87.65           C  
ATOM   3403  CB  ALA A 217      37.331  -6.154 -29.792  1.00 87.65           C  
ATOM   3404  HB1 ALA A 217      37.453  -6.095 -30.873  1.00 87.65           H  
ATOM   3405  HB2 ALA A 217      37.603  -5.197 -29.347  1.00 87.65           H  
ATOM   3406  HB3 ALA A 217      36.286  -6.367 -29.571  1.00 87.65           H  
ATOM   3407  O   ALA A 217      37.761  -8.890 -30.945  1.00 87.65           O  
ATOM   3408  N   VAL A 218      37.595  -9.592 -28.811  1.00 88.81           N  
ATOM   3409  H   VAL A 218      37.716  -9.335 -27.842  1.00 88.81           H  
ATOM   3410  CA  VAL A 218      37.162 -10.965 -29.111  1.00 88.81           C  
ATOM   3411  HA  VAL A 218      37.253 -11.120 -30.186  1.00 88.81           H  
ATOM   3412  C   VAL A 218      35.698 -11.149 -28.717  1.00 88.81           C  
ATOM   3413  CB  VAL A 218      38.061 -12.024 -28.445  1.00 88.81           C  
ATOM   3414  HB  VAL A 218      37.969 -11.952 -27.362  1.00 88.81           H  
ATOM   3415  O   VAL A 218      35.373 -11.053 -27.537  1.00 88.81           O  
ATOM   3416  CG1 VAL A 218      37.652 -13.441 -28.877  1.00 88.81           C  
ATOM   3417 HG11 VAL A 218      36.640 -13.657 -28.533  1.00 88.81           H  
ATOM   3418 HG12 VAL A 218      38.323 -14.171 -28.426  1.00 88.81           H  
ATOM   3419 HG13 VAL A 218      37.692 -13.528 -29.963  1.00 88.81           H  
ATOM   3420  CG2 VAL A 218      39.538 -11.833 -28.821  1.00 88.81           C  
ATOM   3421 HG21 VAL A 218      39.654 -11.842 -29.905  1.00 88.81           H  
ATOM   3422 HG22 VAL A 218      39.896 -10.878 -28.436  1.00 88.81           H  
ATOM   3423 HG23 VAL A 218      40.143 -12.623 -28.377  1.00 88.81           H  
ATOM   3424  N   VAL A 219      34.831 -11.434 -29.692  1.00 88.46           N  
ATOM   3425  H   VAL A 219      35.201 -11.473 -30.631  1.00 88.46           H  
ATOM   3426  CA  VAL A 219      33.380 -11.644 -29.521  1.00 88.46           C  
ATOM   3427  HA  VAL A 219      33.090 -11.295 -28.530  1.00 88.46           H  
ATOM   3428  C   VAL A 219      33.023 -13.130 -29.638  1.00 88.46           C  
ATOM   3429  CB  VAL A 219      32.562 -10.841 -30.558  1.00 88.46           C  
ATOM   3430  HB  VAL A 219      32.755 -11.250 -31.550  1.00 88.46           H  
ATOM   3431  O   VAL A 219      33.323 -13.768 -30.653  1.00 88.46           O  
ATOM   3432  CG1 VAL A 219      31.053 -10.940 -30.284  1.00 88.46           C  
ATOM   3433 HG11 VAL A 219      30.503 -10.320 -30.992  1.00 88.46           H  
ATOM   3434 HG12 VAL A 219      30.708 -11.969 -30.382  1.00 88.46           H  
ATOM   3435 HG13 VAL A 219      30.835 -10.588 -29.275  1.00 88.46           H  
ATOM   3436  CG2 VAL A 219      32.899  -9.349 -30.595  1.00 88.46           C  
ATOM   3437 HG21 VAL A 219      32.372  -8.879 -31.426  1.00 88.46           H  
ATOM   3438 HG22 VAL A 219      33.968  -9.192 -30.738  1.00 88.46           H  
ATOM   3439 HG23 VAL A 219      32.570  -8.880 -29.668  1.00 88.46           H  
ATOM   3440  N   THR A 220      32.311 -13.663 -28.646  1.00 87.28           N  
ATOM   3441  H   THR A 220      32.155 -13.091 -27.828  1.00 87.28           H  
ATOM   3442  CA  THR A 220      31.728 -15.024 -28.628  1.00 87.28           C  
ATOM   3443  HA  THR A 220      31.699 -15.433 -29.638  1.00 87.28           H  
ATOM   3444  C   THR A 220      30.295 -14.990 -28.100  1.00 87.28           C  
ATOM   3445  CB  THR A 220      32.538 -15.981 -27.736  1.00 87.28           C  
ATOM   3446  HB  THR A 220      31.953 -16.884 -27.559  1.00 87.28           H  
ATOM   3447  O   THR A 220      30.039 -14.270 -27.140  1.00 87.28           O  
ATOM   3448  CG2 THR A 220      33.867 -16.386 -28.366  1.00 87.28           C  
ATOM   3449 HG21 THR A 220      33.677 -16.892 -29.312  1.00 87.28           H  
ATOM   3450 HG22 THR A 220      34.386 -17.070 -27.694  1.00 87.28           H  
ATOM   3451 HG23 THR A 220      34.485 -15.502 -28.526  1.00 87.28           H  
ATOM   3452  OG1 THR A 220      32.853 -15.386 -26.501  1.00 87.28           O  
ATOM   3453  HG1 THR A 220      32.081 -14.896 -26.207  1.00 87.28           H  
ATOM   3454  N   TYR A 221      29.369 -15.759 -28.675  1.00 85.56           N  
ATOM   3455  H   TYR A 221      29.626 -16.397 -29.414  1.00 85.56           H  
ATOM   3456  CA  TYR A 221      27.957 -15.776 -28.260  1.00 85.56           C  
ATOM   3457  HA  TYR A 221      27.734 -14.844 -27.741  1.00 85.56           H  
ATOM   3458  C   TYR A 221      27.673 -16.907 -27.264  1.00 85.56           C  
ATOM   3459  CB  TYR A 221      27.023 -15.810 -29.485  1.00 85.56           C  
ATOM   3460  HB2 TYR A 221      27.163 -16.742 -30.032  1.00 85.56           H  
ATOM   3461  HB3 TYR A 221      25.991 -15.792 -29.135  1.00 85.56           H  
ATOM   3462  O   TYR A 221      28.436 -17.868 -27.154  1.00 85.56           O  
ATOM   3463  CG  TYR A 221      27.233 -14.642 -30.433  1.00 85.56           C  
ATOM   3464  CD1 TYR A 221      26.397 -13.510 -30.368  1.00 85.56           C  
ATOM   3465  HD1 TYR A 221      25.561 -13.493 -29.684  1.00 85.56           H  
ATOM   3466  CD2 TYR A 221      28.338 -14.647 -31.307  1.00 85.56           C  
ATOM   3467  HD2 TYR A 221      28.968 -15.522 -31.365  1.00 85.56           H  
ATOM   3468  CE1 TYR A 221      26.707 -12.363 -31.127  1.00 85.56           C  
ATOM   3469  HE1 TYR A 221      26.104 -11.470 -31.052  1.00 85.56           H  
ATOM   3470  CE2 TYR A 221      28.680 -13.491 -32.027  1.00 85.56           C  
ATOM   3471  HE2 TYR A 221      29.575 -13.477 -32.631  1.00 85.56           H  
ATOM   3472  OH  TYR A 221      28.282 -11.199 -32.529  1.00 85.56           O  
ATOM   3473  HH  TYR A 221      29.208 -11.244 -32.778  1.00 85.56           H  
ATOM   3474  CZ  TYR A 221      27.878 -12.338 -31.913  1.00 85.56           C  
ATOM   3475  N   GLU A 222      26.569 -16.788 -26.526  1.00 79.52           N  
ATOM   3476  H   GLU A 222      25.996 -15.963 -26.633  1.00 79.52           H  
ATOM   3477  CA  GLU A 222      26.180 -17.769 -25.508  1.00 79.52           C  
ATOM   3478  HA  GLU A 222      26.975 -17.800 -24.763  1.00 79.52           H  
ATOM   3479  C   GLU A 222      26.034 -19.181 -26.104  1.00 79.52           C  
ATOM   3480  CB  GLU A 222      24.895 -17.284 -24.814  1.00 79.52           C  
ATOM   3481  HB2 GLU A 222      25.101 -16.322 -24.345  1.00 79.52           H  
ATOM   3482  HB3 GLU A 222      24.123 -17.124 -25.567  1.00 79.52           H  
ATOM   3483  O   GLU A 222      25.316 -19.388 -27.085  1.00 79.52           O  
ATOM   3484  CG  GLU A 222      24.334 -18.237 -23.747  1.00 79.52           C  
ATOM   3485  HG2 GLU A 222      23.573 -17.703 -23.178  1.00 79.52           H  
ATOM   3486  HG3 GLU A 222      23.840 -19.065 -24.255  1.00 79.52           H  
ATOM   3487  CD  GLU A 222      25.400 -18.783 -22.787  1.00 79.52           C  
ATOM   3488  OE1 GLU A 222      25.335 -20.001 -22.509  1.00 79.52           O  
ATOM   3489  OE2 GLU A 222      26.323 -18.022 -22.425  1.00 79.52           O  
ATOM   3490  N   GLY A 223      26.730 -20.163 -25.522  1.00 72.53           N  
ATOM   3491  H   GLY A 223      27.210 -19.946 -24.660  1.00 72.53           H  
ATOM   3492  CA  GLY A 223      26.785 -21.546 -26.010  1.00 72.53           C  
ATOM   3493  HA2 GLY A 223      25.767 -21.914 -26.141  1.00 72.53           H  
ATOM   3494  HA3 GLY A 223      27.262 -22.153 -25.241  1.00 72.53           H  
ATOM   3495  C   GLY A 223      27.558 -21.778 -27.323  1.00 72.53           C  
ATOM   3496  O   GLY A 223      27.432 -22.858 -27.907  1.00 72.53           O  
ATOM   3497  N   ASP A 224      28.345 -20.813 -27.811  1.00 75.16           N  
ATOM   3498  H   ASP A 224      28.371 -19.917 -27.345  1.00 75.16           H  
ATOM   3499  CA  ASP A 224      29.235 -21.014 -28.963  1.00 75.16           C  
ATOM   3500  HA  ASP A 224      28.649 -21.413 -29.791  1.00 75.16           H  
ATOM   3501  C   ASP A 224      30.362 -22.013 -28.643  1.00 75.16           C  
ATOM   3502  CB  ASP A 224      29.879 -19.697 -29.423  1.00 75.16           C  
ATOM   3503  HB2 ASP A 224      30.753 -19.946 -30.023  1.00 75.16           H  
ATOM   3504  HB3 ASP A 224      30.239 -19.141 -28.557  1.00 75.16           H  
ATOM   3505  O   ASP A 224      31.099 -21.870 -27.671  1.00 75.16           O  
ATOM   3506  CG  ASP A 224      29.004 -18.796 -30.292  1.00 75.16           C  
ATOM   3507  OD1 ASP A 224      27.852 -19.147 -30.627  1.00 75.16           O  
ATOM   3508  OD2 ASP A 224      29.569 -17.775 -30.757  1.00 75.16           O  
ATOM   3509  N   THR A 225      30.565 -23.000 -29.520  1.00 69.43           N  
ATOM   3510  H   THR A 225      29.945 -23.050 -30.315  1.00 69.43           H  
ATOM   3511  CA  THR A 225      31.590 -24.055 -29.351  1.00 69.43           C  
ATOM   3512  HA  THR A 225      31.998 -23.987 -28.342  1.00 69.43           H  
ATOM   3513  C   THR A 225      32.793 -23.895 -30.285  1.00 69.43           C  
ATOM   3514  CB  THR A 225      30.982 -25.460 -29.483  1.00 69.43           C  
ATOM   3515  HB  THR A 225      31.774 -26.209 -29.471  1.00 69.43           H  
ATOM   3516  O   THR A 225      33.592 -24.817 -30.453  1.00 69.43           O  
ATOM   3517  CG2 THR A 225      30.011 -25.776 -28.347  1.00 69.43           C  
ATOM   3518 HG21 THR A 225      29.186 -25.063 -28.332  1.00 69.43           H  
ATOM   3519 HG22 THR A 225      30.537 -25.718 -27.394  1.00 69.43           H  
ATOM   3520 HG23 THR A 225      29.617 -26.785 -28.469  1.00 69.43           H  
ATOM   3521  OG1 THR A 225      30.255 -25.567 -30.688  1.00 69.43           O  
ATOM   3522  HG1 THR A 225      29.352 -25.339 -30.457  1.00 69.43           H  
ATOM   3523  N   SER A 226      32.942 -22.740 -30.941  1.00 71.48           N  
ATOM   3524  H   SER A 226      32.333 -21.973 -30.694  1.00 71.48           H  
ATOM   3525  CA  SER A 226      34.067 -22.488 -31.848  1.00 71.48           C  
ATOM   3526  HA  SER A 226      34.888 -23.137 -31.544  1.00 71.48           H  
ATOM   3527  C   SER A 226      34.610 -21.067 -31.744  1.00 71.48           C  
ATOM   3528  CB  SER A 226      33.701 -22.888 -33.281  1.00 71.48           C  
ATOM   3529  HB2 SER A 226      33.227 -23.870 -33.255  1.00 71.48           H  
ATOM   3530  HB3 SER A 226      34.619 -22.978 -33.861  1.00 71.48           H  
ATOM   3531  O   SER A 226      33.928 -20.175 -31.255  1.00 71.48           O  
ATOM   3532  OG  SER A 226      32.848 -21.978 -33.943  1.00 71.48           O  
ATOM   3533  HG  SER A 226      32.300 -21.525 -33.298  1.00 71.48           H  
ATOM   3534  N   ALA A 227      35.855 -20.879 -32.197  1.00 74.67           N  
ATOM   3535  H   ALA A 227      36.352 -21.678 -32.564  1.00 74.67           H  
ATOM   3536  CA  ALA A 227      36.623 -19.650 -32.007  1.00 74.67           C  
ATOM   3537  HA  ALA A 227      36.895 -19.586 -30.953  1.00 74.67           H  
ATOM   3538  C   ALA A 227      35.837 -18.378 -32.369  1.00 74.67           C  
ATOM   3539  CB  ALA A 227      37.912 -19.752 -32.831  1.00 74.67           C  
ATOM   3540  HB1 ALA A 227      38.512 -18.855 -32.678  1.00 74.67           H  
ATOM   3541  HB2 ALA A 227      38.491 -20.619 -32.513  1.00 74.67           H  
ATOM   3542  HB3 ALA A 227      37.672 -19.839 -33.891  1.00 74.67           H  
ATOM   3543  O   ALA A 227      35.249 -18.295 -33.453  1.00 74.67           O  
ATOM   3544  N   GLY A 228      35.872 -17.396 -31.467  1.00 78.77           N  
ATOM   3545  H   GLY A 228      36.356 -17.557 -30.595  1.00 78.77           H  
ATOM   3546  CA  GLY A 228      35.207 -16.107 -31.622  1.00 78.77           C  
ATOM   3547  HA2 GLY A 228      35.333 -15.528 -30.707  1.00 78.77           H  
ATOM   3548  HA3 GLY A 228      34.139 -16.267 -31.769  1.00 78.77           H  
ATOM   3549  C   GLY A 228      35.730 -15.256 -32.780  1.00 78.77           C  
ATOM   3550  O   GLY A 228      36.689 -15.603 -33.478  1.00 78.77           O  
ATOM   3551  N   TYR A 229      35.072 -14.121 -32.968  1.00 84.13           N  
ATOM   3552  H   TYR A 229      34.359 -13.883 -32.294  1.00 84.13           H  
ATOM   3553  CA  TYR A 229      35.449 -13.087 -33.927  1.00 84.13           C  
ATOM   3554  HA  TYR A 229      35.914 -13.546 -34.800  1.00 84.13           H  
ATOM   3555  C   TYR A 229      36.466 -12.168 -33.251  1.00 84.13           C  
ATOM   3556  CB  TYR A 229      34.187 -12.341 -34.383  1.00 84.13           C  
ATOM   3557  HB2 TYR A 229      33.737 -11.836 -33.528  1.00 84.13           H  
ATOM   3558  HB3 TYR A 229      34.480 -11.571 -35.096  1.00 84.13           H  
ATOM   3559  O   TYR A 229      36.212 -11.722 -32.140  1.00 84.13           O  
ATOM   3560  CG  TYR A 229      33.149 -13.249 -35.023  1.00 84.13           C  
ATOM   3561  CD1 TYR A 229      33.098 -13.378 -36.425  1.00 84.13           C  
ATOM   3562  HD1 TYR A 229      33.761 -12.781 -37.034  1.00 84.13           H  
ATOM   3563  CD2 TYR A 229      32.274 -14.006 -34.215  1.00 84.13           C  
ATOM   3564  HD2 TYR A 229      32.308 -13.904 -33.140  1.00 84.13           H  
ATOM   3565  CE1 TYR A 229      32.184 -14.272 -37.019  1.00 84.13           C  
ATOM   3566  HE1 TYR A 229      32.133 -14.353 -38.094  1.00 84.13           H  
ATOM   3567  CE2 TYR A 229      31.389 -14.930 -34.801  1.00 84.13           C  
ATOM   3568  HE2 TYR A 229      30.747 -15.540 -34.184  1.00 84.13           H  
ATOM   3569  OH  TYR A 229      30.473 -15.941 -36.766  1.00 84.13           O  
ATOM   3570  HH  TYR A 229      30.367 -15.802 -37.710  1.00 84.13           H  
ATOM   3571  CZ  TYR A 229      31.343 -15.063 -36.203  1.00 84.13           C  
ATOM   3572  N   ASN A 230      37.623 -11.939 -33.870  1.00 88.31           N  
ATOM   3573  H   ASN A 230      37.728 -12.231 -34.831  1.00 88.31           H  
ATOM   3574  CA  ASN A 230      38.749 -11.211 -33.281  1.00 88.31           C  
ATOM   3575  HA  ASN A 230      38.474 -10.799 -32.309  1.00 88.31           H  
ATOM   3576  C   ASN A 230      39.116 -10.049 -34.206  1.00 88.31           C  
ATOM   3577  CB  ASN A 230      39.912 -12.202 -33.081  1.00 88.31           C  
ATOM   3578  HB2 ASN A 230      39.590 -12.990 -32.399  1.00 88.31           H  
ATOM   3579  HB3 ASN A 230      40.161 -12.652 -34.042  1.00 88.31           H  
ATOM   3580  O   ASN A 230      39.504 -10.301 -35.348  1.00 88.31           O  
ATOM   3581  CG  ASN A 230      41.177 -11.576 -32.514  1.00 88.31           C  
ATOM   3582  ND2 ASN A 230      42.234 -12.344 -32.398  1.00 88.31           N  
ATOM   3583 HD21 ASN A 230      42.198 -13.316 -32.673  1.00 88.31           H  
ATOM   3584 HD22 ASN A 230      43.041 -11.899 -31.986  1.00 88.31           H  
ATOM   3585  OD1 ASN A 230      41.257 -10.423 -32.144  1.00 88.31           O  
ATOM   3586  N   HIS A 231      38.967  -8.819 -33.718  1.00 90.06           N  
ATOM   3587  H   HIS A 231      38.686  -8.714 -32.753  1.00 90.06           H  
ATOM   3588  CA  HIS A 231      39.126  -7.594 -34.501  1.00 90.06           C  
ATOM   3589  HA  HIS A 231      39.714  -7.811 -35.392  1.00 90.06           H  
ATOM   3590  C   HIS A 231      39.877  -6.510 -33.721  1.00 90.06           C  
ATOM   3591  CB  HIS A 231      37.744  -7.100 -34.953  1.00 90.06           C  
ATOM   3592  HB2 HIS A 231      37.849  -6.149 -35.475  1.00 90.06           H  
ATOM   3593  HB3 HIS A 231      37.119  -6.943 -34.074  1.00 90.06           H  
ATOM   3594  O   HIS A 231      39.957  -6.545 -32.493  1.00 90.06           O  
ATOM   3595  CG  HIS A 231      37.065  -8.076 -35.878  1.00 90.06           C  
ATOM   3596  CD2 HIS A 231      36.005  -8.887 -35.570  1.00 90.06           C  
ATOM   3597  HD2 HIS A 231      35.490  -8.905 -34.620  1.00 90.06           H  
ATOM   3598  ND1 HIS A 231      37.476  -8.408 -37.149  1.00 90.06           N  
ATOM   3599  HD1 HIS A 231      38.254  -8.024 -37.666  1.00 90.06           H  
ATOM   3600  CE1 HIS A 231      36.679  -9.390 -37.592  1.00 90.06           C  
ATOM   3601  HE1 HIS A 231      36.786  -9.856 -38.561  1.00 90.06           H  
ATOM   3602  NE2 HIS A 231      35.756  -9.725 -36.670  1.00 90.06           N  
ATOM   3603  N   ASP A 232      40.426  -5.544 -34.452  1.00 90.33           N  
ATOM   3604  H   ASP A 232      40.277  -5.547 -35.451  1.00 90.33           H  
ATOM   3605  CA  ASP A 232      41.192  -4.427 -33.900  1.00 90.33           C  
ATOM   3606  HA  ASP A 232      41.883  -4.811 -33.149  1.00 90.33           H  
ATOM   3607  C   ASP A 232      40.274  -3.388 -33.230  1.00 90.33           C  
ATOM   3608  CB  ASP A 232      42.027  -3.827 -35.036  1.00 90.33           C  
ATOM   3609  HB2 ASP A 232      42.587  -4.626 -35.522  1.00 90.33           H  
ATOM   3610  HB3 ASP A 232      41.358  -3.392 -35.778  1.00 90.33           H  
ATOM   3611  O   ASP A 232      39.315  -2.887 -33.829  1.00 90.33           O  
ATOM   3612  CG  ASP A 232      43.004  -2.758 -34.551  1.00 90.33           C  
ATOM   3613  OD1 ASP A 232      42.518  -1.692 -34.104  1.00 90.33           O  
ATOM   3614  OD2 ASP A 232      44.222  -2.987 -34.684  1.00 90.33           O  
ATOM   3615  N   VAL A 233      40.577  -3.050 -31.976  1.00 86.69           N  
ATOM   3616  H   VAL A 233      41.411  -3.456 -31.575  1.00 86.69           H  
ATOM   3617  CA  VAL A 233      39.817  -2.098 -31.151  1.00 86.69           C  
ATOM   3618  HA  VAL A 233      38.786  -2.441 -31.066  1.00 86.69           H  
ATOM   3619  C   VAL A 233      39.784  -0.708 -31.776  1.00 86.69           C  
ATOM   3620  CB  VAL A 233      40.439  -2.036 -29.740  1.00 86.69           C  
ATOM   3621  HB  VAL A 233      41.523  -1.974 -29.838  1.00 86.69           H  
ATOM   3622  O   VAL A 233      38.739  -0.056 -31.746  1.00 86.69           O  
ATOM   3623  CG1 VAL A 233      39.983  -0.838 -28.899  1.00 86.69           C  
ATOM   3624 HG11 VAL A 233      38.903  -0.861 -28.758  1.00 86.69           H  
ATOM   3625 HG12 VAL A 233      40.485  -0.884 -27.932  1.00 86.69           H  
ATOM   3626 HG13 VAL A 233      40.282   0.098 -29.371  1.00 86.69           H  
ATOM   3627  CG2 VAL A 233      40.083  -3.311 -28.972  1.00 86.69           C  
ATOM   3628 HG21 VAL A 233      40.662  -3.356 -28.050  1.00 86.69           H  
ATOM   3629 HG22 VAL A 233      39.020  -3.324 -28.732  1.00 86.69           H  
ATOM   3630 HG23 VAL A 233      40.325  -4.182 -29.581  1.00 86.69           H  
ATOM   3631  N   SER A 234      40.892  -0.240 -32.353  1.00 88.87           N  
ATOM   3632  H   SER A 234      41.659  -0.878 -32.511  1.00 88.87           H  
ATOM   3633  CA  SER A 234      40.971   1.095 -32.953  1.00 88.87           C  
ATOM   3634  HA  SER A 234      40.586   1.814 -32.230  1.00 88.87           H  
ATOM   3635  C   SER A 234      40.093   1.198 -34.202  1.00 88.87           C  
ATOM   3636  CB  SER A 234      42.429   1.482 -33.240  1.00 88.87           C  
ATOM   3637  HB2 SER A 234      42.474   2.557 -33.411  1.00 88.87           H  
ATOM   3638  HB3 SER A 234      43.043   1.252 -32.369  1.00 88.87           H  
ATOM   3639  O   SER A 234      39.380   2.189 -34.373  1.00 88.87           O  
ATOM   3640  OG  SER A 234      42.962   0.832 -34.377  1.00 88.87           O  
ATOM   3641  HG  SER A 234      42.923  -0.117 -34.241  1.00 88.87           H  
ATOM   3642  N   ILE A 235      40.040   0.134 -35.012  1.00 91.29           N  
ATOM   3643  H   ILE A 235      40.649  -0.644 -34.802  1.00 91.29           H  
ATOM   3644  CA  ILE A 235      39.194   0.080 -36.209  1.00 91.29           C  
ATOM   3645  HA  ILE A 235      39.318   1.025 -36.737  1.00 91.29           H  
ATOM   3646  C   ILE A 235      37.710  -0.015 -35.819  1.00 91.29           C  
ATOM   3647  CB  ILE A 235      39.641  -1.048 -37.173  1.00 91.29           C  
ATOM   3648  HB  ILE A 235      39.465  -2.014 -36.699  1.00 91.29           H  
ATOM   3649  O   ILE A 235      36.887   0.705 -36.388  1.00 91.29           O  
ATOM   3650  CG1 ILE A 235      41.144  -0.926 -37.516  1.00 91.29           C  
ATOM   3651 HG12 ILE A 235      41.729  -0.998 -36.599  1.00 91.29           H  
ATOM   3652 HG13 ILE A 235      41.328   0.058 -37.949  1.00 91.29           H  
ATOM   3653  CG2 ILE A 235      38.803  -0.962 -38.460  1.00 91.29           C  
ATOM   3654 HG21 ILE A 235      38.875   0.032 -38.900  1.00 91.29           H  
ATOM   3655 HG22 ILE A 235      39.131  -1.703 -39.190  1.00 91.29           H  
ATOM   3656 HG23 ILE A 235      37.761  -1.192 -38.235  1.00 91.29           H  
ATOM   3657  CD1 ILE A 235      41.685  -1.995 -38.477  1.00 91.29           C  
ATOM   3658 HD11 ILE A 235      41.367  -2.986 -38.153  1.00 91.29           H  
ATOM   3659 HD12 ILE A 235      42.774  -1.955 -38.480  1.00 91.29           H  
ATOM   3660 HD13 ILE A 235      41.332  -1.811 -39.492  1.00 91.29           H  
ATOM   3661  N   LEU A 236      37.349  -0.816 -34.807  1.00 91.41           N  
ATOM   3662  H   LEU A 236      38.053  -1.402 -34.382  1.00 91.41           H  
ATOM   3663  CA  LEU A 236      35.971  -0.858 -34.293  1.00 91.41           C  
ATOM   3664  HA  LEU A 236      35.296  -1.036 -35.130  1.00 91.41           H  
ATOM   3665  C   LEU A 236      35.535   0.485 -33.681  1.00 91.41           C  
ATOM   3666  CB  LEU A 236      35.803  -2.001 -33.276  1.00 91.41           C  
ATOM   3667  HB2 LEU A 236      34.817  -1.902 -32.823  1.00 91.41           H  
ATOM   3668  HB3 LEU A 236      36.545  -1.876 -32.488  1.00 91.41           H  
ATOM   3669  O   LEU A 236      34.422   0.940 -33.952  1.00 91.41           O  
ATOM   3670  CG  LEU A 236      35.920  -3.430 -33.843  1.00 91.41           C  
ATOM   3671  HG  LEU A 236      36.916  -3.591 -34.254  1.00 91.41           H  
ATOM   3672  CD1 LEU A 236      35.689  -4.421 -32.703  1.00 91.41           C  
ATOM   3673 HD11 LEU A 236      34.697  -4.281 -32.273  1.00 91.41           H  
ATOM   3674 HD12 LEU A 236      36.449  -4.262 -31.938  1.00 91.41           H  
ATOM   3675 HD13 LEU A 236      35.773  -5.443 -33.071  1.00 91.41           H  
ATOM   3676  CD2 LEU A 236      34.896  -3.741 -34.937  1.00 91.41           C  
ATOM   3677 HD21 LEU A 236      35.083  -3.120 -35.813  1.00 91.41           H  
ATOM   3678 HD22 LEU A 236      33.886  -3.571 -34.565  1.00 91.41           H  
ATOM   3679 HD23 LEU A 236      34.998  -4.786 -35.231  1.00 91.41           H  
ATOM   3680  N   ARG A 237      36.408   1.164 -32.920  1.00 90.27           N  
ATOM   3681  H   ARG A 237      37.296   0.728 -32.719  1.00 90.27           H  
ATOM   3682  CA  ARG A 237      36.157   2.526 -32.406  1.00 90.27           C  
ATOM   3683  HA  ARG A 237      35.232   2.522 -31.830  1.00 90.27           H  
ATOM   3684  C   ARG A 237      35.938   3.524 -33.542  1.00 90.27           C  
ATOM   3685  CB  ARG A 237      37.311   2.994 -31.502  1.00 90.27           C  
ATOM   3686  HB2 ARG A 237      37.242   4.074 -31.373  1.00 90.27           H  
ATOM   3687  HB3 ARG A 237      38.264   2.772 -31.983  1.00 90.27           H  
ATOM   3688  O   ARG A 237      34.973   4.284 -33.480  1.00 90.27           O  
ATOM   3689  CG  ARG A 237      37.270   2.348 -30.111  1.00 90.27           C  
ATOM   3690  HG2 ARG A 237      37.272   1.262 -30.201  1.00 90.27           H  
ATOM   3691  HG3 ARG A 237      36.350   2.646 -29.608  1.00 90.27           H  
ATOM   3692  CD  ARG A 237      38.473   2.790 -29.266  1.00 90.27           C  
ATOM   3693  HD2 ARG A 237      39.388   2.532 -29.800  1.00 90.27           H  
ATOM   3694  HD3 ARG A 237      38.439   3.869 -29.121  1.00 90.27           H  
ATOM   3695  NE  ARG A 237      38.461   2.110 -27.962  1.00 90.27           N  
ATOM   3696  HE  ARG A 237      37.660   1.529 -27.756  1.00 90.27           H  
ATOM   3697  NH1 ARG A 237      40.527   2.722 -27.155  1.00 90.27           N  
ATOM   3698 HH11 ARG A 237      40.623   3.418 -27.881  1.00 90.27           H  
ATOM   3699 HH12 ARG A 237      41.260   2.640 -26.466  1.00 90.27           H  
ATOM   3700  NH2 ARG A 237      39.298   1.177 -26.088  1.00 90.27           N  
ATOM   3701 HH21 ARG A 237      40.110   0.909 -25.549  1.00 90.27           H  
ATOM   3702 HH22 ARG A 237      38.524   0.529 -26.116  1.00 90.27           H  
ATOM   3703  CZ  ARG A 237      39.433   2.013 -27.079  1.00 90.27           C  
ATOM   3704  N   ALA A 238      36.759   3.483 -34.593  1.00 90.38           N  
ATOM   3705  H   ALA A 238      37.556   2.864 -34.561  1.00 90.38           H  
ATOM   3706  CA  ALA A 238      36.594   4.338 -35.768  1.00 90.38           C  
ATOM   3707  HA  ALA A 238      36.595   5.378 -35.441  1.00 90.38           H  
ATOM   3708  C   ALA A 238      35.258   4.081 -36.485  1.00 90.38           C  
ATOM   3709  CB  ALA A 238      37.790   4.133 -36.703  1.00 90.38           C  
ATOM   3710  HB1 ALA A 238      38.713   4.330 -36.156  1.00 90.38           H  
ATOM   3711  HB2 ALA A 238      37.813   3.109 -37.077  1.00 90.38           H  
ATOM   3712  HB3 ALA A 238      37.720   4.824 -37.542  1.00 90.38           H  
ATOM   3713  O   ALA A 238      34.546   5.033 -36.805  1.00 90.38           O  
ATOM   3714  N   TRP A 239      34.868   2.813 -36.679  1.00 92.80           N  
ATOM   3715  H   TRP A 239      35.505   2.068 -36.437  1.00 92.80           H  
ATOM   3716  CA  TRP A 239      33.555   2.466 -37.239  1.00 92.80           C  
ATOM   3717  HA  TRP A 239      33.444   2.974 -38.197  1.00 92.80           H  
ATOM   3718  C   TRP A 239      32.391   2.938 -36.372  1.00 92.80           C  
ATOM   3719  CB  TRP A 239      33.435   0.956 -37.475  1.00 92.80           C  
ATOM   3720  HB2 TRP A 239      32.376   0.699 -37.520  1.00 92.80           H  
ATOM   3721  HB3 TRP A 239      33.872   0.414 -36.637  1.00 92.80           H  
ATOM   3722  O   TRP A 239      31.360   3.313 -36.926  1.00 92.80           O  
ATOM   3723  CG  TRP A 239      34.037   0.487 -38.756  1.00 92.80           C  
ATOM   3724  CD1 TRP A 239      35.121  -0.309 -38.876  1.00 92.80           C  
ATOM   3725  HD1 TRP A 239      35.676  -0.712 -38.042  1.00 92.80           H  
ATOM   3726  CD2 TRP A 239      33.627   0.814 -40.118  1.00 92.80           C  
ATOM   3727  CE2 TRP A 239      34.554   0.211 -41.017  1.00 92.80           C  
ATOM   3728  CE3 TRP A 239      32.594   1.593 -40.684  1.00 92.80           C  
ATOM   3729  HE3 TRP A 239      31.884   2.079 -40.031  1.00 92.80           H  
ATOM   3730  NE1 TRP A 239      35.439  -0.465 -40.210  1.00 92.80           N  
ATOM   3731  HE1 TRP A 239      36.276  -0.923 -40.543  1.00 92.80           H  
ATOM   3732  CH2 TRP A 239      33.438   1.165 -42.938  1.00 92.80           C  
ATOM   3733  HH2 TRP A 239      33.375   1.319 -44.005  1.00 92.80           H  
ATOM   3734  CZ2 TRP A 239      34.477   0.385 -42.402  1.00 92.80           C  
ATOM   3735  HZ2 TRP A 239      35.232  -0.068 -43.028  1.00 92.80           H  
ATOM   3736  CZ3 TRP A 239      32.497   1.764 -42.079  1.00 92.80           C  
ATOM   3737  HZ3 TRP A 239      31.706   2.377 -42.486  1.00 92.80           H  
ATOM   3738  N   ILE A 240      32.526   2.941 -35.041  1.00 89.31           N  
ATOM   3739  H   ILE A 240      33.373   2.561 -34.644  1.00 89.31           H  
ATOM   3740  CA  ILE A 240      31.522   3.520 -34.139  1.00 89.31           C  
ATOM   3741  HA  ILE A 240      30.542   3.138 -34.426  1.00 89.31           H  
ATOM   3742  C   ILE A 240      31.460   5.040 -34.320  1.00 89.31           C  
ATOM   3743  CB  ILE A 240      31.748   3.086 -32.672  1.00 89.31           C  
ATOM   3744  HB  ILE A 240      32.785   3.281 -32.399  1.00 89.31           H  
ATOM   3745  O   ILE A 240      30.409   5.560 -34.690  1.00 89.31           O  
ATOM   3746  CG1 ILE A 240      31.458   1.576 -32.522  1.00 89.31           C  
ATOM   3747 HG12 ILE A 240      30.381   1.410 -32.555  1.00 89.31           H  
ATOM   3748 HG13 ILE A 240      31.901   1.031 -33.355  1.00 89.31           H  
ATOM   3749  CG2 ILE A 240      30.831   3.877 -31.719  1.00 89.31           C  
ATOM   3750 HG21 ILE A 240      31.109   4.931 -31.700  1.00 89.31           H  
ATOM   3751 HG22 ILE A 240      29.790   3.786 -32.030  1.00 89.31           H  
ATOM   3752 HG23 ILE A 240      30.926   3.497 -30.702  1.00 89.31           H  
ATOM   3753  CD1 ILE A 240      32.020   0.963 -31.233  1.00 89.31           C  
ATOM   3754 HD11 ILE A 240      33.088   1.169 -31.167  1.00 89.31           H  
ATOM   3755 HD12 ILE A 240      31.515   1.369 -30.357  1.00 89.31           H  
ATOM   3756 HD13 ILE A 240      31.866  -0.116 -31.252  1.00 89.31           H  
ATOM   3757  N   ARG A 241      32.556   5.764 -34.081  1.00 86.81           N  
ATOM   3758  H   ARG A 241      33.415   5.285 -33.853  1.00 86.81           H  
ATOM   3759  CA  ARG A 241      32.509   7.230 -33.967  1.00 86.81           C  
ATOM   3760  HA  ARG A 241      31.669   7.509 -33.332  1.00 86.81           H  
ATOM   3761  C   ARG A 241      32.266   7.948 -35.301  1.00 86.81           C  
ATOM   3762  CB  ARG A 241      33.790   7.744 -33.301  1.00 86.81           C  
ATOM   3763  HB2 ARG A 241      33.716   8.831 -33.252  1.00 86.81           H  
ATOM   3764  HB3 ARG A 241      34.647   7.485 -33.923  1.00 86.81           H  
ATOM   3765  O   ARG A 241      31.558   8.954 -35.314  1.00 86.81           O  
ATOM   3766  CG  ARG A 241      34.020   7.224 -31.872  1.00 86.81           C  
ATOM   3767  HG2 ARG A 241      34.130   6.140 -31.875  1.00 86.81           H  
ATOM   3768  HG3 ARG A 241      33.173   7.497 -31.244  1.00 86.81           H  
ATOM   3769  CD  ARG A 241      35.298   7.863 -31.318  1.00 86.81           C  
ATOM   3770  HD2 ARG A 241      36.123   7.628 -31.990  1.00 86.81           H  
ATOM   3771  HD3 ARG A 241      35.167   8.945 -31.318  1.00 86.81           H  
ATOM   3772  NE  ARG A 241      35.628   7.414 -29.948  1.00 86.81           N  
ATOM   3773  HE  ARG A 241      34.973   6.801 -29.487  1.00 86.81           H  
ATOM   3774  NH1 ARG A 241      37.554   8.648 -29.791  1.00 86.81           N  
ATOM   3775 HH11 ARG A 241      38.321   9.027 -29.254  1.00 86.81           H  
ATOM   3776 HH12 ARG A 241      37.370   9.030 -30.707  1.00 86.81           H  
ATOM   3777  NH2 ARG A 241      36.911   7.416 -28.050  1.00 86.81           N  
ATOM   3778 HH21 ARG A 241      36.246   6.831 -27.565  1.00 86.81           H  
ATOM   3779 HH22 ARG A 241      37.720   7.773 -27.563  1.00 86.81           H  
ATOM   3780  CZ  ARG A 241      36.690   7.824 -29.271  1.00 86.81           C  
ATOM   3781  N   THR A 242      32.807   7.432 -36.409  1.00 88.13           N  
ATOM   3782  H   THR A 242      33.352   6.587 -36.322  1.00 88.13           H  
ATOM   3783  CA  THR A 242      32.731   8.098 -37.724  1.00 88.13           C  
ATOM   3784  HA  THR A 242      33.052   9.132 -37.594  1.00 88.13           H  
ATOM   3785  C   THR A 242      31.304   8.109 -38.275  1.00 88.13           C  
ATOM   3786  CB  THR A 242      33.663   7.467 -38.777  1.00 88.13           C  
ATOM   3787  HB  THR A 242      33.258   6.504 -39.087  1.00 88.13           H  
ATOM   3788  O   THR A 242      30.682   7.054 -38.444  1.00 88.13           O  
ATOM   3789  CG2 THR A 242      33.833   8.358 -40.009  1.00 88.13           C  
ATOM   3790 HG21 THR A 242      34.557   7.911 -40.691  1.00 88.13           H  
ATOM   3791 HG22 THR A 242      32.883   8.473 -40.531  1.00 88.13           H  
ATOM   3792 HG23 THR A 242      34.189   9.343 -39.707  1.00 88.13           H  
ATOM   3793  OG1 THR A 242      34.962   7.254 -38.283  1.00 88.13           O  
ATOM   3794  HG1 THR A 242      34.898   6.566 -37.617  1.00 88.13           H  
ATOM   3795  N   THR A 243      30.814   9.295 -38.634  1.00 88.21           N  
ATOM   3796  H   THR A 243      31.332  10.124 -38.380  1.00 88.21           H  
ATOM   3797  CA  THR A 243      29.562   9.498 -39.391  1.00 88.21           C  
ATOM   3798  HA  THR A 243      29.014   8.560 -39.476  1.00 88.21           H  
ATOM   3799  C   THR A 243      29.813  10.003 -40.804  1.00 88.21           C  
ATOM   3800  CB  THR A 243      28.652  10.517 -38.703  1.00 88.21           C  
ATOM   3801  HB  THR A 243      27.792  10.722 -39.340  1.00 88.21           H  
ATOM   3802  O   THR A 243      29.005   9.735 -41.695  1.00 88.21           O  
ATOM   3803  CG2 THR A 243      28.156   9.977 -37.369  1.00 88.21           C  
ATOM   3804 HG21 THR A 243      28.988   9.833 -36.680  1.00 88.21           H  
ATOM   3805 HG22 THR A 243      27.449  10.688 -36.941  1.00 88.21           H  
ATOM   3806 HG23 THR A 243      27.645   9.028 -37.531  1.00 88.21           H  
ATOM   3807  OG1 THR A 243      29.381  11.702 -38.503  1.00 88.21           O  
ATOM   3808  HG1 THR A 243      28.767  12.387 -38.228  1.00 88.21           H  
ATOM   3809  N   LYS A 244      30.932  10.698 -41.038  1.00 89.16           N  
ATOM   3810  H   LYS A 244      31.521  10.924 -40.249  1.00 89.16           H  
ATOM   3811  CA  LYS A 244      31.278  11.272 -42.341  1.00 89.16           C  
ATOM   3812  HA  LYS A 244      30.794  10.666 -43.107  1.00 89.16           H  
ATOM   3813  C   LYS A 244      32.772  11.223 -42.641  1.00 89.16           C  
ATOM   3814  CB  LYS A 244      30.695  12.692 -42.462  1.00 89.16           C  
ATOM   3815  HB2 LYS A 244      30.906  13.075 -43.460  1.00 89.16           H  
ATOM   3816  HB3 LYS A 244      29.613  12.622 -42.349  1.00 89.16           H  
ATOM   3817  O   LYS A 244      33.619  11.251 -41.748  1.00 89.16           O  
ATOM   3818  CG  LYS A 244      31.248  13.694 -41.435  1.00 89.16           C  
ATOM   3819  HG2 LYS A 244      32.231  14.035 -41.761  1.00 89.16           H  
ATOM   3820  HG3 LYS A 244      31.353  13.208 -40.465  1.00 89.16           H  
ATOM   3821  CD  LYS A 244      30.309  14.896 -41.260  1.00 89.16           C  
ATOM   3822  HD2 LYS A 244      29.329  14.529 -40.956  1.00 89.16           H  
ATOM   3823  HD3 LYS A 244      30.214  15.448 -42.196  1.00 89.16           H  
ATOM   3824  CE  LYS A 244      30.877  15.802 -40.160  1.00 89.16           C  
ATOM   3825  HE2 LYS A 244      31.312  15.161 -39.393  1.00 89.16           H  
ATOM   3826  HE3 LYS A 244      31.673  16.414 -40.586  1.00 89.16           H  
ATOM   3827  NZ  LYS A 244      29.842  16.642 -39.510  1.00 89.16           N  
ATOM   3828  HZ1 LYS A 244      29.253  17.106 -40.187  1.00 89.16           H  
ATOM   3829  HZ2 LYS A 244      29.265  16.083 -38.898  1.00 89.16           H  
ATOM   3830  HZ3 LYS A 244      30.263  17.314 -38.885  1.00 89.16           H  
ATOM   3831  N   ILE A 245      33.081  11.155 -43.930  1.00 89.27           N  
ATOM   3832  H   ILE A 245      32.312  11.140 -44.585  1.00 89.27           H  
ATOM   3833  CA  ILE A 245      34.432  11.181 -44.484  1.00 89.27           C  
ATOM   3834  HA  ILE A 245      35.125  11.330 -43.656  1.00 89.27           H  
ATOM   3835  C   ILE A 245      34.543  12.377 -45.424  1.00 89.27           C  
ATOM   3836  CB  ILE A 245      34.783   9.843 -45.168  1.00 89.27           C  
ATOM   3837  HB  ILE A 245      34.020   9.649 -45.922  1.00 89.27           H  
ATOM   3838  O   ILE A 245      33.646  12.612 -46.232  1.00 89.27           O  
ATOM   3839  CG1 ILE A 245      34.764   8.698 -44.128  1.00 89.27           C  
ATOM   3840 HG12 ILE A 245      33.864   8.761 -43.515  1.00 89.27           H  
ATOM   3841 HG13 ILE A 245      35.625   8.787 -43.466  1.00 89.27           H  
ATOM   3842  CG2 ILE A 245      36.151   9.904 -45.881  1.00 89.27           C  
ATOM   3843 HG21 ILE A 245      36.940  10.129 -45.164  1.00 89.27           H  
ATOM   3844 HG22 ILE A 245      36.368   8.955 -46.372  1.00 89.27           H  
ATOM   3845 HG23 ILE A 245      36.137  10.665 -46.661  1.00 89.27           H  
ATOM   3846  CD1 ILE A 245      34.752   7.312 -44.767  1.00 89.27           C  
ATOM   3847 HD11 ILE A 245      34.633   6.558 -43.989  1.00 89.27           H  
ATOM   3848 HD12 ILE A 245      33.915   7.233 -45.461  1.00 89.27           H  
ATOM   3849 HD13 ILE A 245      35.687   7.134 -45.297  1.00 89.27           H  
ATOM   3850  N   VAL A 246      35.643  13.125 -45.321  1.00 86.61           N  
ATOM   3851  H   VAL A 246      36.331  12.838 -44.640  1.00 86.61           H  
ATOM   3852  CA  VAL A 246      35.864  14.393 -46.042  1.00 86.61           C  
ATOM   3853  HA  VAL A 246      35.049  14.532 -46.752  1.00 86.61           H  
ATOM   3854  C   VAL A 246      37.154  14.380 -46.874  1.00 86.61           C  
ATOM   3855  CB  VAL A 246      35.822  15.599 -45.078  1.00 86.61           C  
ATOM   3856  HB  VAL A 246      36.032  16.499 -45.656  1.00 86.61           H  
ATOM   3857  O   VAL A 246      38.106  13.665 -46.561  1.00 86.61           O  
ATOM   3858  CG1 VAL A 246      34.430  15.765 -44.457  1.00 86.61           C  
ATOM   3859 HG11 VAL A 246      34.188  14.917 -43.817  1.00 86.61           H  
ATOM   3860 HG12 VAL A 246      33.681  15.843 -45.245  1.00 86.61           H  
ATOM   3861 HG13 VAL A 246      34.397  16.675 -43.857  1.00 86.61           H  
ATOM   3862  CG2 VAL A 246      36.857  15.513 -43.946  1.00 86.61           C  
ATOM   3863 HG21 VAL A 246      37.862  15.440 -44.362  1.00 86.61           H  
ATOM   3864 HG22 VAL A 246      36.659  14.648 -43.313  1.00 86.61           H  
ATOM   3865 HG23 VAL A 246      36.799  16.412 -43.333  1.00 86.61           H  
ATOM   3866  N   GLY A 247      37.209  15.183 -47.940  1.00 80.12           N  
ATOM   3867  H   GLY A 247      36.372  15.689 -48.192  1.00 80.12           H  
ATOM   3868  CA  GLY A 247      38.310  15.214 -48.917  1.00 80.12           C  
ATOM   3869  HA2 GLY A 247      38.672  16.237 -49.022  1.00 80.12           H  
ATOM   3870  HA3 GLY A 247      39.139  14.592 -48.580  1.00 80.12           H  
ATOM   3871  C   GLY A 247      37.865  14.726 -50.298  1.00 80.12           C  
ATOM   3872  O   GLY A 247      36.677  14.747 -50.593  1.00 80.12           O  
ATOM   3873  N   ASP A 248      38.799  14.270 -51.141  1.00 84.21           N  
ATOM   3874  H   ASP A 248      39.771  14.408 -50.907  1.00 84.21           H  
ATOM   3875  CA  ASP A 248      38.534  13.885 -52.542  1.00 84.21           C  
ATOM   3876  HA  ASP A 248      38.142  14.751 -53.074  1.00 84.21           H  
ATOM   3877  C   ASP A 248      37.513  12.741 -52.725  1.00 84.21           C  
ATOM   3878  CB  ASP A 248      39.844  13.442 -53.220  1.00 84.21           C  
ATOM   3879  HB2 ASP A 248      39.609  13.109 -54.230  1.00 84.21           H  
ATOM   3880  HB3 ASP A 248      40.248  12.581 -52.687  1.00 84.21           H  
ATOM   3881  O   ASP A 248      36.994  12.551 -53.827  1.00 84.21           O  
ATOM   3882  CG  ASP A 248      40.938  14.505 -53.322  1.00 84.21           C  
ATOM   3883  OD1 ASP A 248      41.201  15.245 -52.349  1.00 84.21           O  
ATOM   3884  OD2 ASP A 248      41.609  14.561 -54.376  1.00 84.21           O  
ATOM   3885  N   HIS A 249      37.241  11.954 -51.680  1.00 87.99           N  
ATOM   3886  H   HIS A 249      37.683  12.184 -50.802  1.00 87.99           H  
ATOM   3887  CA  HIS A 249      36.271  10.851 -51.689  1.00 87.99           C  
ATOM   3888  HA  HIS A 249      35.686  10.886 -52.608  1.00 87.99           H  
ATOM   3889  C   HIS A 249      35.281  11.016 -50.518  1.00 87.99           C  
ATOM   3890  CB  HIS A 249      37.018   9.501 -51.678  1.00 87.99           C  
ATOM   3891  HB2 HIS A 249      36.286   8.699 -51.767  1.00 87.99           H  
ATOM   3892  HB3 HIS A 249      37.520   9.383 -50.718  1.00 87.99           H  
ATOM   3893  O   HIS A 249      35.405  10.316 -49.508  1.00 87.99           O  
ATOM   3894  CG  HIS A 249      38.045   9.332 -52.777  1.00 87.99           C  
ATOM   3895  CD2 HIS A 249      39.198   8.602 -52.701  1.00 87.99           C  
ATOM   3896  HD2 HIS A 249      39.529   8.041 -51.840  1.00 87.99           H  
ATOM   3897  ND1 HIS A 249      38.048   9.947 -54.009  1.00 87.99           N  
ATOM   3898  HD1 HIS A 249      37.433  10.700 -54.281  1.00 87.99           H  
ATOM   3899  CE1 HIS A 249      39.177   9.603 -54.648  1.00 87.99           C  
ATOM   3900  HE1 HIS A 249      39.483   9.986 -55.610  1.00 87.99           H  
ATOM   3901  NE2 HIS A 249      39.909   8.769 -53.893  1.00 87.99           N  
ATOM   3902  N   PRO A 250      34.351  11.988 -50.601  1.00 89.53           N  
ATOM   3903  CA  PRO A 250      33.472  12.346 -49.495  1.00 89.53           C  
ATOM   3904  HA  PRO A 250      34.044  12.316 -48.567  1.00 89.53           H  
ATOM   3905  C   PRO A 250      32.278  11.387 -49.373  1.00 89.53           C  
ATOM   3906  CB  PRO A 250      33.060  13.789 -49.770  1.00 89.53           C  
ATOM   3907  HB2 PRO A 250      32.105  14.038 -49.306  1.00 89.53           H  
ATOM   3908  HB3 PRO A 250      33.838  14.465 -49.416  1.00 89.53           H  
ATOM   3909  O   PRO A 250      31.718  10.921 -50.372  1.00 89.53           O  
ATOM   3910  CG  PRO A 250      33.001  13.836 -51.297  1.00 89.53           C  
ATOM   3911  HG2 PRO A 250      33.153  14.847 -51.675  1.00 89.53           H  
ATOM   3912  HG3 PRO A 250      32.052  13.435 -51.651  1.00 89.53           H  
ATOM   3913  CD  PRO A 250      34.127  12.896 -51.722  1.00 89.53           C  
ATOM   3914  HD2 PRO A 250      35.023  13.484 -51.920  1.00 89.53           H  
ATOM   3915  HD3 PRO A 250      33.837  12.348 -52.619  1.00 89.53           H  
ATOM   3916  N   LEU A 251      31.907  11.047 -48.136  1.00 90.11           N  
ATOM   3917  H   LEU A 251      32.367  11.495 -47.357  1.00 90.11           H  
ATOM   3918  CA  LEU A 251      30.966   9.959 -47.861  1.00 90.11           C  
ATOM   3919  HA  LEU A 251      30.200   9.963 -48.636  1.00 90.11           H  
ATOM   3920  C   LEU A 251      30.252  10.116 -46.510  1.00 90.11           C  
ATOM   3921  CB  LEU A 251      31.757   8.638 -47.958  1.00 90.11           C  
ATOM   3922  HB2 LEU A 251      32.536   8.615 -47.196  1.00 90.11           H  
ATOM   3923  HB3 LEU A 251      32.261   8.625 -48.925  1.00 90.11           H  
ATOM   3924  O   LEU A 251      30.865  10.524 -45.529  1.00 90.11           O  
ATOM   3925  CG  LEU A 251      30.881   7.383 -47.836  1.00 90.11           C  
ATOM   3926  HG  LEU A 251      29.837   7.642 -48.015  1.00 90.11           H  
ATOM   3927  CD1 LEU A 251      31.278   6.354 -48.887  1.00 90.11           C  
ATOM   3928 HD11 LEU A 251      32.284   5.981 -48.696  1.00 90.11           H  
ATOM   3929 HD12 LEU A 251      30.561   5.533 -48.867  1.00 90.11           H  
ATOM   3930 HD13 LEU A 251      31.240   6.805 -49.878  1.00 90.11           H  
ATOM   3931  CD2 LEU A 251      30.984   6.759 -46.447  1.00 90.11           C  
ATOM   3932 HD21 LEU A 251      30.196   6.016 -46.324  1.00 90.11           H  
ATOM   3933 HD22 LEU A 251      30.844   7.528 -45.687  1.00 90.11           H  
ATOM   3934 HD23 LEU A 251      31.959   6.293 -46.310  1.00 90.11           H  
ATOM   3935  N   VAL A 252      28.977   9.727 -46.451  1.00 90.57           N  
ATOM   3936  H   VAL A 252      28.553   9.403 -47.309  1.00 90.57           H  
ATOM   3937  CA  VAL A 252      28.141   9.669 -45.236  1.00 90.57           C  
ATOM   3938  HA  VAL A 252      28.655  10.169 -44.415  1.00 90.57           H  
ATOM   3939  C   VAL A 252      27.909   8.207 -44.823  1.00 90.57           C  
ATOM   3940  CB  VAL A 252      26.810  10.415 -45.478  1.00 90.57           C  
ATOM   3941  HB  VAL A 252      26.307   9.973 -46.338  1.00 90.57           H  
ATOM   3942  O   VAL A 252      27.699   7.354 -45.686  1.00 90.57           O  
ATOM   3943  CG1 VAL A 252      25.867  10.339 -44.277  1.00 90.57           C  
ATOM   3944 HG11 VAL A 252      26.370  10.717 -43.387  1.00 90.57           H  
ATOM   3945 HG12 VAL A 252      24.978  10.942 -44.460  1.00 90.57           H  
ATOM   3946 HG13 VAL A 252      25.543   9.310 -44.119  1.00 90.57           H  
ATOM   3947  CG2 VAL A 252      27.050  11.902 -45.766  1.00 90.57           C  
ATOM   3948 HG21 VAL A 252      26.100  12.407 -45.941  1.00 90.57           H  
ATOM   3949 HG22 VAL A 252      27.667  12.018 -46.657  1.00 90.57           H  
ATOM   3950 HG23 VAL A 252      27.548  12.371 -44.917  1.00 90.57           H  
ATOM   3951  N   ILE A 253      27.947   7.907 -43.519  1.00 90.98           N  
ATOM   3952  H   ILE A 253      28.136   8.665 -42.879  1.00 90.98           H  
ATOM   3953  CA  ILE A 253      27.834   6.562 -42.922  1.00 90.98           C  
ATOM   3954  HA  ILE A 253      27.731   5.830 -43.723  1.00 90.98           H  
ATOM   3955  C   ILE A 253      26.569   6.472 -42.047  1.00 90.98           C  
ATOM   3956  CB  ILE A 253      29.113   6.200 -42.115  1.00 90.98           C  
ATOM   3957  HB  ILE A 253      29.154   6.833 -41.228  1.00 90.98           H  
ATOM   3958  O   ILE A 253      26.594   6.750 -40.848  1.00 90.98           O  
ATOM   3959  CG1 ILE A 253      30.413   6.445 -42.916  1.00 90.98           C  
ATOM   3960 HG12 ILE A 253      30.482   7.504 -43.165  1.00 90.98           H  
ATOM   3961 HG13 ILE A 253      30.377   5.876 -43.844  1.00 90.98           H  
ATOM   3962  CG2 ILE A 253      29.034   4.730 -41.652  1.00 90.98           C  
ATOM   3963 HG21 ILE A 253      29.079   4.062 -42.512  1.00 90.98           H  
ATOM   3964 HG22 ILE A 253      29.857   4.511 -40.972  1.00 90.98           H  
ATOM   3965 HG23 ILE A 253      28.110   4.549 -41.103  1.00 90.98           H  
ATOM   3966  CD1 ILE A 253      31.702   6.079 -42.169  1.00 90.98           C  
ATOM   3967 HD11 ILE A 253      31.682   6.507 -41.167  1.00 90.98           H  
ATOM   3968 HD12 ILE A 253      32.557   6.481 -42.712  1.00 90.98           H  
ATOM   3969 HD13 ILE A 253      31.810   4.996 -42.101  1.00 90.98           H  
ATOM   3970  N   GLU A 254      25.443   6.071 -42.637  1.00 89.46           N  
ATOM   3971  H   GLU A 254      25.476   5.826 -43.617  1.00 89.46           H  
ATOM   3972  CA  GLU A 254      24.133   5.987 -41.966  1.00 89.46           C  
ATOM   3973  HA  GLU A 254      24.081   6.747 -41.186  1.00 89.46           H  
ATOM   3974  C   GLU A 254      23.906   4.616 -41.307  1.00 89.46           C  
ATOM   3975  CB  GLU A 254      23.034   6.294 -42.996  1.00 89.46           C  
ATOM   3976  HB2 GLU A 254      23.295   7.199 -43.544  1.00 89.46           H  
ATOM   3977  HB3 GLU A 254      23.001   5.464 -43.702  1.00 89.46           H  
ATOM   3978  O   GLU A 254      24.230   3.584 -41.886  1.00 89.46           O  
ATOM   3979  CG  GLU A 254      21.643   6.490 -42.367  1.00 89.46           C  
ATOM   3980  HG2 GLU A 254      21.470   5.707 -41.629  1.00 89.46           H  
ATOM   3981  HG3 GLU A 254      21.623   7.446 -41.845  1.00 89.46           H  
ATOM   3982  CD  GLU A 254      20.491   6.422 -43.386  1.00 89.46           C  
ATOM   3983  OE1 GLU A 254      19.333   6.311 -42.921  1.00 89.46           O  
ATOM   3984  OE2 GLU A 254      20.754   6.352 -44.608  1.00 89.46           O  
ATOM   3985  N   ARG A 255      23.290   4.558 -40.118  1.00 88.70           N  
ATOM   3986  H   ARG A 255      22.984   5.430 -39.711  1.00 88.70           H  
ATOM   3987  CA  ARG A 255      22.920   3.299 -39.434  1.00 88.70           C  
ATOM   3988  HA  ARG A 255      23.527   2.482 -39.824  1.00 88.70           H  
ATOM   3989  C   ARG A 255      21.468   2.911 -39.718  1.00 88.70           C  
ATOM   3990  CB  ARG A 255      23.216   3.432 -37.934  1.00 88.70           C  
ATOM   3991  HB2 ARG A 255      22.664   2.679 -37.372  1.00 88.70           H  
ATOM   3992  HB3 ARG A 255      22.910   4.419 -37.588  1.00 88.70           H  
ATOM   3993  O   ARG A 255      20.566   3.226 -38.949  1.00 88.70           O  
ATOM   3994  CG  ARG A 255      24.709   3.212 -37.692  1.00 88.70           C  
ATOM   3995  HG2 ARG A 255      24.909   2.141 -37.712  1.00 88.70           H  
ATOM   3996  HG3 ARG A 255      25.291   3.705 -38.471  1.00 88.70           H  
ATOM   3997  CD  ARG A 255      25.138   3.779 -36.348  1.00 88.70           C  
ATOM   3998  HD2 ARG A 255      25.028   4.863 -36.383  1.00 88.70           H  
ATOM   3999  HD3 ARG A 255      24.492   3.384 -35.564  1.00 88.70           H  
ATOM   4000  NE  ARG A 255      26.531   3.417 -36.060  1.00 88.70           N  
ATOM   4001  HE  ARG A 255      26.675   2.624 -35.450  1.00 88.70           H  
ATOM   4002  NH1 ARG A 255      27.645   5.104 -37.214  1.00 88.70           N  
ATOM   4003 HH11 ARG A 255      26.799   5.642 -37.338  1.00 88.70           H  
ATOM   4004 HH12 ARG A 255      28.529   5.517 -37.474  1.00 88.70           H  
ATOM   4005  NH2 ARG A 255      28.755   3.426 -36.273  1.00 88.70           N  
ATOM   4006 HH21 ARG A 255      28.803   2.580 -35.723  1.00 88.70           H  
ATOM   4007 HH22 ARG A 255      29.620   3.833 -36.597  1.00 88.70           H  
ATOM   4008  CZ  ARG A 255      27.625   4.002 -36.517  1.00 88.70           C  
ATOM   4009  N   VAL A 256      21.249   2.187 -40.815  1.00 89.62           N  
ATOM   4010  H   VAL A 256      22.056   1.951 -41.375  1.00 89.62           H  
ATOM   4011  CA  VAL A 256      19.903   1.892 -41.351  1.00 89.62           C  
ATOM   4012  HA  VAL A 256      19.278   2.764 -41.159  1.00 89.62           H  
ATOM   4013  C   VAL A 256      19.179   0.712 -40.687  1.00 89.62           C  
ATOM   4014  CB  VAL A 256      19.941   1.705 -42.879  1.00 89.62           C  
ATOM   4015  HB  VAL A 256      18.936   1.460 -43.222  1.00 89.62           H  
ATOM   4016  O   VAL A 256      17.963   0.570 -40.851  1.00 89.62           O  
ATOM   4017  CG1 VAL A 256      20.349   2.997 -43.580  1.00 89.62           C  
ATOM   4018 HG11 VAL A 256      21.342   3.318 -43.265  1.00 89.62           H  
ATOM   4019 HG12 VAL A 256      20.341   2.870 -44.663  1.00 89.62           H  
ATOM   4020 HG13 VAL A 256      19.637   3.783 -43.328  1.00 89.62           H  
ATOM   4021  CG2 VAL A 256      20.881   0.583 -43.339  1.00 89.62           C  
ATOM   4022 HG21 VAL A 256      20.635  -0.345 -42.823  1.00 89.62           H  
ATOM   4023 HG22 VAL A 256      21.916   0.850 -43.129  1.00 89.62           H  
ATOM   4024 HG23 VAL A 256      20.774   0.432 -44.413  1.00 89.62           H  
ATOM   4025  N   ARG A 257      19.890  -0.161 -39.955  1.00 88.40           N  
ATOM   4026  H   ARG A 257      20.885  -0.007 -39.887  1.00 88.40           H  
ATOM   4027  CA  ARG A 257      19.289  -1.246 -39.152  1.00 88.40           C  
ATOM   4028  HA  ARG A 257      18.399  -0.838 -38.673  1.00 88.40           H  
ATOM   4029  C   ARG A 257      20.235  -1.732 -38.050  1.00 88.40           C  
ATOM   4030  CB  ARG A 257      18.884  -2.409 -40.082  1.00 88.40           C  
ATOM   4031  HB2 ARG A 257      18.379  -2.004 -40.959  1.00 88.40           H  
ATOM   4032  HB3 ARG A 257      19.771  -2.948 -40.417  1.00 88.40           H  
ATOM   4033  O   ARG A 257      21.443  -1.732 -38.255  1.00 88.40           O  
ATOM   4034  CG  ARG A 257      17.923  -3.380 -39.386  1.00 88.40           C  
ATOM   4035  HG2 ARG A 257      18.462  -3.952 -38.631  1.00 88.40           H  
ATOM   4036  HG3 ARG A 257      17.134  -2.806 -38.901  1.00 88.40           H  
ATOM   4037  CD  ARG A 257      17.279  -4.352 -40.374  1.00 88.40           C  
ATOM   4038  HD2 ARG A 257      16.782  -3.782 -41.159  1.00 88.40           H  
ATOM   4039  HD3 ARG A 257      18.055  -4.976 -40.817  1.00 88.40           H  
ATOM   4040  NE  ARG A 257      16.287  -5.181 -39.672  1.00 88.40           N  
ATOM   4041  HE  ARG A 257      16.077  -4.918 -38.719  1.00 88.40           H  
ATOM   4042  NH1 ARG A 257      15.910  -6.758 -41.306  1.00 88.40           N  
ATOM   4043 HH11 ARG A 257      15.552  -7.686 -41.482  1.00 88.40           H  
ATOM   4044 HH12 ARG A 257      16.628  -6.362 -41.896  1.00 88.40           H  
ATOM   4045  NH2 ARG A 257      14.910  -6.951 -39.349  1.00 88.40           N  
ATOM   4046 HH21 ARG A 257      14.861  -6.755 -38.359  1.00 88.40           H  
ATOM   4047 HH22 ARG A 257      14.664  -7.866 -39.700  1.00 88.40           H  
ATOM   4048  CZ  ARG A 257      15.709  -6.276 -40.117  1.00 88.40           C  
ATOM   4049  N   ALA A 258      19.687  -2.217 -36.933  1.00 86.47           N  
ATOM   4050  H   ALA A 258      18.685  -2.183 -36.817  1.00 86.47           H  
ATOM   4051  CA  ALA A 258      20.444  -2.891 -35.875  1.00 86.47           C  
ATOM   4052  HA  ALA A 258      21.385  -3.235 -36.304  1.00 86.47           H  
ATOM   4053  C   ALA A 258      19.707  -4.123 -35.310  1.00 86.47           C  
ATOM   4054  CB  ALA A 258      20.774  -1.878 -34.772  1.00 86.47           C  
ATOM   4055  HB1 ALA A 258      21.429  -2.340 -34.033  1.00 86.47           H  
ATOM   4056  HB2 ALA A 258      19.861  -1.544 -34.281  1.00 86.47           H  
ATOM   4057  HB3 ALA A 258      21.289  -1.017 -35.199  1.00 86.47           H  
ATOM   4058  O   ALA A 258      18.474  -4.163 -35.334  1.00 86.47           O  
ATOM   4059  N   ILE A 259      20.464  -5.106 -34.808  1.00 86.24           N  
ATOM   4060  H   ILE A 259      21.464  -4.984 -34.886  1.00 86.24           H  
ATOM   4061  CA  ILE A 259      20.015  -6.269 -34.017  1.00 86.24           C  
ATOM   4062  HA  ILE A 259      19.087  -6.023 -33.500  1.00 86.24           H  
ATOM   4063  C   ILE A 259      21.109  -6.545 -32.971  1.00 86.24           C  
ATOM   4064  CB  ILE A 259      19.773  -7.521 -34.907  1.00 86.24           C  
ATOM   4065  HB  ILE A 259      20.709  -7.771 -35.407  1.00 86.24           H  
ATOM   4066  O   ILE A 259      22.196  -6.998 -33.327  1.00 86.24           O  
ATOM   4067  CG1 ILE A 259      18.704  -7.267 -35.998  1.00 86.24           C  
ATOM   4068 HG12 ILE A 259      19.018  -6.418 -36.605  1.00 86.24           H  
ATOM   4069 HG13 ILE A 259      17.758  -7.011 -35.521  1.00 86.24           H  
ATOM   4070  CG2 ILE A 259      19.357  -8.717 -34.026  1.00 86.24           C  
ATOM   4071 HG21 ILE A 259      19.221  -9.613 -34.632  1.00 86.24           H  
ATOM   4072 HG22 ILE A 259      20.125  -8.945 -33.287  1.00 86.24           H  
ATOM   4073 HG23 ILE A 259      18.421  -8.498 -33.511  1.00 86.24           H  
ATOM   4074  CD1 ILE A 259      18.468  -8.425 -36.977  1.00 86.24           C  
ATOM   4075 HD11 ILE A 259      17.994  -9.267 -36.471  1.00 86.24           H  
ATOM   4076 HD12 ILE A 259      17.806  -8.089 -37.775  1.00 86.24           H  
ATOM   4077 HD13 ILE A 259      19.413  -8.746 -37.415  1.00 86.24           H  
ATOM   4078  N   GLY A 260      20.867  -6.243 -31.692  1.00 80.95           N  
ATOM   4079  H   GLY A 260      19.963  -5.871 -31.438  1.00 80.95           H  
ATOM   4080  CA  GLY A 260      21.928  -6.251 -30.672  1.00 80.95           C  
ATOM   4081  HA2 GLY A 260      22.305  -7.267 -30.554  1.00 80.95           H  
ATOM   4082  HA3 GLY A 260      21.527  -5.921 -29.713  1.00 80.95           H  
ATOM   4083  C   GLY A 260      23.091  -5.324 -31.057  1.00 80.95           C  
ATOM   4084  O   GLY A 260      22.866  -4.203 -31.508  1.00 80.95           O  
ATOM   4085  N   CYS A 261      24.331  -5.810 -30.946  1.00 85.01           N  
ATOM   4086  H   CYS A 261      24.464  -6.738 -30.570  1.00 85.01           H  
ATOM   4087  CA  CYS A 261      25.534  -5.102 -31.404  1.00 85.01           C  
ATOM   4088  HA  CYS A 261      25.426  -4.046 -31.155  1.00 85.01           H  
ATOM   4089  C   CYS A 261      25.765  -5.164 -32.931  1.00 85.01           C  
ATOM   4090  CB  CYS A 261      26.742  -5.645 -30.626  1.00 85.01           C  
ATOM   4091  HB2 CYS A 261      27.627  -5.058 -30.870  1.00 85.01           H  
ATOM   4092  HB3 CYS A 261      26.560  -5.558 -29.555  1.00 85.01           H  
ATOM   4093  O   CYS A 261      26.755  -4.621 -33.421  1.00 85.01           O  
ATOM   4094  SG  CYS A 261      27.034  -7.386 -31.066  1.00 85.01           S  
ATOM   4095  HG  CYS A 261      27.737  -7.711 -29.978  1.00 85.01           H  
ATOM   4096  N   HIS A 262      24.902  -5.832 -33.706  1.00 90.50           N  
ATOM   4097  H   HIS A 262      24.076  -6.233 -33.284  1.00 90.50           H  
ATOM   4098  CA  HIS A 262      25.047  -5.938 -35.158  1.00 90.50           C  
ATOM   4099  HA  HIS A 262      26.108  -5.903 -35.407  1.00 90.50           H  
ATOM   4100  C   HIS A 262      24.347  -4.779 -35.869  1.00 90.50           C  
ATOM   4101  CB  HIS A 262      24.505  -7.276 -35.667  1.00 90.50           C  
ATOM   4102  HB2 HIS A 262      24.696  -7.332 -36.739  1.00 90.50           H  
ATOM   4103  HB3 HIS A 262      23.423  -7.305 -35.533  1.00 90.50           H  
ATOM   4104  O   HIS A 262      23.136  -4.616 -35.727  1.00 90.50           O  
ATOM   4105  CG  HIS A 262      25.103  -8.490 -35.012  1.00 90.50           C  
ATOM   4106  CD2 HIS A 262      24.585  -9.184 -33.953  1.00 90.50           C  
ATOM   4107  HD2 HIS A 262      23.693  -8.932 -33.398  1.00 90.50           H  
ATOM   4108  ND1 HIS A 262      26.224  -9.167 -35.429  1.00 90.50           N  
ATOM   4109  HD1 HIS A 262      26.955  -8.788 -36.013  1.00 90.50           H  
ATOM   4110  CE1 HIS A 262      26.345 -10.267 -34.671  1.00 90.50           C  
ATOM   4111  HE1 HIS A 262      27.158 -10.976 -34.726  1.00 90.50           H  
ATOM   4112  NE2 HIS A 262      25.357 -10.332 -33.775  1.00 90.50           N  
ATOM   4113  N   PHE A 263      25.078  -4.030 -36.694  1.00 91.67           N  
ATOM   4114  H   PHE A 263      26.044  -4.287 -36.840  1.00 91.67           H  
ATOM   4115  CA  PHE A 263      24.563  -2.886 -37.452  1.00 91.67           C  
ATOM   4116  HA  PHE A 263      23.509  -2.737 -37.215  1.00 91.67           H  
ATOM   4117  C   PHE A 263      24.678  -3.124 -38.954  1.00 91.67           C  
ATOM   4118  CB  PHE A 263      25.306  -1.599 -37.070  1.00 91.67           C  
ATOM   4119  HB2 PHE A 263      24.973  -0.794 -37.725  1.00 91.67           H  
ATOM   4120  HB3 PHE A 263      26.374  -1.737 -37.241  1.00 91.67           H  
ATOM   4121  O   PHE A 263      25.682  -3.654 -39.428  1.00 91.67           O  
ATOM   4122  CG  PHE A 263      25.084  -1.172 -35.636  1.00 91.67           C  
ATOM   4123  CD1 PHE A 263      24.067  -0.253 -35.314  1.00 91.67           C  
ATOM   4124  HD1 PHE A 263      23.447   0.168 -36.092  1.00 91.67           H  
ATOM   4125  CD2 PHE A 263      25.877  -1.726 -34.617  1.00 91.67           C  
ATOM   4126  HD2 PHE A 263      26.650  -2.440 -34.858  1.00 91.67           H  
ATOM   4127  CE1 PHE A 263      23.845   0.102 -33.972  1.00 91.67           C  
ATOM   4128  HE1 PHE A 263      23.062   0.800 -33.712  1.00 91.67           H  
ATOM   4129  CE2 PHE A 263      25.650  -1.376 -33.277  1.00 91.67           C  
ATOM   4130  HE2 PHE A 263      26.254  -1.820 -32.500  1.00 91.67           H  
ATOM   4131  CZ  PHE A 263      24.633  -0.463 -32.954  1.00 91.67           C  
ATOM   4132  HZ  PHE A 263      24.454  -0.198 -31.922  1.00 91.67           H  
ATOM   4133  N   VAL A 264      23.680  -2.660 -39.706  1.00 94.02           N  
ATOM   4134  H   VAL A 264      22.901  -2.231 -39.226  1.00 94.02           H  
ATOM   4135  CA  VAL A 264      23.808  -2.390 -41.140  1.00 94.02           C  
ATOM   4136  HA  VAL A 264      24.666  -2.936 -41.532  1.00 94.02           H  
ATOM   4137  C   VAL A 264      24.067  -0.902 -41.312  1.00 94.02           C  
ATOM   4138  CB  VAL A 264      22.579  -2.828 -41.953  1.00 94.02           C  
ATOM   4139  HB  VAL A 264      21.702  -2.273 -41.623  1.00 94.02           H  
ATOM   4140  O   VAL A 264      23.215  -0.073 -40.985  1.00 94.02           O  
ATOM   4141  CG1 VAL A 264      22.803  -2.564 -43.449  1.00 94.02           C  
ATOM   4142 HG11 VAL A 264      22.899  -1.495 -43.638  1.00 94.02           H  
ATOM   4143 HG12 VAL A 264      21.960  -2.942 -44.027  1.00 94.02           H  
ATOM   4144 HG13 VAL A 264      23.716  -3.058 -43.782  1.00 94.02           H  
ATOM   4145  CG2 VAL A 264      22.308  -4.325 -41.769  1.00 94.02           C  
ATOM   4146 HG21 VAL A 264      22.107  -4.528 -40.717  1.00 94.02           H  
ATOM   4147 HG22 VAL A 264      23.177  -4.902 -42.084  1.00 94.02           H  
ATOM   4148 HG23 VAL A 264      21.442  -4.623 -42.360  1.00 94.02           H  
ATOM   4149  N   LEU A 265      25.240  -0.588 -41.844  1.00 93.88           N  
ATOM   4150  H   LEU A 265      25.876  -1.340 -42.069  1.00 93.88           H  
ATOM   4151  CA  LEU A 265      25.622   0.740 -42.289  1.00 93.88           C  
ATOM   4152  HA  LEU A 265      25.063   1.466 -41.698  1.00 93.88           H  
ATOM   4153  C   LEU A 265      25.250   0.905 -43.770  1.00 93.88           C  
ATOM   4154  CB  LEU A 265      27.124   0.981 -42.039  1.00 93.88           C  
ATOM   4155  HB2 LEU A 265      27.331   2.032 -42.240  1.00 93.88           H  
ATOM   4156  HB3 LEU A 265      27.688   0.386 -42.757  1.00 93.88           H  
ATOM   4157  O   LEU A 265      25.487  -0.000 -44.571  1.00 93.88           O  
ATOM   4158  CG  LEU A 265      27.646   0.633 -40.631  1.00 93.88           C  
ATOM   4159  HG  LEU A 265      27.571  -0.443 -40.471  1.00 93.88           H  
ATOM   4160  CD1 LEU A 265      29.115   1.033 -40.507  1.00 93.88           C  
ATOM   4161 HD11 LEU A 265      29.220   2.114 -40.595  1.00 93.88           H  
ATOM   4162 HD12 LEU A 265      29.696   0.556 -41.296  1.00 93.88           H  
ATOM   4163 HD13 LEU A 265      29.507   0.717 -39.540  1.00 93.88           H  
ATOM   4164  CD2 LEU A 265      26.876   1.347 -39.523  1.00 93.88           C  
ATOM   4165 HD21 LEU A 265      25.839   1.014 -39.527  1.00 93.88           H  
ATOM   4166 HD22 LEU A 265      27.318   1.112 -38.555  1.00 93.88           H  
ATOM   4167 HD23 LEU A 265      26.915   2.424 -39.689  1.00 93.88           H  
ATOM   4168  N   LEU A 266      24.694   2.053 -44.143  1.00 94.68           N  
ATOM   4169  H   LEU A 266      24.522   2.740 -43.424  1.00 94.68           H  
ATOM   4170  CA  LEU A 266      24.602   2.520 -45.522  1.00 94.68           C  
ATOM   4171  HA  LEU A 266      24.845   1.704 -46.203  1.00 94.68           H  
ATOM   4172  C   LEU A 266      25.647   3.618 -45.709  1.00 94.68           C  
ATOM   4173  CB  LEU A 266      23.167   2.976 -45.835  1.00 94.68           C  
ATOM   4174  HB2 LEU A 266      22.840   3.656 -45.048  1.00 94.68           H  
ATOM   4175  HB3 LEU A 266      22.518   2.101 -45.823  1.00 94.68           H  
ATOM   4176  O   LEU A 266      25.500   4.735 -45.222  1.00 94.68           O  
ATOM   4177  CG  LEU A 266      23.007   3.713 -47.179  1.00 94.68           C  
ATOM   4178  HG  LEU A 266      23.545   4.661 -47.134  1.00 94.68           H  
ATOM   4179  CD1 LEU A 266      23.531   2.914 -48.377  1.00 94.68           C  
ATOM   4180 HD11 LEU A 266      23.069   1.927 -48.412  1.00 94.68           H  
ATOM   4181 HD12 LEU A 266      23.314   3.459 -49.296  1.00 94.68           H  
ATOM   4182 HD13 LEU A 266      24.613   2.802 -48.308  1.00 94.68           H  
ATOM   4183  CD2 LEU A 266      21.530   4.019 -47.425  1.00 94.68           C  
ATOM   4184 HD21 LEU A 266      21.426   4.602 -48.340  1.00 94.68           H  
ATOM   4185 HD22 LEU A 266      20.955   3.096 -47.497  1.00 94.68           H  
ATOM   4186 HD23 LEU A 266      21.151   4.622 -46.600  1.00 94.68           H  
ATOM   4187  N   LEU A 267      26.713   3.272 -46.418  1.00 94.64           N  
ATOM   4188  H   LEU A 267      26.762   2.332 -46.783  1.00 94.64           H  
ATOM   4189  CA  LEU A 267      27.748   4.203 -46.834  1.00 94.64           C  
ATOM   4190  HA  LEU A 267      27.852   4.998 -46.096  1.00 94.64           H  
ATOM   4191  C   LEU A 267      27.314   4.820 -48.167  1.00 94.64           C  
ATOM   4192  CB  LEU A 267      29.083   3.449 -46.936  1.00 94.64           C  
ATOM   4193  HB2 LEU A 267      28.943   2.530 -47.505  1.00 94.64           H  
ATOM   4194  HB3 LEU A 267      29.769   4.078 -47.504  1.00 94.64           H  
ATOM   4195  O   LEU A 267      27.135   4.086 -49.138  1.00 94.64           O  
ATOM   4196  CG  LEU A 267      29.739   3.116 -45.586  1.00 94.64           C  
ATOM   4197  HG  LEU A 267      29.625   3.960 -44.905  1.00 94.64           H  
ATOM   4198  CD1 LEU A 267      29.166   1.857 -44.929  1.00 94.64           C  
ATOM   4199 HD11 LEU A 267      29.209   1.018 -45.624  1.00 94.64           H  
ATOM   4200 HD12 LEU A 267      28.129   2.030 -44.640  1.00 94.64           H  
ATOM   4201 HD13 LEU A 267      29.733   1.617 -44.030  1.00 94.64           H  
ATOM   4202  CD2 LEU A 267      31.230   2.872 -45.804  1.00 94.64           C  
ATOM   4203 HD21 LEU A 267      31.688   3.749 -46.261  1.00 94.64           H  
ATOM   4204 HD22 LEU A 267      31.366   2.012 -46.460  1.00 94.64           H  
ATOM   4205 HD23 LEU A 267      31.718   2.695 -44.846  1.00 94.64           H  
ATOM   4206  N   THR A 268      27.126   6.138 -48.222  1.00 93.75           N  
ATOM   4207  H   THR A 268      27.290   6.675 -47.382  1.00 93.75           H  
ATOM   4208  CA  THR A 268      26.674   6.858 -49.426  1.00 93.75           C  
ATOM   4209  HA  THR A 268      26.601   6.159 -50.260  1.00 93.75           H  
ATOM   4210  C   THR A 268      27.675   7.939 -49.808  1.00 93.75           C  
ATOM   4211  CB  THR A 268      25.277   7.470 -49.233  1.00 93.75           C  
ATOM   4212  HB  THR A 268      25.293   8.177 -48.404  1.00 93.75           H  
ATOM   4213  O   THR A 268      27.934   8.845 -49.017  1.00 93.75           O  
ATOM   4214  CG2 THR A 268      24.758   8.176 -50.486  1.00 93.75           C  
ATOM   4215 HG21 THR A 268      23.726   8.489 -50.325  1.00 93.75           H  
ATOM   4216 HG22 THR A 268      24.809   7.505 -51.344  1.00 93.75           H  
ATOM   4217 HG23 THR A 268      25.356   9.064 -50.689  1.00 93.75           H  
ATOM   4218  OG1 THR A 268      24.345   6.450 -48.952  1.00 93.75           O  
ATOM   4219  HG1 THR A 268      24.397   6.288 -48.007  1.00 93.75           H  
ATOM   4220  N   ALA A 269      28.220   7.864 -51.023  1.00 91.67           N  
ATOM   4221  H   ALA A 269      27.896   7.144 -51.652  1.00 91.67           H  
ATOM   4222  CA  ALA A 269      29.074   8.913 -51.571  1.00 91.67           C  
ATOM   4223  HA  ALA A 269      29.877   9.120 -50.865  1.00 91.67           H  
ATOM   4224  C   ALA A 269      28.245  10.194 -51.764  1.00 91.67           C  
ATOM   4225  CB  ALA A 269      29.703   8.417 -52.879  1.00 91.67           C  
ATOM   4226  HB1 ALA A 269      28.925   8.235 -53.621  1.00 91.67           H  
ATOM   4227  HB2 ALA A 269      30.387   9.175 -53.261  1.00 91.67           H  
ATOM   4228  HB3 ALA A 269      30.259   7.497 -52.702  1.00 91.67           H  
ATOM   4229  O   ALA A 269      27.226  10.182 -52.458  1.00 91.67           O  
ATOM   4230  N   ALA A 270      28.669  11.284 -51.129  1.00 85.84           N  
ATOM   4231  H   ALA A 270      29.552  11.247 -50.640  1.00 85.84           H  
ATOM   4232  CA  ALA A 270      27.930  12.541 -51.064  1.00 85.84           C  
ATOM   4233  HA  ALA A 270      27.172  12.566 -51.847  1.00 85.84           H  
ATOM   4234  C   ALA A 270      28.921  13.702 -51.237  1.00 85.84           C  
ATOM   4235  CB  ALA A 270      27.208  12.616 -49.712  1.00 85.84           C  
ATOM   4236  HB1 ALA A 270      26.649  13.549 -49.644  1.00 85.84           H  
ATOM   4237  HB2 ALA A 270      26.520  11.777 -49.609  1.00 85.84           H  
ATOM   4238  HB3 ALA A 270      27.938  12.584 -48.903  1.00 85.84           H  
ATOM   4239  O   ALA A 270      29.852  13.775 -50.437  1.00 85.84           O  
ATOM   4240  N   PRO A 271      28.763  14.594 -52.240  1.00 81.59           N  
ATOM   4241  CA  PRO A 271      29.728  15.669 -52.500  1.00 81.59           C  
ATOM   4242  HA  PRO A 271      30.675  15.227 -52.810  1.00 81.59           H  
ATOM   4243  C   PRO A 271      29.982  16.568 -51.284  1.00 81.59           C  
ATOM   4244  CB  PRO A 271      29.140  16.473 -53.667  1.00 81.59           C  
ATOM   4245  HB2 PRO A 271      28.498  17.271 -53.294  1.00 81.59           H  
ATOM   4246  HB3 PRO A 271      29.922  16.886 -54.305  1.00 81.59           H  
ATOM   4247  O   PRO A 271      31.121  16.939 -51.015  1.00 81.59           O  
ATOM   4248  CG  PRO A 271      28.286  15.447 -54.408  1.00 81.59           C  
ATOM   4249  HG2 PRO A 271      27.485  15.920 -54.977  1.00 81.59           H  
ATOM   4250  HG3 PRO A 271      28.920  14.846 -55.061  1.00 81.59           H  
ATOM   4251  CD  PRO A 271      27.742  14.576 -53.278  1.00 81.59           C  
ATOM   4252  HD2 PRO A 271      27.561  13.568 -53.654  1.00 81.59           H  
ATOM   4253  HD3 PRO A 271      26.820  15.007 -52.888  1.00 81.59           H  
ATOM   4254  N   GLU A 272      28.920  16.854 -50.532  1.00 80.22           N  
ATOM   4255  H   GLU A 272      28.018  16.516 -50.836  1.00 80.22           H  
ATOM   4256  CA  GLU A 272      28.919  17.672 -49.321  1.00 80.22           C  
ATOM   4257  HA  GLU A 272      29.938  17.939 -49.041  1.00 80.22           H  
ATOM   4258  C   GLU A 272      28.279  16.845 -48.188  1.00 80.22           C  
ATOM   4259  CB  GLU A 272      28.170  18.984 -49.607  1.00 80.22           C  
ATOM   4260  HB2 GLU A 272      28.016  19.518 -48.669  1.00 80.22           H  
ATOM   4261  HB3 GLU A 272      27.199  18.752 -50.046  1.00 80.22           H  
ATOM   4262  O   GLU A 272      27.051  16.764 -48.093  1.00 80.22           O  
ATOM   4263  CG  GLU A 272      28.973  19.885 -50.566  1.00 80.22           C  
ATOM   4264  HG2 GLU A 272      29.283  19.302 -51.434  1.00 80.22           H  
ATOM   4265  HG3 GLU A 272      29.877  20.216 -50.054  1.00 80.22           H  
ATOM   4266  CD  GLU A 272      28.197  21.107 -51.078  1.00 80.22           C  
ATOM   4267  OE1 GLU A 272      28.717  21.739 -52.026  1.00 80.22           O  
ATOM   4268  OE2 GLU A 272      27.091  21.379 -50.561  1.00 80.22           O  
ATOM   4269  N   PRO A 273      29.078  16.134 -47.369  1.00 75.97           N  
ATOM   4270  CA  PRO A 273      28.555  15.237 -46.346  1.00 75.97           C  
ATOM   4271  HA  PRO A 273      27.691  14.696 -46.731  1.00 75.97           H  
ATOM   4272  C   PRO A 273      28.128  16.026 -45.097  1.00 75.97           C  
ATOM   4273  CB  PRO A 273      29.682  14.235 -46.092  1.00 75.97           C  
ATOM   4274  HB2 PRO A 273      29.619  13.425 -46.818  1.00 75.97           H  
ATOM   4275  HB3 PRO A 273      29.648  13.838 -45.077  1.00 75.97           H  
ATOM   4276  O   PRO A 273      28.958  16.535 -44.342  1.00 75.97           O  
ATOM   4277  CG  PRO A 273      30.949  15.044 -46.360  1.00 75.97           C  
ATOM   4278  HG2 PRO A 273      31.776  14.407 -46.675  1.00 75.97           H  
ATOM   4279  HG3 PRO A 273      31.220  15.611 -45.469  1.00 75.97           H  
ATOM   4280  CD  PRO A 273      30.524  16.002 -47.473  1.00 75.97           C  
ATOM   4281  HD2 PRO A 273      31.019  16.964 -47.346  1.00 75.97           H  
ATOM   4282  HD3 PRO A 273      30.774  15.577 -48.446  1.00 75.97           H  
ATOM   4283  N   SER A 274      26.817  16.119 -44.875  1.00 73.65           N  
ATOM   4284  H   SER A 274      26.182  15.700 -45.539  1.00 73.65           H  
ATOM   4285  CA  SER A 274      26.227  16.844 -43.744  1.00 73.65           C  
ATOM   4286  HA  SER A 274      26.613  17.862 -43.776  1.00 73.65           H  
ATOM   4287  C   SER A 274      26.575  16.222 -42.379  1.00 73.65           C  
ATOM   4288  CB  SER A 274      24.702  16.911 -43.914  1.00 73.65           C  
ATOM   4289  HB2 SER A 274      24.263  17.474 -43.091  1.00 73.65           H  
ATOM   4290  HB3 SER A 274      24.473  17.427 -44.847  1.00 73.65           H  
ATOM   4291  O   SER A 274      26.834  15.019 -42.295  1.00 73.65           O  
ATOM   4292  OG  SER A 274      24.132  15.615 -43.953  1.00 73.65           O  
ATOM   4293  HG  SER A 274      24.211  15.221 -43.081  1.00 73.65           H  
ATOM   4294  N   PRO A 275      26.513  16.999 -41.277  1.00 69.06           N  
ATOM   4295  CA  PRO A 275      26.404  16.447 -39.927  1.00 69.06           C  
ATOM   4296  HA  PRO A 275      27.342  15.960 -39.658  1.00 69.06           H  
ATOM   4297  C   PRO A 275      25.271  15.421 -39.820  1.00 69.06           C  
ATOM   4298  CB  PRO A 275      26.150  17.648 -39.004  1.00 69.06           C  
ATOM   4299  HB2 PRO A 275      25.079  17.795 -38.865  1.00 69.06           H  
ATOM   4300  HB3 PRO A 275      26.639  17.534 -38.037  1.00 69.06           H  
ATOM   4301  O   PRO A 275      24.190  15.625 -40.377  1.00 69.06           O  
ATOM   4302  CG  PRO A 275      26.715  18.832 -39.787  1.00 69.06           C  
ATOM   4303  HG2 PRO A 275      26.236  19.770 -39.506  1.00 69.06           H  
ATOM   4304  HG3 PRO A 275      27.794  18.892 -39.639  1.00 69.06           H  
ATOM   4305  CD  PRO A 275      26.412  18.450 -41.234  1.00 69.06           C  
ATOM   4306  HD2 PRO A 275      27.130  18.924 -41.903  1.00 69.06           H  
ATOM   4307  HD3 PRO A 275      25.397  18.755 -41.488  1.00 69.06           H  
ATOM   4308  N   MET A 276      25.509  14.329 -39.097  1.00 72.52           N  
ATOM   4309  H   MET A 276      26.420  14.213 -38.678  1.00 72.52           H  
ATOM   4310  CA  MET A 276      24.520  13.282 -38.837  1.00 72.52           C  
ATOM   4311  HA  MET A 276      23.528  13.732 -38.855  1.00 72.52           H  
ATOM   4312  C   MET A 276      24.720  12.675 -37.431  1.00 72.52           C  
ATOM   4313  CB  MET A 276      24.581  12.253 -39.974  1.00 72.52           C  
ATOM   4314  HB2 MET A 276      25.508  11.687 -39.889  1.00 72.52           H  
ATOM   4315  HB3 MET A 276      24.584  12.778 -40.929  1.00 72.52           H  
ATOM   4316  O   MET A 276      24.990  11.476 -37.301  1.00 72.52           O  
ATOM   4317  CG  MET A 276      23.367  11.314 -39.954  1.00 72.52           C  
ATOM   4318  HG2 MET A 276      22.462  11.920 -39.923  1.00 72.52           H  
ATOM   4319  HG3 MET A 276      23.396  10.704 -39.052  1.00 72.52           H  
ATOM   4320  SD  MET A 276      23.244  10.210 -41.384  1.00 72.52           S  
ATOM   4321  CE  MET A 276      24.828   9.352 -41.230  1.00 72.52           C  
ATOM   4322  HE1 MET A 276      24.882   8.838 -40.271  1.00 72.52           H  
ATOM   4323  HE2 MET A 276      24.917   8.635 -42.046  1.00 72.52           H  
ATOM   4324  HE3 MET A 276      25.655  10.058 -41.307  1.00 72.52           H  
ATOM   4325  N   PRO A 277      24.593  13.492 -36.364  1.00 74.82           N  
ATOM   4326  CA  PRO A 277      24.746  13.032 -34.988  1.00 74.82           C  
ATOM   4327  HA  PRO A 277      25.752  12.637 -34.851  1.00 74.82           H  
ATOM   4328  C   PRO A 277      23.727  11.941 -34.656  1.00 74.82           C  
ATOM   4329  CB  PRO A 277      24.563  14.272 -34.106  1.00 74.82           C  
ATOM   4330  HB2 PRO A 277      25.529  14.745 -33.936  1.00 74.82           H  
ATOM   4331  HB3 PRO A 277      24.084  14.037 -33.156  1.00 74.82           H  
ATOM   4332  O   PRO A 277      22.527  12.095 -34.893  1.00 74.82           O  
ATOM   4333  CG  PRO A 277      23.691  15.188 -34.963  1.00 74.82           C  
ATOM   4334  HG2 PRO A 277      23.824  16.237 -34.700  1.00 74.82           H  
ATOM   4335  HG3 PRO A 277      22.645  14.897 -34.874  1.00 74.82           H  
ATOM   4336  CD  PRO A 277      24.191  14.892 -36.375  1.00 74.82           C  
ATOM   4337  HD2 PRO A 277      23.398  15.084 -37.097  1.00 74.82           H  
ATOM   4338  HD3 PRO A 277      25.060  15.514 -36.593  1.00 74.82           H  
ATOM   4339  N   TYR A 278      24.201  10.835 -34.087  1.00 75.92           N  
ATOM   4340  H   TYR A 278      25.199  10.754 -33.952  1.00 75.92           H  
ATOM   4341  CA  TYR A 278      23.370   9.657 -33.843  1.00 75.92           C  
ATOM   4342  HA  TYR A 278      22.330   9.974 -33.761  1.00 75.92           H  
ATOM   4343  C   TYR A 278      23.743   8.947 -32.530  1.00 75.92           C  
ATOM   4344  CB  TYR A 278      23.485   8.719 -35.061  1.00 75.92           C  
ATOM   4345  HB2 TYR A 278      23.535   9.299 -35.982  1.00 75.92           H  
ATOM   4346  HB3 TYR A 278      22.583   8.110 -35.111  1.00 75.92           H  
ATOM   4347  O   TYR A 278      24.883   9.026 -32.071  1.00 75.92           O  
ATOM   4348  CG  TYR A 278      24.687   7.809 -34.963  1.00 75.92           C  
ATOM   4349  CD1 TYR A 278      25.983   8.288 -35.240  1.00 75.92           C  
ATOM   4350  HD1 TYR A 278      26.105   9.281 -35.646  1.00 75.92           H  
ATOM   4351  CD2 TYR A 278      24.510   6.538 -34.400  1.00 75.92           C  
ATOM   4352  HD2 TYR A 278      23.518   6.169 -34.181  1.00 75.92           H  
ATOM   4353  CE1 TYR A 278      27.115   7.519 -34.896  1.00 75.92           C  
ATOM   4354  HE1 TYR A 278      28.108   7.903 -35.077  1.00 75.92           H  
ATOM   4355  CE2 TYR A 278      25.634   5.792 -34.039  1.00 75.92           C  
ATOM   4356  HE2 TYR A 278      25.512   4.811 -33.603  1.00 75.92           H  
ATOM   4357  OH  TYR A 278      27.959   5.508 -33.820  1.00 75.92           O  
ATOM   4358  HH  TYR A 278      28.818   5.833 -34.100  1.00 75.92           H  
ATOM   4359  CZ  TYR A 278      26.931   6.285 -34.238  1.00 75.92           C  
ATOM   4360  N   VAL A 279      22.786   8.204 -31.958  1.00 80.73           N  
ATOM   4361  H   VAL A 279      21.879   8.181 -32.401  1.00 80.73           H  
ATOM   4362  CA  VAL A 279      23.000   7.310 -30.805  1.00 80.73           C  
ATOM   4363  HA  VAL A 279      23.921   7.604 -30.303  1.00 80.73           H  
ATOM   4364  C   VAL A 279      23.118   5.859 -31.298  1.00 80.73           C  
ATOM   4365  CB  VAL A 279      21.858   7.438 -29.773  1.00 80.73           C  
ATOM   4366  HB  VAL A 279      20.915   7.189 -30.260  1.00 80.73           H  
ATOM   4367  O   VAL A 279      22.159   5.364 -31.896  1.00 80.73           O  
ATOM   4368  CG1 VAL A 279      22.041   6.493 -28.577  1.00 80.73           C  
ATOM   4369 HG11 VAL A 279      22.957   6.738 -28.038  1.00 80.73           H  
ATOM   4370 HG12 VAL A 279      21.195   6.602 -27.898  1.00 80.73           H  
ATOM   4371 HG13 VAL A 279      22.084   5.453 -28.901  1.00 80.73           H  
ATOM   4372  CG2 VAL A 279      21.743   8.859 -29.212  1.00 80.73           C  
ATOM   4373 HG21 VAL A 279      20.913   8.914 -28.507  1.00 80.73           H  
ATOM   4374 HG22 VAL A 279      22.663   9.120 -28.689  1.00 80.73           H  
ATOM   4375 HG23 VAL A 279      21.567   9.576 -30.014  1.00 80.73           H  
ATOM   4376  N   PRO A 280      24.235   5.138 -31.064  1.00 77.67           N  
ATOM   4377  CA  PRO A 280      24.374   3.747 -31.507  1.00 77.67           C  
ATOM   4378  HA  PRO A 280      24.060   3.661 -32.547  1.00 77.67           H  
ATOM   4379  C   PRO A 280      23.526   2.758 -30.708  1.00 77.67           C  
ATOM   4380  CB  PRO A 280      25.863   3.396 -31.398  1.00 77.67           C  
ATOM   4381  HB2 PRO A 280      26.319   3.318 -32.385  1.00 77.67           H  
ATOM   4382  HB3 PRO A 280      26.003   2.438 -30.897  1.00 77.67           H  
ATOM   4383  O   PRO A 280      22.976   1.824 -31.289  1.00 77.67           O  
ATOM   4384  CG  PRO A 280      26.513   4.536 -30.610  1.00 77.67           C  
ATOM   4385  HG2 PRO A 280      27.430   4.861 -31.102  1.00 77.67           H  
ATOM   4386  HG3 PRO A 280      26.738   4.218 -29.592  1.00 77.67           H  
ATOM   4387  CD  PRO A 280      25.490   5.666 -30.553  1.00 77.67           C  
ATOM   4388  HD2 PRO A 280      25.370   5.994 -29.520  1.00 77.67           H  
ATOM   4389  HD3 PRO A 280      25.824   6.499 -31.172  1.00 77.67           H  
ATOM   4390  N   TYR A 281      23.402   2.952 -29.392  1.00 85.31           N  
ATOM   4391  H   TYR A 281      23.867   3.749 -28.982  1.00 85.31           H  
ATOM   4392  CA  TYR A 281      22.862   1.939 -28.480  1.00 85.31           C  
ATOM   4393  HA  TYR A 281      22.542   1.077 -29.066  1.00 85.31           H  
ATOM   4394  C   TYR A 281      21.609   2.405 -27.702  1.00 85.31           C  
ATOM   4395  CB  TYR A 281      24.000   1.444 -27.571  1.00 85.31           C  
ATOM   4396  HB2 TYR A 281      24.212   2.228 -26.843  1.00 85.31           H  
ATOM   4397  HB3 TYR A 281      23.662   0.565 -27.022  1.00 85.31           H  
ATOM   4398  O   TYR A 281      21.513   2.163 -26.497  1.00 85.31           O  
ATOM   4399  CG  TYR A 281      25.291   1.101 -28.293  1.00 85.31           C  
ATOM   4400  CD1 TYR A 281      25.368  -0.065 -29.077  1.00 85.31           C  
ATOM   4401  HD1 TYR A 281      24.521  -0.732 -29.139  1.00 85.31           H  
ATOM   4402  CD2 TYR A 281      26.405   1.962 -28.203  1.00 85.31           C  
ATOM   4403  HD2 TYR A 281      26.350   2.852 -27.594  1.00 85.31           H  
ATOM   4404  CE1 TYR A 281      26.552  -0.368 -29.774  1.00 85.31           C  
ATOM   4405  HE1 TYR A 281      26.616  -1.275 -30.355  1.00 85.31           H  
ATOM   4406  CE2 TYR A 281      27.588   1.667 -28.913  1.00 85.31           C  
ATOM   4407  HE2 TYR A 281      28.449   2.316 -28.850  1.00 85.31           H  
ATOM   4408  OH  TYR A 281      28.793   0.208 -30.390  1.00 85.31           O  
ATOM   4409  HH  TYR A 281      28.740  -0.671 -30.772  1.00 85.31           H  
ATOM   4410  CZ  TYR A 281      27.661   0.501 -29.703  1.00 85.31           C  
ATOM   4411  N   PRO A 282      20.589   3.018 -28.349  1.00 75.55           N  
ATOM   4412  CA  PRO A 282      19.420   3.588 -27.661  1.00 75.55           C  
ATOM   4413  HA  PRO A 282      19.746   4.286 -26.889  1.00 75.55           H  
ATOM   4414  C   PRO A 282      18.517   2.530 -26.998  1.00 75.55           C  
ATOM   4415  CB  PRO A 282      18.664   4.358 -28.749  1.00 75.55           C  
ATOM   4416  HB2 PRO A 282      17.596   4.431 -28.545  1.00 75.55           H  
ATOM   4417  HB3 PRO A 282      19.095   5.353 -28.857  1.00 75.55           H  
ATOM   4418  O   PRO A 282      17.570   2.870 -26.296  1.00 75.55           O  
ATOM   4419  CG  PRO A 282      18.948   3.539 -30.007  1.00 75.55           C  
ATOM   4420  HG2 PRO A 282      18.304   2.660 -30.035  1.00 75.55           H  
ATOM   4421  HG3 PRO A 282      18.833   4.135 -30.913  1.00 75.55           H  
ATOM   4422  CD  PRO A 282      20.398   3.114 -29.792  1.00 75.55           C  
ATOM   4423  HD2 PRO A 282      21.051   3.887 -30.197  1.00 75.55           H  
ATOM   4424  HD3 PRO A 282      20.588   2.162 -30.287  1.00 75.55           H  
ATOM   4425  N   ARG A 283      18.791   1.240 -27.237  1.00 75.39           N  
ATOM   4426  H   ARG A 283      19.606   1.059 -27.806  1.00 75.39           H  
ATOM   4427  CA  ARG A 283      18.122   0.083 -26.626  1.00 75.39           C  
ATOM   4428  HA  ARG A 283      17.360   0.443 -25.935  1.00 75.39           H  
ATOM   4429  C   ARG A 283      19.065  -0.763 -25.756  1.00 75.39           C  
ATOM   4430  CB  ARG A 283      17.428  -0.774 -27.701  1.00 75.39           C  
ATOM   4431  HB2 ARG A 283      16.943  -1.616 -27.208  1.00 75.39           H  
ATOM   4432  HB3 ARG A 283      18.184  -1.171 -28.378  1.00 75.39           H  
ATOM   4433  O   ARG A 283      18.787  -1.943 -25.564  1.00 75.39           O  
ATOM   4434  CG  ARG A 283      16.358  -0.036 -28.514  1.00 75.39           C  
ATOM   4435  HG2 ARG A 283      15.627   0.410 -27.839  1.00 75.39           H  
ATOM   4436  HG3 ARG A 283      16.821   0.744 -29.118  1.00 75.39           H  
ATOM   4437  CD  ARG A 283      15.668  -1.058 -29.424  1.00 75.39           C  
ATOM   4438  HD2 ARG A 283      15.199  -1.816 -28.796  1.00 75.39           H  
ATOM   4439  HD3 ARG A 283      16.424  -1.540 -30.045  1.00 75.39           H  
ATOM   4440  NE  ARG A 283      14.649  -0.441 -30.292  1.00 75.39           N  
ATOM   4441  HE  ARG A 283      14.568   0.565 -30.251  1.00 75.39           H  
ATOM   4442  NH1 ARG A 283      13.851  -2.398 -31.196  1.00 75.39           N  
ATOM   4443 HH11 ARG A 283      13.200  -2.914 -31.771  1.00 75.39           H  
ATOM   4444 HH12 ARG A 283      14.491  -2.922 -30.615  1.00 75.39           H  
ATOM   4445  NH2 ARG A 283      12.973  -0.442 -31.830  1.00 75.39           N  
ATOM   4446 HH21 ARG A 283      12.338  -0.949 -32.429  1.00 75.39           H  
ATOM   4447 HH22 ARG A 283      12.923   0.565 -31.770  1.00 75.39           H  
ATOM   4448  CZ  ARG A 283      13.833  -1.095 -31.100  1.00 75.39           C  
ATOM   4449  N   SER A 284      20.181  -0.207 -25.268  1.00 77.90           N  
ATOM   4450  H   SER A 284      20.390   0.760 -25.472  1.00 77.90           H  
ATOM   4451  CA  SER A 284      21.029  -0.924 -24.305  1.00 77.90           C  
ATOM   4452  HA  SER A 284      21.417  -1.821 -24.788  1.00 77.90           H  
ATOM   4453  C   SER A 284      20.207  -1.339 -23.085  1.00 77.90           C  
ATOM   4454  CB  SER A 284      22.222  -0.089 -23.832  1.00 77.90           C  
ATOM   4455  HB2 SER A 284      22.742   0.316 -24.700  1.00 77.90           H  
ATOM   4456  HB3 SER A 284      21.882   0.727 -23.193  1.00 77.90           H  
ATOM   4457  O   SER A 284      19.472  -0.527 -22.524  1.00 77.90           O  
ATOM   4458  OG  SER A 284      23.096  -0.941 -23.113  1.00 77.90           O  
ATOM   4459  HG  SER A 284      23.375  -0.538 -22.288  1.00 77.90           H  
ATOM   4460  N   THR A 285      20.334  -2.601 -22.683  1.00 77.98           N  
ATOM   4461  H   THR A 285      20.908  -3.231 -23.224  1.00 77.98           H  
ATOM   4462  CA  THR A 285      19.738  -3.163 -21.461  1.00 77.98           C  
ATOM   4463  HA  THR A 285      18.806  -2.643 -21.238  1.00 77.98           H  
ATOM   4464  C   THR A 285      20.641  -2.999 -20.241  1.00 77.98           C  
ATOM   4465  CB  THR A 285      19.431  -4.656 -21.667  1.00 77.98           C  
ATOM   4466  HB  THR A 285      19.219  -5.134 -20.710  1.00 77.98           H  
ATOM   4467  O   THR A 285      20.205  -3.255 -19.120  1.00 77.98           O  
ATOM   4468  CG2 THR A 285      18.218  -4.833 -22.581  1.00 77.98           C  
ATOM   4469 HG21 THR A 285      18.015  -5.897 -22.706  1.00 77.98           H  
ATOM   4470 HG22 THR A 285      17.346  -4.355 -22.135  1.00 77.98           H  
ATOM   4471 HG23 THR A 285      18.414  -4.391 -23.558  1.00 77.98           H  
ATOM   4472  OG1 THR A 285      20.516  -5.307 -22.298  1.00 77.98           O  
ATOM   4473  HG1 THR A 285      21.032  -5.781 -21.642  1.00 77.98           H  
ATOM   4474  N   GLU A 286      21.889  -2.578 -20.450  1.00 83.34           N  
ATOM   4475  H   GLU A 286      22.154  -2.345 -21.396  1.00 83.34           H  
ATOM   4476  CA  GLU A 286      22.976  -2.603 -19.473  1.00 83.34           C  
ATOM   4477  HA  GLU A 286      22.575  -2.819 -18.483  1.00 83.34           H  
ATOM   4478  C   GLU A 286      23.665  -1.220 -19.401  1.00 83.34           C  
ATOM   4479  CB  GLU A 286      23.942  -3.757 -19.845  1.00 83.34           C  
ATOM   4480  HB2 GLU A 286      24.254  -3.625 -20.881  1.00 83.34           H  
ATOM   4481  HB3 GLU A 286      24.826  -3.699 -19.210  1.00 83.34           H  
ATOM   4482  O   GLU A 286      23.833  -0.535 -20.417  1.00 83.34           O  
ATOM   4483  CG  GLU A 286      23.298  -5.161 -19.675  1.00 83.34           C  
ATOM   4484  HG2 GLU A 286      23.247  -5.388 -18.611  1.00 83.34           H  
ATOM   4485  HG3 GLU A 286      22.273  -5.137 -20.045  1.00 83.34           H  
ATOM   4486  CD  GLU A 286      24.024  -6.309 -20.412  1.00 83.34           C  
ATOM   4487  OE1 GLU A 286      23.335  -7.273 -20.851  1.00 83.34           O  
ATOM   4488  OE2 GLU A 286      25.260  -6.236 -20.547  1.00 83.34           O  
ATOM   4489  N   VAL A 287      24.029  -0.810 -18.181  1.00 84.61           N  
ATOM   4490  H   VAL A 287      23.815  -1.426 -17.410  1.00 84.61           H  
ATOM   4491  CA  VAL A 287      24.800   0.395 -17.824  1.00 84.61           C  
ATOM   4492  HA  VAL A 287      25.048   0.957 -18.725  1.00 84.61           H  
ATOM   4493  C   VAL A 287      26.095  -0.061 -17.156  1.00 84.61           C  
ATOM   4494  CB  VAL A 287      24.004   1.311 -16.865  1.00 84.61           C  
ATOM   4495  HB  VAL A 287      23.702   0.732 -15.993  1.00 84.61           H  
ATOM   4496  O   VAL A 287      26.072  -0.935 -16.290  1.00 84.61           O  
ATOM   4497  CG1 VAL A 287      24.813   2.517 -16.372  1.00 84.61           C  
ATOM   4498 HG11 VAL A 287      25.673   2.176 -15.796  1.00 84.61           H  
ATOM   4499 HG12 VAL A 287      24.193   3.129 -15.717  1.00 84.61           H  
ATOM   4500 HG13 VAL A 287      25.148   3.117 -17.219  1.00 84.61           H  
ATOM   4501  CG2 VAL A 287      22.743   1.858 -17.535  1.00 84.61           C  
ATOM   4502 HG21 VAL A 287      22.998   2.398 -18.447  1.00 84.61           H  
ATOM   4503 HG22 VAL A 287      22.092   1.019 -17.783  1.00 84.61           H  
ATOM   4504 HG23 VAL A 287      22.208   2.521 -16.855  1.00 84.61           H  
ATOM   4505  N   TYR A 288      27.226   0.531 -17.528  1.00 83.47           N  
ATOM   4506  H   TYR A 288      27.183   1.284 -18.201  1.00 83.47           H  
ATOM   4507  CA  TYR A 288      28.546   0.098 -17.071  1.00 83.47           C  
ATOM   4508  HA  TYR A 288      28.481  -0.925 -16.701  1.00 83.47           H  
ATOM   4509  C   TYR A 288      29.045   0.976 -15.926  1.00 83.47           C  
ATOM   4510  CB  TYR A 288      29.498   0.079 -18.270  1.00 83.47           C  
ATOM   4511  HB2 TYR A 288      30.501  -0.174 -17.928  1.00 83.47           H  
ATOM   4512  HB3 TYR A 288      29.538   1.070 -18.723  1.00 83.47           H  
ATOM   4513  O   TYR A 288      29.387   2.136 -16.134  1.00 83.47           O  
ATOM   4514  CG  TYR A 288      29.077  -0.940 -19.306  1.00 83.47           C  
ATOM   4515  CD1 TYR A 288      29.325  -2.303 -19.059  1.00 83.47           C  
ATOM   4516  HD1 TYR A 288      29.826  -2.612 -18.154  1.00 83.47           H  
ATOM   4517  CD2 TYR A 288      28.411  -0.541 -20.486  1.00 83.47           C  
ATOM   4518  HD2 TYR A 288      28.208   0.505 -20.664  1.00 83.47           H  
ATOM   4519  CE1 TYR A 288      28.906  -3.268 -19.989  1.00 83.47           C  
ATOM   4520  HE1 TYR A 288      29.076  -4.321 -19.819  1.00 83.47           H  
ATOM   4521  CE2 TYR A 288      28.010  -1.511 -21.430  1.00 83.47           C  
ATOM   4522  HE2 TYR A 288      27.501  -1.223 -22.338  1.00 83.47           H  
ATOM   4523  OH  TYR A 288      27.879  -3.861 -22.032  1.00 83.47           O  
ATOM   4524  HH  TYR A 288      27.616  -3.598 -22.917  1.00 83.47           H  
ATOM   4525  CZ  TYR A 288      28.251  -2.880 -21.173  1.00 83.47           C  
ATOM   4526  N   VAL A 289      29.099   0.434 -14.711  1.00 82.28           N  
ATOM   4527  H   VAL A 289      28.816  -0.531 -14.614  1.00 82.28           H  
ATOM   4528  CA  VAL A 289      29.422   1.182 -13.487  1.00 82.28           C  
ATOM   4529  HA  VAL A 289      29.305   2.246 -13.688  1.00 82.28           H  
ATOM   4530  C   VAL A 289      30.876   0.957 -13.071  1.00 82.28           C  
ATOM   4531  CB  VAL A 289      28.427   0.842 -12.366  1.00 82.28           C  
ATOM   4532  HB  VAL A 289      28.515  -0.212 -12.104  1.00 82.28           H  
ATOM   4533  O   VAL A 289      31.316  -0.181 -12.913  1.00 82.28           O  
ATOM   4534  CG1 VAL A 289      28.693   1.697 -11.128  1.00 82.28           C  
ATOM   4535 HG11 VAL A 289      29.642   1.422 -10.666  1.00 82.28           H  
ATOM   4536 HG12 VAL A 289      28.710   2.750 -11.408  1.00 82.28           H  
ATOM   4537 HG13 VAL A 289      27.888   1.560 -10.406  1.00 82.28           H  
ATOM   4538  CG2 VAL A 289      26.984   1.131 -12.808  1.00 82.28           C  
ATOM   4539 HG21 VAL A 289      26.294   0.937 -11.987  1.00 82.28           H  
ATOM   4540 HG22 VAL A 289      26.882   2.173 -13.111  1.00 82.28           H  
ATOM   4541 HG23 VAL A 289      26.704   0.490 -13.644  1.00 82.28           H  
ATOM   4542  N   ARG A 290      31.633   2.042 -12.902  1.00 74.67           N  
ATOM   4543  H   ARG A 290      31.170   2.938 -12.946  1.00 74.67           H  
ATOM   4544  CA  ARG A 290      33.076   2.034 -12.628  1.00 74.67           C  
ATOM   4545  HA  ARG A 290      33.548   1.296 -13.277  1.00 74.67           H  
ATOM   4546  C   ARG A 290      33.367   1.651 -11.175  1.00 74.67           C  
ATOM   4547  CB  ARG A 290      33.638   3.425 -12.972  1.00 74.67           C  
ATOM   4548  HB2 ARG A 290      33.284   4.151 -12.239  1.00 74.67           H  
ATOM   4549  HB3 ARG A 290      33.264   3.727 -13.950  1.00 74.67           H  
ATOM   4550  O   ARG A 290      32.816   2.258 -10.257  1.00 74.67           O  
ATOM   4551  CG  ARG A 290      35.171   3.446 -13.011  1.00 74.67           C  
ATOM   4552  HG2 ARG A 290      35.518   2.705 -13.731  1.00 74.67           H  
ATOM   4553  HG3 ARG A 290      35.570   3.194 -12.028  1.00 74.67           H  
ATOM   4554  CD  ARG A 290      35.689   4.832 -13.413  1.00 74.67           C  
ATOM   4555  HD2 ARG A 290      35.184   5.143 -14.327  1.00 74.67           H  
ATOM   4556  HD3 ARG A 290      35.452   5.542 -12.621  1.00 74.67           H  
ATOM   4557  NE  ARG A 290      37.145   4.802 -13.647  1.00 74.67           N  
ATOM   4558  HE  ARG A 290      37.607   3.909 -13.547  1.00 74.67           H  
ATOM   4559  NH1 ARG A 290      37.438   6.992 -14.293  1.00 74.67           N  
ATOM   4560 HH11 ARG A 290      38.022   7.696 -14.722  1.00 74.67           H  
ATOM   4561 HH12 ARG A 290      36.455   7.170 -14.142  1.00 74.67           H  
ATOM   4562  NH2 ARG A 290      39.144   5.550 -14.383  1.00 74.67           N  
ATOM   4563 HH21 ARG A 290      39.474   4.597 -14.323  1.00 74.67           H  
ATOM   4564 HH22 ARG A 290      39.707   6.253 -14.840  1.00 74.67           H  
ATOM   4565  CZ  ARG A 290      37.898   5.788 -14.094  1.00 74.67           C  
ATOM   4566  N   SER A 291      34.290   0.715 -10.951  1.00 69.93           N  
ATOM   4567  H   SER A 291      34.726   0.262 -11.741  1.00 69.93           H  
ATOM   4568  CA  SER A 291      34.857   0.502  -9.616  1.00 69.93           C  
ATOM   4569  HA  SER A 291      34.035   0.435  -8.903  1.00 69.93           H  
ATOM   4570  C   SER A 291      35.750   1.676  -9.219  1.00 69.93           C  
ATOM   4571  CB  SER A 291      35.657  -0.794  -9.500  1.00 69.93           C  
ATOM   4572  HB2 SER A 291      35.031  -1.645  -9.768  1.00 69.93           H  
ATOM   4573  HB3 SER A 291      36.521  -0.748 -10.163  1.00 69.93           H  
ATOM   4574  O   SER A 291      36.636   2.091  -9.967  1.00 69.93           O  
ATOM   4575  OG  SER A 291      36.088  -0.916  -8.152  1.00 69.93           O  
ATOM   4576  HG  SER A 291      36.963  -1.311  -8.140  1.00 69.93           H  
ATOM   4577  N   ILE A 292      35.522   2.180  -8.008  1.00 63.08           N  
ATOM   4578  H   ILE A 292      34.755   1.781  -7.486  1.00 63.08           H  
ATOM   4579  CA  ILE A 292      36.319   3.228  -7.354  1.00 63.08           C  
ATOM   4580  HA  ILE A 292      36.820   3.821  -8.120  1.00 63.08           H  
ATOM   4581  C   ILE A 292      37.428   2.589  -6.485  1.00 63.08           C  
ATOM   4582  CB  ILE A 292      35.363   4.165  -6.567  1.00 63.08           C  
ATOM   4583  HB  ILE A 292      34.923   3.585  -5.756  1.00 63.08           H  
ATOM   4584  O   ILE A 292      38.338   3.266  -6.012  1.00 63.08           O  
ATOM   4585  CG1 ILE A 292      34.215   4.700  -7.467  1.00 63.08           C  
ATOM   4586 HG12 ILE A 292      33.799   3.910  -8.093  1.00 63.08           H  
ATOM   4587 HG13 ILE A 292      34.606   5.468  -8.135  1.00 63.08           H  
ATOM   4588  CG2 ILE A 292      36.116   5.364  -5.957  1.00 63.08           C  
ATOM   4589 HG21 ILE A 292      36.817   5.023  -5.195  1.00 63.08           H  
ATOM   4590 HG22 ILE A 292      35.428   6.054  -5.467  1.00 63.08           H  
ATOM   4591 HG23 ILE A 292      36.667   5.896  -6.732  1.00 63.08           H  
ATOM   4592  CD1 ILE A 292      33.030   5.253  -6.671  1.00 63.08           C  
ATOM   4593 HD11 ILE A 292      33.329   6.116  -6.077  1.00 63.08           H  
ATOM   4594 HD12 ILE A 292      32.235   5.551  -7.356  1.00 63.08           H  
ATOM   4595 HD13 ILE A 292      32.644   4.469  -6.020  1.00 63.08           H  
ATOM   4596  N   PHE A 293      37.375   1.267  -6.295  1.00 58.44           N  
ATOM   4597  H   PHE A 293      36.663   0.746  -6.787  1.00 58.44           H  
ATOM   4598  CA  PHE A 293      38.339   0.486  -5.527  1.00 58.44           C  
ATOM   4599  HA  PHE A 293      38.892   1.152  -4.864  1.00 58.44           H  
ATOM   4600  C   PHE A 293      39.335  -0.191  -6.474  1.00 58.44           C  
ATOM   4601  CB  PHE A 293      37.590  -0.530  -4.651  1.00 58.44           C  
ATOM   4602  HB2 PHE A 293      38.307  -1.030  -4.000  1.00 58.44           H  
ATOM   4603  HB3 PHE A 293      37.145  -1.292  -5.291  1.00 58.44           H  
ATOM   4604  O   PHE A 293      38.933  -0.862  -7.431  1.00 58.44           O  
ATOM   4605  CG  PHE A 293      36.499   0.094  -3.798  1.00 58.44           C  
ATOM   4606  CD1 PHE A 293      36.834   0.778  -2.614  1.00 58.44           C  
ATOM   4607  HD1 PHE A 293      37.862   0.821  -2.287  1.00 58.44           H  
ATOM   4608  CD2 PHE A 293      35.155   0.039  -4.218  1.00 58.44           C  
ATOM   4609  HD2 PHE A 293      34.894  -0.492  -5.121  1.00 58.44           H  
ATOM   4610  CE1 PHE A 293      35.829   1.407  -1.856  1.00 58.44           C  
ATOM   4611  HE1 PHE A 293      36.087   1.925  -0.943  1.00 58.44           H  
ATOM   4612  CE2 PHE A 293      34.154   0.678  -3.465  1.00 58.44           C  
ATOM   4613  HE2 PHE A 293      33.124   0.638  -3.790  1.00 58.44           H  
ATOM   4614  CZ  PHE A 293      34.490   1.361  -2.283  1.00 58.44           C  
ATOM   4615  HZ  PHE A 293      33.717   1.844  -1.703  1.00 58.44           H  
ATOM   4616  N   GLY A 294      40.632  -0.016  -6.208  1.00 50.78           N  
ATOM   4617  H   GLY A 294      40.897   0.540  -5.408  1.00 50.78           H  
ATOM   4618  CA  GLY A 294      41.693  -0.684  -6.962  1.00 50.78           C  
ATOM   4619  HA2 GLY A 294      41.468  -0.598  -8.025  1.00 50.78           H  
ATOM   4620  HA3 GLY A 294      42.641  -0.183  -6.769  1.00 50.78           H  
ATOM   4621  C   GLY A 294      41.845  -2.169  -6.590  1.00 50.78           C  
ATOM   4622  O   GLY A 294      41.322  -2.606  -5.559  1.00 50.78           O  
ATOM   4623  N   PRO A 295      42.596  -2.959  -7.381  1.00 42.64           N  
ATOM   4624  CA  PRO A 295      42.939  -4.336  -7.028  1.00 42.64           C  
ATOM   4625  HA  PRO A 295      42.023  -4.925  -6.991  1.00 42.64           H  
ATOM   4626  C   PRO A 295      43.649  -4.384  -5.666  1.00 42.64           C  
ATOM   4627  CB  PRO A 295      43.826  -4.852  -8.173  1.00 42.64           C  
ATOM   4628  HB2 PRO A 295      43.620  -5.899  -8.398  1.00 42.64           H  
ATOM   4629  HB3 PRO A 295      44.881  -4.720  -7.932  1.00 42.64           H  
ATOM   4630  O   PRO A 295      44.723  -3.807  -5.506  1.00 42.64           O  
ATOM   4631  CG  PRO A 295      43.468  -3.943  -9.348  1.00 42.64           C  
ATOM   4632  HG2 PRO A 295      42.563  -4.309  -9.834  1.00 42.64           H  
ATOM   4633  HG3 PRO A 295      44.285  -3.863 -10.066  1.00 42.64           H  
ATOM   4634  CD  PRO A 295      43.177  -2.609  -8.666  1.00 42.64           C  
ATOM   4635  HD2 PRO A 295      42.493  -2.023  -9.280  1.00 42.64           H  
ATOM   4636  HD3 PRO A 295      44.106  -2.063  -8.499  1.00 42.64           H  
ATOM   4637  N   GLY A 296      43.037  -5.050  -4.682  1.00 41.01           N  
ATOM   4638  H   GLY A 296      42.145  -5.480  -4.884  1.00 41.01           H  
ATOM   4639  CA  GLY A 296      43.510  -5.075  -3.290  1.00 41.01           C  
ATOM   4640  HA2 GLY A 296      43.333  -6.070  -2.884  1.00 41.01           H  
ATOM   4641  HA3 GLY A 296      44.584  -4.891  -3.262  1.00 41.01           H  
ATOM   4642  C   GLY A 296      42.839  -4.068  -2.343  1.00 41.01           C  
ATOM   4643  O   GLY A 296      43.269  -3.948  -1.201  1.00 41.01           O  
ATOM   4644  N   GLY A 297      41.794  -3.352  -2.778  1.00 40.75           N  
ATOM   4645  H   GLY A 297      41.536  -3.409  -3.753  1.00 40.75           H  
ATOM   4646  CA  GLY A 297      40.957  -2.516  -1.902  1.00 40.75           C  
ATOM   4647  HA2 GLY A 297      40.021  -2.304  -2.418  1.00 40.75           H  
ATOM   4648  HA3 GLY A 297      40.725  -3.073  -0.994  1.00 40.75           H  
ATOM   4649  C   GLY A 297      41.573  -1.176  -1.484  1.00 40.75           C  
ATOM   4650  O   GLY A 297      41.010  -0.477  -0.643  1.00 40.75           O  
ATOM   4651  N   SER A 298      42.708  -0.786  -2.067  1.00 36.17           N  
ATOM   4652  H   SER A 298      43.119  -1.374  -2.779  1.00 36.17           H  
ATOM   4653  CA  SER A 298      43.349   0.504  -1.811  1.00 36.17           C  
ATOM   4654  HA  SER A 298      43.439   0.607  -0.730  1.00 36.17           H  
ATOM   4655  C   SER A 298      42.508   1.672  -2.372  1.00 36.17           C  
ATOM   4656  CB  SER A 298      44.780   0.506  -2.368  1.00 36.17           C  
ATOM   4657  HB2 SER A 298      45.404  -0.106  -1.717  1.00 36.17           H  
ATOM   4658  HB3 SER A 298      45.171   1.523  -2.371  1.00 36.17           H  
ATOM   4659  O   SER A 298      42.196   1.694  -3.569  1.00 36.17           O  
ATOM   4660  OG  SER A 298      44.832  -0.038  -3.675  1.00 36.17           O  
ATOM   4661  HG  SER A 298      45.749  -0.111  -3.952  1.00 36.17           H  
ATOM   4662  N   PRO A 299      42.128   2.667  -1.542  1.00 33.92           N  
ATOM   4663  CA  PRO A 299      41.320   3.799  -1.989  1.00 33.92           C  
ATOM   4664  HA  PRO A 299      40.539   3.460  -2.670  1.00 33.92           H  
ATOM   4665  C   PRO A 299      42.192   4.837  -2.707  1.00 33.92           C  
ATOM   4666  CB  PRO A 299      40.659   4.343  -0.717  1.00 33.92           C  
ATOM   4667  HB2 PRO A 299      40.448   5.410  -0.783  1.00 33.92           H  
ATOM   4668  HB3 PRO A 299      39.740   3.788  -0.525  1.00 33.92           H  
ATOM   4669  O   PRO A 299      42.915   5.606  -2.076  1.00 33.92           O  
ATOM   4670  CG  PRO A 299      41.678   4.028   0.378  1.00 33.92           C  
ATOM   4671  HG2 PRO A 299      42.437   4.809   0.416  1.00 33.92           H  
ATOM   4672  HG3 PRO A 299      41.200   3.916   1.352  1.00 33.92           H  
ATOM   4673  CD  PRO A 299      42.307   2.718  -0.095  1.00 33.92           C  
ATOM   4674  HD2 PRO A 299      41.784   1.879   0.363  1.00 33.92           H  
ATOM   4675  HD3 PRO A 299      43.364   2.694   0.173  1.00 33.92           H  
ATOM   4676  N   SER A 300      42.108   4.884  -4.038  1.00 39.81           N  
ATOM   4677  H   SER A 300      41.503   4.227  -4.508  1.00 39.81           H  
ATOM   4678  CA  SER A 300      42.844   5.839  -4.878  1.00 39.81           C  
ATOM   4679  HA  SER A 300      43.486   6.450  -4.243  1.00 39.81           H  
ATOM   4680  C   SER A 300      41.892   6.817  -5.576  1.00 39.81           C  
ATOM   4681  CB  SER A 300      43.802   5.119  -5.844  1.00 39.81           C  
ATOM   4682  HB2 SER A 300      44.110   5.806  -6.632  1.00 39.81           H  
ATOM   4683  HB3 SER A 300      44.692   4.815  -5.293  1.00 39.81           H  
ATOM   4684  O   SER A 300      41.510   6.647  -6.728  1.00 39.81           O  
ATOM   4685  OG  SER A 300      43.225   3.964  -6.422  1.00 39.81           O  
ATOM   4686  HG  SER A 300      43.155   3.282  -5.749  1.00 39.81           H  
ATOM   4687  N   LEU A 301      41.557   7.911  -4.883  1.00 40.99           N  
ATOM   4688  H   LEU A 301      41.871   7.978  -3.925  1.00 40.99           H  
ATOM   4689  CA  LEU A 301      40.841   9.064  -5.464  1.00 40.99           C  
ATOM   4690  HA  LEU A 301      39.963   8.693  -5.993  1.00 40.99           H  
ATOM   4691  C   LEU A 301      41.665   9.833  -6.522  1.00 40.99           C  
ATOM   4692  CB  LEU A 301      40.391  10.002  -4.322  1.00 40.99           C  
ATOM   4693  HB2 LEU A 301      40.185  10.993  -4.726  1.00 40.99           H  
ATOM   4694  HB3 LEU A 301      41.214  10.110  -3.616  1.00 40.99           H  
ATOM   4695  O   LEU A 301      41.155  10.763  -7.140  1.00 40.99           O  
ATOM   4696  CG  LEU A 301      39.129   9.518  -3.582  1.00 40.99           C  
ATOM   4697  HG  LEU A 301      39.219   8.454  -3.361  1.00 40.99           H  
ATOM   4698  CD1 LEU A 301      38.974  10.269  -2.259  1.00 40.99           C  
ATOM   4699 HD11 LEU A 301      38.085   9.917  -1.737  1.00 40.99           H  
ATOM   4700 HD12 LEU A 301      38.886  11.339  -2.446  1.00 40.99           H  
ATOM   4701 HD13 LEU A 301      39.845  10.086  -1.629  1.00 40.99           H  
ATOM   4702  CD2 LEU A 301      37.860   9.757  -4.406  1.00 40.99           C  
ATOM   4703 HD21 LEU A 301      37.758  10.817  -4.638  1.00 40.99           H  
ATOM   4704 HD22 LEU A 301      36.988   9.422  -3.845  1.00 40.99           H  
ATOM   4705 HD23 LEU A 301      37.907   9.193  -5.337  1.00 40.99           H  
ATOM   4706  N   PHE A 302      42.928   9.450  -6.736  1.00 41.71           N  
ATOM   4707  H   PHE A 302      43.255   8.632  -6.242  1.00 41.71           H  
ATOM   4708  CA  PHE A 302      43.883  10.112  -7.622  1.00 41.71           C  
ATOM   4709  HA  PHE A 302      43.384  10.915  -8.165  1.00 41.71           H  
ATOM   4710  C   PHE A 302      44.461   9.101  -8.631  1.00 41.71           C  
ATOM   4711  CB  PHE A 302      44.978  10.768  -6.764  1.00 41.71           C  
ATOM   4712  HB2 PHE A 302      45.655  11.315  -7.421  1.00 41.71           H  
ATOM   4713  HB3 PHE A 302      45.561   9.992  -6.268  1.00 41.71           H  
ATOM   4714  O   PHE A 302      45.363   8.338  -8.276  1.00 41.71           O  
ATOM   4715  CG  PHE A 302      44.444  11.725  -5.712  1.00 41.71           C  
ATOM   4716  CD1 PHE A 302      43.920  12.973  -6.098  1.00 41.71           C  
ATOM   4717  HD1 PHE A 302      43.908  13.257  -7.140  1.00 41.71           H  
ATOM   4718  CD2 PHE A 302      44.438  11.356  -4.353  1.00 41.71           C  
ATOM   4719  HD2 PHE A 302      44.838  10.399  -4.050  1.00 41.71           H  
ATOM   4720  CE1 PHE A 302      43.399  13.850  -5.130  1.00 41.71           C  
ATOM   4721  HE1 PHE A 302      42.998  14.806  -5.431  1.00 41.71           H  
ATOM   4722  CE2 PHE A 302      43.914  12.232  -3.385  1.00 41.71           C  
ATOM   4723  HE2 PHE A 302      43.916  11.949  -2.342  1.00 41.71           H  
ATOM   4724  CZ  PHE A 302      43.396  13.480  -3.773  1.00 41.71           C  
ATOM   4725  HZ  PHE A 302      42.997  14.156  -3.031  1.00 41.71           H  
ATOM   4726  N   PRO A 303      43.981   9.079  -9.892  1.00 39.74           N  
ATOM   4727  CA  PRO A 303      44.463   8.138 -10.912  1.00 39.74           C  
ATOM   4728  HA  PRO A 303      44.326   7.122 -10.542  1.00 39.74           H  
ATOM   4729  C   PRO A 303      45.940   8.320 -11.298  1.00 39.74           C  
ATOM   4730  CB  PRO A 303      43.554   8.355 -12.129  1.00 39.74           C  
ATOM   4731  HB2 PRO A 303      43.993   9.095 -12.799  1.00 39.74           H  
ATOM   4732  HB3 PRO A 303      43.372   7.423 -12.664  1.00 39.74           H  
ATOM   4733  O   PRO A 303      46.569   7.393 -11.797  1.00 39.74           O  
ATOM   4734  CG  PRO A 303      42.270   8.923 -11.528  1.00 39.74           C  
ATOM   4735  HG2 PRO A 303      41.657   8.112 -11.135  1.00 39.74           H  
ATOM   4736  HG3 PRO A 303      41.711   9.518 -12.249  1.00 39.74           H  
ATOM   4737  CD  PRO A 303      42.795   9.774 -10.375  1.00 39.74           C  
ATOM   4738  HD2 PRO A 303      42.028   9.857  -9.605  1.00 39.74           H  
ATOM   4739  HD3 PRO A 303      43.074  10.763 -10.739  1.00 39.74           H  
ATOM   4740  N   SER A 304      46.515   9.500 -11.050  1.00 38.54           N  
ATOM   4741  H   SER A 304      45.977  10.206 -10.568  1.00 38.54           H  
ATOM   4742  CA  SER A 304      47.873   9.891 -11.455  1.00 38.54           C  
ATOM   4743  HA  SER A 304      47.983   9.686 -12.520  1.00 38.54           H  
ATOM   4744  C   SER A 304      49.017   9.141 -10.756  1.00 38.54           C  
ATOM   4745  CB  SER A 304      48.035  11.403 -11.249  1.00 38.54           C  
ATOM   4746  HB2 SER A 304      47.446  11.928 -12.001  1.00 38.54           H  
ATOM   4747  HB3 SER A 304      49.081  11.684 -11.375  1.00 38.54           H  
ATOM   4748  O   SER A 304      50.173   9.352 -11.112  1.00 38.54           O  
ATOM   4749  OG  SER A 304      47.580  11.790  -9.961  1.00 38.54           O  
ATOM   4750  HG  SER A 304      47.929  12.665  -9.776  1.00 38.54           H  
ATOM   4751  N   ALA A 305      48.725   8.275  -9.778  1.00 35.97           N  
ATOM   4752  H   ALA A 305      47.752   8.165  -9.530  1.00 35.97           H  
ATOM   4753  CA  ALA A 305      49.727   7.569  -8.973  1.00 35.97           C  
ATOM   4754  HA  ALA A 305      50.714   7.760  -9.395  1.00 35.97           H  
ATOM   4755  C   ALA A 305      49.577   6.031  -8.957  1.00 35.97           C  
ATOM   4756  CB  ALA A 305      49.710   8.179  -7.565  1.00 35.97           C  
ATOM   4757  HB1 ALA A 305      48.748   7.989  -7.089  1.00 35.97           H  
ATOM   4758  HB2 ALA A 305      49.877   9.254  -7.626  1.00 35.97           H  
ATOM   4759  HB3 ALA A 305      50.503   7.736  -6.961  1.00 35.97           H  
ATOM   4760  O   ALA A 305      50.259   5.365  -8.179  1.00 35.97           O  
ATOM   4761  N   CYS A 306      48.697   5.441  -9.777  1.00 29.88           N  
ATOM   4762  H   CYS A 306      48.167   6.011 -10.421  1.00 29.88           H  
ATOM   4763  CA  CYS A 306      48.482   3.986  -9.821  1.00 29.88           C  
ATOM   4764  HA  CYS A 306      49.370   3.480  -9.442  1.00 29.88           H  
ATOM   4765  C   CYS A 306      48.263   3.473 -11.252  1.00 29.88           C  
ATOM   4766  CB  CYS A 306      47.301   3.617  -8.909  1.00 29.88           C  
ATOM   4767  HB2 CYS A 306      46.852   2.681  -9.239  1.00 29.88           H  
ATOM   4768  HB3 CYS A 306      46.539   4.395  -8.957  1.00 29.88           H  
ATOM   4769  O   CYS A 306      47.361   3.914 -11.954  1.00 29.88           O  
ATOM   4770  SG  CYS A 306      47.892   3.411  -7.203  1.00 29.88           S  
ATOM   4771  HG  CYS A 306      48.798   4.392  -7.239  1.00 29.88           H  
ATOM   4772  N   SER A 307      49.055   2.480 -11.665  1.00 37.88           N  
ATOM   4773  H   SER A 307      49.762   2.128 -11.035  1.00 37.88           H  
ATOM   4774  CA  SER A 307      49.010   1.851 -12.998  1.00 37.88           C  
ATOM   4775  HA  SER A 307      48.783   2.622 -13.733  1.00 37.88           H  
ATOM   4776  C   SER A 307      47.927   0.767 -13.156  1.00 37.88           C  
ATOM   4777  CB  SER A 307      50.399   1.288 -13.321  1.00 37.88           C  
ATOM   4778  HB2 SER A 307      50.371   0.742 -14.264  1.00 37.88           H  
ATOM   4779  HB3 SER A 307      51.100   2.117 -13.423  1.00 37.88           H  
ATOM   4780  O   SER A 307      47.914   0.018 -14.134  1.00 37.88           O  
ATOM   4781  OG  SER A 307      50.842   0.436 -12.276  1.00 37.88           O  
ATOM   4782  HG  SER A 307      51.699   0.078 -12.521  1.00 37.88           H  
ATOM   4783  N   THR A 308      47.021   0.639 -12.186  1.00 40.05           N  
ATOM   4784  H   THR A 308      47.022   1.309 -11.431  1.00 40.05           H  
ATOM   4785  CA  THR A 308      46.024  -0.432 -12.102  1.00 40.05           C  
ATOM   4786  HA  THR A 308      46.433  -1.314 -12.594  1.00 40.05           H  
ATOM   4787  C   THR A 308      44.727  -0.073 -12.833  1.00 40.05           C  
ATOM   4788  CB  THR A 308      45.760  -0.815 -10.634  1.00 40.05           C  
ATOM   4789  HB  THR A 308      44.760  -1.240 -10.546  1.00 40.05           H  
ATOM   4790  O   THR A 308      44.006   0.846 -12.453  1.00 40.05           O  
ATOM   4791  CG2 THR A 308      46.780  -1.846 -10.151  1.00 40.05           C  
ATOM   4792 HG21 THR A 308      46.586  -2.100  -9.109  1.00 40.05           H  
ATOM   4793 HG22 THR A 308      47.788  -1.441 -10.239  1.00 40.05           H  
ATOM   4794 HG23 THR A 308      46.703  -2.753 -10.751  1.00 40.05           H  
ATOM   4795  OG1 THR A 308      45.887   0.293  -9.768  1.00 40.05           O  
ATOM   4796  HG1 THR A 308      45.593   0.035  -8.891  1.00 40.05           H  
ATOM   4797  N   LYS A 309      44.404  -0.840 -13.885  1.00 49.97           N  
ATOM   4798  H   LYS A 309      45.065  -1.557 -14.149  1.00 49.97           H  
ATOM   4799  CA  LYS A 309      43.192  -0.680 -14.712  1.00 49.97           C  
ATOM   4800  HA  LYS A 309      43.239   0.284 -15.219  1.00 49.97           H  
ATOM   4801  C   LYS A 309      41.920  -0.694 -13.842  1.00 49.97           C  
ATOM   4802  CB  LYS A 309      43.125  -1.807 -15.771  1.00 49.97           C  
ATOM   4803  HB2 LYS A 309      43.111  -2.770 -15.259  1.00 49.97           H  
ATOM   4804  HB3 LYS A 309      42.186  -1.710 -16.315  1.00 49.97           H  
ATOM   4805  O   LYS A 309      41.640  -1.699 -13.192  1.00 49.97           O  
ATOM   4806  CG  LYS A 309      44.280  -1.804 -16.795  1.00 49.97           C  
ATOM   4807  HG2 LYS A 309      44.266  -0.858 -17.336  1.00 49.97           H  
ATOM   4808  HG3 LYS A 309      45.233  -1.893 -16.272  1.00 49.97           H  
ATOM   4809  CD  LYS A 309      44.155  -2.966 -17.802  1.00 49.97           C  
ATOM   4810  HD2 LYS A 309      44.207  -3.911 -17.261  1.00 49.97           H  
ATOM   4811  HD3 LYS A 309      43.183  -2.899 -18.290  1.00 49.97           H  
ATOM   4812  CE  LYS A 309      45.276  -2.912 -18.861  1.00 49.97           C  
ATOM   4813  HE2 LYS A 309      45.204  -1.958 -19.385  1.00 49.97           H  
ATOM   4814  HE3 LYS A 309      46.236  -2.928 -18.345  1.00 49.97           H  
ATOM   4815  NZ  LYS A 309      45.212  -4.032 -19.845  1.00 49.97           N  
ATOM   4816  HZ1 LYS A 309      45.950  -3.962 -20.531  1.00 49.97           H  
ATOM   4817  HZ2 LYS A 309      44.345  -4.024 -20.365  1.00 49.97           H  
ATOM   4818  HZ3 LYS A 309      45.288  -4.931 -19.390  1.00 49.97           H  
ATOM   4819  N   SER A 310      41.134   0.388 -13.854  1.00 53.08           N  
ATOM   4820  H   SER A 310      41.437   1.204 -14.367  1.00 53.08           H  
ATOM   4821  CA  SER A 310      39.847   0.447 -13.141  1.00 53.08           C  
ATOM   4822  HA  SER A 310      39.994   0.049 -12.137  1.00 53.08           H  
ATOM   4823  C   SER A 310      38.792  -0.408 -13.846  1.00 53.08           C  
ATOM   4824  CB  SER A 310      39.346   1.892 -12.988  1.00 53.08           C  
ATOM   4825  HB2 SER A 310      40.077   2.471 -12.425  1.00 53.08           H  
ATOM   4826  HB3 SER A 310      38.412   1.881 -12.426  1.00 53.08           H  
ATOM   4827  O   SER A 310      38.503  -0.169 -15.020  1.00 53.08           O  
ATOM   4828  OG  SER A 310      39.123   2.509 -14.250  1.00 53.08           O  
ATOM   4829  HG  SER A 310      38.791   1.820 -14.829  1.00 53.08           H  
ATOM   4830  N   THR A 311      38.204  -1.368 -13.134  1.00 64.61           N  
ATOM   4831  H   THR A 311      38.461  -1.496 -12.165  1.00 64.61           H  
ATOM   4832  CA  THR A 311      37.159  -2.264 -13.649  1.00 64.61           C  
ATOM   4833  HA  THR A 311      37.465  -2.617 -14.634  1.00 64.61           H  
ATOM   4834  C   THR A 311      35.811  -1.559 -13.821  1.00 64.61           C  
ATOM   4835  CB  THR A 311      36.989  -3.490 -12.734  1.00 64.61           C  
ATOM   4836  HB  THR A 311      36.099  -4.045 -13.032  1.00 64.61           H  
ATOM   4837  O   THR A 311      35.532  -0.541 -13.185  1.00 64.61           O  
ATOM   4838  CG2 THR A 311      38.197  -4.423 -12.806  1.00 64.61           C  
ATOM   4839 HG21 THR A 311      39.096  -3.906 -12.473  1.00 64.61           H  
ATOM   4840 HG22 THR A 311      38.337  -4.764 -13.832  1.00 64.61           H  
ATOM   4841 HG23 THR A 311      38.026  -5.290 -12.168  1.00 64.61           H  
ATOM   4842  OG1 THR A 311      36.860  -3.084 -11.391  1.00 64.61           O  
ATOM   4843  HG1 THR A 311      36.284  -3.706 -10.941  1.00 64.61           H  
ATOM   4844  N   PHE A 312      34.955  -2.129 -14.670  1.00 76.09           N  
ATOM   4845  H   PHE A 312      35.238  -2.964 -15.163  1.00 76.09           H  
ATOM   4846  CA  PHE A 312      33.566  -1.717 -14.871  1.00 76.09           C  
ATOM   4847  HA  PHE A 312      33.287  -0.982 -14.116  1.00 76.09           H  
ATOM   4848  C   PHE A 312      32.641  -2.932 -14.707  1.00 76.09           C  
ATOM   4849  CB  PHE A 312      33.405  -1.070 -16.256  1.00 76.09           C  
ATOM   4850  HB2 PHE A 312      33.995  -1.628 -16.983  1.00 76.09           H  
ATOM   4851  HB3 PHE A 312      32.361  -1.157 -16.557  1.00 76.09           H  
ATOM   4852  O   PHE A 312      32.963  -4.026 -15.167  1.00 76.09           O  
ATOM   4853  CG  PHE A 312      33.800   0.393 -16.344  1.00 76.09           C  
ATOM   4854  CD1 PHE A 312      32.802   1.383 -16.411  1.00 76.09           C  
ATOM   4855  HD1 PHE A 312      31.760   1.104 -16.370  1.00 76.09           H  
ATOM   4856  CD2 PHE A 312      35.155   0.774 -16.402  1.00 76.09           C  
ATOM   4857  HD2 PHE A 312      35.931   0.023 -16.359  1.00 76.09           H  
ATOM   4858  CE1 PHE A 312      33.146   2.737 -16.557  1.00 76.09           C  
ATOM   4859  HE1 PHE A 312      32.371   3.486 -16.628  1.00 76.09           H  
ATOM   4860  CE2 PHE A 312      35.501   2.132 -16.526  1.00 76.09           C  
ATOM   4861  HE2 PHE A 312      36.540   2.426 -16.558  1.00 76.09           H  
ATOM   4862  CZ  PHE A 312      34.498   3.113 -16.618  1.00 76.09           C  
ATOM   4863  HZ  PHE A 312      34.761   4.153 -16.737  1.00 76.09           H  
ATOM   4864  N   HIS A 313      31.492  -2.736 -14.064  1.00 79.98           N  
ATOM   4865  H   HIS A 313      31.306  -1.812 -13.702  1.00 79.98           H  
ATOM   4866  CA  HIS A 313      30.481  -3.762 -13.805  1.00 79.98           C  
ATOM   4867  HA  HIS A 313      30.873  -4.741 -14.081  1.00 79.98           H  
ATOM   4868  C   HIS A 313      29.227  -3.486 -14.639  1.00 79.98           C  
ATOM   4869  CB  HIS A 313      30.149  -3.784 -12.303  1.00 79.98           C  
ATOM   4870  HB2 HIS A 313      29.406  -4.559 -12.117  1.00 79.98           H  
ATOM   4871  HB3 HIS A 313      29.708  -2.828 -12.022  1.00 79.98           H  
ATOM   4872  O   HIS A 313      28.706  -2.372 -14.608  1.00 79.98           O  
ATOM   4873  CG  HIS A 313      31.346  -4.040 -11.420  1.00 79.98           C  
ATOM   4874  CD2 HIS A 313      32.100  -3.095 -10.776  1.00 79.98           C  
ATOM   4875  HD2 HIS A 313      31.940  -2.028 -10.808  1.00 79.98           H  
ATOM   4876  ND1 HIS A 313      31.900  -5.266 -11.130  1.00 79.98           N  
ATOM   4877  HD1 HIS A 313      31.572  -6.163 -11.459  1.00 79.98           H  
ATOM   4878  CE1 HIS A 313      32.953  -5.066 -10.319  1.00 79.98           C  
ATOM   4879  HE1 HIS A 313      33.578  -5.845  -9.908  1.00 79.98           H  
ATOM   4880  NE2 HIS A 313      33.123  -3.756 -10.087  1.00 79.98           N  
ATOM   4881  N   ALA A 314      28.722  -4.487 -15.362  1.00 82.27           N  
ATOM   4882  H   ALA A 314      29.180  -5.387 -15.360  1.00 82.27           H  
ATOM   4883  CA  ALA A 314      27.449  -4.381 -16.072  1.00 82.27           C  
ATOM   4884  HA  ALA A 314      27.406  -3.414 -16.575  1.00 82.27           H  
ATOM   4885  C   ALA A 314      26.273  -4.463 -15.080  1.00 82.27           C  
ATOM   4886  CB  ALA A 314      27.383  -5.466 -17.155  1.00 82.27           C  
ATOM   4887  HB1 ALA A 314      26.469  -5.352 -17.737  1.00 82.27           H  
ATOM   4888  HB2 ALA A 314      27.387  -6.457 -16.701  1.00 82.27           H  
ATOM   4889  HB3 ALA A 314      28.234  -5.377 -17.831  1.00 82.27           H  
ATOM   4890  O   ALA A 314      26.126  -5.444 -14.344  1.00 82.27           O  
ATOM   4891  N   VAL A 315      25.437  -3.425 -15.062  1.00 86.01           N  
ATOM   4892  H   VAL A 315      25.656  -2.633 -15.649  1.00 86.01           H  
ATOM   4893  CA  VAL A 315      24.234  -3.314 -14.226  1.00 86.01           C  
ATOM   4894  HA  VAL A 315      24.154  -4.200 -13.596  1.00 86.01           H  
ATOM   4895  C   VAL A 315      23.012  -3.199 -15.138  1.00 86.01           C  
ATOM   4896  CB  VAL A 315      24.300  -2.090 -13.291  1.00 86.01           C  
ATOM   4897  HB  VAL A 315      24.256  -1.174 -13.881  1.00 86.01           H  
ATOM   4898  O   VAL A 315      23.011  -2.342 -16.025  1.00 86.01           O  
ATOM   4899  CG1 VAL A 315      23.127  -2.087 -12.297  1.00 86.01           C  
ATOM   4900 HG11 VAL A 315      23.141  -2.998 -11.699  1.00 86.01           H  
ATOM   4901 HG12 VAL A 315      22.179  -2.018 -12.831  1.00 86.01           H  
ATOM   4902 HG13 VAL A 315      23.205  -1.225 -11.635  1.00 86.01           H  
ATOM   4903  CG2 VAL A 315      25.593  -2.067 -12.473  1.00 86.01           C  
ATOM   4904 HG21 VAL A 315      25.714  -3.008 -11.937  1.00 86.01           H  
ATOM   4905 HG22 VAL A 315      26.450  -1.917 -13.131  1.00 86.01           H  
ATOM   4906 HG23 VAL A 315      25.554  -1.243 -11.760  1.00 86.01           H  
ATOM   4907  N   PRO A 316      21.948  -3.998 -14.946  1.00 86.16           N  
ATOM   4908  CA  PRO A 316      20.721  -3.848 -15.713  1.00 86.16           C  
ATOM   4909  HA  PRO A 316      20.947  -4.051 -16.760  1.00 86.16           H  
ATOM   4910  C   PRO A 316      20.138  -2.439 -15.571  1.00 86.16           C  
ATOM   4911  CB  PRO A 316      19.765  -4.926 -15.191  1.00 86.16           C  
ATOM   4912  HB2 PRO A 316      19.170  -4.541 -14.363  1.00 86.16           H  
ATOM   4913  HB3 PRO A 316      19.119  -5.308 -15.982  1.00 86.16           H  
ATOM   4914  O   PRO A 316      19.945  -1.943 -14.457  1.00 86.16           O  
ATOM   4915  CG  PRO A 316      20.714  -6.003 -14.670  1.00 86.16           C  
ATOM   4916  HG2 PRO A 316      20.247  -6.620 -13.902  1.00 86.16           H  
ATOM   4917  HG3 PRO A 316      21.060  -6.620 -15.500  1.00 86.16           H  
ATOM   4918  CD  PRO A 316      21.881  -5.188 -14.117  1.00 86.16           C  
ATOM   4919  HD2 PRO A 316      21.691  -4.909 -13.081  1.00 86.16           H  
ATOM   4920  HD3 PRO A 316      22.799  -5.770 -14.200  1.00 86.16           H  
ATOM   4921  N   VAL A 317      19.794  -1.823 -16.703  1.00 84.55           N  
ATOM   4922  H   VAL A 317      20.018  -2.299 -17.565  1.00 84.55           H  
ATOM   4923  CA  VAL A 317      19.193  -0.482 -16.809  1.00 84.55           C  
ATOM   4924  HA  VAL A 317      19.947   0.271 -16.582  1.00 84.55           H  
ATOM   4925  C   VAL A 317      18.058  -0.284 -15.806  1.00 84.55           C  
ATOM   4926  CB  VAL A 317      18.698  -0.275 -18.260  1.00 84.55           C  
ATOM   4927  HB  VAL A 317      18.387  -1.235 -18.671  1.00 84.55           H  
ATOM   4928  O   VAL A 317      18.019   0.715 -15.099  1.00 84.55           O  
ATOM   4929  CG1 VAL A 317      17.504   0.669 -18.401  1.00 84.55           C  
ATOM   4930 HG11 VAL A 317      17.322   0.883 -19.454  1.00 84.55           H  
ATOM   4931 HG12 VAL A 317      16.602   0.216 -17.990  1.00 84.55           H  
ATOM   4932 HG13 VAL A 317      17.717   1.591 -17.860  1.00 84.55           H  
ATOM   4933  CG2 VAL A 317      19.831   0.276 -19.126  1.00 84.55           C  
ATOM   4934 HG21 VAL A 317      19.516   0.317 -20.168  1.00 84.55           H  
ATOM   4935 HG22 VAL A 317      20.709  -0.365 -19.052  1.00 84.55           H  
ATOM   4936 HG23 VAL A 317      20.089   1.285 -18.804  1.00 84.55           H  
ATOM   4937  N   HIS A 318      17.159  -1.263 -15.681  1.00 81.63           N  
ATOM   4938  H   HIS A 318      17.275  -2.094 -16.242  1.00 81.63           H
[truncated: 1,796,343 more chars]
