# Supplementary material for: Structural features stabilized by divalent cation coordination within hepatitis E virus ORF1 are critical for viral replication
Source: eLife. 2023 Feb 28;12:e80529. doi: 10.7554/eLife.80529 (PMC9977285; doi:10.7554/eLife.80529)
Supplement: Source data 1. — These files are the best ranked (ranked 0) predictions generated by AlphaFold of HEV ORF1, its associated point mutants, and the hepatitis A virus (HAV) 3 C protease. [file elife-80529-data1.zip › AlphaFold Predictions Figures 4-5 ΓÇô Source Data/H249A_ranked_0.pdb]

ATOM      1  N   MET A   1       1.228  11.179 -26.769  1.00 31.74           N  
ATOM      2  H   MET A   1       1.134  10.307 -26.269  1.00 31.74           H  
ATOM      3  H2  MET A   1       1.613  11.830 -26.099  1.00 31.74           H  
ATOM      4  H3  MET A   1       1.819  11.053 -27.579  1.00 31.74           H  
ATOM      5  CA  MET A   1      -0.126  11.643 -27.145  1.00 31.74           C  
ATOM      6  HA  MET A   1      -0.714  11.928 -26.272  1.00 31.74           H  
ATOM      7  C   MET A   1      -0.886  10.490 -27.766  1.00 31.74           C  
ATOM      8  CB  MET A   1       0.012  12.921 -27.951  1.00 31.74           C  
ATOM      9  HB2 MET A   1      -0.915  13.139 -28.482  1.00 31.74           H  
ATOM     10  HB3 MET A   1       0.819  12.822 -28.677  1.00 31.74           H  
ATOM     11  O   MET A   1      -0.484  10.068 -28.842  1.00 31.74           O  
ATOM     12  CG  MET A   1       0.308  14.066 -26.968  1.00 31.74           C  
ATOM     13  HG2 MET A   1       0.997  13.741 -26.188  1.00 31.74           H  
ATOM     14  HG3 MET A   1      -0.628  14.348 -26.487  1.00 31.74           H  
ATOM     15  SD  MET A   1       1.008  15.533 -27.753  1.00 31.74           S  
ATOM     16  CE  MET A   1       2.771  15.101 -27.750  1.00 31.74           C  
ATOM     17  HE1 MET A   1       2.936  14.210 -28.356  1.00 31.74           H  
ATOM     18  HE2 MET A   1       3.343  15.928 -28.168  1.00 31.74           H  
ATOM     19  HE3 MET A   1       3.104  14.921 -26.728  1.00 31.74           H  
ATOM     20  N   GLU A   2      -1.925   9.930 -27.122  1.00 30.81           N  
ATOM     21  H   GLU A   2      -2.116  10.197 -26.166  1.00 30.81           H  
ATOM     22  CA  GLU A   2      -2.699   8.810 -27.692  1.00 30.81           C  
ATOM     23  HA  GLU A   2      -1.996   8.201 -28.260  1.00 30.81           H  
ATOM     24  C   GLU A   2      -3.658   9.375 -28.740  1.00 30.81           C  
ATOM     25  CB  GLU A   2      -3.307   7.814 -26.668  1.00 30.81           C  
ATOM     26  HB2 GLU A   2      -4.013   8.307 -26.000  1.00 30.81           H  
ATOM     27  HB3 GLU A   2      -3.905   7.091 -27.224  1.00 30.81           H  
ATOM     28  O   GLU A   2      -4.867   9.485 -28.562  1.00 30.81           O  
ATOM     29  CG  GLU A   2      -2.116   7.089 -25.959  1.00 30.81           C  
ATOM     30  HG2 GLU A   2      -1.575   6.496 -26.697  1.00 30.81           H  
ATOM     31  HG3 GLU A   2      -1.367   7.845 -25.723  1.00 30.81           H  
ATOM     32  CD  GLU A   2      -2.330   6.235 -24.690  1.00 30.81           C  
ATOM     33  OE1 GLU A   2      -1.456   6.103 -23.829  1.00 30.81           O  
ATOM     34  OE2 GLU A   2      -3.365   5.619 -24.515  1.00 30.81           O  
ATOM     35  N   ALA A   3      -3.049   9.730 -29.876  1.00 41.36           N  
ATOM     36  H   ALA A   3      -2.039   9.703 -29.868  1.00 41.36           H  
ATOM     37  CA  ALA A   3      -3.663  10.111 -31.143  1.00 41.36           C  
ATOM     38  HA  ALA A   3      -4.238  11.027 -31.006  1.00 41.36           H  
ATOM     39  C   ALA A   3      -4.611   9.032 -31.695  1.00 41.36           C  
ATOM     40  CB  ALA A   3      -2.510  10.369 -32.122  1.00 41.36           C  
ATOM     41  HB1 ALA A   3      -2.910  10.693 -33.083  1.00 41.36           H  
ATOM     42  HB2 ALA A   3      -1.861  11.153 -31.730  1.00 41.36           H  
ATOM     43  HB3 ALA A   3      -1.929   9.458 -32.269  1.00 41.36           H  
ATOM     44  O   ALA A   3      -5.368   9.273 -32.631  1.00 41.36           O  
ATOM     45  N   HIS A   4      -4.586   7.848 -31.086  1.00 45.22           N  
ATOM     46  H   HIS A   4      -3.962   7.765 -30.296  1.00 45.22           H  
ATOM     47  CA  HIS A   4      -5.422   6.704 -31.387  1.00 45.22           C  
ATOM     48  HA  HIS A   4      -5.132   6.285 -32.351  1.00 45.22           H  
ATOM     49  C   HIS A   4      -6.922   7.074 -31.515  1.00 45.22           C  
ATOM     50  CB  HIS A   4      -5.102   5.671 -30.288  1.00 45.22           C  
ATOM     51  HB2 HIS A   4      -5.214   6.161 -29.322  1.00 45.22           H  
ATOM     52  HB3 HIS A   4      -4.076   5.318 -30.398  1.00 45.22           H  
ATOM     53  O   HIS A   4      -7.564   6.632 -32.468  1.00 45.22           O  
ATOM     54  CG  HIS A   4      -6.039   4.519 -30.353  1.00 45.22           C  
ATOM     55  CD2 HIS A   4      -5.966   3.632 -31.384  1.00 45.22           C  
ATOM     56  HD2 HIS A   4      -5.101   3.492 -32.016  1.00 45.22           H  
ATOM     57  ND1 HIS A   4      -7.357   4.716 -29.991  1.00 45.22           N  
ATOM     58  CE1 HIS A   4      -8.065   4.129 -30.947  1.00 45.22           C  
ATOM     59  HE1 HIS A   4      -9.133   4.252 -31.057  1.00 45.22           H  
ATOM     60  NE2 HIS A   4      -7.260   3.425 -31.765  1.00 45.22           N  
ATOM     61  HE2 HIS A   4      -7.534   3.083 -32.675  1.00 45.22           H  
ATOM     62  N   GLN A   5      -7.475   7.918 -30.630  1.00 46.72           N  
ATOM     63  H   GLN A   5      -6.909   8.260 -29.867  1.00 46.72           H  
ATOM     64  CA  GLN A   5      -8.914   8.244 -30.649  1.00 46.72           C  
ATOM     65  HA  GLN A   5      -9.471   7.319 -30.796  1.00 46.72           H  
ATOM     66  C   GLN A   5      -9.322   9.175 -31.805  1.00 46.72           C  
ATOM     67  CB  GLN A   5      -9.353   8.839 -29.302  1.00 46.72           C  
ATOM     68  HB2 GLN A   5     -10.411   9.092 -29.365  1.00 46.72           H  
ATOM     69  HB3 GLN A   5      -8.790   9.750 -29.101  1.00 46.72           H  
ATOM     70  O   GLN A   5     -10.446   9.087 -32.288  1.00 46.72           O  
ATOM     71  CG  GLN A   5      -9.148   7.845 -28.153  1.00 46.72           C  
ATOM     72  HG2 GLN A   5      -9.654   6.908 -28.387  1.00 46.72           H  
ATOM     73  HG3 GLN A   5      -8.083   7.637 -28.050  1.00 46.72           H  
ATOM     74  CD  GLN A   5      -9.674   8.348 -26.816  1.00 46.72           C  
ATOM     75  NE2 GLN A   5      -9.152   7.838 -25.733  1.00 46.72           N  
ATOM     76 HE21 GLN A   5      -8.289   7.325 -25.837  1.00 46.72           H  
ATOM     77 HE22 GLN A   5      -9.432   8.288 -24.873  1.00 46.72           H  
ATOM     78  OE1 GLN A   5     -10.557   9.176 -26.686  1.00 46.72           O  
ATOM     79  N   PHE A   6      -8.410  10.019 -32.304  1.00 49.56           N  
ATOM     80  H   PHE A   6      -7.484  10.019 -31.900  1.00 49.56           H  
ATOM     81  CA  PHE A   6      -8.654  10.863 -33.484  1.00 49.56           C  
ATOM     82  HA  PHE A   6      -9.698  11.176 -33.489  1.00 49.56           H  
ATOM     83  C   PHE A   6      -8.420  10.101 -34.796  1.00 49.56           C  
ATOM     84  CB  PHE A   6      -7.788  12.128 -33.408  1.00 49.56           C  
ATOM     85  HB2 PHE A   6      -6.743  11.844 -33.282  1.00 49.56           H  
ATOM     86  HB3 PHE A   6      -7.867  12.660 -34.355  1.00 49.56           H  
ATOM     87  O   PHE A   6      -9.068  10.381 -35.798  1.00 49.56           O  
ATOM     88  CG  PHE A   6      -8.199  13.079 -32.299  1.00 49.56           C  
ATOM     89  CD1 PHE A   6      -9.278  13.961 -32.499  1.00 49.56           C  
ATOM     90  HD1 PHE A   6      -9.807  13.968 -33.441  1.00 49.56           H  
ATOM     91  CD2 PHE A   6      -7.528  13.068 -31.061  1.00 49.56           C  
ATOM     92  HD2 PHE A   6      -6.705  12.388 -30.896  1.00 49.56           H  
ATOM     93  CE1 PHE A   6      -9.684  14.827 -31.469  1.00 49.56           C  
ATOM     94  HE1 PHE A   6     -10.521  15.493 -31.619  1.00 49.56           H  
ATOM     95  CE2 PHE A   6      -7.934  13.935 -30.031  1.00 49.56           C  
ATOM     96  HE2 PHE A   6      -7.426  13.921 -29.078  1.00 49.56           H  
ATOM     97  CZ  PHE A   6      -9.012  14.814 -30.234  1.00 49.56           C  
ATOM     98  HZ  PHE A   6      -9.333  15.474 -29.442  1.00 49.56           H  
ATOM     99  N   ILE A   7      -7.550   9.085 -34.787  1.00 52.04           N  
ATOM    100  H   ILE A   7      -7.039   8.918 -33.932  1.00 52.04           H  
ATOM    101  CA  ILE A   7      -7.223   8.250 -35.955  1.00 52.04           C  
ATOM    102  HA  ILE A   7      -6.921   8.906 -36.771  1.00 52.04           H  
ATOM    103  C   ILE A   7      -8.439   7.464 -36.487  1.00 52.04           C  
ATOM    104  CB  ILE A   7      -5.996   7.372 -35.592  1.00 52.04           C  
ATOM    105  HB  ILE A   7      -6.125   7.021 -34.568  1.00 52.04           H  
ATOM    106  O   ILE A   7      -8.449   7.075 -37.653  1.00 52.04           O  
ATOM    107  CG1 ILE A   7      -4.723   8.249 -35.640  1.00 52.04           C  
ATOM    108 HG12 ILE A   7      -4.476   8.469 -36.678  1.00 52.04           H  
ATOM    109 HG13 ILE A   7      -4.916   9.203 -35.149  1.00 52.04           H  
ATOM    110  CG2 ILE A   7      -5.833   6.114 -36.464  1.00 52.04           C  
ATOM    111 HG21 ILE A   7      -6.667   5.434 -36.288  1.00 52.04           H  
ATOM    112 HG22 ILE A   7      -4.915   5.582 -36.215  1.00 52.04           H  
ATOM    113 HG23 ILE A   7      -5.827   6.372 -37.523  1.00 52.04           H  
ATOM    114  CD1 ILE A   7      -3.494   7.623 -34.969  1.00 52.04           C  
ATOM    115 HD11 ILE A   7      -3.134   6.772 -35.547  1.00 52.04           H  
ATOM    116 HD12 ILE A   7      -3.740   7.299 -33.958  1.00 52.04           H  
ATOM    117 HD13 ILE A   7      -2.699   8.366 -34.917  1.00 52.04           H  
ATOM    118  N   LYS A   8      -9.487   7.256 -35.675  1.00 51.79           N  
ATOM    119  H   LYS A   8      -9.440   7.624 -34.736  1.00 51.79           H  
ATOM    120  CA  LYS A   8     -10.653   6.440 -36.053  1.00 51.79           C  
ATOM    121  HA  LYS A   8     -10.349   5.764 -36.852  1.00 51.79           H  
ATOM    122  C   LYS A   8     -11.846   7.174 -36.674  1.00 51.79           C  
ATOM    123  CB  LYS A   8     -11.087   5.571 -34.870  1.00 51.79           C  
ATOM    124  HB2 LYS A   8     -11.209   6.171 -33.968  1.00 51.79           H  
ATOM    125  HB3 LYS A   8     -12.054   5.137 -35.122  1.00 51.79           H  
ATOM    126  O   LYS A   8     -12.720   6.499 -37.211  1.00 51.79           O  
ATOM    127  CG  LYS A   8     -10.072   4.443 -34.639  1.00 51.79           C  
ATOM    128  HG2 LYS A   8      -9.214   4.813 -34.078  1.00 51.79           H  
ATOM    129  HG3 LYS A   8      -9.730   4.064 -35.602  1.00 51.79           H  
ATOM    130  CD  LYS A   8     -10.744   3.302 -33.889  1.00 51.79           C  
ATOM    131  HD2 LYS A   8     -11.699   3.108 -34.377  1.00 51.79           H  
ATOM    132  HD3 LYS A   8     -10.906   3.613 -32.857  1.00 51.79           H  
ATOM    133  CE  LYS A   8      -9.904   2.031 -33.980  1.00 51.79           C  
ATOM    134  HE2 LYS A   8      -9.061   2.099 -33.292  1.00 51.79           H  
ATOM    135  HE3 LYS A   8      -9.501   1.971 -34.991  1.00 51.79           H  
ATOM    136  NZ  LYS A   8     -10.719   0.821 -33.729  1.00 51.79           N  
ATOM    137  HZ1 LYS A   8     -11.199   0.846 -32.840  1.00 51.79           H  
ATOM    138  HZ2 LYS A   8     -11.478   0.748 -34.392  1.00 51.79           H  
ATOM    139  HZ3 LYS A   8     -10.196  -0.041 -33.788  1.00 51.79           H  
ATOM    140  N   ALA A   9     -11.894   8.509 -36.691  1.00 55.15           N  
ATOM    141  H   ALA A   9     -11.126   9.032 -36.295  1.00 55.15           H  
ATOM    142  CA  ALA A   9     -12.978   9.227 -37.379  1.00 55.15           C  
ATOM    143  HA  ALA A   9     -13.920   8.938 -36.914  1.00 55.15           H  
ATOM    144  C   ALA A   9     -12.995   8.862 -38.881  1.00 55.15           C  
ATOM    145  CB  ALA A   9     -12.781  10.735 -37.180  1.00 55.15           C  
ATOM    146  HB1 ALA A   9     -11.833  11.051 -37.617  1.00 55.15           H  
ATOM    147  HB2 ALA A   9     -12.776  10.969 -36.116  1.00 55.15           H  
ATOM    148  HB3 ALA A   9     -13.595  11.281 -37.657  1.00 55.15           H  
ATOM    149  O   ALA A   9     -11.927   8.947 -39.476  1.00 55.15           O  
ATOM    150  N   PRO A  10     -14.136   8.531 -39.526  1.00 66.83           N  
ATOM    151  CA  PRO A  10     -14.189   8.053 -40.920  1.00 66.83           C  
ATOM    152  HA  PRO A  10     -13.803   7.034 -40.963  1.00 66.83           H  
ATOM    153  C   PRO A  10     -13.418   8.919 -41.922  1.00 66.83           C  
ATOM    154  CB  PRO A  10     -15.674   7.997 -41.280  1.00 66.83           C  
ATOM    155  HB2 PRO A  10     -16.010   8.964 -41.654  1.00 66.83           H  
ATOM    156  HB3 PRO A  10     -15.882   7.212 -42.007  1.00 66.83           H  
ATOM    157  O   PRO A  10     -12.768   8.402 -42.825  1.00 66.83           O  
ATOM    158  CG  PRO A  10     -16.340   7.718 -39.936  1.00 66.83           C  
ATOM    159  HG2 PRO A  10     -16.305   6.649 -39.730  1.00 66.83           H  
ATOM    160  HG3 PRO A  10     -17.369   8.077 -39.913  1.00 66.83           H  
ATOM    161  CD  PRO A  10     -15.458   8.455 -38.928  1.00 66.83           C  
ATOM    162  HD2 PRO A  10     -15.441   7.898 -37.991  1.00 66.83           H  
ATOM    163  HD3 PRO A  10     -15.842   9.461 -38.763  1.00 66.83           H  
ATOM    164  N   GLY A  11     -13.439  10.247 -41.749  1.00 74.04           N  
ATOM    165  H   GLY A  11     -13.997  10.619 -40.994  1.00 74.04           H  
ATOM    166  CA  GLY A  11     -12.650  11.171 -42.570  1.00 74.04           C  
ATOM    167  HA2 GLY A  11     -12.847  10.979 -43.624  1.00 74.04           H  
ATOM    168  HA3 GLY A  11     -12.952  12.194 -42.342  1.00 74.04           H  
ATOM    169  C   GLY A  11     -11.138  11.061 -42.336  1.00 74.04           C  
ATOM    170  O   GLY A  11     -10.370  11.134 -43.289  1.00 74.04           O  
ATOM    171  N   ILE A  12     -10.707  10.824 -41.093  1.00 69.84           N  
ATOM    172  H   ILE A  12     -11.396  10.617 -40.384  1.00 69.84           H  
ATOM    173  CA  ILE A  12      -9.303  10.581 -40.739  1.00 69.84           C  
ATOM    174  HA  ILE A  12      -8.682  11.252 -41.334  1.00 69.84           H  
ATOM    175  C   ILE A  12      -8.888   9.159 -41.131  1.00 69.84           C  
ATOM    176  CB  ILE A  12      -9.023  10.910 -39.250  1.00 69.84           C  
ATOM    177  HB  ILE A  12      -9.710  10.346 -38.619  1.00 69.84           H  
ATOM    178  O   ILE A  12      -7.799   9.006 -41.660  1.00 69.84           O  
ATOM    179  CG1 ILE A  12      -9.230  12.425 -39.010  1.00 69.84           C  
ATOM    180 HG12 ILE A  12      -8.505  12.976 -39.609  1.00 69.84           H  
ATOM    181 HG13 ILE A  12     -10.224  12.709 -39.356  1.00 69.84           H  
ATOM    182  CG2 ILE A  12      -7.583  10.512 -38.886  1.00 69.84           C  
ATOM    183 HG21 ILE A  12      -7.488   9.427 -38.936  1.00 69.84           H  
ATOM    184 HG22 ILE A  12      -6.875  10.972 -39.575  1.00 69.84           H  
ATOM    185 HG23 ILE A  12      -7.342  10.813 -37.866  1.00 69.84           H  
ATOM    186  CD1 ILE A  12      -9.116  12.906 -37.557  1.00 69.84           C  
ATOM    187 HD11 ILE A  12      -8.130  12.699 -37.141  1.00 69.84           H  
ATOM    188 HD12 ILE A  12      -9.274  13.985 -37.531  1.00 69.84           H  
ATOM    189 HD13 ILE A  12      -9.892  12.439 -36.950  1.00 69.84           H  
ATOM    190  N   THR A  13      -9.739   8.137 -40.986  1.00 68.50           N  
ATOM    191  H   THR A  13     -10.633   8.297 -40.543  1.00 68.50           H  
ATOM    192  CA  THR A  13      -9.462   6.784 -41.498  1.00 68.50           C  
ATOM    193  HA  THR A  13      -8.484   6.478 -41.126  1.00 68.50           H  
ATOM    194  C   THR A  13      -9.361   6.786 -43.016  1.00 68.50           C  
ATOM    195  CB  THR A  13     -10.488   5.716 -41.067  1.00 68.50           C  
ATOM    196  HB  THR A  13     -10.830   5.162 -41.941  1.00 68.50           H  
ATOM    197  O   THR A  13      -8.403   6.233 -43.527  1.00 68.50           O  
ATOM    198  CG2 THR A  13      -9.893   4.722 -40.074  1.00 68.50           C  
ATOM    199 HG21 THR A  13      -9.516   5.244 -39.195  1.00 68.50           H  
ATOM    200 HG22 THR A  13      -9.075   4.185 -40.554  1.00 68.50           H  
ATOM    201 HG23 THR A  13     -10.655   4.000 -39.780  1.00 68.50           H  
ATOM    202  OG1 THR A  13     -11.607   6.273 -40.431  1.00 68.50           O  
ATOM    203  HG1 THR A  13     -11.412   6.335 -39.493  1.00 68.50           H  
ATOM    204  N   THR A  14     -10.240   7.490 -43.738  1.00 75.00           N  
ATOM    205  H   THR A  14     -11.037   7.890 -43.264  1.00 75.00           H  
ATOM    206  CA  THR A  14     -10.131   7.638 -45.203  1.00 75.00           C  
ATOM    207  HA  THR A  14     -10.060   6.644 -45.646  1.00 75.00           H  
ATOM    208  C   THR A  14      -8.870   8.417 -45.587  1.00 75.00           C  
ATOM    209  CB  THR A  14     -11.352   8.343 -45.817  1.00 75.00           C  
ATOM    210  HB  THR A  14     -11.346   9.393 -45.524  1.00 75.00           H  
ATOM    211  O   THR A  14      -8.166   8.026 -46.514  1.00 75.00           O  
ATOM    212  CG2 THR A  14     -11.356   8.251 -47.345  1.00 75.00           C  
ATOM    213 HG21 THR A  14     -11.286   7.208 -47.654  1.00 75.00           H  
ATOM    214 HG22 THR A  14     -12.281   8.677 -47.733  1.00 75.00           H  
ATOM    215 HG23 THR A  14     -10.514   8.810 -47.754  1.00 75.00           H  
ATOM    216  OG1 THR A  14     -12.567   7.774 -45.395  1.00 75.00           O  
ATOM    217  HG1 THR A  14     -12.637   7.874 -44.442  1.00 75.00           H  
ATOM    218  N   ALA A  15      -8.530   9.495 -44.868  1.00 75.17           N  
ATOM    219  H   ALA A  15      -9.151   9.826 -44.144  1.00 75.17           H  
ATOM    220  CA  ALA A  15      -7.290  10.236 -45.103  1.00 75.17           C  
ATOM    221  HA  ALA A  15      -7.238  10.497 -46.160  1.00 75.17           H  
ATOM    222  C   ALA A  15      -6.042   9.395 -44.778  1.00 75.17           C  
ATOM    223  CB  ALA A  15      -7.316  11.534 -44.289  1.00 75.17           C  
ATOM    224  HB1 ALA A  15      -7.359  11.307 -43.224  1.00 75.17           H  
ATOM    225  HB2 ALA A  15      -6.415  12.112 -44.494  1.00 75.17           H  
ATOM    226  HB3 ALA A  15      -8.187  12.127 -44.570  1.00 75.17           H  
ATOM    227  O   ALA A  15      -5.050   9.483 -45.496  1.00 75.17           O  
ATOM    228  N   ILE A  16      -6.091   8.551 -43.744  1.00 74.38           N  
ATOM    229  H   ILE A  16      -6.925   8.556 -43.173  1.00 74.38           H  
ATOM    230  CA  ILE A  16      -5.030   7.607 -43.378  1.00 74.38           C  
ATOM    231  HA  ILE A  16      -4.074   8.128 -43.436  1.00 74.38           H  
ATOM    232  C   ILE A  16      -4.957   6.464 -44.381  1.00 74.38           C  
ATOM    233  CB  ILE A  16      -5.200   7.095 -41.929  1.00 74.38           C  
ATOM    234  HB  ILE A  16      -6.241   6.811 -41.779  1.00 74.38           H  
ATOM    235  O   ILE A  16      -3.853   6.090 -44.731  1.00 74.38           O  
ATOM    236  CG1 ILE A  16      -4.830   8.238 -40.960  1.00 74.38           C  
ATOM    237 HG12 ILE A  16      -3.759   8.435 -41.022  1.00 74.38           H  
ATOM    238 HG13 ILE A  16      -5.342   9.155 -41.250  1.00 74.38           H  
ATOM    239  CG2 ILE A  16      -4.323   5.860 -41.631  1.00 74.38           C  
ATOM    240 HG21 ILE A  16      -4.626   5.020 -42.257  1.00 74.38           H  
ATOM    241 HG22 ILE A  16      -3.274   6.087 -41.819  1.00 74.38           H  
ATOM    242 HG23 ILE A  16      -4.449   5.539 -40.597  1.00 74.38           H  
ATOM    243  CD1 ILE A  16      -5.191   7.937 -39.508  1.00 74.38           C  
ATOM    244 HD11 ILE A  16      -5.097   8.852 -38.923  1.00 74.38           H  
ATOM    245 HD12 ILE A  16      -4.502   7.196 -39.102  1.00 74.38           H  
ATOM    246 HD13 ILE A  16      -6.217   7.574 -39.452  1.00 74.38           H  
ATOM    247  N   GLU A  17      -6.067   5.936 -44.891  1.00 78.48           N  
ATOM    248  H   GLU A  17      -6.958   6.229 -44.515  1.00 78.48           H  
ATOM    249  CA  GLU A  17      -6.090   4.923 -45.949  1.00 78.48           C  
ATOM    250  HA  GLU A  17      -5.449   4.087 -45.670  1.00 78.48           H  
ATOM    251  C   GLU A  17      -5.552   5.493 -47.260  1.00 78.48           C  
ATOM    252  CB  GLU A  17      -7.511   4.389 -46.171  1.00 78.48           C  
ATOM    253  HB2 GLU A  17      -7.550   3.909 -47.149  1.00 78.48           H  
ATOM    254  HB3 GLU A  17      -8.212   5.224 -46.172  1.00 78.48           H  
ATOM    255  O   GLU A  17      -4.730   4.851 -47.901  1.00 78.48           O  
ATOM    256  CG  GLU A  17      -7.924   3.349 -45.120  1.00 78.48           C  
ATOM    257  HG2 GLU A  17      -7.235   2.507 -45.183  1.00 78.48           H  
ATOM    258  HG3 GLU A  17      -7.826   3.779 -44.123  1.00 78.48           H  
ATOM    259  CD  GLU A  17      -9.362   2.840 -45.319  1.00 78.48           C  
ATOM    260  OE1 GLU A  17      -9.764   1.965 -44.520  1.00 78.48           O  
ATOM    261  OE2 GLU A  17     -10.040   3.312 -46.261  1.00 78.48           O  
ATOM    262  N   GLN A  18      -5.928   6.719 -47.638  1.00 79.61           N  
ATOM    263  H   GLN A  18      -6.640   7.188 -47.097  1.00 79.61           H  
ATOM    264  CA  GLN A  18      -5.362   7.402 -48.804  1.00 79.61           C  
ATOM    265  HA  GLN A  18      -5.436   6.740 -49.667  1.00 79.61           H  
ATOM    266  C   GLN A  18      -3.875   7.713 -48.610  1.00 79.61           C  
ATOM    267  CB  GLN A  18      -6.137   8.691 -49.108  1.00 79.61           C  
ATOM    268  HB2 GLN A  18      -6.281   9.261 -48.190  1.00 79.61           H  
ATOM    269  HB3 GLN A  18      -5.548   9.296 -49.796  1.00 79.61           H  
ATOM    270  O   GLN A  18      -3.083   7.476 -49.521  1.00 79.61           O  
ATOM    271  CG  GLN A  18      -7.493   8.408 -49.770  1.00 79.61           C  
ATOM    272  HG2 GLN A  18      -8.124   7.826 -49.098  1.00 79.61           H  
ATOM    273  HG3 GLN A  18      -7.329   7.819 -50.673  1.00 79.61           H  
ATOM    274  CD  GLN A  18      -8.238   9.682 -50.158  1.00 79.61           C  
ATOM    275  NE2 GLN A  18      -9.310   9.569 -50.909  1.00 79.61           N  
ATOM    276 HE21 GLN A  18      -9.792  10.432 -51.116  1.00 79.61           H  
ATOM    277 HE22 GLN A  18      -9.671   8.657 -51.151  1.00 79.61           H  
ATOM    278  OE1 GLN A  18      -7.878  10.798 -49.822  1.00 79.61           O  
ATOM    279  N   ALA A  19      -3.469   8.182 -47.427  1.00 76.20           N  
ATOM    280  H   ALA A  19      -4.162   8.407 -46.727  1.00 76.20           H  
ATOM    281  CA  ALA A  19      -2.065   8.405 -47.099  1.00 76.20           C  
ATOM    282  HA  ALA A  19      -1.619   9.010 -47.888  1.00 76.20           H  
ATOM    283  C   ALA A  19      -1.277   7.087 -47.031  1.00 76.20           C  
ATOM    284  CB  ALA A  19      -1.964   9.190 -45.787  1.00 76.20           C  
ATOM    285  HB1 ALA A  19      -0.916   9.384 -45.556  1.00 76.20           H  
ATOM    286  HB2 ALA A  19      -2.486  10.142 -45.884  1.00 76.20           H  
ATOM    287  HB3 ALA A  19      -2.407   8.616 -44.973  1.00 76.20           H  
ATOM    288  O   ALA A  19      -0.143   7.044 -47.497  1.00 76.20           O  
ATOM    289  N   ALA A  20      -1.868   6.003 -46.523  1.00 76.50           N  
ATOM    290  H   ALA A  20      -2.790   6.113 -46.125  1.00 76.50           H  
ATOM    291  CA  ALA A  20      -1.275   4.671 -46.447  1.00 76.50           C  
ATOM    292  HA  ALA A  20      -0.261   4.766 -46.060  1.00 76.50           H  
ATOM    293  C   ALA A  20      -1.185   4.021 -47.828  1.00 76.50           C  
ATOM    294  CB  ALA A  20      -2.068   3.786 -45.477  1.00 76.50           C  
ATOM    295  HB1 ALA A  20      -2.056   4.225 -44.479  1.00 76.50           H  
ATOM    296  HB2 ALA A  20      -1.613   2.797 -45.429  1.00 76.50           H  
ATOM    297  HB3 ALA A  20      -3.099   3.685 -45.817  1.00 76.50           H  
ATOM    298  O   ALA A  20      -0.163   3.420 -48.128  1.00 76.50           O  
ATOM    299  N   LEU A  21      -2.186   4.185 -48.698  1.00 82.54           N  
ATOM    300  H   LEU A  21      -3.032   4.626 -48.367  1.00 82.54           H  
ATOM    301  CA  LEU A  21      -2.156   3.731 -50.089  1.00 82.54           C  
ATOM    302  HA  LEU A  21      -1.861   2.682 -50.101  1.00 82.54           H  
ATOM    303  C   LEU A  21      -1.121   4.528 -50.894  1.00 82.54           C  
ATOM    304  CB  LEU A  21      -3.563   3.865 -50.705  1.00 82.54           C  
ATOM    305  HB2 LEU A  21      -4.302   3.447 -50.021  1.00 82.54           H  
ATOM    306  HB3 LEU A  21      -3.786   4.925 -50.822  1.00 82.54           H  
ATOM    307  O   LEU A  21      -0.339   3.941 -51.638  1.00 82.54           O  
ATOM    308  CG  LEU A  21      -3.702   3.153 -52.065  1.00 82.54           C  
ATOM    309  HG  LEU A  21      -2.786   3.271 -52.644  1.00 82.54           H  
ATOM    310  CD1 LEU A  21      -3.985   1.661 -51.883  1.00 82.54           C  
ATOM    311 HD11 LEU A  21      -4.914   1.519 -51.331  1.00 82.54           H  
ATOM    312 HD12 LEU A  21      -3.169   1.193 -51.332  1.00 82.54           H  
ATOM    313 HD13 LEU A  21      -4.069   1.178 -52.856  1.00 82.54           H  
ATOM    314  CD2 LEU A  21      -4.841   3.764 -52.879  1.00 82.54           C  
ATOM    315 HD21 LEU A  21      -4.639   4.819 -53.064  1.00 82.54           H  
ATOM    316 HD22 LEU A  21      -5.778   3.672 -52.329  1.00 82.54           H  
ATOM    317 HD23 LEU A  21      -4.934   3.247 -53.834  1.00 82.54           H  
ATOM    318  N   ALA A  22      -1.056   5.852 -50.718  1.00 80.04           N  
ATOM    319  H   ALA A  22      -1.747   6.297 -50.131  1.00 80.04           H  
ATOM    320  CA  ALA A  22      -0.025   6.693 -51.327  1.00 80.04           C  
ATOM    321  HA  ALA A  22      -0.032   6.526 -52.404  1.00 80.04           H  
ATOM    322  C   ALA A  22       1.379   6.328 -50.813  1.00 80.04           C  
ATOM    323  CB  ALA A  22      -0.362   8.166 -51.069  1.00 80.04           C  
ATOM    324  HB1 ALA A  22       0.386   8.803 -51.542  1.00 80.04           H  
ATOM    325  HB2 ALA A  22      -1.341   8.401 -51.486  1.00 80.04           H  
ATOM    326  HB3 ALA A  22      -0.375   8.366 -49.998  1.00 80.04           H  
ATOM    327  O   ALA A  22       2.315   6.216 -51.606  1.00 80.04           O  
ATOM    328  N   ALA A  23       1.523   6.070 -49.508  1.00 75.01           N  
ATOM    329  H   ALA A  23       0.738   6.234 -48.895  1.00 75.01           H  
ATOM    330  CA  ALA A  23       2.765   5.604 -48.901  1.00 75.01           C  
ATOM    331  HA  ALA A  23       3.568   6.276 -49.203  1.00 75.01           H  
ATOM    332  C   ALA A  23       3.142   4.196 -49.378  1.00 75.01           C  
ATOM    333  CB  ALA A  23       2.649   5.666 -47.373  1.00 75.01           C  
ATOM    334  HB1 ALA A  23       2.446   6.689 -47.058  1.00 75.01           H  
ATOM    335  HB2 ALA A  23       1.844   5.016 -47.031  1.00 75.01           H  
ATOM    336  HB3 ALA A  23       3.585   5.338 -46.921  1.00 75.01           H  
ATOM    337  O   ALA A  23       4.307   3.973 -49.685  1.00 75.01           O  
ATOM    338  N   ALA A  24       2.187   3.270 -49.512  1.00 78.32           N  
ATOM    339  H   ALA A  24       1.256   3.499 -49.194  1.00 78.32           H  
ATOM    340  CA  ALA A  24       2.405   1.915 -50.013  1.00 78.32           C  
ATOM    341  HA  ALA A  24       3.226   1.465 -49.455  1.00 78.32           H  
ATOM    342  C   ALA A  24       2.801   1.919 -51.495  1.00 78.32           C  
ATOM    343  CB  ALA A  24       1.147   1.071 -49.774  1.00 78.32           C  
ATOM    344  HB1 ALA A  24       0.926   1.028 -48.707  1.00 78.32           H  
ATOM    345  HB2 ALA A  24       0.296   1.504 -50.299  1.00 78.32           H  
ATOM    346  HB3 ALA A  24       1.311   0.057 -50.139  1.00 78.32           H  
ATOM    347  O   ALA A  24       3.775   1.268 -51.859  1.00 78.32           O  
ATOM    348  N   ASN A  25       2.121   2.705 -52.336  1.00 81.89           N  
ATOM    349  H   ASN A  25       1.298   3.176 -51.989  1.00 81.89           H  
ATOM    350  CA  ASN A  25       2.480   2.876 -53.747  1.00 81.89           C  
ATOM    351  HA  ASN A  25       2.533   1.896 -54.221  1.00 81.89           H  
ATOM    352  C   ASN A  25       3.866   3.515 -53.899  1.00 81.89           C  
ATOM    353  CB  ASN A  25       1.400   3.717 -54.451  1.00 81.89           C  
ATOM    354  HB2 ASN A  25       1.785   4.063 -55.411  1.00 81.89           H  
ATOM    355  HB3 ASN A  25       1.160   4.591 -53.846  1.00 81.89           H  
ATOM    356  O   ASN A  25       4.673   3.045 -54.698  1.00 81.89           O  
ATOM    357  CG  ASN A  25       0.132   2.933 -54.744  1.00 81.89           C  
ATOM    358  ND2 ASN A  25      -0.985   3.602 -54.900  1.00 81.89           N  
ATOM    359 HD21 ASN A  25      -1.810   3.042 -55.058  1.00 81.89           H  
ATOM    360 HD22 ASN A  25      -1.019   4.595 -54.719  1.00 81.89           H  
ATOM    361  OD1 ASN A  25       0.130   1.723 -54.884  1.00 81.89           O  
ATOM    362  N   SER A  26       4.179   4.539 -53.098  1.00 80.03           N  
ATOM    363  H   SER A  26       3.466   4.905 -52.483  1.00 80.03           H  
ATOM    364  CA  SER A  26       5.514   5.145 -53.060  1.00 80.03           C  
ATOM    365  HA  SER A  26       5.793   5.441 -54.071  1.00 80.03           H  
ATOM    366  C   SER A  26       6.574   4.158 -52.553  1.00 80.03           C  
ATOM    367  CB  SER A  26       5.479   6.402 -52.188  1.00 80.03           C  
ATOM    368  HB2 SER A  26       4.711   7.077 -52.566  1.00 80.03           H  
ATOM    369  HB3 SER A  26       5.236   6.130 -51.161  1.00 80.03           H  
ATOM    370  O   SER A  26       7.664   4.076 -53.118  1.00 80.03           O  
ATOM    371  OG  SER A  26       6.730   7.061 -52.224  1.00 80.03           O  
ATOM    372  HG  SER A  26       6.643   7.888 -51.743  1.00 80.03           H  
ATOM    373  N   ALA A  27       6.266   3.355 -51.532  1.00 76.08           N  
ATOM    374  H   ALA A  27       5.373   3.472 -51.075  1.00 76.08           H  
ATOM    375  CA  ALA A  27       7.176   2.355 -50.984  1.00 76.08           C  
ATOM    376  HA  ALA A  27       8.137   2.834 -50.793  1.00 76.08           H  
ATOM    377  C   ALA A  27       7.430   1.203 -51.967  1.00 76.08           C  
ATOM    378  CB  ALA A  27       6.623   1.854 -49.645  1.00 76.08           C  
ATOM    379  HB1 ALA A  27       7.352   1.192 -49.179  1.00 76.08           H  
ATOM    380  HB2 ALA A  27       6.454   2.697 -48.975  1.00 76.08           H  
ATOM    381  HB3 ALA A  27       5.686   1.319 -49.798  1.00 76.08           H  
ATOM    382  O   ALA A  27       8.572   0.767 -52.089  1.00 76.08           O  
ATOM    383  N   LEU A  28       6.405   0.757 -52.704  1.00 80.97           N  
ATOM    384  H   LEU A  28       5.486   1.127 -52.509  1.00 80.97           H  
ATOM    385  CA  LEU A  28       6.519  -0.259 -53.752  1.00 80.97           C  
ATOM    386  HA  LEU A  28       7.076  -1.102 -53.343  1.00 80.97           H  
ATOM    387  C   LEU A  28       7.297   0.272 -54.966  1.00 80.97           C  
ATOM    388  CB  LEU A  28       5.109  -0.737 -54.150  1.00 80.97           C  
ATOM    389  HB2 LEU A  28       4.618   0.063 -54.703  1.00 80.97           H  
ATOM    390  HB3 LEU A  28       4.522  -0.924 -53.251  1.00 80.97           H  
ATOM    391  O   LEU A  28       8.155  -0.432 -55.494  1.00 80.97           O  
ATOM    392  CG  LEU A  28       5.114  -2.021 -55.002  1.00 80.97           C  
ATOM    393  HG  LEU A  28       5.862  -1.941 -55.791  1.00 80.97           H  
ATOM    394  CD1 LEU A  28       5.415  -3.260 -54.153  1.00 80.97           C  
ATOM    395 HD11 LEU A  28       5.374  -4.153 -54.775  1.00 80.97           H  
ATOM    396 HD12 LEU A  28       6.414  -3.187 -53.723  1.00 80.97           H  
ATOM    397 HD13 LEU A  28       4.684  -3.351 -53.349  1.00 80.97           H  
ATOM    398  CD2 LEU A  28       3.753  -2.220 -55.668  1.00 80.97           C  
ATOM    399 HD21 LEU A  28       3.763  -3.126 -56.275  1.00 80.97           H  
ATOM    400 HD22 LEU A  28       2.975  -2.304 -54.909  1.00 80.97           H  
ATOM    401 HD23 LEU A  28       3.529  -1.369 -56.310  1.00 80.97           H  
ATOM    402  N   ALA A  29       7.056   1.523 -55.374  1.00 81.46           N  
ATOM    403  H   ALA A  29       6.304   2.040 -54.940  1.00 81.46           H  
ATOM    404  CA  ALA A  29       7.810   2.180 -56.444  1.00 81.46           C  
ATOM    405  HA  ALA A  29       7.769   1.554 -57.336  1.00 81.46           H  
ATOM    406  C   ALA A  29       9.297   2.368 -56.087  1.00 81.46           C  
ATOM    407  CB  ALA A  29       7.141   3.523 -56.761  1.00 81.46           C  
ATOM    408  HB1 ALA A  29       7.163   4.170 -55.884  1.00 81.46           H  
ATOM    409  HB2 ALA A  29       7.672   4.012 -57.578  1.00 81.46           H  
ATOM    410  HB3 ALA A  29       6.105   3.359 -57.060  1.00 81.46           H  
ATOM    411  O   ALA A  29      10.153   2.321 -56.967  1.00 81.46           O  
ATOM    412  N   ASN A  30       9.606   2.535 -54.797  1.00 79.68           N  
ATOM    413  H   ASN A  30       8.836   2.612 -54.147  1.00 79.68           H  
ATOM    414  CA  ASN A  30      10.963   2.682 -54.263  1.00 79.68           C  
ATOM    415  HA  ASN A  30      11.633   2.931 -55.085  1.00 79.68           H  
ATOM    416  C   ASN A  30      11.529   1.384 -53.640  1.00 79.68           C  
ATOM    417  CB  ASN A  30      10.969   3.863 -53.276  1.00 79.68           C  
ATOM    418  HB2 ASN A  30      10.219   3.697 -52.502  1.00 79.68           H  
ATOM    419  HB3 ASN A  30      11.943   3.929 -52.790  1.00 79.68           H  
ATOM    420  O   ASN A  30      12.520   1.443 -52.896  1.00 79.68           O  
ATOM    421  CG  ASN A  30      10.734   5.200 -53.954  1.00 79.68           C  
ATOM    422  ND2 ASN A  30       9.723   5.935 -53.565  1.00 79.68           N  
ATOM    423 HD21 ASN A  30       9.569   6.791 -54.079  1.00 79.68           H  
ATOM    424 HD22 ASN A  30       8.971   5.499 -53.051  1.00 79.68           H  
ATOM    425  OD1 ASN A  30      11.488   5.619 -54.813  1.00 79.68           O  
ATOM    426  N   ALA A  31      10.901   0.230 -53.899  1.00 84.06           N  
ATOM    427  H   ALA A  31      10.093   0.244 -54.505  1.00 84.06           H  
ATOM    428  CA  ALA A  31      11.295  -1.058 -53.337  1.00 84.06           C  
ATOM    429  HA  ALA A  31      11.483  -0.913 -52.273  1.00 84.06           H  
ATOM    430  C   ALA A  31      12.583  -1.602 -53.977  1.00 84.06           C  
ATOM    431  CB  ALA A  31      10.141  -2.054 -53.477  1.00 84.06           C  
ATOM    432  HB1 ALA A  31       9.245  -1.655 -53.000  1.00 84.06           H  
ATOM    433  HB2 ALA A  31       9.938  -2.235 -54.532  1.00 84.06           H  
ATOM    434  HB3 ALA A  31      10.412  -2.991 -52.991  1.00 84.06           H  
ATOM    435  O   ALA A  31      12.829  -1.440 -55.173  1.00 84.06           O  
ATOM    436  N   VAL A  32      13.401  -2.293 -53.182  1.00 84.85           N  
ATOM    437  H   VAL A  32      13.098  -2.473 -52.235  1.00 84.85           H  
ATOM    438  CA  VAL A  32      14.658  -2.897 -53.641  1.00 84.85           C  
ATOM    439  HA  VAL A  32      15.102  -2.240 -54.390  1.00 84.85           H  
ATOM    440  C   VAL A  32      14.362  -4.245 -54.295  1.00 84.85           C  
ATOM    441  CB  VAL A  32      15.677  -3.033 -52.494  1.00 84.85           C  
ATOM    442  HB  VAL A  32      15.274  -3.713 -51.744  1.00 84.85           H  
ATOM    443  O   VAL A  32      13.762  -5.129 -53.682  1.00 84.85           O  
ATOM    444  CG1 VAL A  32      17.013  -3.606 -52.983  1.00 84.85           C  
ATOM    445 HG11 VAL A  32      17.440  -2.956 -53.748  1.00 84.85           H  
ATOM    446 HG12 VAL A  32      16.877  -4.611 -53.384  1.00 84.85           H  
ATOM    447 HG13 VAL A  32      17.713  -3.661 -52.150  1.00 84.85           H  
ATOM    448  CG2 VAL A  32      15.947  -1.681 -51.818  1.00 84.85           C  
ATOM    449 HG21 VAL A  32      16.694  -1.804 -51.034  1.00 84.85           H  
ATOM    450 HG22 VAL A  32      16.331  -0.969 -52.548  1.00 84.85           H  
ATOM    451 HG23 VAL A  32      15.035  -1.289 -51.369  1.00 84.85           H  
ATOM    452  N   VAL A  33      14.789  -4.422 -55.547  1.00 88.07           N  
ATOM    453  H   VAL A  33      15.262  -3.655 -56.005  1.00 88.07           H  
ATOM    454  CA  VAL A  33      14.602  -5.683 -56.277  1.00 88.07           C  
ATOM    455  HA  VAL A  33      13.625  -6.083 -56.003  1.00 88.07           H  
ATOM    456  C   VAL A  33      15.664  -6.697 -55.853  1.00 88.07           C  
ATOM    457  CB  VAL A  33      14.579  -5.478 -57.802  1.00 88.07           C  
ATOM    458  HB  VAL A  33      15.529  -5.055 -58.129  1.00 88.07           H  
ATOM    459  O   VAL A  33      16.853  -6.540 -56.140  1.00 88.07           O  
ATOM    460  CG1 VAL A  33      14.347  -6.806 -58.539  1.00 88.07           C  
ATOM    461 HG11 VAL A  33      15.168  -7.496 -58.346  1.00 88.07           H  
ATOM    462 HG12 VAL A  33      14.297  -6.632 -59.613  1.00 88.07           H  
ATOM    463 HG13 VAL A  33      13.416  -7.261 -58.198  1.00 88.07           H  
ATOM    464  CG2 VAL A  33      13.449  -4.524 -58.214  1.00 88.07           C  
ATOM    465 HG21 VAL A  33      12.487  -4.916 -57.883  1.00 88.07           H  
ATOM    466 HG22 VAL A  33      13.600  -3.543 -57.764  1.00 88.07           H  
ATOM    467 HG23 VAL A  33      13.440  -4.402 -59.298  1.00 88.07           H  
ATOM    468  N   VAL A  34      15.230  -7.771 -55.200  1.00 90.33           N  
ATOM    469  H   VAL A  34      14.236  -7.846 -55.033  1.00 90.33           H  
ATOM    470  CA  VAL A  34      16.088  -8.867 -54.747  1.00 90.33           C  
ATOM    471  HA  VAL A  34      17.087  -8.476 -54.557  1.00 90.33           H  
ATOM    472  C   VAL A  34      16.177  -9.920 -55.847  1.00 90.33           C  
ATOM    473  CB  VAL A  34      15.579  -9.457 -53.423  1.00 90.33           C  
ATOM    474  HB  VAL A  34      14.571  -9.850 -53.556  1.00 90.33           H  
ATOM    475  O   VAL A  34      15.230 -10.667 -56.088  1.00 90.33           O  
ATOM    476  CG1 VAL A  34      16.492 -10.586 -52.949  1.00 90.33           C  
ATOM    477 HG11 VAL A  34      16.431 -11.442 -53.622  1.00 90.33           H  
ATOM    478 HG12 VAL A  34      17.523 -10.239 -52.881  1.00 90.33           H  
ATOM    479 HG13 VAL A  34      16.153 -10.900 -51.962  1.00 90.33           H  
ATOM    480  CG2 VAL A  34      15.538  -8.392 -52.320  1.00 90.33           C  
ATOM    481 HG21 VAL A  34      14.842  -7.598 -52.588  1.00 90.33           H  
ATOM    482 HG22 VAL A  34      15.192  -8.843 -51.390  1.00 90.33           H  
ATOM    483 HG23 VAL A  34      16.528  -7.963 -52.166  1.00 90.33           H  
ATOM    484  N   ARG A  35      17.327  -9.952 -56.527  1.00 89.65           N  
ATOM    485  H   ARG A  35      18.003  -9.237 -56.297  1.00 89.65           H  
ATOM    486  CA  ARG A  35      17.621 -10.876 -57.636  1.00 89.65           C  
ATOM    487  HA  ARG A  35      16.670 -11.150 -58.093  1.00 89.65           H  
ATOM    488  C   ARG A  35      18.250 -12.221 -57.234  1.00 89.65           C  
ATOM    489  CB  ARG A  35      18.451 -10.178 -58.722  1.00 89.65           C  
ATOM    490  HB2 ARG A  35      18.588 -10.882 -59.544  1.00 89.65           H  
ATOM    491  HB3 ARG A  35      19.429  -9.913 -58.319  1.00 89.65           H  
ATOM    492  O   ARG A  35      18.091 -13.170 -58.000  1.00 89.65           O  
ATOM    493  CG  ARG A  35      17.774  -8.924 -59.296  1.00 89.65           C  
ATOM    494  HG2 ARG A  35      17.619  -8.196 -58.500  1.00 89.65           H  
ATOM    495  HG3 ARG A  35      16.805  -9.191 -59.716  1.00 89.65           H  
ATOM    496  CD  ARG A  35      18.641  -8.269 -60.378  1.00 89.65           C  
ATOM    497  HD2 ARG A  35      18.193  -7.309 -60.633  1.00 89.65           H  
ATOM    498  HD3 ARG A  35      19.637  -8.092 -59.973  1.00 89.65           H  
ATOM    499  NE  ARG A  35      18.717  -9.091 -61.597  1.00 89.65           N  
ATOM    500  HE  ARG A  35      17.929  -9.687 -61.810  1.00 89.65           H  
ATOM    501  NH1 ARG A  35      20.545  -8.116 -62.596  1.00 89.65           N  
ATOM    502 HH11 ARG A  35      20.562  -7.428 -61.857  1.00 89.65           H  
ATOM    503 HH12 ARG A  35      21.118  -8.013 -63.422  1.00 89.65           H  
ATOM    504  NH2 ARG A  35      19.429  -9.779 -63.608  1.00 89.65           N  
ATOM    505 HH21 ARG A  35      18.547 -10.270 -63.626  1.00 89.65           H  
ATOM    506 HH22 ARG A  35      19.968  -9.691 -64.458  1.00 89.65           H  
ATOM    507  CZ  ARG A  35      19.576  -8.992 -62.588  1.00 89.65           C  
ATOM    508  N   PRO A  36      19.004 -12.347 -56.123  1.00 88.60           N  
ATOM    509  CA  PRO A  36      19.531 -13.643 -55.701  1.00 88.60           C  
ATOM    510  HA  PRO A  36      20.117 -14.039 -56.530  1.00 88.60           H  
ATOM    511  C   PRO A  36      18.441 -14.654 -55.322  1.00 88.60           C  
ATOM    512  CB  PRO A  36      20.496 -13.362 -54.548  1.00 88.60           C  
ATOM    513  HB2 PRO A  36      19.964 -13.377 -53.597  1.00 88.60           H  
ATOM    514  HB3 PRO A  36      21.326 -14.069 -54.533  1.00 88.60           H  
ATOM    515  O   PRO A  36      17.434 -14.274 -54.727  1.00 88.60           O  
ATOM    516  CG  PRO A  36      20.960 -11.941 -54.853  1.00 88.60           C  
ATOM    517  HG2 PRO A  36      21.715 -11.958 -55.639  1.00 88.60           H  
ATOM    518  HG3 PRO A  36      21.342 -11.439 -53.964  1.00 88.60           H  
ATOM    519  CD  PRO A  36      19.679 -11.296 -55.377  1.00 88.60           C  
ATOM    520  HD2 PRO A  36      19.924 -10.440 -56.005  1.00 88.60           H  
ATOM    521  HD3 PRO A  36      19.053 -10.990 -54.538  1.00 88.60           H  
ATOM    522  N   PHE A  37      18.661 -15.938 -55.621  1.00 87.66           N  
ATOM    523  H   PHE A  37      19.478 -16.176 -56.165  1.00 87.66           H  
ATOM    524  CA  PHE A  37      17.890 -17.025 -55.003  1.00 87.66           C  
ATOM    525  HA  PHE A  37      16.827 -16.808 -55.118  1.00 87.66           H  
ATOM    526  C   PHE A  37      18.200 -17.088 -53.501  1.00 87.66           C  
ATOM    527  CB  PHE A  37      18.181 -18.372 -55.683  1.00 87.66           C  
ATOM    528  HB2 PHE A  37      19.258 -18.536 -55.709  1.00 87.66           H  
ATOM    529  HB3 PHE A  37      17.749 -19.166 -55.074  1.00 87.66           H  
ATOM    530  O   PHE A  37      19.368 -17.051 -53.113  1.00 87.66           O  
ATOM    531  CG  PHE A  37      17.614 -18.496 -57.085  1.00 87.66           C  
ATOM    532  CD1 PHE A  37      16.293 -18.943 -57.279  1.00 87.66           C  
ATOM    533  HD1 PHE A  37      15.683 -19.220 -56.432  1.00 87.66           H  
ATOM    534  CD2 PHE A  37      18.401 -18.153 -58.199  1.00 87.66           C  
ATOM    535  HD2 PHE A  37      19.423 -17.837 -58.053  1.00 87.66           H  
ATOM    536  CE1 PHE A  37      15.757 -19.017 -58.578  1.00 87.66           C  
ATOM    537  HE1 PHE A  37      14.739 -19.345 -58.726  1.00 87.66           H  
ATOM    538  CE2 PHE A  37      17.863 -18.213 -59.497  1.00 87.66           C  
ATOM    539  HE2 PHE A  37      18.461 -17.930 -60.350  1.00 87.66           H  
ATOM    540  CZ  PHE A  37      16.536 -18.638 -59.685  1.00 87.66           C  
ATOM    541  HZ  PHE A  37      16.114 -18.672 -60.678  1.00 87.66           H  
ATOM    542  N   LEU A  38      17.157 -17.171 -52.674  1.00 87.07           N  
ATOM    543  H   LEU A  38      16.228 -17.245 -53.065  1.00 87.07           H  
ATOM    544  CA  LEU A  38      17.234 -17.156 -51.212  1.00 87.07           C  
ATOM    545  HA  LEU A  38      18.267 -17.282 -50.888  1.00 87.07           H  
ATOM    546  C   LEU A  38      16.416 -18.312 -50.639  1.00 87.07           C  
ATOM    547  CB  LEU A  38      16.686 -15.819 -50.684  1.00 87.07           C  
ATOM    548  HB2 LEU A  38      15.680 -15.690 -51.084  1.00 87.07           H  
ATOM    549  HB3 LEU A  38      16.598 -15.868 -49.599  1.00 87.07           H  
ATOM    550  O   LEU A  38      15.334 -18.619 -51.143  1.00 87.07           O  
ATOM    551  CG  LEU A  38      17.539 -14.600 -51.060  1.00 87.07           C  
ATOM    552  HG  LEU A  38      17.837 -14.647 -52.108  1.00 87.07           H  
ATOM    553  CD1 LEU A  38      16.713 -13.340 -50.861  1.00 87.07           C  
ATOM    554 HD11 LEU A  38      17.356 -12.476 -51.030  1.00 87.07           H  
ATOM    555 HD12 LEU A  38      16.302 -13.318 -49.852  1.00 87.07           H  
ATOM    556 HD13 LEU A  38      15.897 -13.333 -51.584  1.00 87.07           H  
ATOM    557  CD2 LEU A  38      18.793 -14.498 -50.200  1.00 87.07           C  
ATOM    558 HD21 LEU A  38      19.352 -15.432 -50.248  1.00 87.07           H  
ATOM    559 HD22 LEU A  38      18.506 -14.321 -49.163  1.00 87.07           H  
ATOM    560 HD23 LEU A  38      19.410 -13.667 -50.543  1.00 87.07           H  
ATOM    561  N   SER A  39      16.918 -18.939 -49.577  1.00 86.22           N  
ATOM    562  H   SER A  39      17.816 -18.641 -49.223  1.00 86.22           H  
ATOM    563  CA  SER A  39      16.104 -19.819 -48.740  1.00 86.22           C  
ATOM    564  HA  SER A  39      15.560 -20.505 -49.389  1.00 86.22           H  
ATOM    565  C   SER A  39      15.080 -19.003 -47.944  1.00 86.22           C  
ATOM    566  CB  SER A  39      16.995 -20.651 -47.811  1.00 86.22           C  
ATOM    567  HB2 SER A  39      17.822 -21.069 -48.385  1.00 86.22           H  
ATOM    568  HB3 SER A  39      16.412 -21.471 -47.392  1.00 86.22           H  
ATOM    569  O   SER A  39      15.236 -17.796 -47.767  1.00 86.22           O  
ATOM    570  OG  SER A  39      17.495 -19.864 -46.750  1.00 86.22           O  
ATOM    571  HG  SER A  39      18.357 -20.202 -46.499  1.00 86.22           H  
ATOM    572  N   ARG A  40      14.045 -19.660 -47.409  1.00 84.73           N  
ATOM    573  H   ARG A  40      13.950 -20.647 -47.600  1.00 84.73           H  
ATOM    574  CA  ARG A  40      13.030 -18.993 -46.576  1.00 84.73           C  
ATOM    575  HA  ARG A  40      12.524 -18.238 -47.178  1.00 84.73           H  
ATOM    576  C   ARG A  40      13.648 -18.233 -45.396  1.00 84.73           C  
ATOM    577  CB  ARG A  40      12.008 -20.032 -46.105  1.00 84.73           C  
ATOM    578  HB2 ARG A  40      11.536 -20.486 -46.977  1.00 84.73           H  
ATOM    579  HB3 ARG A  40      12.515 -20.810 -45.535  1.00 84.73           H  
ATOM    580  O   ARG A  40      13.290 -17.084 -45.170  1.00 84.73           O  
ATOM    581  CG  ARG A  40      10.929 -19.391 -45.227  1.00 84.73           C  
ATOM    582  HG2 ARG A  40      11.382 -18.976 -44.327  1.00 84.73           H  
ATOM    583  HG3 ARG A  40      10.431 -18.591 -45.775  1.00 84.73           H  
ATOM    584  CD  ARG A  40       9.905 -20.437 -44.806  1.00 84.73           C  
ATOM    585  HD2 ARG A  40      10.421 -21.264 -44.319  1.00 84.73           H  
ATOM    586  HD3 ARG A  40       9.386 -20.801 -45.693  1.00 84.73           H  
ATOM    587  NE  ARG A  40       8.953 -19.843 -43.865  1.00 84.73           N  
ATOM    588  HE  ARG A  40       9.243 -18.984 -43.419  1.00 84.73           H  
ATOM    589  NH1 ARG A  40       7.386 -21.526 -43.920  1.00 84.73           N  
ATOM    590 HH11 ARG A  40       7.998 -22.056 -44.524  1.00 84.73           H  
ATOM    591 HH12 ARG A  40       6.501 -21.896 -43.605  1.00 84.73           H  
ATOM    592  NH2 ARG A  40       7.044 -19.688 -42.680  1.00 84.73           N  
ATOM    593 HH21 ARG A  40       7.417 -18.819 -42.327  1.00 84.73           H  
ATOM    594 HH22 ARG A  40       6.158 -20.042 -42.350  1.00 84.73           H  
ATOM    595  CZ  ARG A  40       7.799 -20.358 -43.497  1.00 84.73           C  
ATOM    596  N   LEU A  41      14.604 -18.854 -44.701  1.00 82.51           N  
ATOM    597  H   LEU A  41      14.866 -19.792 -44.968  1.00 82.51           H  
ATOM    598  CA  LEU A  41      15.315 -18.227 -43.586  1.00 82.51           C  
ATOM    599  HA  LEU A  41      14.579 -17.880 -42.860  1.00 82.51           H  
ATOM    600  C   LEU A  41      16.111 -17.000 -44.056  1.00 82.51           C  
ATOM    601  CB  LEU A  41      16.213 -19.289 -42.923  1.00 82.51           C  
ATOM    602  HB2 LEU A  41      15.585 -20.117 -42.594  1.00 82.51           H  
ATOM    603  HB3 LEU A  41      16.915 -19.669 -43.665  1.00 82.51           H  
ATOM    604  O   LEU A  41      16.026 -15.938 -43.451  1.00 82.51           O  
ATOM    605  CG  LEU A  41      17.019 -18.780 -41.713  1.00 82.51           C  
ATOM    606  HG  LEU A  41      17.694 -17.988 -42.039  1.00 82.51           H  
ATOM    607  CD1 LEU A  41      16.122 -18.248 -40.595  1.00 82.51           C  
ATOM    608 HD11 LEU A  41      16.735 -17.975 -39.737  1.00 82.51           H  
ATOM    609 HD12 LEU A  41      15.399 -19.005 -40.291  1.00 82.51           H  
ATOM    610 HD13 LEU A  41      15.593 -17.353 -40.924  1.00 82.51           H  
ATOM    611  CD2 LEU A  41      17.853 -19.928 -41.153  1.00 82.51           C  
ATOM    612 HD21 LEU A  41      17.211 -20.728 -40.785  1.00 82.51           H  
ATOM    613 HD22 LEU A  41      18.472 -19.568 -40.331  1.00 82.51           H  
ATOM    614 HD23 LEU A  41      18.521 -20.322 -41.920  1.00 82.51           H  
ATOM    615  N   GLN A  42      16.812 -17.102 -45.190  1.00 87.01           N  
ATOM    616  H   GLN A  42      16.820 -17.984 -45.684  1.00 87.01           H  
ATOM    617  CA  GLN A  42      17.539 -15.968 -45.770  1.00 87.01           C  
ATOM    618  HA  GLN A  42      18.206 -15.555 -45.013  1.00 87.01           H  
ATOM    619  C   GLN A  42      16.599 -14.833 -46.215  1.00 87.01           C  
ATOM    620  CB  GLN A  42      18.380 -16.446 -46.960  1.00 87.01           C  
ATOM    621  HB2 GLN A  42      17.725 -16.948 -47.672  1.00 87.01           H  
ATOM    622  HB3 GLN A  42      18.814 -15.570 -47.443  1.00 87.01           H  
ATOM    623  O   GLN A  42      16.952 -13.661 -46.090  1.00 87.01           O  
ATOM    624  CG  GLN A  42      19.548 -17.368 -46.579  1.00 87.01           C  
ATOM    625  HG2 GLN A  42      20.295 -16.790 -46.036  1.00 87.01           H  
ATOM    626  HG3 GLN A  42      19.214 -18.162 -45.911  1.00 87.01           H  
ATOM    627  CD  GLN A  42      20.216 -18.001 -47.796  1.00 87.01           C  
ATOM    628  NE2 GLN A  42      21.477 -18.349 -47.690  1.00 87.01           N  
ATOM    629 HE21 GLN A  42      21.926 -18.825 -48.459  1.00 87.01           H  
ATOM    630 HE22 GLN A  42      21.979 -18.159 -46.834  1.00 87.01           H  
ATOM    631  OE1 GLN A  42      19.619 -18.206 -48.846  1.00 87.01           O  
ATOM    632  N   THR A  43      15.400 -15.158 -46.711  1.00 88.31           N  
ATOM    633  H   THR A  43      15.199 -16.135 -46.866  1.00 88.31           H  
ATOM    634  CA  THR A  43      14.348 -14.185 -47.035  1.00 88.31           C  
ATOM    635  HA  THR A  43      14.759 -13.433 -47.709  1.00 88.31           H  
ATOM    636  C   THR A  43      13.866 -13.452 -45.785  1.00 88.31           C  
ATOM    637  CB  THR A  43      13.168 -14.875 -47.740  1.00 88.31           C  
ATOM    638  HB  THR A  43      12.816 -15.714 -47.139  1.00 88.31           H  
ATOM    639  O   THR A  43      13.803 -12.226 -45.804  1.00 88.31           O  
ATOM    640  CG2 THR A  43      11.986 -13.951 -48.021  1.00 88.31           C  
ATOM    641 HG21 THR A  43      11.489 -13.700 -47.084  1.00 88.31           H  
ATOM    642 HG22 THR A  43      11.264 -14.456 -48.663  1.00 88.31           H  
ATOM    643 HG23 THR A  43      12.332 -13.035 -48.500  1.00 88.31           H  
ATOM    644  OG1 THR A  43      13.576 -15.361 -48.995  1.00 88.31           O  
ATOM    645  HG1 THR A  43      13.467 -14.644 -49.625  1.00 88.31           H  
ATOM    646  N   GLU A  44      13.570 -14.171 -44.700  1.00 85.27           N  
ATOM    647  H   GLU A  44      13.644 -15.177 -44.747  1.00 85.27           H  
ATOM    648  CA  GLU A  44      13.138 -13.589 -43.421  1.00 85.27           C  
ATOM    649  HA  GLU A  44      12.271 -12.950 -43.590  1.00 85.27           H  
ATOM    650  C   GLU A  44      14.234 -12.685 -42.824  1.00 85.27           C  
ATOM    651  CB  GLU A  44      12.712 -14.723 -42.461  1.00 85.27           C  
ATOM    652  HB2 GLU A  44      12.595 -14.312 -41.459  1.00 85.27           H  
ATOM    653  HB3 GLU A  44      13.500 -15.476 -42.436  1.00 85.27           H  
ATOM    654  O   GLU A  44      13.955 -11.542 -42.454  1.00 85.27           O  
ATOM    655  CG  GLU A  44      11.374 -15.383 -42.880  1.00 85.27           C  
ATOM    656  HG2 GLU A  44      11.407 -15.608 -43.946  1.00 85.27           H  
ATOM    657  HG3 GLU A  44      10.575 -14.655 -42.735  1.00 85.27           H  
ATOM    658  CD  GLU A  44      11.012 -16.685 -42.126  1.00 85.27           C  
ATOM    659  OE1 GLU A  44      10.023 -17.361 -42.537  1.00 85.27           O  
ATOM    660  OE2 GLU A  44      11.732 -17.046 -41.173  1.00 85.27           O  
ATOM    661  N   ILE A  45      15.500 -13.128 -42.852  1.00 85.45           N  
ATOM    662  H   ILE A  45      15.659 -14.085 -43.131  1.00 85.45           H  
ATOM    663  CA  ILE A  45      16.657 -12.322 -42.427  1.00 85.45           C  
ATOM    664  HA  ILE A  45      16.503 -12.018 -41.392  1.00 85.45           H  
ATOM    665  C   ILE A  45      16.770 -11.036 -43.257  1.00 85.45           C  
ATOM    666  CB  ILE A  45      17.964 -13.152 -42.492  1.00 85.45           C  
ATOM    667  HB  ILE A  45      18.038 -13.603 -43.482  1.00 85.45           H  
ATOM    668  O   ILE A  45      16.938  -9.957 -42.692  1.00 85.45           O  
ATOM    669  CG1 ILE A  45      17.958 -14.276 -41.433  1.00 85.45           C  
ATOM    670 HG12 ILE A  45      18.111 -13.842 -40.445  1.00 85.45           H  
ATOM    671 HG13 ILE A  45      16.987 -14.771 -41.416  1.00 85.45           H  
ATOM    672  CG2 ILE A  45      19.199 -12.255 -42.274  1.00 85.45           C  
ATOM    673 HG21 ILE A  45      19.314 -11.557 -43.104  1.00 85.45           H  
ATOM    674 HG22 ILE A  45      19.098 -11.702 -41.340  1.00 85.45           H  
ATOM    675 HG23 ILE A  45      20.108 -12.856 -42.229  1.00 85.45           H  
ATOM    676  CD1 ILE A  45      19.022 -15.355 -41.675  1.00 85.45           C  
ATOM    677 HD11 ILE A  45      18.891 -15.796 -42.663  1.00 85.45           H  
ATOM    678 HD12 ILE A  45      20.028 -14.944 -41.591  1.00 85.45           H  
ATOM    679 HD13 ILE A  45      18.912 -16.134 -40.921  1.00 85.45           H  
ATOM    680  N   LEU A  46      16.659 -11.113 -44.588  1.00 87.57           N  
ATOM    681  H   LEU A  46      16.526 -12.023 -45.006  1.00 87.57           H  
ATOM    682  CA  LEU A  46      16.751  -9.933 -45.455  1.00 87.57           C  
ATOM    683  HA  LEU A  46      17.647  -9.378 -45.179  1.00 87.57           H  
ATOM    684  C   LEU A  46      15.586  -8.964 -45.268  1.00 87.57           C  
ATOM    685  CB  LEU A  46      16.845 -10.361 -46.926  1.00 87.57           C  
ATOM    686  HB2 LEU A  46      16.246 -11.260 -47.072  1.00 87.57           H  
ATOM    687  HB3 LEU A  46      16.423  -9.582 -47.562  1.00 87.57           H  
ATOM    688  O   LEU A  46      15.815  -7.756 -45.270  1.00 87.57           O  
ATOM    689  CG  LEU A  46      18.294 -10.607 -47.364  1.00 87.57           C  
ATOM    690  HG  LEU A  46      18.814 -11.207 -46.617  1.00 87.57           H  
ATOM    691  CD1 LEU A  46      18.283 -11.364 -48.681  1.00 87.57           C  
ATOM    692 HD11 LEU A  46      17.724 -10.801 -49.429  1.00 87.57           H  
ATOM    693 HD12 LEU A  46      19.302 -11.537 -49.027  1.00 87.57           H  
ATOM    694 HD13 LEU A  46      17.803 -12.325 -48.497  1.00 87.57           H  
ATOM    695  CD2 LEU A  46      19.054  -9.298 -47.586  1.00 87.57           C  
ATOM    696 HD21 LEU A  46      18.547  -8.686 -48.332  1.00 87.57           H  
ATOM    697 HD22 LEU A  46      19.112  -8.736 -46.654  1.00 87.57           H  
ATOM    698 HD23 LEU A  46      20.073  -9.516 -47.905  1.00 87.57           H  
ATOM    699  N   ILE A  47      14.361  -9.467 -45.090  1.00 86.71           N  
ATOM    700  H   ILE A  47      14.246 -10.471 -45.092  1.00 86.71           H  
ATOM    701  CA  ILE A  47      13.200  -8.627 -44.771  1.00 86.71           C  
ATOM    702  HA  ILE A  47      13.078  -7.881 -45.556  1.00 86.71           H  
ATOM    703  C   ILE A  47      13.478  -7.857 -43.478  1.00 86.71           C  
ATOM    704  CB  ILE A  47      11.905  -9.472 -44.701  1.00 86.71           C  
ATOM    705  HB  ILE A  47      12.091 -10.347 -44.078  1.00 86.71           H  
ATOM    706  O   ILE A  47      13.322  -6.638 -43.465  1.00 86.71           O  
ATOM    707  CG1 ILE A  47      11.515  -9.938 -46.122  1.00 86.71           C  
ATOM    708 HG12 ILE A  47      12.397 -10.347 -46.614  1.00 86.71           H  
ATOM    709 HG13 ILE A  47      11.182  -9.081 -46.708  1.00 86.71           H  
ATOM    710  CG2 ILE A  47      10.743  -8.673 -44.080  1.00 86.71           C  
ATOM    711 HG21 ILE A  47      10.970  -8.428 -43.042  1.00 86.71           H  
ATOM    712 HG22 ILE A  47       9.831  -9.271 -44.068  1.00 86.71           H  
ATOM    713 HG23 ILE A  47      10.571  -7.755 -44.642  1.00 86.71           H  
ATOM    714  CD1 ILE A  47      10.429 -11.021 -46.159  1.00 86.71           C  
ATOM    715 HD11 ILE A  47       9.475 -10.622 -45.815  1.00 86.71           H  
ATOM    716 HD12 ILE A  47      10.723 -11.860 -45.529  1.00 86.71           H  
ATOM    717 HD13 ILE A  47      10.307 -11.371 -47.184  1.00 86.71           H  
ATOM    718  N   ASN A  48      13.972  -8.531 -42.436  1.00 81.62           N  
ATOM    719  H   ASN A  48      14.060  -9.534 -42.507  1.00 81.62           H  
ATOM    720  CA  ASN A  48      14.272  -7.906 -41.147  1.00 81.62           C  
ATOM    721  HA  ASN A  48      13.403  -7.333 -40.824  1.00 81.62           H  
ATOM    722  C   ASN A  48      15.438  -6.904 -41.231  1.00 81.62           C  
ATOM    723  CB  ASN A  48      14.528  -9.017 -40.113  1.00 81.62           C  
ATOM    724  HB2 ASN A  48      14.899  -8.570 -39.191  1.00 81.62           H  
ATOM    725  HB3 ASN A  48      15.285  -9.705 -40.488  1.00 81.62           H  
ATOM    726  O   ASN A  48      15.328  -5.792 -40.722  1.00 81.62           O  
ATOM    727  CG  ASN A  48      13.272  -9.804 -39.764  1.00 81.62           C  
ATOM    728  ND2 ASN A  48      13.420 -10.956 -39.155  1.00 81.62           N  
ATOM    729 HD21 ASN A  48      12.574 -11.453 -38.919  1.00 81.62           H  
ATOM    730 HD22 ASN A  48      14.338 -11.322 -38.945  1.00 81.62           H  
ATOM    731  OD1 ASN A  48      12.150  -9.390 -40.013  1.00 81.62           O  
ATOM    732  N   LEU A  49      16.534  -7.249 -41.920  1.00 81.41           N  
ATOM    733  H   LEU A  49      16.580  -8.186 -42.292  1.00 81.41           H  
ATOM    734  CA  LEU A  49      17.703  -6.370 -42.072  1.00 81.41           C  
ATOM    735  HA  LEU A  49      18.018  -6.028 -41.087  1.00 81.41           H  
ATOM    736  C   LEU A  49      17.409  -5.109 -42.894  1.00 81.41           C  
ATOM    737  CB  LEU A  49      18.849  -7.143 -42.749  1.00 81.41           C  
ATOM    738  HB2 LEU A  49      18.444  -7.671 -43.612  1.00 81.41           H  
ATOM    739  HB3 LEU A  49      19.578  -6.424 -43.124  1.00 81.41           H  
ATOM    740  O   LEU A  49      18.005  -4.061 -42.644  1.00 81.41           O  
ATOM    741  CG  LEU A  49      19.601  -8.139 -41.850  1.00 81.41           C  
ATOM    742  HG  LEU A  49      18.905  -8.852 -41.406  1.00 81.41           H  
ATOM    743  CD1 LEU A  49      20.604  -8.893 -42.724  1.00 81.41           C  
ATOM    744 HD11 LEU A  49      21.359  -8.204 -43.102  1.00 81.41           H  
ATOM    745 HD12 LEU A  49      21.092  -9.670 -42.136  1.00 81.41           H  
ATOM    746 HD13 LEU A  49      20.087  -9.364 -43.560  1.00 81.41           H  
ATOM    747  CD2 LEU A  49      20.381  -7.436 -40.736  1.00 81.41           C  
ATOM    748 HD21 LEU A  49      21.038  -6.676 -41.160  1.00 81.41           H  
ATOM    749 HD22 LEU A  49      19.691  -6.975 -40.030  1.00 81.41           H  
ATOM    750 HD23 LEU A  49      20.979  -8.167 -40.192  1.00 81.41           H  
ATOM    751  N   MET A  50      16.527  -5.206 -43.893  1.00 84.39           N  
ATOM    752  H   MET A  50      16.094  -6.102 -44.060  1.00 84.39           H  
ATOM    753  CA  MET A  50      16.249  -4.111 -44.826  1.00 84.39           C  
ATOM    754  HA  MET A  50      17.131  -3.472 -44.879  1.00 84.39           H  
ATOM    755  C   MET A  50      15.103  -3.206 -44.357  1.00 84.39           C  
ATOM    756  CB  MET A  50      16.010  -4.672 -46.237  1.00 84.39           C  
ATOM    757  HB2 MET A  50      15.751  -3.858 -46.914  1.00 84.39           H  
ATOM    758  HB3 MET A  50      15.165  -5.359 -46.199  1.00 84.39           H  
ATOM    759  O   MET A  50      14.913  -2.138 -44.940  1.00 84.39           O  
ATOM    760  CG  MET A  50      17.246  -5.405 -46.791  1.00 84.39           C  
ATOM    761  HG2 MET A  50      17.607  -6.110 -46.042  1.00 84.39           H  
ATOM    762  HG3 MET A  50      16.945  -5.997 -47.655  1.00 84.39           H  
ATOM    763  SD  MET A  50      18.643  -4.354 -47.282  1.00 84.39           S  
ATOM    764  CE  MET A  50      18.071  -3.797 -48.908  1.00 84.39           C  
ATOM    765  HE1 MET A  50      18.856  -3.215 -49.392  1.00 84.39           H  
ATOM    766  HE2 MET A  50      17.179  -3.181 -48.796  1.00 84.39           H  
ATOM    767  HE3 MET A  50      17.840  -4.662 -49.531  1.00 84.39           H  
ATOM    768  N   GLN A  51      14.361  -3.563 -43.302  1.00 74.61           N  
ATOM    769  H   GLN A  51      14.562  -4.437 -42.838  1.00 74.61           H  
ATOM    770  CA  GLN A  51      13.277  -2.730 -42.774  1.00 74.61           C  
ATOM    771  HA  GLN A  51      12.530  -2.662 -43.565  1.00 74.61           H  
ATOM    772  C   GLN A  51      13.759  -1.302 -42.425  1.00 74.61           C  
ATOM    773  CB  GLN A  51      12.620  -3.393 -41.552  1.00 74.61           C  
ATOM    774  HB2 GLN A  51      13.364  -3.964 -40.997  1.00 74.61           H  
ATOM    775  HB3 GLN A  51      12.231  -2.618 -40.891  1.00 74.61           H  
ATOM    776  O   GLN A  51      14.803  -1.120 -41.791  1.00 74.61           O  
ATOM    777  CG  GLN A  51      11.444  -4.301 -41.945  1.00 74.61           C  
ATOM    778  HG2 GLN A  51      11.763  -5.028 -42.692  1.00 74.61           H  
ATOM    779  HG3 GLN A  51      10.660  -3.693 -42.397  1.00 74.61           H  
ATOM    780  CD  GLN A  51      10.839  -5.044 -40.758  1.00 74.61           C  
ATOM    781  NE2 GLN A  51       9.930  -5.964 -40.991  1.00 74.61           N  
ATOM    782 HE21 GLN A  51       9.652  -6.494 -40.178  1.00 74.61           H  
ATOM    783 HE22 GLN A  51       9.747  -6.282 -41.932  1.00 74.61           H  
ATOM    784  OE1 GLN A  51      11.131  -4.789 -39.604  1.00 74.61           O  
ATOM    785  N   PRO A  52      13.015  -0.247 -42.819  1.00 71.10           N  
ATOM    786  CA  PRO A  52      11.671  -0.259 -43.410  1.00 71.10           C  
ATOM    787  HA  PRO A  52      11.105  -1.117 -43.048  1.00 71.10           H  
ATOM    788  C   PRO A  52      11.627  -0.288 -44.958  1.00 71.10           C  
ATOM    789  CB  PRO A  52      11.022   1.008 -42.839  1.00 71.10           C  
ATOM    790  HB2 PRO A  52      10.189   1.373 -43.439  1.00 71.10           H  
ATOM    791  HB3 PRO A  52      10.689   0.817 -41.818  1.00 71.10           H  
ATOM    792  O   PRO A  52      10.570  -0.027 -45.534  1.00 71.10           O  
ATOM    793  CG  PRO A  52      12.187   1.996 -42.818  1.00 71.10           C  
ATOM    794  HG2 PRO A  52      12.027   2.793 -42.093  1.00 71.10           H  
ATOM    795  HG3 PRO A  52      12.337   2.407 -43.816  1.00 71.10           H  
ATOM    796  CD  PRO A  52      13.373   1.113 -42.438  1.00 71.10           C  
ATOM    797  HD2 PRO A  52      13.525   1.156 -41.360  1.00 71.10           H  
ATOM    798  HD3 PRO A  52      14.276   1.438 -42.956  1.00 71.10           H  
ATOM    799  N   ARG A  53      12.736  -0.554 -45.672  1.00 80.30           N  
ATOM    800  H   ARG A  53      13.556  -0.890 -45.187  1.00 80.30           H  
ATOM    801  CA  ARG A  53      12.718  -0.668 -47.146  1.00 80.30           C  
ATOM    802  HA  ARG A  53      12.210   0.208 -47.549  1.00 80.30           H  
ATOM    803  C   ARG A  53      11.903  -1.886 -47.576  1.00 80.30           C  
ATOM    804  CB  ARG A  53      14.132  -0.773 -47.755  1.00 80.30           C  
ATOM    805  HB2 ARG A  53      14.710  -1.536 -47.234  1.00 80.30           H  
ATOM    806  HB3 ARG A  53      14.043  -1.127 -48.782  1.00 80.30           H  
ATOM    807  O   ARG A  53      12.139  -2.997 -47.115  1.00 80.30           O  
ATOM    808  CG  ARG A  53      14.924   0.539 -47.774  1.00 80.30           C  
ATOM    809  HG2 ARG A  53      15.955   0.306 -48.040  1.00 80.30           H  
ATOM    810  HG3 ARG A  53      14.909   1.006 -46.789  1.00 80.30           H  
ATOM    811  CD  ARG A  53      14.339   1.486 -48.829  1.00 80.30           C  
ATOM    812  HD2 ARG A  53      13.376   1.864 -48.484  1.00 80.30           H  
ATOM    813  HD3 ARG A  53      14.180   0.919 -49.746  1.00 80.30           H  
ATOM    814  NE  ARG A  53      15.237   2.618 -49.111  1.00 80.30           N  
ATOM    815  HE  ARG A  53      15.889   2.876 -48.384  1.00 80.30           H  
ATOM    816  NH1 ARG A  53      14.509   3.057 -51.263  1.00 80.30           N  
ATOM    817 HH11 ARG A  53      13.866   2.279 -51.256  1.00 80.30           H  
ATOM    818 HH12 ARG A  53      14.614   3.545 -52.141  1.00 80.30           H  
ATOM    819  NH2 ARG A  53      16.166   4.254 -50.381  1.00 80.30           N  
ATOM    820 HH21 ARG A  53      16.227   4.728 -51.271  1.00 80.30           H  
ATOM    821 HH22 ARG A  53      16.850   4.420 -49.656  1.00 80.30           H  
ATOM    822  CZ  ARG A  53      15.294   3.295 -50.246  1.00 80.30           C  
ATOM    823  N   GLN A  54      10.986  -1.670 -48.515  1.00 83.77           N  
ATOM    824  H   GLN A  54      10.840  -0.729 -48.852  1.00 83.77           H  
ATOM    825  CA  GLN A  54      10.242  -2.752 -49.155  1.00 83.77           C  
ATOM    826  HA  GLN A  54       9.904  -3.445 -48.385  1.00 83.77           H  
ATOM    827  C   GLN A  54      11.155  -3.532 -50.102  1.00 83.77           C  
ATOM    828  CB  GLN A  54       9.013  -2.186 -49.886  1.00 83.77           C  
ATOM    829  HB2 GLN A  54       8.512  -2.992 -50.422  1.00 83.77           H  
ATOM    830  HB3 GLN A  54       9.341  -1.445 -50.614  1.00 83.77           H  
ATOM    831  O   GLN A  54      11.984  -2.939 -50.798  1.00 83.77           O  
ATOM    832  CG  GLN A  54       8.010  -1.525 -48.926  1.00 83.77           C  
ATOM    833  HG2 GLN A  54       7.165  -1.152 -49.506  1.00 83.77           H  
ATOM    834  HG3 GLN A  54       8.486  -0.678 -48.433  1.00 83.77           H  
ATOM    835  CD  GLN A  54       7.468  -2.478 -47.865  1.00 83.77           C  
ATOM    836  NE2 GLN A  54       7.133  -1.995 -46.690  1.00 83.77           N  
ATOM    837 HE21 GLN A  54       7.260  -1.019 -46.464  1.00 83.77           H  
ATOM    838 HE22 GLN A  54       6.784  -2.670 -46.024  1.00 83.77           H  
ATOM    839  OE1 GLN A  54       7.353  -3.673 -48.068  1.00 83.77           O  
ATOM    840  N   LEU A  55      10.993  -4.854 -50.134  1.00 87.76           N  
ATOM    841  H   LEU A  55      10.266  -5.261 -49.563  1.00 87.76           H  
ATOM    842  CA  LEU A  55      11.742  -5.758 -51.003  1.00 87.76           C  
ATOM    843  HA  LEU A  55      12.496  -5.195 -51.553  1.00 87.76           H  
ATOM    844  C   LEU A  55      10.797  -6.391 -52.023  1.00 87.76           C  
ATOM    845  CB  LEU A  55      12.461  -6.839 -50.173  1.00 87.76           C  
ATOM    846  HB2 LEU A  55      12.978  -7.506 -50.862  1.00 87.76           H  
ATOM    847  HB3 LEU A  55      11.707  -7.429 -49.651  1.00 87.76           H  
ATOM    848  O   LEU A  55       9.734  -6.892 -51.668  1.00 87.76           O  
ATOM    849  CG  LEU A  55      13.473  -6.326 -49.131  1.00 87.76           C  
ATOM    850  HG  LEU A  55      12.950  -5.745 -48.371  1.00 87.76           H  
ATOM    851  CD1 LEU A  55      14.141  -7.519 -48.450  1.00 87.76           C  
ATOM    852 HD11 LEU A  55      13.382  -8.140 -47.974  1.00 87.76           H  
ATOM    853 HD12 LEU A  55      14.823  -7.167 -47.676  1.00 87.76           H  
ATOM    854 HD13 LEU A  55      14.696  -8.114 -49.175  1.00 87.76           H  
ATOM    855  CD2 LEU A  55      14.557  -5.451 -49.758  1.00 87.76           C  
ATOM    856 HD21 LEU A  55      15.018  -5.961 -50.604  1.00 87.76           H  
ATOM    857 HD22 LEU A  55      15.316  -5.214 -49.013  1.00 87.76           H  
ATOM    858 HD23 LEU A  55      14.103  -4.514 -50.080  1.00 87.76           H  
ATOM    859  N   VAL A  56      11.204  -6.407 -53.289  1.00 88.42           N  
ATOM    860  H   VAL A  56      12.092  -5.975 -53.500  1.00 88.42           H  
ATOM    861  CA  VAL A  56      10.506  -7.128 -54.358  1.00 88.42           C  
ATOM    862  HA  VAL A  56       9.571  -7.540 -53.977  1.00 88.42           H  
ATOM    863  C   VAL A  56      11.387  -8.293 -54.783  1.00 88.42           C  
ATOM    864  CB  VAL A  56      10.142  -6.187 -55.522  1.00 88.42           C  
ATOM    865  HB  VAL A  56      11.033  -5.650 -55.847  1.00 88.42           H  
ATOM    866  O   VAL A  56      12.424  -8.104 -55.418  1.00 88.42           O  
ATOM    867  CG1 VAL A  56       9.558  -6.946 -56.720  1.00 88.42           C  
ATOM    868 HG11 VAL A  56       8.707  -7.549 -56.404  1.00 88.42           H  
ATOM    869 HG12 VAL A  56       9.238  -6.235 -57.482  1.00 88.42           H  
ATOM    870 HG13 VAL A  56      10.327  -7.590 -57.148  1.00 88.42           H  
ATOM    871  CG2 VAL A  56       9.082  -5.170 -55.084  1.00 88.42           C  
ATOM    872 HG21 VAL A  56       8.909  -4.440 -55.875  1.00 88.42           H  
ATOM    873 HG22 VAL A  56       8.146  -5.677 -54.846  1.00 88.42           H  
ATOM    874 HG23 VAL A  56       9.417  -4.642 -54.192  1.00 88.42           H  
ATOM    875  N   PHE A  57      10.988  -9.510 -54.424  1.00 90.05           N  
ATOM    876  H   PHE A  57      10.147  -9.603 -53.873  1.00 90.05           H  
ATOM    877  CA  PHE A  57      11.733 -10.723 -54.751  1.00 90.05           C  
ATOM    878  HA  PHE A  57      12.799 -10.522 -54.643  1.00 90.05           H  
ATOM    879  C   PHE A  57      11.486 -11.122 -56.212  1.00 90.05           C  
ATOM    880  CB  PHE A  57      11.378 -11.830 -53.748  1.00 90.05           C  
ATOM    881  HB2 PHE A  57      11.897 -12.744 -54.039  1.00 90.05           H  
ATOM    882  HB3 PHE A  57      10.308 -12.032 -53.796  1.00 90.05           H  
ATOM    883  O   PHE A  57      10.378 -11.503 -56.584  1.00 90.05           O  
ATOM    884  CG  PHE A  57      11.762 -11.487 -52.318  1.00 90.05           C  
ATOM    885  CD1 PHE A  57      13.058 -11.776 -51.849  1.00 90.05           C  
ATOM    886  HD1 PHE A  57      13.767 -12.277 -52.492  1.00 90.05           H  
ATOM    887  CD2 PHE A  57      10.843 -10.837 -51.470  1.00 90.05           C  
ATOM    888  HD2 PHE A  57       9.842 -10.618 -51.812  1.00 90.05           H  
ATOM    889  CE1 PHE A  57      13.440 -11.397 -50.550  1.00 90.05           C  
ATOM    890  HE1 PHE A  57      14.436 -11.607 -50.189  1.00 90.05           H  
ATOM    891  CE2 PHE A  57      11.226 -10.456 -50.172  1.00 90.05           C  
ATOM    892  HE2 PHE A  57      10.524  -9.950 -49.526  1.00 90.05           H  
ATOM    893  CZ  PHE A  57      12.529 -10.725 -49.720  1.00 90.05           C  
ATOM    894  HZ  PHE A  57      12.833 -10.425 -48.729  1.00 90.05           H  
ATOM    895  N   ARG A  58      12.527 -11.023 -57.046  1.00 90.13           N  
ATOM    896  H   ARG A  58      13.401 -10.705 -56.653  1.00 90.13           H  
ATOM    897  CA  ARG A  58      12.557 -11.480 -58.447  1.00 90.13           C  
ATOM    898  HA  ARG A  58      11.688 -12.104 -58.658  1.00 90.13           H  
ATOM    899  C   ARG A  58      13.802 -12.343 -58.653  1.00 90.13           C  
ATOM    900  CB  ARG A  58      12.535 -10.297 -59.426  1.00 90.13           C  
ATOM    901  HB2 ARG A  58      13.314  -9.585 -59.154  1.00 90.13           H  
ATOM    902  HB3 ARG A  58      12.748 -10.671 -60.428  1.00 90.13           H  
ATOM    903  O   ARG A  58      14.790 -11.856 -59.202  1.00 90.13           O  
ATOM    904  CG  ARG A  58      11.177  -9.599 -59.456  1.00 90.13           C  
ATOM    905  HG2 ARG A  58      10.978  -9.169 -58.474  1.00 90.13           H  
ATOM    906  HG3 ARG A  58      10.395 -10.319 -59.696  1.00 90.13           H  
ATOM    907  CD  ARG A  58      11.200  -8.496 -60.516  1.00 90.13           C  
ATOM    908  HD2 ARG A  58      11.301  -8.952 -61.501  1.00 90.13           H  
ATOM    909  HD3 ARG A  58      12.073  -7.871 -60.332  1.00 90.13           H  
ATOM    910  NE  ARG A  58       9.974  -7.677 -60.468  1.00 90.13           N  
ATOM    911  HE  ARG A  58       9.149  -8.124 -60.093  1.00 90.13           H  
ATOM    912  NH1 ARG A  58      10.867  -5.761 -61.363  1.00 90.13           N  
ATOM    913 HH11 ARG A  58      11.730  -6.260 -61.525  1.00 90.13           H  
ATOM    914 HH12 ARG A  58      10.765  -4.796 -61.644  1.00 90.13           H  
ATOM    915  NH2 ARG A  58       8.739  -5.775 -60.691  1.00 90.13           N  
ATOM    916 HH21 ARG A  58       8.665  -4.803 -60.954  1.00 90.13           H  
ATOM    917 HH22 ARG A  58       7.940  -6.245 -60.289  1.00 90.13           H  
ATOM    918  CZ  ARG A  58       9.866  -6.414 -60.840  1.00 90.13           C  
ATOM    919  N   PRO A  59      13.804 -13.584 -58.141  1.00 86.90           N  
ATOM    920  CA  PRO A  59      14.987 -14.430 -58.167  1.00 86.90           C  
ATOM    921  HA  PRO A  59      15.813 -13.910 -57.681  1.00 86.90           H  
ATOM    922  C   PRO A  59      15.376 -14.778 -59.614  1.00 86.90           C  
ATOM    923  CB  PRO A  59      14.626 -15.650 -57.321  1.00 86.90           C  
ATOM    924  HB2 PRO A  59      15.124 -16.551 -57.680  1.00 86.90           H  
ATOM    925  HB3 PRO A  59      14.889 -15.460 -56.280  1.00 86.90           H  
ATOM    926  O   PRO A  59      14.626 -15.426 -60.336  1.00 86.90           O  
ATOM    927  CG  PRO A  59      13.107 -15.748 -57.454  1.00 86.90           C  
ATOM    928  HG2 PRO A  59      12.656 -16.253 -56.599  1.00 86.90           H  
ATOM    929  HG3 PRO A  59      12.850 -16.260 -58.381  1.00 86.90           H  
ATOM    930  CD  PRO A  59      12.679 -14.286 -57.538  1.00 86.90           C  
ATOM    931  HD2 PRO A  59      12.501 -13.897 -56.535  1.00 86.90           H  
ATOM    932  HD3 PRO A  59      11.776 -14.202 -58.143  1.00 86.90           H  
ATOM    933  N   GLU A  60      16.556 -14.327 -60.033  1.00 88.29           N  
ATOM    934  H   GLU A  60      17.066 -13.757 -59.375  1.00 88.29           H  
ATOM    935  CA  GLU A  60      17.089 -14.447 -61.399  1.00 88.29           C  
ATOM    936  HA  GLU A  60      16.491 -15.144 -61.985  1.00 88.29           H  
ATOM    937  C   GLU A  60      18.546 -14.943 -61.422  1.00 88.29           C  
ATOM    938  CB  GLU A  60      17.058 -13.065 -62.072  1.00 88.29           C  
ATOM    939  HB2 GLU A  60      17.524 -12.353 -61.390  1.00 88.29           H  
ATOM    940  HB3 GLU A  60      17.667 -13.104 -62.975  1.00 88.29           H  
ATOM    941  O   GLU A  60      19.026 -15.403 -62.456  1.00 88.29           O  
ATOM    942  CG  GLU A  60      15.667 -12.546 -62.476  1.00 88.29           C  
ATOM    943  HG2 GLU A  60      15.289 -13.163 -63.291  1.00 88.29           H  
ATOM    944  HG3 GLU A  60      14.980 -12.640 -61.635  1.00 88.29           H  
ATOM    945  CD  GLU A  60      15.723 -11.075 -62.927  1.00 88.29           C  
ATOM    946  OE1 GLU A  60      14.651 -10.443 -63.046  1.00 88.29           O  
ATOM    947  OE2 GLU A  60      16.855 -10.550 -63.123  1.00 88.29           O  
ATOM    948  N   VAL A  61      19.285 -14.819 -60.309  1.00 83.34           N  
ATOM    949  H   VAL A  61      18.831 -14.490 -59.470  1.00 83.34           H  
ATOM    950  CA  VAL A  61      20.734 -15.085 -60.262  1.00 83.34           C  
ATOM    951  HA  VAL A  61      21.002 -15.670 -61.142  1.00 83.34           H  
ATOM    952  C   VAL A  61      21.131 -15.932 -59.056  1.00 83.34           C  
ATOM    953  CB  VAL A  61      21.565 -13.784 -60.319  1.00 83.34           C  
ATOM    954  HB  VAL A  61      22.613 -14.045 -60.167  1.00 83.34           H  
ATOM    955  O   VAL A  61      20.706 -15.683 -57.934  1.00 83.34           O  
ATOM    956  CG1 VAL A  61      21.456 -13.103 -61.690  1.00 83.34           C  
ATOM    957 HG11 VAL A  61      22.130 -12.248 -61.742  1.00 83.34           H  
ATOM    958 HG12 VAL A  61      20.435 -12.766 -61.864  1.00 83.34           H  
ATOM    959 HG13 VAL A  61      21.721 -13.814 -62.473  1.00 83.34           H  
ATOM    960  CG2 VAL A  61      21.180 -12.736 -59.267  1.00 83.34           C  
ATOM    961 HG21 VAL A  61      21.217 -13.166 -58.266  1.00 83.34           H  
ATOM    962 HG22 VAL A  61      20.162 -12.400 -59.460  1.00 83.34           H  
ATOM    963 HG23 VAL A  61      21.853 -11.881 -59.319  1.00 83.34           H  
ATOM    964  N   LEU A  62      22.004 -16.918 -59.260  1.00 81.69           N  
ATOM    965  H   LEU A  62      22.323 -17.100 -60.201  1.00 81.69           H  
ATOM    966  CA  LEU A  62      22.607 -17.695 -58.174  1.00 81.69           C  
ATOM    967  HA  LEU A  62      21.882 -17.800 -57.367  1.00 81.69           H  
ATOM    968  C   LEU A  62      23.850 -16.962 -57.632  1.00 81.69           C  
ATOM    969  CB  LEU A  62      22.950 -19.099 -58.700  1.00 81.69           C  
ATOM    970  HB2 LEU A  62      22.155 -19.452 -59.357  1.00 81.69           H  
ATOM    971  HB3 LEU A  62      23.857 -19.025 -59.300  1.00 81.69           H  
ATOM    972  O   LEU A  62      24.697 -16.530 -58.417  1.00 81.69           O  
ATOM    973  CG  LEU A  62      23.154 -20.125 -57.567  1.00 81.69           C  
ATOM    974  HG  LEU A  62      23.467 -19.614 -56.657  1.00 81.69           H  
ATOM    975  CD1 LEU A  62      21.859 -20.888 -57.290  1.00 81.69           C  
ATOM    976 HD11 LEU A  62      21.555 -21.459 -58.167  1.00 81.69           H  
ATOM    977 HD12 LEU A  62      22.010 -21.574 -56.456  1.00 81.69           H  
ATOM    978 HD13 LEU A  62      21.065 -20.191 -57.022  1.00 81.69           H  
ATOM    979  CD2 LEU A  62      24.245 -21.125 -57.940  1.00 81.69           C  
ATOM    980 HD21 LEU A  62      23.973 -21.657 -58.852  1.00 81.69           H  
ATOM    981 HD22 LEU A  62      24.369 -21.845 -57.131  1.00 81.69           H  
ATOM    982 HD23 LEU A  62      25.192 -20.604 -58.086  1.00 81.69           H  
ATOM    983  N   TRP A  63      23.973 -16.825 -56.309  1.00 78.81           N  
ATOM    984  H   TRP A  63      23.274 -17.238 -55.709  1.00 78.81           H  
ATOM    985  CA  TRP A  63      25.119 -16.189 -55.642  1.00 78.81           C  
ATOM    986  HA  TRP A  63      25.972 -16.184 -56.319  1.00 78.81           H  
ATOM    987  C   TRP A  63      25.536 -16.968 -54.389  1.00 78.81           C  
ATOM    988  CB  TRP A  63      24.779 -14.735 -55.271  1.00 78.81           C  
ATOM    989  HB2 TRP A  63      25.413 -14.430 -54.438  1.00 78.81           H  
ATOM    990  HB3 TRP A  63      23.750 -14.679 -54.918  1.00 78.81           H  
ATOM    991  O   TRP A  63      24.678 -17.431 -53.652  1.00 78.81           O  
ATOM    992  CG  TRP A  63      24.989 -13.740 -56.370  1.00 78.81           C  
ATOM    993  CD1 TRP A  63      24.090 -13.415 -57.322  1.00 78.81           C  
ATOM    994  HD1 TRP A  63      23.110 -13.863 -57.396  1.00 78.81           H  
ATOM    995  CD2 TRP A  63      26.189 -12.970 -56.676  1.00 78.81           C  
ATOM    996  CE2 TRP A  63      25.942 -12.190 -57.846  1.00 78.81           C  
ATOM    997  CE3 TRP A  63      27.463 -12.852 -56.079  1.00 78.81           C  
ATOM    998  HE3 TRP A  63      27.675 -13.419 -55.184  1.00 78.81           H  
ATOM    999  NE1 TRP A  63      24.642 -12.497 -58.195  1.00 78.81           N  
ATOM   1000  HE1 TRP A  63      24.158 -12.184 -59.025  1.00 78.81           H  
ATOM   1001  CH2 TRP A  63      28.172 -11.247 -57.779  1.00 78.81           C  
ATOM   1002  HH2 TRP A  63      28.929 -10.585 -58.174  1.00 78.81           H  
ATOM   1003  CZ2 TRP A  63      26.915 -11.344 -58.403  1.00 78.81           C  
ATOM   1004  HZ2 TRP A  63      26.694 -10.777 -59.295  1.00 78.81           H  
ATOM   1005  CZ3 TRP A  63      28.443 -12.000 -56.622  1.00 78.81           C  
ATOM   1006  HZ3 TRP A  63      29.404 -11.915 -56.137  1.00 78.81           H  
ATOM   1007  N   ASN A  64      26.847 -17.053 -54.124  1.00 79.37           N  
ATOM   1008  H   ASN A  64      27.495 -16.748 -54.836  1.00 79.37           H  
ATOM   1009  CA  ASN A  64      27.396 -17.844 -53.004  1.00 79.37           C  
ATOM   1010  HA  ASN A  64      26.883 -18.805 -52.963  1.00 79.37           H  
ATOM   1011  C   ASN A  64      27.229 -17.192 -51.619  1.00 79.37           C  
ATOM   1012  CB  ASN A  64      28.896 -18.095 -53.222  1.00 79.37           C  
ATOM   1013  HB2 ASN A  64      29.440 -17.152 -53.166  1.00 79.37           H  
ATOM   1014  HB3 ASN A  64      29.230 -18.727 -52.399  1.00 79.37           H  
ATOM   1015  O   ASN A  64      27.302 -17.886 -50.612  1.00 79.37           O  
ATOM   1016  CG  ASN A  64      29.282 -18.817 -54.493  1.00 79.37           C  
ATOM   1017  ND2 ASN A  64      30.563 -18.968 -54.725  1.00 79.37           N  
ATOM   1018 HD21 ASN A  64      31.198 -18.793 -53.959  1.00 79.37           H  
ATOM   1019 HD22 ASN A  64      30.778 -19.576 -55.502  1.00 79.37           H  
ATOM   1020  OD1 ASN A  64      28.484 -19.220 -55.314  1.00 79.37           O  
ATOM   1021  N   HIS A  65      27.059 -15.867 -51.589  1.00 80.75           N  
ATOM   1022  H   HIS A  65      26.985 -15.390 -52.475  1.00 80.75           H  
ATOM   1023  CA  HIS A  65      26.794 -15.085 -50.380  1.00 80.75           C  
ATOM   1024  HA  HIS A  65      26.582 -15.761 -49.551  1.00 80.75           H  
ATOM   1025  C   HIS A  65      25.546 -14.219 -50.620  1.00 80.75           C  
ATOM   1026  CB  HIS A  65      28.016 -14.229 -50.004  1.00 80.75           C  
ATOM   1027  HB2 HIS A  65      27.742 -13.651 -49.122  1.00 80.75           H  
ATOM   1028  HB3 HIS A  65      28.242 -13.533 -50.812  1.00 80.75           H  
ATOM   1029  O   HIS A  65      25.677 -13.018 -50.888  1.00 80.75           O  
ATOM   1030  CG  HIS A  65      29.271 -14.977 -49.639  1.00 80.75           C  
ATOM   1031  CD2 HIS A  65      30.456 -14.980 -50.318  1.00 80.75           C  
ATOM   1032  HD2 HIS A  65      30.630 -14.495 -51.267  1.00 80.75           H  
ATOM   1033  ND1 HIS A  65      29.509 -15.604 -48.447  1.00 80.75           N  
ATOM   1034  HD1 HIS A  65      28.868 -15.655 -47.668  1.00 80.75           H  
ATOM   1035  CE1 HIS A  65      30.788 -15.990 -48.397  1.00 80.75           C  
ATOM   1036  HE1 HIS A  65      31.248 -16.468 -47.545  1.00 80.75           H  
ATOM   1037  NE2 HIS A  65      31.422 -15.632 -49.534  1.00 80.75           N  
ATOM   1038  N   PRO A  66      24.340 -14.810 -50.692  1.00 86.30           N  
ATOM   1039  CA  PRO A  66      23.179 -14.128 -51.252  1.00 86.30           C  
ATOM   1040  HA  PRO A  66      23.435 -13.714 -52.227  1.00 86.30           H  
ATOM   1041  C   PRO A  66      22.701 -12.965 -50.367  1.00 86.30           C  
ATOM   1042  CB  PRO A  66      22.145 -15.235 -51.459  1.00 86.30           C  
ATOM   1043  HB2 PRO A  66      21.124 -14.858 -51.408  1.00 86.30           H  
ATOM   1044  HB3 PRO A  66      22.309 -15.702 -52.430  1.00 86.30           H  
ATOM   1045  O   PRO A  66      22.398 -11.904 -50.912  1.00 86.30           O  
ATOM   1046  CG  PRO A  66      22.474 -16.247 -50.361  1.00 86.30           C  
ATOM   1047  HG2 PRO A  66      22.123 -17.248 -50.613  1.00 86.30           H  
ATOM   1048  HG3 PRO A  66      22.052 -15.919 -49.412  1.00 86.30           H  
ATOM   1049  CD  PRO A  66      24.002 -16.177 -50.308  1.00 86.30           C  
ATOM   1050  HD2 PRO A  66      24.356 -16.411 -49.304  1.00 86.30           H  
ATOM   1051  HD3 PRO A  66      24.424 -16.880 -51.026  1.00 86.30           H  
ATOM   1052  N   ILE A  67      22.742 -13.102 -49.032  1.00 87.36           N  
ATOM   1053  H   ILE A  67      23.013 -13.997 -48.650  1.00 87.36           H  
ATOM   1054  CA  ILE A  67      22.435 -12.012 -48.084  1.00 87.36           C  
ATOM   1055  HA  ILE A  67      21.442 -11.622 -48.307  1.00 87.36           H  
ATOM   1056  C   ILE A  67      23.420 -10.854 -48.281  1.00 87.36           C  
ATOM   1057  CB  ILE A  67      22.430 -12.522 -46.619  1.00 87.36           C  
ATOM   1058  HB  ILE A  67      23.378 -13.020 -46.419  1.00 87.36           H  
ATOM   1059  O   ILE A  67      23.017  -9.739 -48.618  1.00 87.36           O  
ATOM   1060  CG1 ILE A  67      21.286 -13.544 -46.409  1.00 87.36           C  
ATOM   1061 HG12 ILE A  67      20.327 -13.054 -46.576  1.00 87.36           H  
ATOM   1062 HG13 ILE A  67      21.381 -14.351 -47.136  1.00 87.36           H  
ATOM   1063  CG2 ILE A  67      22.293 -11.342 -45.631  1.00 87.36           C  
ATOM   1064 HG21 ILE A  67      21.345 -10.826 -45.782  1.00 87.36           H  
ATOM   1065 HG22 ILE A  67      23.113 -10.634 -45.744  1.00 87.36           H  
ATOM   1066 HG23 ILE A  67      22.346 -11.694 -44.601  1.00 87.36           H  
ATOM   1067  CD1 ILE A  67      21.271 -14.187 -45.015  1.00 87.36           C  
ATOM   1068 HD11 ILE A  67      20.440 -14.889 -44.944  1.00 87.36           H  
ATOM   1069 HD12 ILE A  67      22.206 -14.718 -44.838  1.00 87.36           H  
ATOM   1070 HD13 ILE A  67      21.125 -13.436 -44.239  1.00 87.36           H  
ATOM   1071  N   GLN A  68      24.722 -11.136 -48.172  1.00 86.36           N  
ATOM   1072  H   GLN A  68      24.992 -12.054 -47.851  1.00 86.36           H  
ATOM   1073  CA  GLN A  68      25.762 -10.114 -48.299  1.00 86.36           C  
ATOM   1074  HA  GLN A  68      25.531  -9.342 -47.565  1.00 86.36           H  
ATOM   1075  C   GLN A  68      25.766  -9.443 -49.682  1.00 86.36           C  
ATOM   1076  CB  GLN A  68      27.117 -10.755 -47.951  1.00 86.36           C  
ATOM   1077  HB2 GLN A  68      27.243 -11.637 -48.579  1.00 86.36           H  
ATOM   1078  HB3 GLN A  68      27.080 -11.085 -46.913  1.00 86.36           H  
ATOM   1079  O   GLN A  68      26.070  -8.257 -49.810  1.00 86.36           O  
ATOM   1080  CG  GLN A  68      28.371  -9.882 -48.136  1.00 86.36           C  
ATOM   1081  HG2 GLN A  68      29.231 -10.455 -47.790  1.00 86.36           H  
ATOM   1082  HG3 GLN A  68      28.518  -9.678 -49.197  1.00 86.36           H  
ATOM   1083  CD  GLN A  68      28.356  -8.550 -47.391  1.00 86.36           C  
ATOM   1084  NE2 GLN A  68      29.483  -7.888 -47.274  1.00 86.36           N  
ATOM   1085 HE21 GLN A  68      30.365  -8.299 -47.545  1.00 86.36           H  
ATOM   1086 HE22 GLN A  68      29.409  -6.976 -46.846  1.00 86.36           H  
ATOM   1087  OE1 GLN A  68      27.347  -8.040 -46.956  1.00 86.36           O  
ATOM   1088  N   ARG A  69      25.382 -10.158 -50.749  1.00 86.78           N  
ATOM   1089  H   ARG A  69      25.167 -11.136 -50.612  1.00 86.78           H  
ATOM   1090  CA  ARG A  69      25.264  -9.567 -52.088  1.00 86.78           C  
ATOM   1091  HA  ARG A  69      26.192  -9.025 -52.273  1.00 86.78           H  
ATOM   1092  C   ARG A  69      24.146  -8.528 -52.169  1.00 86.78           C  
ATOM   1093  CB  ARG A  69      25.089 -10.669 -53.148  1.00 86.78           C  
ATOM   1094  HB2 ARG A  69      25.928 -11.362 -53.078  1.00 86.78           H  
ATOM   1095  HB3 ARG A  69      24.176 -11.227 -52.936  1.00 86.78           H  
ATOM   1096  O   ARG A  69      24.347  -7.505 -52.823  1.00 86.78           O  
ATOM   1097  CG  ARG A  69      25.014 -10.132 -54.589  1.00 86.78           C  
ATOM   1098  HG2 ARG A  69      24.122  -9.518 -54.710  1.00 86.78           H  
ATOM   1099  HG3 ARG A  69      24.928 -10.982 -55.267  1.00 86.78           H  
ATOM   1100  CD  ARG A  69      26.257  -9.307 -54.962  1.00 86.78           C  
ATOM   1101  HD2 ARG A  69      26.281  -8.418 -54.331  1.00 86.78           H  
ATOM   1102  HD3 ARG A  69      27.147  -9.903 -54.763  1.00 86.78           H  
ATOM   1103  NE  ARG A  69      26.259  -8.891 -56.377  1.00 86.78           N  
ATOM   1104  HE  ARG A  69      25.765  -9.489 -57.024  1.00 86.78           H  
ATOM   1105  NH1 ARG A  69      27.683  -7.094 -56.150  1.00 86.78           N  
ATOM   1106 HH11 ARG A  69      27.460  -7.096 -55.165  1.00 86.78           H  
ATOM   1107 HH12 ARG A  69      27.932  -6.178 -56.495  1.00 86.78           H  
ATOM   1108  NH2 ARG A  69      26.801  -7.536 -58.137  1.00 86.78           N  
ATOM   1109 HH21 ARG A  69      26.074  -7.963 -58.693  1.00 86.78           H  
ATOM   1110 HH22 ARG A  69      27.161  -6.634 -58.414  1.00 86.78           H  
ATOM   1111  CZ  ARG A  69      26.917  -7.855 -56.879  1.00 86.78           C  
ATOM   1112  N   VAL A  70      22.993  -8.779 -51.548  1.00 89.01           N  
ATOM   1113  H   VAL A  70      22.915  -9.622 -50.996  1.00 89.01           H  
ATOM   1114  CA  VAL A  70      21.873  -7.821 -51.530  1.00 89.01           C  
ATOM   1115  HA  VAL A  70      21.658  -7.507 -52.551  1.00 89.01           H  
ATOM   1116  C   VAL A  70      22.265  -6.562 -50.757  1.00 89.01           C  
ATOM   1117  CB  VAL A  70      20.593  -8.458 -50.954  1.00 89.01           C  
ATOM   1118  HB  VAL A  70      20.809  -8.865 -49.966  1.00 89.01           H  
ATOM   1119  O   VAL A  70      22.079  -5.463 -51.278  1.00 89.01           O  
ATOM   1120  CG1 VAL A  70      19.444  -7.448 -50.842  1.00 89.01           C  
ATOM   1121 HG11 VAL A  70      19.671  -6.701 -50.080  1.00 89.01           H  
ATOM   1122 HG12 VAL A  70      18.527  -7.957 -50.546  1.00 89.01           H  
ATOM   1123 HG13 VAL A  70      19.282  -6.946 -51.796  1.00 89.01           H  
ATOM   1124  CG2 VAL A  70      20.096  -9.593 -51.855  1.00 89.01           C  
ATOM   1125 HG21 VAL A  70      19.259 -10.094 -51.368  1.00 89.01           H  
ATOM   1126 HG22 VAL A  70      20.886 -10.331 -52.002  1.00 89.01           H  
ATOM   1127 HG23 VAL A  70      19.783  -9.200 -52.822  1.00 89.01           H  
ATOM   1128  N   ILE A  71      22.891  -6.719 -49.584  1.00 89.27           N  
ATOM   1129  H   ILE A  71      23.000  -7.654 -49.217  1.00 89.27           H  
ATOM   1130  CA  ILE A  71      23.381  -5.597 -48.768  1.00 89.27           C  
ATOM   1131  HA  ILE A  71      22.545  -4.934 -48.546  1.00 89.27           H  
ATOM   1132  C   ILE A  71      24.419  -4.779 -49.543  1.00 89.27           C  
ATOM   1133  CB  ILE A  71      23.967  -6.106 -47.430  1.00 89.27           C  
ATOM   1134  HB  ILE A  71      24.787  -6.792 -47.641  1.00 89.27           H  
ATOM   1135  O   ILE A  71      24.302  -3.557 -49.647  1.00 89.27           O  
ATOM   1136  CG1 ILE A  71      22.894  -6.864 -46.613  1.00 89.27           C  
ATOM   1137 HG12 ILE A  71      22.099  -6.178 -46.321  1.00 89.27           H  
ATOM   1138 HG13 ILE A  71      22.442  -7.640 -47.230  1.00 89.27           H  
ATOM   1139  CG2 ILE A  71      24.523  -4.912 -46.634  1.00 89.27           C  
ATOM   1140 HG21 ILE A  71      25.387  -4.477 -47.135  1.00 89.27           H  
ATOM   1141 HG22 ILE A  71      23.752  -4.153 -46.507  1.00 89.27           H  
ATOM   1142 HG23 ILE A  71      24.855  -5.244 -45.650  1.00 89.27           H  
ATOM   1143  CD1 ILE A  71      23.441  -7.560 -45.362  1.00 89.27           C  
ATOM   1144 HD11 ILE A  71      22.692  -8.258 -44.988  1.00 89.27           H  
ATOM   1145 HD12 ILE A  71      23.651  -6.829 -44.581  1.00 89.27           H  
ATOM   1146 HD13 ILE A  71      24.347  -8.114 -45.604  1.00 89.27           H  
ATOM   1147  N   HIS A  72      25.401  -5.451 -50.152  1.00 89.10           N  
ATOM   1148  H   HIS A  72      25.485  -6.442 -49.974  1.00 89.10           H  
ATOM   1149  CA  HIS A  72      26.436  -4.793 -50.942  1.00 89.10           C  
ATOM   1150  HA  HIS A  72      26.969  -4.105 -50.286  1.00 89.10           H  
ATOM   1151  C   HIS A  72      25.846  -3.963 -52.090  1.00 89.10           C  
ATOM   1152  CB  HIS A  72      27.430  -5.843 -51.457  1.00 89.10           C  
ATOM   1153  HB2 HIS A  72      27.885  -6.337 -50.598  1.00 89.10           H  
ATOM   1154  HB3 HIS A  72      26.883  -6.594 -52.027  1.00 89.10           H  
ATOM   1155  O   HIS A  72      26.243  -2.814 -52.249  1.00 89.10           O  
ATOM   1156  CG  HIS A  72      28.541  -5.300 -52.327  1.00 89.10           C  
ATOM   1157  CD2 HIS A  72      29.078  -4.037 -52.313  1.00 89.10           C  
ATOM   1158  HD2 HIS A  72      28.763  -3.213 -51.689  1.00 89.10           H  
ATOM   1159  ND1 HIS A  72      29.242  -6.019 -53.269  1.00 89.10           N  
ATOM   1160  HD1 HIS A  72      29.197  -7.021 -53.391  1.00 89.10           H  
ATOM   1161  CE1 HIS A  72      30.164  -5.205 -53.813  1.00 89.10           C  
ATOM   1162  HE1 HIS A  72      30.900  -5.493 -54.549  1.00 89.10           H  
ATOM   1163  NE2 HIS A  72      30.112  -3.995 -53.249  1.00 89.10           N  
ATOM   1164  N   ASN A  73      24.882  -4.494 -52.853  1.00 88.06           N  
ATOM   1165  H   ASN A  73      24.562  -5.429 -52.647  1.00 88.06           H  
ATOM   1166  CA  ASN A  73      24.270  -3.759 -53.967  1.00 88.06           C  
ATOM   1167  HA  ASN A  73      25.049  -3.456 -54.667  1.00 88.06           H  
ATOM   1168  C   ASN A  73      23.557  -2.478 -53.502  1.00 88.06           C  
ATOM   1169  CB  ASN A  73      23.261  -4.663 -54.689  1.00 88.06           C  
ATOM   1170  HB2 ASN A  73      22.549  -5.050 -53.959  1.00 88.06           H  
ATOM   1171  HB3 ASN A  73      22.705  -4.057 -55.405  1.00 88.06           H  
ATOM   1172  O   ASN A  73      23.683  -1.437 -54.144  1.00 88.06           O  
ATOM   1173  CG  ASN A  73      23.863  -5.822 -55.454  1.00 88.06           C  
ATOM   1174  ND2 ASN A  73      23.032  -6.762 -55.841  1.00 88.06           N  
ATOM   1175 HD21 ASN A  73      22.065  -6.685 -55.558  1.00 88.06           H  
ATOM   1176 HD22 ASN A  73      23.433  -7.584 -56.270  1.00 88.06           H  
ATOM   1177  OD1 ASN A  73      25.044  -5.921 -55.748  1.00 88.06           O  
ATOM   1178  N   GLU A  74      22.827  -2.546 -52.386  1.00 87.77           N  
ATOM   1179  H   GLU A  74      22.760  -3.427 -51.896  1.00 87.77           H  
ATOM   1180  CA  GLU A  74      22.104  -1.395 -51.830  1.00 87.77           C  
ATOM   1181  HA  GLU A  74      21.473  -0.959 -52.605  1.00 87.77           H  
ATOM   1182  C   GLU A  74      23.067  -0.300 -51.343  1.00 87.77           C  
ATOM   1183  CB  GLU A  74      21.201  -1.893 -50.687  1.00 87.77           C  
ATOM   1184  HB2 GLU A  74      20.484  -2.608 -51.088  1.00 87.77           H  
ATOM   1185  HB3 GLU A  74      21.815  -2.419 -49.955  1.00 87.77           H  
ATOM   1186  O   GLU A  74      22.863   0.891 -51.605  1.00 87.77           O  
ATOM   1187  CG  GLU A  74      20.443  -0.776 -49.946  1.00 87.77           C  
ATOM   1188  HG2 GLU A  74      19.863  -1.229 -49.141  1.00 87.77           H  
ATOM   1189  HG3 GLU A  74      21.163  -0.109 -49.471  1.00 87.77           H  
ATOM   1190  CD  GLU A  74      19.489   0.048 -50.821  1.00 87.77           C  
ATOM   1191  OE1 GLU A  74      19.179   1.196 -50.391  1.00 87.77           O  
ATOM   1192  OE2 GLU A  74      19.047  -0.455 -51.870  1.00 87.77           O  
ATOM   1193  N   LEU A  75      24.143  -0.689 -50.650  1.00 90.77           N  
ATOM   1194  H   LEU A  75      24.260  -1.673 -50.452  1.00 90.77           H  
ATOM   1195  CA  LEU A  75      25.155   0.259 -50.180  1.00 90.77           C  
ATOM   1196  HA  LEU A  75      24.649   1.116 -49.736  1.00 90.77           H  
ATOM   1197  C   LEU A  75      25.994   0.821 -51.335  1.00 90.77           C  
ATOM   1198  CB  LEU A  75      26.040  -0.393 -49.105  1.00 90.77           C  
ATOM   1199  HB2 LEU A  75      26.822   0.319 -48.841  1.00 90.77           H  
ATOM   1200  HB3 LEU A  75      26.522  -1.274 -49.530  1.00 90.77           H  
ATOM   1201  O   LEU A  75      26.295   2.014 -51.346  1.00 90.77           O  
ATOM   1202  CG  LEU A  75      25.305  -0.806 -47.814  1.00 90.77           C  
ATOM   1203  HG  LEU A  75      24.639  -1.643 -48.023  1.00 90.77           H  
ATOM   1204  CD1 LEU A  75      26.331  -1.260 -46.779  1.00 90.77           C  
ATOM   1205 HD11 LEU A  75      26.925  -2.075 -47.192  1.00 90.77           H  
ATOM   1206 HD12 LEU A  75      25.814  -1.622 -45.890  1.00 90.77           H  
ATOM   1207 HD13 LEU A  75      26.988  -0.435 -46.503  1.00 90.77           H  
ATOM   1208  CD2 LEU A  75      24.468   0.326 -47.209  1.00 90.77           C  
ATOM   1209 HD21 LEU A  75      25.055   1.243 -47.160  1.00 90.77           H  
ATOM   1210 HD22 LEU A  75      23.582   0.486 -47.824  1.00 90.77           H  
ATOM   1211 HD23 LEU A  75      24.144   0.044 -46.207  1.00 90.77           H  
ATOM   1212  N   GLU A  76      26.315   0.004 -52.340  1.00 89.32           N  
ATOM   1213  H   GLU A  76      26.056  -0.969 -52.266  1.00 89.32           H  
ATOM   1214  CA  GLU A  76      26.985   0.438 -53.567  1.00 89.32           C  
ATOM   1215  HA  GLU A  76      27.941   0.891 -53.304  1.00 89.32           H  
ATOM   1216  C   GLU A  76      26.158   1.510 -54.290  1.00 89.32           C  
ATOM   1217  CB  GLU A  76      27.266  -0.786 -54.465  1.00 89.32           C  
ATOM   1218  HB2 GLU A  76      26.341  -1.337 -54.634  1.00 89.32           H  
ATOM   1219  HB3 GLU A  76      27.971  -1.437 -53.948  1.00 89.32           H  
ATOM   1220  O   GLU A  76      26.684   2.580 -54.602  1.00 89.32           O  
ATOM   1221  CG  GLU A  76      27.854  -0.393 -55.829  1.00 89.32           C  
ATOM   1222  HG2 GLU A  76      28.664   0.317 -55.662  1.00 89.32           H  
ATOM   1223  HG3 GLU A  76      27.088   0.123 -56.407  1.00 89.32           H  
ATOM   1224  CD  GLU A  76      28.390  -1.563 -56.678  1.00 89.32           C  
ATOM   1225  OE1 GLU A  76      29.129  -1.241 -57.643  1.00 89.32           O  
ATOM   1226  OE2 GLU A  76      28.075  -2.748 -56.428  1.00 89.32           O  
ATOM   1227  N   GLN A  77      24.857   1.274 -54.495  1.00 87.90           N  
ATOM   1228  H   GLN A  77      24.478   0.380 -54.218  1.00 87.90           H  
ATOM   1229  CA  GLN A  77      23.962   2.242 -55.133  1.00 87.90           C  
ATOM   1230  HA  GLN A  77      24.350   2.460 -56.127  1.00 87.90           H  
ATOM   1231  C   GLN A  77      23.907   3.566 -54.354  1.00 87.90           C  
ATOM   1232  CB  GLN A  77      22.568   1.609 -55.279  1.00 87.90           C  
ATOM   1233  HB2 GLN A  77      22.138   1.435 -54.293  1.00 87.90           H  
ATOM   1234  HB3 GLN A  77      22.673   0.648 -55.783  1.00 87.90           H  
ATOM   1235  O   GLN A  77      23.965   4.641 -54.954  1.00 87.90           O  
ATOM   1236  CG  GLN A  77      21.616   2.489 -56.106  1.00 87.90           C  
ATOM   1237  HG2 GLN A  77      21.456   3.438 -55.595  1.00 87.90           H  
ATOM   1238  HG3 GLN A  77      22.074   2.693 -57.074  1.00 87.90           H  
ATOM   1239  CD  GLN A  77      20.253   1.844 -56.344  1.00 87.90           C  
ATOM   1240  NE2 GLN A  77      19.412   2.440 -57.161  1.00 87.90           N  
ATOM   1241 HE21 GLN A  77      19.651   3.306 -57.622  1.00 87.90           H  
ATOM   1242 HE22 GLN A  77      18.522   1.976 -57.268  1.00 87.90           H  
ATOM   1243  OE1 GLN A  77      19.905   0.803 -55.823  1.00 87.90           O  
ATOM   1244  N   TYR A  78      23.860   3.501 -53.020  1.00 89.96           N  
ATOM   1245  H   TYR A  78      23.807   2.586 -52.596  1.00 89.96           H  
ATOM   1246  CA  TYR A  78      23.889   4.678 -52.149  1.00 89.96           C  
ATOM   1247  HA  TYR A  78      23.062   5.334 -52.421  1.00 89.96           H  
ATOM   1248  C   TYR A  78      25.182   5.491 -52.278  1.00 89.96           C  
ATOM   1249  CB  TYR A  78      23.698   4.217 -50.705  1.00 89.96           C  
ATOM   1250  HB2 TYR A  78      22.734   3.711 -50.659  1.00 89.96           H  
ATOM   1251  HB3 TYR A  78      24.456   3.474 -50.456  1.00 89.96           H  
ATOM   1252  O   TYR A  78      25.121   6.711 -52.458  1.00 89.96           O  
ATOM   1253  CG  TYR A  78      23.765   5.325 -49.670  1.00 89.96           C  
ATOM   1254  CD1 TYR A  78      24.997   5.643 -49.062  1.00 89.96           C  
ATOM   1255  HD1 TYR A  78      25.890   5.100 -49.334  1.00 89.96           H  
ATOM   1256  CD2 TYR A  78      22.603   6.029 -49.308  1.00 89.96           C  
ATOM   1257  HD2 TYR A  78      21.656   5.789 -49.769  1.00 89.96           H  
ATOM   1258  CE1 TYR A  78      25.078   6.682 -48.114  1.00 89.96           C  
ATOM   1259  HE1 TYR A  78      26.029   6.940 -47.672  1.00 89.96           H  
ATOM   1260  CE2 TYR A  78      22.675   7.030 -48.319  1.00 89.96           C  
ATOM   1261  HE2 TYR A  78      21.787   7.550 -47.990  1.00 89.96           H  
ATOM   1262  OH  TYR A  78      23.961   8.416 -46.868  1.00 89.96           O  
ATOM   1263  HH  TYR A  78      24.787   8.467 -46.381  1.00 89.96           H  
ATOM   1264  CZ  TYR A  78      23.914   7.386 -47.749  1.00 89.96           C  
ATOM   1265  N   CYS A  79      26.340   4.827 -52.189  1.00 91.35           N  
ATOM   1266  H   CYS A  79      26.317   3.833 -52.011  1.00 91.35           H  
ATOM   1267  CA  CYS A  79      27.647   5.473 -52.286  1.00 91.35           C  
ATOM   1268  HA  CYS A  79      27.715   6.276 -51.552  1.00 91.35           H  
ATOM   1269  C   CYS A  79      27.842   6.102 -53.667  1.00 91.35           C  
ATOM   1270  CB  CYS A  79      28.750   4.444 -51.996  1.00 91.35           C  
ATOM   1271  HB2 CYS A  79      28.601   3.559 -52.615  1.00 91.35           H  
ATOM   1272  HB3 CYS A  79      29.722   4.881 -52.226  1.00 91.35           H  
ATOM   1273  O   CYS A  79      28.222   7.267 -53.767  1.00 91.35           O  
ATOM   1274  SG  CYS A  79      28.720   3.978 -50.244  1.00 91.35           S  
ATOM   1275  HG  CYS A  79      29.707   3.078 -50.289  1.00 91.35           H  
ATOM   1276  N   ARG A  80      27.522   5.367 -54.739  1.00 89.87           N  
ATOM   1277  H   ARG A  80      27.182   4.428 -54.590  1.00 89.87           H  
ATOM   1278  CA  ARG A  80      27.691   5.846 -56.118  1.00 89.87           C  
ATOM   1279  HA  ARG A  80      28.710   6.215 -56.242  1.00 89.87           H  
ATOM   1280  C   ARG A  80      26.791   7.035 -56.449  1.00 89.87           C  
ATOM   1281  CB  ARG A  80      27.457   4.696 -57.102  1.00 89.87           C  
ATOM   1282  HB2 ARG A  80      27.424   5.108 -58.110  1.00 89.87           H  
ATOM   1283  HB3 ARG A  80      26.498   4.222 -56.894  1.00 89.87           H  
ATOM   1284  O   ARG A  80      27.254   7.967 -57.100  1.00 89.87           O  
ATOM   1285  CG  ARG A  80      28.581   3.650 -57.042  1.00 89.87           C  
ATOM   1286  HG2 ARG A  80      29.540   4.143 -57.196  1.00 89.87           H  
ATOM   1287  HG3 ARG A  80      28.598   3.148 -56.075  1.00 89.87           H  
ATOM   1288  CD  ARG A  80      28.349   2.627 -58.154  1.00 89.87           C  
ATOM   1289  HD2 ARG A  80      27.347   2.212 -58.045  1.00 89.87           H  
ATOM   1290  HD3 ARG A  80      28.392   3.154 -59.107  1.00 89.87           H  
ATOM   1291  NE  ARG A  80      29.315   1.514 -58.125  1.00 89.87           N  
ATOM   1292  HE  ARG A  80      28.949   0.598 -57.908  1.00 89.87           H  
ATOM   1293  NH1 ARG A  80      31.295   2.542 -58.751  1.00 89.87           N  
ATOM   1294 HH11 ARG A  80      30.815   3.417 -58.904  1.00 89.87           H  
ATOM   1295 HH12 ARG A  80      32.296   2.430 -58.830  1.00 89.87           H  
ATOM   1296  NH2 ARG A  80      31.250   0.395 -58.195  1.00 89.87           N  
ATOM   1297 HH21 ARG A  80      32.255   0.408 -58.095  1.00 89.87           H  
ATOM   1298 HH22 ARG A  80      30.691  -0.390 -57.890  1.00 89.87           H  
ATOM   1299  CZ  ARG A  80      30.610   1.505 -58.366  1.00 89.87           C  
ATOM   1300  N   ALA A  81      25.545   7.043 -55.968  1.00 87.95           N  
ATOM   1301  H   ALA A  81      25.210   6.232 -55.467  1.00 87.95           H  
ATOM   1302  CA  ALA A  81      24.625   8.161 -56.180  1.00 87.95           C  
ATOM   1303  HA  ALA A  81      24.533   8.344 -57.250  1.00 87.95           H  
ATOM   1304  C   ALA A  81      25.117   9.472 -55.537  1.00 87.95           C  
ATOM   1305  CB  ALA A  81      23.246   7.766 -55.637  1.00 87.95           C  
ATOM   1306  HB1 ALA A  81      22.544   8.584 -55.799  1.00 87.95           H  
ATOM   1307  HB2 ALA A  81      22.881   6.881 -56.158  1.00 87.95           H  
ATOM   1308  HB3 ALA A  81      23.313   7.553 -54.570  1.00 87.95           H  
ATOM   1309  O   ALA A  81      24.850  10.546 -56.068  1.00 87.95           O  
ATOM   1310  N   ARG A  82      25.840   9.394 -54.410  1.00 89.72           N  
ATOM   1311  H   ARG A  82      26.022   8.476 -54.029  1.00 89.72           H  
ATOM   1312  CA  ARG A  82      26.377  10.565 -53.694  1.00 89.72           C  
ATOM   1313  HA  ARG A  82      25.752  11.435 -53.894  1.00 89.72           H  
ATOM   1314  C   ARG A  82      27.774  10.982 -54.148  1.00 89.72           C  
ATOM   1315  CB  ARG A  82      26.377  10.288 -52.186  1.00 89.72           C  
ATOM   1316  HB2 ARG A  82      27.017  11.023 -51.697  1.00 89.72           H  
ATOM   1317  HB3 ARG A  82      26.787   9.297 -51.993  1.00 89.72           H  
ATOM   1318  O   ARG A  82      28.077  12.168 -54.125  1.00 89.72           O  
ATOM   1319  CG  ARG A  82      24.976  10.411 -51.580  1.00 89.72           C  
ATOM   1320  HG2 ARG A  82      24.629  11.436 -51.708  1.00 89.72           H  
ATOM   1321  HG3 ARG A  82      24.291   9.732 -52.087  1.00 89.72           H  
ATOM   1322  CD  ARG A  82      25.039  10.074 -50.085  1.00 89.72           C  
ATOM   1323  HD2 ARG A  82      25.913  10.565 -49.656  1.00 89.72           H  
ATOM   1324  HD3 ARG A  82      25.174   8.999 -49.965  1.00 89.72           H  
ATOM   1325  NE  ARG A  82      23.850  10.530 -49.337  1.00 89.72           N  
ATOM   1326  HE  ARG A  82      24.003  11.252 -48.648  1.00 89.72           H  
ATOM   1327  NH1 ARG A  82      22.322   9.104 -50.262  1.00 89.72           N  
ATOM   1328 HH11 ARG A  82      21.377   8.757 -50.341  1.00 89.72           H  
ATOM   1329 HH12 ARG A  82      23.073   8.702 -50.805  1.00 89.72           H  
ATOM   1330  NH2 ARG A  82      21.680  10.497 -48.636  1.00 89.72           N  
ATOM   1331 HH21 ARG A  82      20.733  10.153 -48.709  1.00 89.72           H  
ATOM   1332 HH22 ARG A  82      21.906  11.181 -47.927  1.00 89.72           H  
ATOM   1333  CZ  ARG A  82      22.626  10.042 -49.410  1.00 89.72           C  
ATOM   1334  N   ALA A  83      28.616  10.033 -54.549  1.00 87.68           N  
ATOM   1335  H   ALA A  83      28.331   9.068 -54.467  1.00 87.68           H  
ATOM   1336  CA  ALA A  83      30.009  10.313 -54.887  1.00 87.68           C  
ATOM   1337  HA  ALA A  83      30.410  11.006 -54.148  1.00 87.68           H  
ATOM   1338  C   ALA A  83      30.201  10.967 -56.266  1.00 87.68           C  
ATOM   1339  CB  ALA A  83      30.790   9.006 -54.784  1.00 87.68           C  
ATOM   1340  HB1 ALA A  83      30.426   8.293 -55.524  1.00 87.68           H  
ATOM   1341  HB2 ALA A  83      30.674   8.589 -53.784  1.00 87.68           H  
ATOM   1342  HB3 ALA A  83      31.846   9.207 -54.965  1.00 87.68           H  
ATOM   1343  O   ALA A  83      31.204  11.640 -56.485  1.00 87.68           O  
ATOM   1344  N   GLY A  84      29.269  10.772 -57.208  1.00 85.74           N  
ATOM   1345  H   GLY A  84      28.487  10.169 -56.996  1.00 85.74           H  
ATOM   1346  CA  GLY A  84      29.377  11.346 -58.551  1.00 85.74           C  
ATOM   1347  HA2 GLY A  84      29.407  12.432 -58.467  1.00 85.74           H  
ATOM   1348  HA3 GLY A  84      28.498  11.070 -59.134  1.00 85.74           H  
ATOM   1349  C   GLY A  84      30.627  10.863 -59.302  1.00 85.74           C  
ATOM   1350  O   GLY A  84      30.818   9.659 -59.484  1.00 85.74           O  
ATOM   1351  N   ARG A  85      31.464  11.798 -59.778  1.00 89.70           N  
ATOM   1352  H   ARG A  85      31.313  12.747 -59.469  1.00 89.70           H  
ATOM   1353  CA  ARG A  85      32.766  11.476 -60.389  1.00 89.70           C  
ATOM   1354  HA  ARG A  85      32.674  10.539 -60.938  1.00 89.70           H  
ATOM   1355  C   ARG A  85      33.801  11.263 -59.291  1.00 89.70           C  
ATOM   1356  CB  ARG A  85      33.244  12.575 -61.353  1.00 89.70           C  
ATOM   1357  HB2 ARG A  85      34.262  12.337 -61.662  1.00 89.70           H  
ATOM   1358  HB3 ARG A  85      33.264  13.530 -60.828  1.00 89.70           H  
ATOM   1359  O   ARG A  85      34.121  12.199 -58.567  1.00 89.70           O  
ATOM   1360  CG  ARG A  85      32.368  12.702 -62.606  1.00 89.70           C  
ATOM   1361  HG2 ARG A  85      31.359  12.980 -62.302  1.00 89.70           H  
ATOM   1362  HG3 ARG A  85      32.319  11.744 -63.124  1.00 89.70           H  
ATOM   1363  CD  ARG A  85      32.902  13.781 -63.560  1.00 89.70           C  
ATOM   1364  HD2 ARG A  85      32.115  14.012 -64.279  1.00 89.70           H  
ATOM   1365  HD3 ARG A  85      33.117  14.683 -62.986  1.00 89.70           H  
ATOM   1366  NE  ARG A  85      34.104  13.341 -64.297  1.00 89.70           N  
ATOM   1367  HE  ARG A  85      34.370  12.374 -64.184  1.00 89.70           H  
ATOM   1368  NH1 ARG A  85      34.568  15.339 -65.333  1.00 89.70           N  
ATOM   1369 HH11 ARG A  85      35.143  15.901 -65.944  1.00 89.70           H  
ATOM   1370 HH12 ARG A  85      33.801  15.763 -64.830  1.00 89.70           H  
ATOM   1371  NH2 ARG A  85      35.851  13.569 -65.754  1.00 89.70           N  
ATOM   1372 HH21 ARG A  85      36.401  14.145 -66.375  1.00 89.70           H  
ATOM   1373 HH22 ARG A  85      36.108  12.605 -65.596  1.00 89.70           H  
ATOM   1374  CZ  ARG A  85      34.833  14.081 -65.119  1.00 89.70           C  
ATOM   1375  N   CYS A  86      34.350  10.058 -59.193  1.00 93.12           N  
ATOM   1376  H   CYS A  86      34.038   9.329 -59.819  1.00 93.12           H  
ATOM   1377  CA  CYS A  86      35.176   9.678 -58.048  1.00 93.12           C  
ATOM   1378  HA  CYS A  86      35.589  10.580 -57.597  1.00 93.12           H  
ATOM   1379  C   CYS A  86      36.372   8.794 -58.421  1.00 93.12           C  
ATOM   1380  CB  CYS A  86      34.262   9.011 -57.006  1.00 93.12           C  
ATOM   1381  HB2 CYS A  86      33.448   9.693 -56.761  1.00 93.12           H  
ATOM   1382  HB3 CYS A  86      34.824   8.813 -56.093  1.00 93.12           H  
ATOM   1383  O   CYS A  86      36.421   8.206 -59.504  1.00 93.12           O  
ATOM   1384  SG  CYS A  86      33.571   7.452 -57.645  1.00 93.12           S  
ATOM   1385  HG  CYS A  86      34.716   6.764 -57.640  1.00 93.12           H  
ATOM   1386  N   LEU A  87      37.325   8.669 -57.498  1.00 94.28           N  
ATOM   1387  H   LEU A  87      37.230   9.218 -56.656  1.00 94.28           H  
ATOM   1388  CA  LEU A  87      38.315   7.589 -57.486  1.00 94.28           C  
ATOM   1389  HA  LEU A  87      38.501   7.264 -58.510  1.00 94.28           H  
ATOM   1390  C   LEU A  87      37.751   6.395 -56.708  1.00 94.28           C  
ATOM   1391  CB  LEU A  87      39.634   8.136 -56.922  1.00 94.28           C  
ATOM   1392  HB2 LEU A  87      39.954   8.928 -57.600  1.00 94.28           H  
ATOM   1393  HB3 LEU A  87      39.442   8.590 -55.950  1.00 94.28           H  
ATOM   1394  O   LEU A  87      37.159   6.568 -55.649  1.00 94.28           O  
ATOM   1395  CG  LEU A  87      40.787   7.119 -56.792  1.00 94.28           C  
ATOM   1396  HG  LEU A  87      40.794   6.478 -57.674  1.00 94.28           H  
ATOM   1397  CD1 LEU A  87      42.116   7.874 -56.776  1.00 94.28           C  
ATOM   1398 HD11 LEU A  87      42.236   8.435 -57.703  1.00 94.28           H  
ATOM   1399 HD12 LEU A  87      42.146   8.568 -55.936  1.00 94.28           H  
ATOM   1400 HD13 LEU A  87      42.944   7.170 -56.686  1.00 94.28           H  
ATOM   1401  CD2 LEU A  87      40.701   6.230 -55.542  1.00 94.28           C  
ATOM   1402 HD21 LEU A  87      41.591   6.334 -54.921  1.00 94.28           H  
ATOM   1403 HD22 LEU A  87      39.833   6.485 -54.935  1.00 94.28           H  
ATOM   1404 HD23 LEU A  87      40.616   5.188 -55.850  1.00 94.28           H  
ATOM   1405  N   GLU A  88      37.919   5.185 -57.222  1.00 94.15           N  
ATOM   1406  H   GLU A  88      38.451   5.093 -58.076  1.00 94.15           H  
ATOM   1407  CA  GLU A  88      37.414   3.964 -56.593  1.00 94.15           C  
ATOM   1408  HA  GLU A  88      36.750   4.227 -55.770  1.00 94.15           H  
ATOM   1409  C   GLU A  88      38.573   3.136 -56.020  1.00 94.15           C  
ATOM   1410  CB  GLU A  88      36.560   3.205 -57.615  1.00 94.15           C  
ATOM   1411  HB2 GLU A  88      35.824   3.897 -58.024  1.00 94.15           H  
ATOM   1412  HB3 GLU A  88      37.213   2.873 -58.422  1.00 94.15           H  
ATOM   1413  O   GLU A  88      39.508   2.764 -56.732  1.00 94.15           O  
ATOM   1414  CG  GLU A  88      35.808   1.994 -57.052  1.00 94.15           C  
ATOM   1415  HG2 GLU A  88      36.528   1.258 -56.695  1.00 94.15           H  
ATOM   1416  HG3 GLU A  88      35.206   2.323 -56.204  1.00 94.15           H  
ATOM   1417  CD  GLU A  88      34.891   1.343 -58.108  1.00 94.15           C  
ATOM   1418  OE1 GLU A  88      33.910   0.674 -57.714  1.00 94.15           O  
ATOM   1419  OE2 GLU A  88      35.127   1.495 -59.333  1.00 94.15           O  
ATOM   1420  N   VAL A  89      38.524   2.839 -54.725  1.00 93.53           N  
ATOM   1421  H   VAL A  89      37.728   3.162 -54.194  1.00 93.53           H  
ATOM   1422  CA  VAL A  89      39.494   1.988 -54.030  1.00 93.53           C  
ATOM   1423  HA  VAL A  89      40.456   2.057 -54.538  1.00 93.53           H  
ATOM   1424  C   VAL A  89      39.013   0.543 -54.098  1.00 93.53           C  
ATOM   1425  CB  VAL A  89      39.696   2.444 -52.572  1.00 93.53           C  
ATOM   1426  HB  VAL A  89      38.759   2.336 -52.026  1.00 93.53           H  
ATOM   1427  O   VAL A  89      37.916   0.235 -53.643  1.00 93.53           O  
ATOM   1428  CG1 VAL A  89      40.760   1.577 -51.887  1.00 93.53           C  
ATOM   1429 HG11 VAL A  89      41.037   2.010 -50.925  1.00 93.53           H  
ATOM   1430 HG12 VAL A  89      40.365   0.577 -51.710  1.00 93.53           H  
ATOM   1431 HG13 VAL A  89      41.639   1.490 -52.525  1.00 93.53           H  
ATOM   1432  CG2 VAL A  89      40.125   3.915 -52.506  1.00 93.53           C  
ATOM   1433 HG21 VAL A  89      41.012   4.074 -53.120  1.00 93.53           H  
ATOM   1434 HG22 VAL A  89      39.321   4.558 -52.865  1.00 93.53           H  
ATOM   1435 HG23 VAL A  89      40.341   4.196 -51.475  1.00 93.53           H  
ATOM   1436  N   GLY A  90      39.825  -0.348 -54.671  1.00 88.28           N  
ATOM   1437  H   GLY A  90      40.716  -0.033 -55.028  1.00 88.28           H  
ATOM   1438  CA  GLY A  90      39.551  -1.787 -54.677  1.00 88.28           C  
ATOM   1439  HA2 GLY A  90      39.449  -2.131 -53.648  1.00 88.28           H  
ATOM   1440  HA3 GLY A  90      40.401  -2.301 -55.127  1.00 88.28           H  
ATOM   1441  C   GLY A  90      38.288  -2.209 -55.440  1.00 88.28           C  
ATOM   1442  O   GLY A  90      37.535  -3.042 -54.946  1.00 88.28           O  
ATOM   1443  N   ALA A  91      38.040  -1.659 -56.636  1.00 88.05           N  
ATOM   1444  H   ALA A  91      38.667  -0.940 -56.968  1.00 88.05           H  
ATOM   1445  CA  ALA A  91      36.828  -1.952 -57.413  1.00 88.05           C  
ATOM   1446  HA  ALA A  91      35.980  -1.563 -56.849  1.00 88.05           H  
ATOM   1447  C   ALA A  91      36.594  -3.464 -57.651  1.00 88.05           C  
ATOM   1448  CB  ALA A  91      36.890  -1.203 -58.750  1.00 88.05           C  
ATOM   1449  HB1 ALA A  91      37.602  -1.687 -59.419  1.00 88.05           H  
ATOM   1450  HB2 ALA A  91      37.194  -0.169 -58.591  1.00 88.05           H  
ATOM   1451  HB3 ALA A  91      35.906  -1.217 -59.219  1.00 88.05           H  
ATOM   1452  O   ALA A  91      37.513  -4.228 -57.954  1.00 88.05           O  
ATOM   1453  N   HIS A  92      35.342  -3.922 -57.608  1.00 85.67           N  
ATOM   1454  H   HIS A  92      34.588  -3.290 -57.379  1.00 85.67           H  
ATOM   1455  CA  HIS A  92      35.054  -5.312 -57.960  1.00 85.67           C  
ATOM   1456  HA  HIS A  92      35.784  -5.928 -57.435  1.00 85.67           H  
ATOM   1457  C   HIS A  92      35.196  -5.516 -59.484  1.00 85.67           C  
ATOM   1458  CB  HIS A  92      33.678  -5.738 -57.440  1.00 85.67           C  
ATOM   1459  HB2 HIS A  92      32.900  -5.184 -57.966  1.00 85.67           H  
ATOM   1460  HB3 HIS A  92      33.608  -5.496 -56.380  1.00 85.67           H  
ATOM   1461  O   HIS A  92      34.571  -4.785 -60.253  1.00 85.67           O  
ATOM   1462  CG  HIS A  92      33.454  -7.218 -57.617  1.00 85.67           C  
ATOM   1463  CD2 HIS A  92      33.782  -8.210 -56.731  1.00 85.67           C  
ATOM   1464  HD2 HIS A  92      34.230  -8.065 -55.759  1.00 85.67           H  
ATOM   1465  ND1 HIS A  92      32.933  -7.825 -58.734  1.00 85.67           N  
ATOM   1466  HD1 HIS A  92      32.446  -7.334 -59.470  1.00 85.67           H  
ATOM   1467  CE1 HIS A  92      32.956  -9.154 -58.531  1.00 85.67           C  
ATOM   1468  HE1 HIS A  92      32.562  -9.897 -59.209  1.00 85.67           H  
ATOM   1469  NE2 HIS A  92      33.468  -9.439 -57.327  1.00 85.67           N  
ATOM   1470  N   PRO A  93      35.917  -6.542 -59.983  1.00 85.86           N  
ATOM   1471  CA  PRO A  93      36.193  -6.667 -61.419  1.00 85.86           C  
ATOM   1472  HA  PRO A  93      36.811  -5.819 -61.716  1.00 85.86           H  
ATOM   1473  C   PRO A  93      34.953  -6.703 -62.326  1.00 85.86           C  
ATOM   1474  CB  PRO A  93      37.018  -7.944 -61.554  1.00 85.86           C  
ATOM   1475  HB2 PRO A  93      36.367  -8.809 -61.677  1.00 85.86           H  
ATOM   1476  HB3 PRO A  93      37.725  -7.858 -62.380  1.00 85.86           H  
ATOM   1477  O   PRO A  93      35.009  -6.272 -63.476  1.00 85.86           O  
ATOM   1478  CG  PRO A  93      37.748  -8.040 -60.219  1.00 85.86           C  
ATOM   1479  HG2 PRO A  93      38.040  -9.064 -59.986  1.00 85.86           H  
ATOM   1480  HG3 PRO A  93      38.622  -7.389 -60.235  1.00 85.86           H  
ATOM   1481  CD  PRO A  93      36.728  -7.490 -59.227  1.00 85.86           C  
ATOM   1482  HD2 PRO A  93      36.097  -8.295 -58.852  1.00 85.86           H  
ATOM   1483  HD3 PRO A  93      37.259  -7.008 -58.406  1.00 85.86           H  
ATOM   1484  N   ARG A  94      33.819  -7.203 -61.813  1.00 83.10           N  
ATOM   1485  H   ARG A  94      33.862  -7.511 -60.852  1.00 83.10           H  
ATOM   1486  CA  ARG A  94      32.543  -7.251 -62.551  1.00 83.10           C  
ATOM   1487  HA  ARG A  94      32.761  -7.486 -63.593  1.00 83.10           H  
ATOM   1488  C   ARG A  94      31.808  -5.910 -62.646  1.00 83.10           C  
ATOM   1489  CB  ARG A  94      31.606  -8.346 -62.015  1.00 83.10           C  
ATOM   1490  HB2 ARG A  94      30.671  -8.294 -62.572  1.00 83.10           H  
ATOM   1491  HB3 ARG A  94      31.377  -8.155 -60.966  1.00 83.10           H  
ATOM   1492  O   ARG A  94      31.042  -5.768 -63.583  1.00 83.10           O  
ATOM   1493  CG  ARG A  94      32.180  -9.761 -62.180  1.00 83.10           C  
ATOM   1494  HG2 ARG A  94      32.433  -9.930 -63.227  1.00 83.10           H  
ATOM   1495  HG3 ARG A  94      33.082  -9.867 -61.578  1.00 83.10           H  
ATOM   1496  CD  ARG A  94      31.146 -10.807 -61.744  1.00 83.10           C  
ATOM   1497  HD2 ARG A  94      30.838 -10.596 -60.719  1.00 83.10           H  
ATOM   1498  HD3 ARG A  94      30.276 -10.730 -62.395  1.00 83.10           H  
ATOM   1499  NE  ARG A  94      31.698 -12.170 -61.820  1.00 83.10           N  
ATOM   1500  HE  ARG A  94      32.616 -12.276 -62.228  1.00 83.10           H  
ATOM   1501  NH1 ARG A  94      29.858 -13.305 -61.015  1.00 83.10           N  
ATOM   1502 HH11 ARG A  94      29.423 -14.172 -60.737  1.00 83.10           H  
ATOM   1503 HH12 ARG A  94      29.330 -12.445 -60.978  1.00 83.10           H  
ATOM   1504  NH2 ARG A  94      31.736 -14.411 -61.510  1.00 83.10           N  
ATOM   1505 HH21 ARG A  94      31.284 -15.276 -61.253  1.00 83.10           H  
ATOM   1506 HH22 ARG A  94      32.724 -14.391 -61.721  1.00 83.10           H  
ATOM   1507  CZ  ARG A  94      31.089 -13.284 -61.453  1.00 83.10           C  
ATOM   1508  N   SER A  95      32.039  -4.955 -61.741  1.00 84.36           N  
ATOM   1509  H   SER A  95      32.774  -5.063 -61.056  1.00 84.36           H  
ATOM   1510  CA  SER A  95      31.338  -3.657 -61.745  1.00 84.36           C  
ATOM   1511  HA  SER A  95      30.358  -3.785 -62.203  1.00 84.36           H  
ATOM   1512  C   SER A  95      32.063  -2.581 -62.561  1.00 84.36           C  
ATOM   1513  CB  SER A  95      31.103  -3.164 -60.310  1.00 84.36           C  
ATOM   1514  HB2 SER A  95      30.521  -2.243 -60.336  1.00 84.36           H  
ATOM   1515  HB3 SER A  95      30.537  -3.909 -59.752  1.00 84.36           H  
ATOM   1516  O   SER A  95      31.509  -1.509 -62.794  1.00 84.36           O  
ATOM   1517  OG  SER A  95      32.334  -2.920 -59.660  1.00 84.36           O  
ATOM   1518  HG  SER A  95      32.170  -2.291 -58.955  1.00 84.36           H  
ATOM   1519  N   ILE A  96      33.291  -2.844 -63.026  1.00 88.78           N  
ATOM   1520  H   ILE A  96      33.716  -3.714 -62.738  1.00 88.78           H  
ATOM   1521  CA  ILE A  96      34.130  -1.857 -63.729  1.00 88.78           C  
ATOM   1522  HA  ILE A  96      34.317  -1.022 -63.054  1.00 88.78           H  
ATOM   1523  C   ILE A  96      33.424  -1.277 -64.963  1.00 88.78           C  
ATOM   1524  CB  ILE A  96      35.490  -2.491 -64.109  1.00 88.78           C  
ATOM   1525  HB  ILE A  96      35.290  -3.437 -64.613  1.00 88.78           H  
ATOM   1526  O   ILE A  96      33.476  -0.070 -65.185  1.00 88.78           O  
ATOM   1527  CG1 ILE A  96      36.314  -2.800 -62.840  1.00 88.78           C  
ATOM   1528 HG12 ILE A  96      36.557  -1.870 -62.327  1.00 88.78           H  
ATOM   1529 HG13 ILE A  96      35.712  -3.405 -62.163  1.00 88.78           H  
ATOM   1530  CG2 ILE A  96      36.290  -1.592 -65.073  1.00 88.78           C  
ATOM   1531 HG21 ILE A  96      35.759  -1.491 -66.020  1.00 88.78           H  
ATOM   1532 HG22 ILE A  96      37.268  -2.019 -65.297  1.00 88.78           H  
ATOM   1533 HG23 ILE A  96      36.431  -0.604 -64.635  1.00 88.78           H  
ATOM   1534  CD1 ILE A  96      37.610  -3.575 -63.107  1.00 88.78           C  
ATOM   1535 HD11 ILE A  96      38.027  -3.895 -62.153  1.00 88.78           H  
ATOM   1536 HD12 ILE A  96      38.345  -2.941 -63.604  1.00 88.78           H  
ATOM   1537 HD13 ILE A  96      37.404  -4.454 -63.719  1.00 88.78           H  
ATOM   1538  N   ASN A  97      32.761  -2.122 -65.756  1.00 88.94           N  
ATOM   1539  H   ASN A  97      32.689  -3.091 -65.478  1.00 88.94           H  
ATOM   1540  CA  ASN A  97      32.093  -1.686 -66.985  1.00 88.94           C  
ATOM   1541  HA  ASN A  97      32.756  -1.019 -67.536  1.00 88.94           H  
ATOM   1542  C   ASN A  97      30.806  -0.892 -66.720  1.00 88.94           C  
ATOM   1543  CB  ASN A  97      31.788  -2.913 -67.853  1.00 88.94           C  
ATOM   1544  HB2 ASN A  97      31.146  -2.599 -68.676  1.00 88.94           H  
ATOM   1545  HB3 ASN A  97      31.228  -3.640 -67.265  1.00 88.94           H  
ATOM   1546  O   ASN A  97      30.426  -0.079 -67.557  1.00 88.94           O  
ATOM   1547  CG  ASN A  97      33.009  -3.575 -68.459  1.00 88.94           C  
ATOM   1548  ND2 ASN A  97      32.813  -4.725 -69.051  1.00 88.94           N  
ATOM   1549 HD21 ASN A  97      33.602  -5.144 -69.522  1.00 88.94           H  
ATOM   1550 HD22 ASN A  97      31.879  -5.109 -69.076  1.00 88.94           H  
ATOM   1551  OD1 ASN A  97      34.131  -3.089 -68.443  1.00 88.94           O  
ATOM   1552  N   ASP A  98      30.169  -1.102 -65.568  1.00 85.45           N  
ATOM   1553  H   ASP A  98      30.545  -1.773 -64.913  1.00 85.45           H  
ATOM   1554  CA  ASP A  98      28.864  -0.518 -65.237  1.00 85.45           C  
ATOM   1555  HA  ASP A  98      28.272  -0.440 -66.148  1.00 85.45           H  
ATOM   1556  C   ASP A  98      28.990   0.902 -64.655  1.00 85.45           C  
ATOM   1557  CB  ASP A  98      28.118  -1.461 -64.275  1.00 85.45           C  
ATOM   1558  HB2 ASP A  98      27.136  -1.040 -64.060  1.00 85.45           H  
ATOM   1559  HB3 ASP A  98      28.672  -1.514 -63.338  1.00 85.45           H  
ATOM   1560  O   ASP A  98      27.992   1.583 -64.438  1.00 85.45           O  
ATOM   1561  CG  ASP A  98      27.922  -2.883 -64.823  1.00 85.45           C  
ATOM   1562  OD1 ASP A  98      27.833  -3.047 -66.062  1.00 85.45           O  
ATOM   1563  OD2 ASP A  98      27.911  -3.818 -63.990  1.00 85.45           O  
ATOM   1564  N   ASN A  99      30.220   1.368 -64.402  1.00 86.99           N  
ATOM   1565  H   ASN A  99      30.994   0.765 -64.641  1.00 86.99           H  
ATOM   1566  CA  ASN A  99      30.497   2.593 -63.652  1.00 86.99           C  
ATOM   1567  HA  ASN A  99      29.565   3.134 -63.488  1.00 86.99           H  
ATOM   1568  C   ASN A  99      31.436   3.544 -64.412  1.00 86.99           C  
ATOM   1569  CB  ASN A  99      31.012   2.187 -62.268  1.00 86.99           C  
ATOM   1570  HB2 ASN A  99      31.324   3.072 -61.715  1.00 86.99           H  
ATOM   1571  HB3 ASN A  99      31.858   1.506 -62.358  1.00 86.99           H  
ATOM   1572  O   ASN A  99      32.620   3.661 -64.070  1.00 86.99           O  
ATOM   1573  CG  ASN A  99      29.893   1.533 -61.493  1.00 86.99           C  
ATOM   1574  ND2 ASN A  99      29.958   0.253 -61.238  1.00 86.99           N  
ATOM   1575 HD21 ASN A  99      29.161  -0.146 -60.762  1.00 86.99           H  
ATOM   1576 HD22 ASN A  99      30.648  -0.320 -61.702  1.00 86.99           H  
ATOM   1577  OD1 ASN A  99      28.940   2.185 -61.118  1.00 86.99           O  
ATOM   1578  N   PRO A 100      30.928   4.249 -65.441  1.00 83.77           N  
ATOM   1579  CA  PRO A 100      31.736   5.134 -66.283  1.00 83.77           C  
ATOM   1580  HA  PRO A 100      32.628   4.608 -66.622  1.00 83.77           H  
ATOM   1581  C   PRO A 100      32.192   6.419 -65.574  1.00 83.77           C  
ATOM   1582  CB  PRO A 100      30.848   5.438 -67.495  1.00 83.77           C  
ATOM   1583  HB2 PRO A 100      30.997   4.669 -68.253  1.00 83.77           H  
ATOM   1584  HB3 PRO A 100      31.044   6.424 -67.916  1.00 83.77           H  
ATOM   1585  O   PRO A 100      33.159   7.038 -66.004  1.00 83.77           O  
ATOM   1586  CG  PRO A 100      29.429   5.331 -66.938  1.00 83.77           C  
ATOM   1587  HG2 PRO A 100      28.703   5.099 -67.718  1.00 83.77           H  
ATOM   1588  HG3 PRO A 100      29.163   6.257 -66.428  1.00 83.77           H  
ATOM   1589  CD  PRO A 100      29.551   4.199 -65.923  1.00 83.77           C  
ATOM   1590  HD2 PRO A 100      29.373   3.245 -66.418  1.00 83.77           H  
ATOM   1591  HD3 PRO A 100      28.829   4.344 -65.119  1.00 83.77           H  
ATOM   1592  N   ASN A 101      31.542   6.813 -64.473  1.00 86.04           N  
ATOM   1593  H   ASN A 101      30.731   6.284 -64.186  1.00 86.04           H  
ATOM   1594  CA  ASN A 101      31.878   8.034 -63.726  1.00 86.04           C  
ATOM   1595  HA  ASN A 101      32.054   8.835 -64.444  1.00 86.04           H  
ATOM   1596  C   ASN A 101      33.172   7.923 -62.896  1.00 86.04           C  
ATOM   1597  CB  ASN A 101      30.675   8.428 -62.850  1.00 86.04           C  
ATOM   1598  HB2 ASN A 101      30.956   9.260 -62.204  1.00 86.04           H  
ATOM   1599  HB3 ASN A 101      30.395   7.592 -62.209  1.00 86.04           H  
ATOM   1600  O   ASN A 101      33.637   8.922 -62.347  1.00 86.04           O  
ATOM   1601  CG  ASN A 101      29.471   8.880 -63.657  1.00 86.04           C  
ATOM   1602  ND2 ASN A 101      28.294   8.829 -63.083  1.00 86.04           N  
ATOM   1603 HD21 ASN A 101      27.512   9.152 -63.635  1.00 86.04           H  
ATOM   1604 HD22 ASN A 101      28.202   8.546 -62.118  1.00 86.04           H  
ATOM   1605  OD1 ASN A 101      29.568   9.284 -64.802  1.00 86.04           O  
ATOM   1606  N   VAL A 102      33.765   6.731 -62.796  1.00 90.63           N  
ATOM   1607  H   VAL A 102      33.382   5.960 -63.324  1.00 90.63           H  
ATOM   1608  CA  VAL A 102      34.996   6.500 -62.032  1.00 90.63           C  
ATOM   1609  HA  VAL A 102      34.940   7.073 -61.106  1.00 90.63           H  
ATOM   1610  C   VAL A 102      36.212   6.978 -62.829  1.00 90.63           C  
ATOM   1611  CB  VAL A 102      35.127   5.020 -61.649  1.00 90.63           C  
ATOM   1612  HB  VAL A 102      35.132   4.429 -62.565  1.00 90.63           H  
ATOM   1613  O   VAL A 102      36.496   6.462 -63.909  1.00 90.63           O  
ATOM   1614  CG1 VAL A 102      36.423   4.741 -60.882  1.00 90.63           C  
ATOM   1615 HG11 VAL A 102      36.424   3.703 -60.549  1.00 90.63           H  
ATOM   1616 HG12 VAL A 102      37.290   4.901 -61.523  1.00 90.63           H  
ATOM   1617 HG13 VAL A 102      36.492   5.391 -60.010  1.00 90.63           H  
ATOM   1618  CG2 VAL A 102      33.947   4.561 -60.781  1.00 90.63           C  
ATOM   1619 HG21 VAL A 102      34.053   3.501 -60.549  1.00 90.63           H  
ATOM   1620 HG22 VAL A 102      33.006   4.706 -61.311  1.00 90.63           H  
ATOM   1621 HG23 VAL A 102      33.928   5.129 -59.851  1.00 90.63           H  
ATOM   1622  N   LEU A 103      36.947   7.943 -62.274  1.00 92.21           N  
ATOM   1623  H   LEU A 103      36.662   8.264 -61.359  1.00 92.21           H  
ATOM   1624  CA  LEU A 103      38.123   8.570 -62.888  1.00 92.21           C  
ATOM   1625  HA  LEU A 103      37.918   8.782 -63.938  1.00 92.21           H  
ATOM   1626  C   LEU A 103      39.360   7.670 -62.839  1.00 92.21           C  
ATOM   1627  CB  LEU A 103      38.438   9.879 -62.138  1.00 92.21           C  
ATOM   1628  HB2 LEU A 103      39.341  10.313 -62.567  1.00 92.21           H  
ATOM   1629  HB3 LEU A 103      38.654   9.637 -61.098  1.00 92.21           H  
ATOM   1630  O   LEU A 103      40.125   7.601 -63.799  1.00 92.21           O  
ATOM   1631  CG  LEU A 103      37.326  10.936 -62.164  1.00 92.21           C  
ATOM   1632  HG  LEU A 103      36.407  10.524 -61.745  1.00 92.21           H  
ATOM   1633  CD1 LEU A 103      37.738  12.136 -61.313  1.00 92.21           C  
ATOM   1634 HD11 LEU A 103      36.936  12.874 -61.285  1.00 92.21           H  
ATOM   1635 HD12 LEU A 103      37.929  11.810 -60.290  1.00 92.21           H  
ATOM   1636 HD13 LEU A 103      38.643  12.596 -61.710  1.00 92.21           H  
ATOM   1637  CD2 LEU A 103      37.049  11.427 -63.583  1.00 92.21           C  
ATOM   1638 HD21 LEU A 103      37.982  11.734 -64.055  1.00 92.21           H  
ATOM   1639 HD22 LEU A 103      36.378  12.282 -63.504  1.00 92.21           H  
ATOM   1640 HD23 LEU A 103      36.578  10.630 -64.158  1.00 92.21           H  
ATOM   1641  N   HIS A 104      39.555   7.006 -61.700  1.00 94.30           N  
ATOM   1642  H   HIS A 104      38.863   7.099 -60.971  1.00 94.30           H  
ATOM   1643  CA  HIS A 104      40.715   6.173 -61.417  1.00 94.30           C  
ATOM   1644  HA  HIS A 104      41.079   5.748 -62.353  1.00 94.30           H  
ATOM   1645  C   HIS A 104      40.343   5.041 -60.462  1.00 94.30           C  
ATOM   1646  CB  HIS A 104      41.831   7.034 -60.823  1.00 94.30           C  
ATOM   1647  HB2 HIS A 104      42.025   7.859 -61.508  1.00 94.30           H  
ATOM   1648  HB3 HIS A 104      41.514   7.446 -59.865  1.00 94.30           H  
ATOM   1649  O   HIS A 104      39.507   5.227 -59.579  1.00 94.30           O  
ATOM   1650  CG  HIS A 104      43.115   6.271 -60.651  1.00 94.30           C  
ATOM   1651  CD2 HIS A 104      43.604   5.695 -59.512  1.00 94.30           C  
ATOM   1652  HD2 HIS A 104      43.133   5.716 -58.541  1.00 94.30           H  
ATOM   1653  ND1 HIS A 104      43.999   5.984 -61.656  1.00 94.30           N  
ATOM   1654  HD1 HIS A 104      43.937   6.329 -62.603  1.00 94.30           H  
ATOM   1655  CE1 HIS A 104      45.004   5.263 -61.149  1.00 94.30           C  
ATOM   1656  HE1 HIS A 104      45.860   4.915 -61.709  1.00 94.30           H  
ATOM   1657  NE2 HIS A 104      44.796   5.041 -59.844  1.00 94.30           N  
ATOM   1658  N   ARG A 105      40.977   3.878 -60.619  1.00 93.21           N  
ATOM   1659  H   ARG A 105      41.599   3.794 -61.410  1.00 93.21           H  
ATOM   1660  CA  ARG A 105      40.786   2.707 -59.758  1.00 93.21           C  
ATOM   1661  HA  ARG A 105      40.096   2.970 -58.955  1.00 93.21           H  
ATOM   1662  C   ARG A 105      42.098   2.285 -59.110  1.00 93.21           C  
ATOM   1663  CB  ARG A 105      40.150   1.556 -60.546  1.00 93.21           C  
ATOM   1664  HB2 ARG A 105      40.047   0.696 -59.884  1.00 93.21           H  
ATOM   1665  HB3 ARG A 105      40.793   1.284 -61.383  1.00 93.21           H  
ATOM   1666  O   ARG A 105      43.023   1.869 -59.805  1.00 93.21           O  
ATOM   1667  CG  ARG A 105      38.766   1.944 -61.072  1.00 93.21           C  
ATOM   1668  HG2 ARG A 105      38.848   2.804 -61.736  1.00 93.21           H  
ATOM   1669  HG3 ARG A 105      38.137   2.210 -60.222  1.00 93.21           H  
ATOM   1670  CD  ARG A 105      38.100   0.796 -61.826  1.00 93.21           C  
ATOM   1671  HD2 ARG A 105      38.035  -0.065 -61.162  1.00 93.21           H  
ATOM   1672  HD3 ARG A 105      38.706   0.523 -62.690  1.00 93.21           H  
ATOM   1673  NE  ARG A 105      36.741   1.174 -62.243  1.00 93.21           N  
ATOM   1674  HE  ARG A 105      36.012   1.024 -61.560  1.00 93.21           H  
ATOM   1675  NH1 ARG A 105      37.310   2.416 -64.103  1.00 93.21           N  
ATOM   1676 HH11 ARG A 105      38.286   2.366 -63.847  1.00 93.21           H  
ATOM   1677 HH12 ARG A 105      37.018   3.059 -64.824  1.00 93.21           H  
ATOM   1678  NH2 ARG A 105      35.162   2.065 -63.601  1.00 93.21           N  
ATOM   1679 HH21 ARG A 105      34.443   1.692 -62.997  1.00 93.21           H  
ATOM   1680 HH22 ARG A 105      34.864   2.649 -64.369  1.00 93.21           H  
ATOM   1681  CZ  ARG A 105      36.416   1.881 -63.313  1.00 93.21           C  
ATOM   1682  N   CYS A 106      42.165   2.352 -57.785  1.00 92.93           N  
ATOM   1683  H   CYS A 106      41.347   2.666 -57.283  1.00 92.93           H  
ATOM   1684  CA  CYS A 106      43.330   1.914 -57.022  1.00 92.93           C  
ATOM   1685  HA  CYS A 106      44.232   2.045 -57.619  1.00 92.93           H  
ATOM   1686  C   CYS A 106      43.197   0.429 -56.680  1.00 92.93           C  
ATOM   1687  CB  CYS A 106      43.477   2.771 -55.755  1.00 92.93           C  
ATOM   1688  HB2 CYS A 106      44.276   2.363 -55.136  1.00 92.93           H  
ATOM   1689  HB3 CYS A 106      42.547   2.757 -55.186  1.00 92.93           H  
ATOM   1690  O   CYS A 106      42.451   0.071 -55.768  1.00 92.93           O  
ATOM   1691  SG  CYS A 106      43.897   4.476 -56.200  1.00 92.93           S  
ATOM   1692  HG  CYS A 106      43.958   5.003 -54.974  1.00 92.93           H  
ATOM   1693  N   PHE A 107      43.926  -0.438 -57.381  1.00 91.10           N  
ATOM   1694  H   PHE A 107      44.506  -0.103 -58.138  1.00 91.10           H  
ATOM   1695  CA  PHE A 107      44.022  -1.858 -57.045  1.00 91.10           C  
ATOM   1696  HA  PHE A 107      43.198  -2.131 -56.386  1.00 91.10           H  
ATOM   1697  C   PHE A 107      45.320  -2.157 -56.300  1.00 91.10           C  
ATOM   1698  CB  PHE A 107      43.904  -2.712 -58.311  1.00 91.10           C  
ATOM   1699  HB2 PHE A 107      43.972  -3.764 -58.034  1.00 91.10           H  
ATOM   1700  HB3 PHE A 107      44.746  -2.496 -58.969  1.00 91.10           H  
ATOM   1701  O   PHE A 107      46.325  -1.476 -56.483  1.00 91.10           O  
ATOM   1702  CG  PHE A 107      42.611  -2.507 -59.065  1.00 91.10           C  
ATOM   1703  CD1 PHE A 107      41.409  -2.961 -58.502  1.00 91.10           C  
ATOM   1704  HD1 PHE A 107      41.401  -3.448 -57.538  1.00 91.10           H  
ATOM   1705  CD2 PHE A 107      42.599  -1.859 -60.315  1.00 91.10           C  
ATOM   1706  HD2 PHE A 107      43.524  -1.491 -60.735  1.00 91.10           H  
ATOM   1707  CE1 PHE A 107      40.210  -2.777 -59.201  1.00 91.10           C  
ATOM   1708  HE1 PHE A 107      39.288  -3.124 -58.760  1.00 91.10           H  
ATOM   1709  CE2 PHE A 107      41.392  -1.691 -61.016  1.00 91.10           C  
ATOM   1710  HE2 PHE A 107      41.388  -1.207 -61.981  1.00 91.10           H  
ATOM   1711  CZ  PHE A 107      40.192  -2.155 -60.457  1.00 91.10           C  
ATOM   1712  HZ  PHE A 107      39.262  -2.036 -60.992  1.00 91.10           H  
ATOM   1713  N   LEU A 108      45.314  -3.217 -55.496  1.00 88.18           N  
ATOM   1714  H   LEU A 108      44.449  -3.727 -55.385  1.00 88.18           H  
ATOM   1715  CA  LEU A 108      46.537  -3.925 -55.125  1.00 88.18           C  
ATOM   1716  HA  LEU A 108      47.383  -3.238 -55.145  1.00 88.18           H  
ATOM   1717  C   LEU A 108      46.816  -5.007 -56.172  1.00 88.18           C  
ATOM   1718  CB  LEU A 108      46.392  -4.505 -53.706  1.00 88.18           C  
ATOM   1719  HB2 LEU A 108      47.222  -5.184 -53.508  1.00 88.18           H  
ATOM   1720  HB3 LEU A 108      45.474  -5.091 -53.663  1.00 88.18           H  
ATOM   1721  O   LEU A 108      45.902  -5.466 -56.866  1.00 88.18           O  
ATOM   1722  CG  LEU A 108      46.360  -3.434 -52.599  1.00 88.18           C  
ATOM   1723  HG  LEU A 108      45.612  -2.678 -52.838  1.00 88.18           H  
ATOM   1724  CD1 LEU A 108      45.987  -4.075 -51.266  1.00 88.18           C  
ATOM   1725 HD11 LEU A 108      45.003  -4.540 -51.337  1.00 88.18           H  
ATOM   1726 HD12 LEU A 108      46.716  -4.837 -50.989  1.00 88.18           H  
ATOM   1727 HD13 LEU A 108      45.948  -3.319 -50.482  1.00 88.18           H  
ATOM   1728  CD2 LEU A 108      47.720  -2.750 -52.430  1.00 88.18           C  
ATOM   1729 HD21 LEU A 108      48.014  -2.238 -53.347  1.00 88.18           H  
ATOM   1730 HD22 LEU A 108      48.478  -3.490 -52.172  1.00 88.18           H  
ATOM   1731 HD23 LEU A 108      47.659  -2.016 -51.626  1.00 88.18           H  
ATOM   1732  N   ARG A 109      48.079  -5.429 -56.301  1.00 86.69           N  
ATOM   1733  H   ARG A 109      48.784  -5.025 -55.702  1.00 86.69           H  
ATOM   1734  CA  ARG A 109      48.405  -6.598 -57.129  1.00 86.69           C  
ATOM   1735  HA  ARG A 109      48.080  -6.383 -58.147  1.00 86.69           H  
ATOM   1736  C   ARG A 109      47.617  -7.810 -56.609  1.00 86.69           C  
ATOM   1737  CB  ARG A 109      49.908  -6.891 -57.136  1.00 86.69           C  
ATOM   1738  HB2 ARG A 109      50.063  -7.870 -57.589  1.00 86.69           H  
ATOM   1739  HB3 ARG A 109      50.284  -6.923 -56.113  1.00 86.69           H  
ATOM   1740  O   ARG A 109      47.690  -8.089 -55.413  1.00 86.69           O  
ATOM   1741  CG  ARG A 109      50.682  -5.847 -57.948  1.00 86.69           C  
ATOM   1742  HG2 ARG A 109      50.635  -4.882 -57.444  1.00 86.69           H  
ATOM   1743  HG3 ARG A 109      50.237  -5.754 -58.939  1.00 86.69           H  
ATOM   1744  CD  ARG A 109      52.141  -6.283 -58.097  1.00 86.69           C  
ATOM   1745  HD2 ARG A 109      52.578  -6.398 -57.105  1.00 86.69           H  
ATOM   1746  HD3 ARG A 109      52.160  -7.250 -58.598  1.00 86.69           H  
ATOM   1747  NE  ARG A 109      52.919  -5.284 -58.854  1.00 86.69           N  
ATOM   1748  HE  ARG A 109      52.710  -4.316 -58.655  1.00 86.69           H  
ATOM   1749  NH1 ARG A 109      54.226  -6.723 -60.091  1.00 86.69           N  
ATOM   1750 HH11 ARG A 109      54.930  -6.867 -60.801  1.00 86.69           H  
ATOM   1751 HH12 ARG A 109      53.791  -7.512 -59.635  1.00 86.69           H  
ATOM   1752  NH2 ARG A 109      54.466  -4.520 -60.334  1.00 86.69           N  
ATOM   1753 HH21 ARG A 109      54.221  -3.569 -60.095  1.00 86.69           H  
ATOM   1754 HH22 ARG A 109      55.176  -4.690 -61.031  1.00 86.69           H  
ATOM   1755  CZ  ARG A 109      53.862  -5.516 -59.752  1.00 86.69           C  
ATOM   1756  N   PRO A 110      46.859  -8.513 -57.469  1.00 83.73           N  
ATOM   1757  CA  PRO A 110      45.950  -9.555 -57.014  1.00 83.73           C  
ATOM   1758  HA  PRO A 110      45.285  -9.157 -56.248  1.00 83.73           H  
ATOM   1759  C   PRO A 110      46.722 -10.743 -56.438  1.00 83.73           C  
ATOM   1760  CB  PRO A 110      45.131  -9.937 -58.247  1.00 83.73           C  
ATOM   1761  HB2 PRO A 110      44.269  -9.273 -58.306  1.00 83.73           H  
ATOM   1762  HB3 PRO A 110      44.815 -10.980 -58.232  1.00 83.73           H  
ATOM   1763  O   PRO A 110      47.631 -11.271 -57.079  1.00 83.73           O  
ATOM   1764  CG  PRO A 110      46.086  -9.639 -59.403  1.00 83.73           C  
ATOM   1765  HG2 PRO A 110      45.551  -9.480 -60.340  1.00 83.73           H  
ATOM   1766  HG3 PRO A 110      46.802 -10.453 -59.515  1.00 83.73           H  
ATOM   1767  CD  PRO A 110      46.804  -8.382 -58.919  1.00 83.73           C  
ATOM   1768  HD2 PRO A 110      46.225  -7.497 -59.183  1.00 83.73           H  
ATOM   1769  HD3 PRO A 110      47.801  -8.331 -59.355  1.00 83.73           H  
ATOM   1770  N   VAL A 111      46.320 -11.191 -55.250  1.00 82.46           N  
ATOM   1771  H   VAL A 111      45.588 -10.690 -54.768  1.00 82.46           H  
ATOM   1772  CA  VAL A 111      46.855 -12.383 -54.579  1.00 82.46           C  
ATOM   1773  HA  VAL A 111      47.460 -12.945 -55.291  1.00 82.46           H  
ATOM   1774  C   VAL A 111      45.712 -13.304 -54.150  1.00 82.46           C  
ATOM   1775  CB  VAL A 111      47.772 -12.021 -53.391  1.00 82.46           C  
ATOM   1776  HB  VAL A 111      48.052 -12.948 -52.891  1.00 82.46           H  
ATOM   1777  O   VAL A 111      44.580 -12.865 -53.952  1.00 82.46           O  
ATOM   1778  CG1 VAL A 111      49.065 -11.353 -53.875  1.00 82.46           C  
ATOM   1779 HG11 VAL A 111      48.843 -10.388 -54.330  1.00 82.46           H  
ATOM   1780 HG12 VAL A 111      49.734 -11.198 -53.029  1.00 82.46           H  
ATOM   1781 HG13 VAL A 111      49.561 -11.989 -54.608  1.00 82.46           H  
ATOM   1782  CG2 VAL A 111      47.096 -11.110 -52.359  1.00 82.46           C  
ATOM   1783 HG21 VAL A 111      46.864 -10.139 -52.797  1.00 82.46           H  
ATOM   1784 HG22 VAL A 111      47.764 -10.957 -51.511  1.00 82.46           H  
ATOM   1785 HG23 VAL A 111      46.175 -11.563 -51.995  1.00 82.46           H  
ATOM   1786  N   GLY A 112      45.985 -14.607 -54.051  1.00 76.66           N  
ATOM   1787  H   GLY A 112      46.927 -14.918 -54.244  1.00 76.66           H  
ATOM   1788  CA  GLY A 112      45.009 -15.601 -53.590  1.00 76.66           C  
ATOM   1789  HA2 GLY A 112      45.420 -16.601 -53.727  1.00 76.66           H  
ATOM   1790  HA3 GLY A 112      44.838 -15.452 -52.524  1.00 76.66           H  
ATOM   1791  C   GLY A 112      43.664 -15.533 -54.331  1.00 76.66           C  
ATOM   1792  O   GLY A 112      43.601 -15.663 -55.556  1.00 76.66           O  
ATOM   1793  N   ARG A 113      42.574 -15.311 -53.583  1.00 76.24           N  
ATOM   1794  H   ARG A 113      42.717 -15.141 -52.598  1.00 76.24           H  
ATOM   1795  CA  ARG A 113      41.193 -15.274 -54.105  1.00 76.24           C  
ATOM   1796  HA  ARG A 113      41.024 -16.191 -54.669  1.00 76.24           H  
ATOM   1797  C   ARG A 113      40.946 -14.120 -55.088  1.00 76.24           C  
ATOM   1798  CB  ARG A 113      40.214 -15.251 -52.911  1.00 76.24           C  
ATOM   1799  HB2 ARG A 113      40.545 -15.994 -52.186  1.00 76.24           H  
ATOM   1800  HB3 ARG A 113      40.258 -14.273 -52.432  1.00 76.24           H  
ATOM   1801  O   ARG A 113      40.074 -14.244 -55.949  1.00 76.24           O  
ATOM   1802  CG  ARG A 113      38.749 -15.574 -53.276  1.00 76.24           C  
ATOM   1803  HG2 ARG A 113      38.713 -16.527 -53.804  1.00 76.24           H  
ATOM   1804  HG3 ARG A 113      38.352 -14.792 -53.923  1.00 76.24           H  
ATOM   1805  CD  ARG A 113      37.885 -15.666 -52.001  1.00 76.24           C  
ATOM   1806  HD2 ARG A 113      37.938 -14.711 -51.478  1.00 76.24           H  
ATOM   1807  HD3 ARG A 113      38.309 -16.433 -51.352  1.00 76.24           H  
ATOM   1808  NE  ARG A 113      36.465 -16.000 -52.273  1.00 76.24           N  
ATOM   1809  HE  ARG A 113      36.238 -16.268 -53.220  1.00 76.24           H  
ATOM   1810  NH1 ARG A 113      35.678 -15.861 -50.097  1.00 76.24           N  
ATOM   1811 HH11 ARG A 113      36.602 -15.673 -49.735  1.00 76.24           H  
ATOM   1812 HH12 ARG A 113      34.940 -15.959 -49.415  1.00 76.24           H  
ATOM   1813  NH2 ARG A 113      34.256 -16.315 -51.731  1.00 76.24           N  
ATOM   1814 HH21 ARG A 113      34.013 -16.532 -52.687  1.00 76.24           H  
ATOM   1815 HH22 ARG A 113      33.538 -16.280 -51.022  1.00 76.24           H  
ATOM   1816  CZ  ARG A 113      35.484 -16.060 -51.372  1.00 76.24           C  
ATOM   1817  N   ASP A 114      41.718 -13.034 -55.038  1.00 79.47           N  
ATOM   1818  H   ASP A 114      42.444 -12.964 -54.340  1.00 79.47           H  
ATOM   1819  CA  ASP A 114      41.555 -11.926 -55.990  1.00 79.47           C  
ATOM   1820  HA  ASP A 114      40.499 -11.660 -56.036  1.00 79.47           H  
ATOM   1821  C   ASP A 114      41.957 -12.317 -57.413  1.00 79.47           C  
ATOM   1822  CB  ASP A 114      42.330 -10.687 -55.533  1.00 79.47           C  
ATOM   1823  HB2 ASP A 114      42.336  -9.960 -56.346  1.00 79.47           H  
ATOM   1824  HB3 ASP A 114      43.364 -10.957 -55.320  1.00 79.47           H  
ATOM   1825  O   ASP A 114      41.331 -11.874 -58.377  1.00 79.47           O  
ATOM   1826  CG  ASP A 114      41.684 -10.022 -54.317  1.00 79.47           C  
ATOM   1827  OD1 ASP A 114      40.427 -10.073 -54.214  1.00 79.47           O  
ATOM   1828  OD2 ASP A 114      42.460  -9.451 -53.531  1.00 79.47           O  
ATOM   1829  N   VAL A 115      42.923 -13.227 -57.569  1.00 83.56           N  
ATOM   1830  H   VAL A 115      43.375 -13.591 -56.742  1.00 83.56           H  
ATOM   1831  CA  VAL A 115      43.290 -13.783 -58.881  1.00 83.56           C  
ATOM   1832  HA  VAL A 115      43.560 -12.963 -59.547  1.00 83.56           H  
ATOM   1833  C   VAL A 115      42.089 -14.507 -59.502  1.00 83.56           C  
ATOM   1834  CB  VAL A 115      44.505 -14.723 -58.754  1.00 83.56           C  
ATOM   1835  HB  VAL A 115      44.243 -15.565 -58.113  1.00 83.56           H  
ATOM   1836  O   VAL A 115      41.770 -14.305 -60.675  1.00 83.56           O  
ATOM   1837  CG1 VAL A 115      44.922 -15.276 -60.118  1.00 83.56           C  
ATOM   1838 HG11 VAL A 115      44.105 -15.866 -60.533  1.00 83.56           H  
ATOM   1839 HG12 VAL A 115      45.168 -14.460 -60.797  1.00 83.56           H  
ATOM   1840 HG13 VAL A 115      45.793 -15.922 -60.003  1.00 83.56           H  
ATOM   1841  CG2 VAL A 115      45.720 -14.005 -58.153  1.00 83.56           C  
ATOM   1842 HG21 VAL A 115      46.562 -14.693 -58.086  1.00 83.56           H  
ATOM   1843 HG22 VAL A 115      46.007 -13.155 -58.772  1.00 83.56           H  
ATOM   1844 HG23 VAL A 115      45.495 -13.654 -57.145  1.00 83.56           H  
ATOM   1845  N   GLN A 116      41.353 -15.285 -58.701  1.00 82.32           N  
ATOM   1846  H   GLN A 116      41.642 -15.379 -57.738  1.00 82.32           H  
ATOM   1847  CA  GLN A 116      40.124 -15.958 -59.132  1.00 82.32           C  
ATOM   1848  HA  GLN A 116      40.355 -16.580 -59.997  1.00 82.32           H  
ATOM   1849  C   GLN A 116      39.036 -14.954 -59.553  1.00 82.32           C  
ATOM   1850  CB  GLN A 116      39.634 -16.870 -57.998  1.00 82.32           C  
ATOM   1851  HB2 GLN A 116      39.289 -16.254 -57.168  1.00 82.32           H  
ATOM   1852  HB3 GLN A 116      40.463 -17.486 -57.649  1.00 82.32           H  
ATOM   1853  O   GLN A 116      38.369 -15.152 -60.573  1.00 82.32           O  
ATOM   1854  CG  GLN A 116      38.486 -17.797 -58.428  1.00 82.32           C  
ATOM   1855  HG2 GLN A 116      38.849 -18.484 -59.192  1.00 82.32           H  
ATOM   1856  HG3 GLN A 116      37.671 -17.210 -58.850  1.00 82.32           H  
ATOM   1857  CD  GLN A 116      37.920 -18.607 -57.263  1.00 82.32           C  
ATOM   1858  NE2 GLN A 116      37.013 -19.521 -57.521  1.00 82.32           N  
ATOM   1859 HE21 GLN A 116      36.726 -20.085 -56.733  1.00 82.32           H  
ATOM   1860 HE22 GLN A 116      36.762 -19.757 -58.470  1.00 82.32           H  
ATOM   1861  OE1 GLN A 116      38.246 -18.415 -56.104  1.00 82.32           O  
ATOM   1862  N   ARG A 117      38.878 -13.842 -58.817  1.00 82.16           N  
ATOM   1863  H   ARG A 117      39.456 -13.732 -57.996  1.00 82.16           H  
ATOM   1864  CA  ARG A 117      37.930 -12.772 -59.181  1.00 82.16           C  
ATOM   1865  HA  ARG A 117      36.933 -13.202 -59.274  1.00 82.16           H  
ATOM   1866  C   ARG A 117      38.269 -12.170 -60.544  1.00 82.16           C  
ATOM   1867  CB  ARG A 117      37.889 -11.675 -58.106  1.00 82.16           C  
ATOM   1868  HB2 ARG A 117      38.899 -11.315 -57.908  1.00 82.16           H  
ATOM   1869  HB3 ARG A 117      37.307 -10.837 -58.488  1.00 82.16           H  
ATOM   1870  O   ARG A 117      37.367 -12.044 -61.374  1.00 82.16           O  
ATOM   1871  CG  ARG A 117      37.242 -12.135 -56.792  1.00 82.16           C  
ATOM   1872  HG2 ARG A 117      36.197 -12.388 -56.973  1.00 82.16           H  
ATOM   1873  HG3 ARG A 117      37.763 -13.008 -56.400  1.00 82.16           H  
ATOM   1874  CD  ARG A 117      37.329 -10.995 -55.772  1.00 82.16           C  
ATOM   1875  HD2 ARG A 117      38.382 -10.788 -55.580  1.00 82.16           H  
ATOM   1876  HD3 ARG A 117      36.880 -10.097 -56.196  1.00 82.16           H  
ATOM   1877  NE  ARG A 117      36.645 -11.315 -54.505  1.00 82.16           N  
ATOM   1878  HE  ARG A 117      35.882 -11.977 -54.537  1.00 82.16           H  
ATOM   1879  NH1 ARG A 117      37.803  -9.806 -53.196  1.00 82.16           N  
ATOM   1880 HH11 ARG A 117      37.941  -9.319 -52.322  1.00 82.16           H  
ATOM   1881 HH12 ARG A 117      38.621  -9.817 -53.789  1.00 82.16           H  
ATOM   1882  NH2 ARG A 117      36.086 -10.919 -52.331  1.00 82.16           N  
ATOM   1883 HH21 ARG A 117      36.280 -10.421 -51.474  1.00 82.16           H  
ATOM   1884 HH22 ARG A 117      35.311 -11.565 -52.381  1.00 82.16           H  
ATOM   1885  CZ  ARG A 117      36.851 -10.680 -53.360  1.00 82.16           C  
ATOM   1886  N   TRP A 118      39.547 -11.888 -60.807  1.00 88.73           N  
ATOM   1887  H   TRP A 118      40.219 -11.996 -60.060  1.00 88.73           H  
ATOM   1888  CA  TRP A 118      40.017 -11.377 -62.099  1.00 88.73           C  
ATOM   1889  HA  TRP A 118      39.405 -10.517 -62.368  1.00 88.73           H  
ATOM   1890  C   TRP A 118      39.876 -12.384 -63.244  1.00 88.73           C  
ATOM   1891  CB  TRP A 118      41.462 -10.890 -61.978  1.00 88.73           C  
ATOM   1892  HB2 TRP A 118      42.057 -11.625 -61.435  1.00 88.73           H  
ATOM   1893  HB3 TRP A 118      41.883 -10.797 -62.979  1.00 88.73           H  
ATOM   1894  O   TRP A 118      39.555 -11.984 -64.366  1.00 88.73           O  
ATOM   1895  CG  TRP A 118      41.593  -9.552 -61.328  1.00 88.73           C  
ATOM   1896  CD1 TRP A 118      42.117  -9.309 -60.108  1.00 88.73           C  
ATOM   1897  HD1 TRP A 118      42.506 -10.066 -59.444  1.00 88.73           H  
ATOM   1898  CD2 TRP A 118      41.168  -8.255 -61.844  1.00 88.73           C  
ATOM   1899  CE2 TRP A 118      41.495  -7.258 -60.877  1.00 88.73           C  
ATOM   1900  CE3 TRP A 118      40.516  -7.829 -63.022  1.00 88.73           C  
ATOM   1901  HE3 TRP A 118      40.231  -8.563 -63.761  1.00 88.73           H  
ATOM   1902  NE1 TRP A 118      42.067  -7.956 -59.838  1.00 88.73           N  
ATOM   1903  HE1 TRP A 118      42.379  -7.547 -58.968  1.00 88.73           H  
ATOM   1904  CH2 TRP A 118      40.558  -5.511 -62.256  1.00 88.73           C  
ATOM   1905  HH2 TRP A 118      40.312  -4.469 -62.398  1.00 88.73           H  
ATOM   1906  CZ2 TRP A 118      41.207  -5.904 -61.077  1.00 88.73           C  
ATOM   1907  HZ2 TRP A 118      41.462  -5.173 -60.323  1.00 88.73           H  
ATOM   1908  CZ3 TRP A 118      40.211  -6.470 -63.227  1.00 88.73           C  
ATOM   1909  HZ3 TRP A 118      39.690  -6.164 -64.121  1.00 88.73           H  
ATOM   1910  N   TYR A 119      40.027 -13.688 -62.992  1.00 86.47           N  
ATOM   1911  H   TYR A 119      40.383 -13.977 -62.092  1.00 86.47           H  
ATOM   1912  CA  TYR A 119      39.723 -14.705 -64.004  1.00 86.47           C  
ATOM   1913  HA  TYR A 119      40.333 -14.499 -64.884  1.00 86.47           H  
ATOM   1914  C   TYR A 119      38.267 -14.641 -64.468  1.00 86.47           C  
ATOM   1915  CB  TYR A 119      40.067 -16.112 -63.498  1.00 86.47           C  
ATOM   1916  HB2 TYR A 119      39.834 -16.198 -62.437  1.00 86.47           H  
ATOM   1917  HB3 TYR A 119      39.450 -16.840 -64.025  1.00 86.47           H  
ATOM   1918  O   TYR A 119      38.016 -14.752 -65.668  1.00 86.47           O  
ATOM   1919  CG  TYR A 119      41.507 -16.492 -63.750  1.00 86.47           C  
ATOM   1920  CD1 TYR A 119      41.974 -16.585 -65.076  1.00 86.47           C  
ATOM   1921  HD1 TYR A 119      41.298 -16.414 -65.901  1.00 86.47           H  
ATOM   1922  CD2 TYR A 119      42.372 -16.778 -62.678  1.00 86.47           C  
ATOM   1923  HD2 TYR A 119      42.011 -16.733 -61.661  1.00 86.47           H  
ATOM   1924  CE1 TYR A 119      43.316 -16.918 -65.328  1.00 86.47           C  
ATOM   1925  HE1 TYR A 119      43.694 -16.995 -66.337  1.00 86.47           H  
ATOM   1926  CE2 TYR A 119      43.709 -17.138 -62.930  1.00 86.47           C  
ATOM   1927  HE2 TYR A 119      44.374 -17.384 -62.115  1.00 86.47           H  
ATOM   1928  OH  TYR A 119      45.479 -17.508 -64.510  1.00 86.47           O  
ATOM   1929  HH  TYR A 119      45.979 -17.697 -63.712  1.00 86.47           H  
ATOM   1930  CZ  TYR A 119      44.186 -17.190 -64.254  1.00 86.47           C  
ATOM   1931  N   SER A 120      37.344 -14.380 -63.537  1.00 82.10           N  
ATOM   1932  H   SER A 120      37.661 -14.329 -62.580  1.00 82.10           H  
ATOM   1933  CA  SER A 120      35.907 -14.238 -63.801  1.00 82.10           C  
ATOM   1934  HA  SER A 120      35.660 -14.885 -64.643  1.00 82.10           H  
ATOM   1935  C   SER A 120      35.460 -12.822 -64.202  1.00 82.10           C  
ATOM   1936  CB  SER A 120      35.120 -14.751 -62.593  1.00 82.10           C  
ATOM   1937  HB2 SER A 120      35.588 -15.660 -62.215  1.00 82.10           H  
ATOM   1938  HB3 SER A 120      34.110 -15.001 -62.919  1.00 82.10           H  
ATOM   1939  O   SER A 120      34.257 -12.562 -64.299  1.00 82.10           O  
ATOM   1940  OG  SER A 120      35.041 -13.789 -61.553  1.00 82.10           O  
ATOM   1941  HG  SER A 120      35.890 -13.350 -61.468  1.00 82.10           H  
ATOM   1942  N   ALA A 121      36.401 -11.891 -64.386  1.00 84.20           N  
ATOM   1943  H   ALA A 121      37.372 -12.153 -64.294  1.00 84.20           H  
ATOM   1944  CA  ALA A 121      36.099 -10.526 -64.799  1.00 84.20           C  
ATOM   1945  HA  ALA A 121      35.298 -10.165 -64.155  1.00 84.20           H  
ATOM   1946  C   ALA A 121      35.635 -10.479 -66.269  1.00 84.20           C  
ATOM   1947  CB  ALA A 121      37.326  -9.642 -64.563  1.00 84.20           C  
ATOM   1948  HB1 ALA A 121      37.069  -8.595 -64.723  1.00 84.20           H  
ATOM   1949  HB2 ALA A 121      37.676  -9.781 -63.540  1.00 84.20           H  
ATOM   1950  HB3 ALA A 121      38.129  -9.920 -65.246  1.00 84.20           H  
ATOM   1951  O   ALA A 121      36.078 -11.310 -67.071  1.00 84.20           O  
ATOM   1952  N   PRO A 122      34.788  -9.505 -66.654  1.00 85.32           N  
ATOM   1953  CA  PRO A 122      34.324  -9.361 -68.027  1.00 85.32           C  
ATOM   1954  HA  PRO A 122      33.682 -10.212 -68.258  1.00 85.32           H  
ATOM   1955  C   PRO A 122      35.486  -9.307 -69.027  1.00 85.32           C  
ATOM   1956  CB  PRO A 122      33.482  -8.080 -68.056  1.00 85.32           C  
ATOM   1957  HB2 PRO A 122      32.640  -8.166 -68.743  1.00 85.32           H  
ATOM   1958  HB3 PRO A 122      34.105  -7.228 -68.327  1.00 85.32           H  
ATOM   1959  O   PRO A 122      36.466  -8.585 -68.847  1.00 85.32           O  
ATOM   1960  CG  PRO A 122      33.015  -7.921 -66.611  1.00 85.32           C  
ATOM   1961  HG2 PRO A 122      32.126  -8.530 -66.442  1.00 85.32           H  
ATOM   1962  HG3 PRO A 122      32.820  -6.879 -66.358  1.00 85.32           H  
ATOM   1963  CD  PRO A 122      34.182  -8.488 -65.808  1.00 85.32           C  
ATOM   1964  HD2 PRO A 122      33.812  -8.908 -64.873  1.00 85.32           H  
ATOM   1965  HD3 PRO A 122      34.911  -7.702 -65.612  1.00 85.32           H  
ATOM   1966  N   THR A 123      35.367 -10.066 -70.114  1.00 88.35           N  
ATOM   1967  H   THR A 123      34.567 -10.677 -70.200  1.00 88.35           H  
ATOM   1968  CA  THR A 123      36.379 -10.137 -71.183  1.00 88.35           C  
ATOM   1969  HA  THR A 123      37.364 -10.013 -70.735  1.00 88.35           H  
ATOM   1970  C   THR A 123      36.241  -9.020 -72.222  1.00 88.35           C  
ATOM   1971  CB  THR A 123      36.346 -11.511 -71.866  1.00 88.35           C  
ATOM   1972  HB  THR A 123      37.024 -11.516 -72.719  1.00 88.35           H  
ATOM   1973  O   THR A 123      37.003  -8.978 -73.186  1.00 88.35           O  
ATOM   1974  CG2 THR A 123      36.763 -12.630 -70.909  1.00 88.35           C  
ATOM   1975 HG21 THR A 123      37.759 -12.424 -70.516  1.00 88.35           H  
ATOM   1976 HG22 THR A 123      36.784 -13.580 -71.442  1.00 88.35           H  
ATOM   1977 HG23 THR A 123      36.063 -12.702 -70.077  1.00 88.35           H  
ATOM   1978  OG1 THR A 123      35.036 -11.789 -72.304  1.00 88.35           O  
ATOM   1979  HG1 THR A 123      35.011 -12.705 -72.591  1.00 88.35           H  
ATOM   1980  N   ARG A 124      35.292  -8.096 -72.024  1.00 86.91           N  
ATOM   1981  H   ARG A 124      34.784  -8.153 -71.152  1.00 86.91           H  
ATOM   1982  CA  ARG A 124      35.027  -6.918 -72.865  1.00 86.91           C  
ATOM   1983  HA  ARG A 124      35.856  -6.779 -73.559  1.00 86.91           H  
ATOM   1984  C   ARG A 124      34.944  -5.652 -72.005  1.00 86.91           C  
ATOM   1985  CB  ARG A 124      33.729  -7.129 -73.668  1.00 86.91           C  
ATOM   1986  HB2 ARG A 124      33.523  -6.227 -74.244  1.00 86.91           H  
ATOM   1987  HB3 ARG A 124      32.902  -7.283 -72.975  1.00 86.91           H  
ATOM   1988  O   ARG A 124      34.756  -5.748 -70.794  1.00 86.91           O  
ATOM   1989  CG  ARG A 124      33.804  -8.318 -74.641  1.00 86.91           C  
ATOM   1990  HG2 ARG A 124      34.652  -8.182 -75.311  1.00 86.91           H  
ATOM   1991  HG3 ARG A 124      33.937  -9.244 -74.082  1.00 86.91           H  
ATOM   1992  CD  ARG A 124      32.514  -8.415 -75.465  1.00 86.91           C  
ATOM   1993  HD2 ARG A 124      32.381  -7.488 -76.022  1.00 86.91           H  
ATOM   1994  HD3 ARG A 124      31.672  -8.538 -74.783  1.00 86.91           H  
ATOM   1995  NE  ARG A 124      32.551  -9.551 -76.408  1.00 86.91           N  
ATOM   1996  HE  ARG A 124      33.399 -10.099 -76.432  1.00 86.91           H  
ATOM   1997  NH1 ARG A 124      30.439  -9.285 -77.282  1.00 86.91           N  
ATOM   1998 HH11 ARG A 124      29.713  -9.580 -77.918  1.00 86.91           H  
ATOM   1999 HH12 ARG A 124      30.287  -8.481 -76.690  1.00 86.91           H  
ATOM   2000  NH2 ARG A 124      31.729 -10.945 -78.016  1.00 86.91           N  
ATOM   2001 HH21 ARG A 124      30.983 -11.214 -78.641  1.00 86.91           H  
ATOM   2002 HH22 ARG A 124      32.592 -11.471 -78.025  1.00 86.91           H  
ATOM   2003  CZ  ARG A 124      31.578  -9.919 -77.226  1.00 86.91           C  
ATOM   2004  N   GLY A 125      35.049  -4.483 -72.639  1.00 85.37           N  
ATOM   2005  H   GLY A 125      35.215  -4.493 -73.636  1.00 85.37           H  
ATOM   2006  CA  GLY A 125      34.998  -3.175 -71.972  1.00 85.37           C  
ATOM   2007  HA2 GLY A 125      34.143  -3.150 -71.297  1.00 85.37           H  
ATOM   2008  HA3 GLY A 125      34.855  -2.397 -72.722  1.00 85.37           H  
ATOM   2009  C   GLY A 125      36.263  -2.839 -71.162  1.00 85.37           C  
ATOM   2010  O   GLY A 125      37.243  -3.589 -71.218  1.00 85.37           O  
ATOM   2011  N   PRO A 126      36.261  -1.729 -70.400  1.00 85.59           N  
ATOM   2012  CA  PRO A 126      37.390  -1.310 -69.559  1.00 85.59           C  
ATOM   2013  HA  PRO A 126      38.217  -1.020 -70.208  1.00 85.59           H  
ATOM   2014  C   PRO A 126      37.892  -2.388 -68.579  1.00 85.59           C  
ATOM   2015  CB  PRO A 126      36.887  -0.068 -68.813  1.00 85.59           C  
ATOM   2016  HB2 PRO A 126      36.403  -0.357 -67.880  1.00 85.59           H  
ATOM   2017  HB3 PRO A 126      37.693   0.638 -68.617  1.00 85.59           H  
ATOM   2018  O   PRO A 126      39.092  -2.477 -68.308  1.00 85.59           O  
ATOM   2019  CG  PRO A 126      35.836   0.520 -69.753  1.00 85.59           C  
ATOM   2020  HG2 PRO A 126      35.098   1.115 -69.214  1.00 85.59           H  
ATOM   2021  HG3 PRO A 126      36.326   1.118 -70.521  1.00 85.59           H  
ATOM   2022  CD  PRO A 126      35.209  -0.717 -70.388  1.00 85.59           C  
ATOM   2023  HD2 PRO A 126      34.369  -1.051 -69.779  1.00 85.59           H  
ATOM   2024  HD3 PRO A 126      34.866  -0.478 -71.394  1.00 85.59           H  
ATOM   2025  N   ALA A 127      37.007  -3.274 -68.108  1.00 89.21           N  
ATOM   2026  H   ALA A 127      36.029  -3.142 -68.324  1.00 89.21           H  
ATOM   2027  CA  ALA A 127      37.366  -4.407 -67.254  1.00 89.21           C  
ATOM   2028  HA  ALA A 127      37.805  -4.029 -66.330  1.00 89.21           H  
ATOM   2029  C   ALA A 127      38.387  -5.354 -67.908  1.00 89.21           C  
ATOM   2030  CB  ALA A 127      36.090  -5.180 -66.911  1.00 89.21           C  
ATOM   2031  HB1 ALA A 127      35.334  -4.510 -66.504  1.00 89.21           H  
ATOM   2032  HB2 ALA A 127      36.318  -5.950 -66.173  1.00 89.21           H  
ATOM   2033  HB3 ALA A 127      35.693  -5.649 -67.811  1.00 89.21           H  
ATOM   2034  O   ALA A 127      39.253  -5.895 -67.221  1.00 89.21           O  
ATOM   2035  N   ALA A 128      38.335  -5.527 -69.234  1.00 89.02           N  
ATOM   2036  H   ALA A 128      37.637  -5.019 -69.758  1.00 89.02           H  
ATOM   2037  CA  ALA A 128      39.247  -6.405 -69.963  1.00 89.02           C  
ATOM   2038  HA  ALA A 128      39.230  -7.385 -69.489  1.00 89.02           H  
ATOM   2039  C   ALA A 128      40.695  -5.886 -69.945  1.00 89.02           C  
ATOM   2040  CB  ALA A 128      38.736  -6.552 -71.399  1.00 89.02           C  
ATOM   2041  HB1 ALA A 128      37.688  -6.848 -71.377  1.00 89.02           H  
ATOM   2042  HB2 ALA A 128      39.315  -7.314 -71.923  1.00 89.02           H  
ATOM   2043  HB3 ALA A 128      38.826  -5.605 -71.930  1.00 89.02           H  
ATOM   2044  O   ALA A 128      41.634  -6.684 -69.869  1.00 89.02           O  
ATOM   2045  N   ASN A 129      40.879  -4.561 -69.983  1.00 89.96           N  
ATOM   2046  H   ASN A 129      40.062  -3.968 -70.000  1.00 89.96           H  
ATOM   2047  CA  ASN A 129      42.190  -3.917 -69.859  1.00 89.96           C  
ATOM   2048  HA  ASN A 129      42.885  -4.359 -70.574  1.00 89.96           H  
ATOM   2049  C   ASN A 129      42.778  -4.168 -68.470  1.00 89.96           C  
ATOM   2050  CB  ASN A 129      42.062  -2.411 -70.155  1.00 89.96           C  
ATOM   2051  HB2 ASN A 129      42.979  -1.907 -69.848  1.00 89.96           H  
ATOM   2052  HB3 ASN A 129      41.250  -1.977 -69.572  1.00 89.96           H  
ATOM   2053  O   ASN A 129      43.868  -4.732 -68.358  1.00 89.96           O  
ATOM   2054  CG  ASN A 129      41.836  -2.100 -71.620  1.00 89.96           C  
ATOM   2055  ND2 ASN A 129      41.445  -0.892 -71.941  1.00 89.96           N  
ATOM   2056 HD21 ASN A 129      41.371  -0.657 -72.920  1.00 89.96           H  
ATOM   2057 HD22 ASN A 129      41.406  -0.162 -71.244  1.00 89.96           H  
ATOM   2058  OD1 ASN A 129      42.029  -2.939 -72.489  1.00 89.96           O  
ATOM   2059  N   CYS A 130      41.996  -3.867 -67.429  1.00 90.60           N  
ATOM   2060  H   CYS A 130      41.119  -3.399 -67.605  1.00 90.60           H  
ATOM   2061  CA  CYS A 130      42.384  -4.105 -66.042  1.00 90.60           C  
ATOM   2062  HA  CYS A 130      43.279  -3.525 -65.817  1.00 90.60           H  
ATOM   2063  C   CYS A 130      42.712  -5.588 -65.804  1.00 90.60           C  
ATOM   2064  CB  CYS A 130      41.257  -3.643 -65.111  1.00 90.60           C  
ATOM   2065  HB2 CYS A 130      40.361  -4.242 -65.274  1.00 90.60           H  
ATOM   2066  HB3 CYS A 130      41.594  -3.778 -64.083  1.00 90.60           H  
ATOM   2067  O   CYS A 130      43.763  -5.906 -65.256  1.00 90.60           O  
ATOM   2068  SG  CYS A 130      40.851  -1.890 -65.340  1.00 90.60           S  
ATOM   2069  HG  CYS A 130      40.324  -1.946 -66.566  1.00 90.60           H  
ATOM   2070  N   ARG A 131      41.871  -6.505 -66.306  1.00 90.66           N  
ATOM   2071  H   ARG A 131      41.013  -6.163 -66.716  1.00 90.66           H  
ATOM   2072  CA  ARG A 131      42.056  -7.962 -66.213  1.00 90.66           C  
ATOM   2073  HA  ARG A 131      42.097  -8.242 -65.161  1.00 90.66           H  
ATOM   2074  C   ARG A 131      43.372  -8.423 -66.827  1.00 90.66           C  
ATOM   2075  CB  ARG A 131      40.859  -8.658 -66.886  1.00 90.66           C  
ATOM   2076  HB2 ARG A 131      40.769  -8.300 -67.912  1.00 90.66           H  
ATOM   2077  HB3 ARG A 131      39.950  -8.389 -66.350  1.00 90.66           H  
ATOM   2078  O   ARG A 131      44.068  -9.241 -66.230  1.00 90.66           O  
ATOM   2079  CG  ARG A 131      40.985 -10.188 -66.910  1.00 90.66           C  
ATOM   2080  HG2 ARG A 131      41.032 -10.556 -65.885  1.00 90.66           H  
ATOM   2081  HG3 ARG A 131      41.897 -10.481 -67.429  1.00 90.66           H  
ATOM   2082  CD  ARG A 131      39.798 -10.823 -67.644  1.00 90.66           C  
ATOM   2083  HD2 ARG A 131      39.757 -10.451 -68.667  1.00 90.66           H  
ATOM   2084  HD3 ARG A 131      38.870 -10.524 -67.157  1.00 90.66           H  
ATOM   2085  NE  ARG A 131      39.881 -12.294 -67.631  1.00 90.66           N  
ATOM   2086  HE  ARG A 131      39.375 -12.747 -66.884  1.00 90.66           H  
ATOM   2087  NH1 ARG A 131      41.194 -12.587 -69.495  1.00 90.66           N  
ATOM   2088 HH11 ARG A 131      41.235 -11.583 -69.593  1.00 90.66           H  
ATOM   2089 HH12 ARG A 131      41.646 -13.213 -70.146  1.00 90.66           H  
ATOM   2090  NH2 ARG A 131      40.447 -14.365 -68.359  1.00 90.66           N  
ATOM   2091 HH21 ARG A 131      39.847 -14.741 -67.639  1.00 90.66           H  
ATOM   2092 HH22 ARG A 131      40.915 -14.991 -68.998  1.00 90.66           H  
ATOM   2093  CZ  ARG A 131      40.510 -13.071 -68.492  1.00 90.66           C  
ATOM   2094  N   ARG A 132      43.706  -7.941 -68.029  1.00 88.68           N  
ATOM   2095  H   ARG A 132      43.100  -7.251 -68.448  1.00 88.68           H  
ATOM   2096  CA  ARG A 132      44.964  -8.307 -68.696  1.00 88.68           C  
ATOM   2097  HA  ARG A 132      45.056  -9.392 -68.725  1.00 88.68           H  
ATOM   2098  C   ARG A 132      46.166  -7.828 -67.898  1.00 88.68           C  
ATOM   2099  CB  ARG A 132      45.019  -7.746 -70.120  1.00 88.68           C  
ATOM   2100  HB2 ARG A 132      44.689  -6.707 -70.119  1.00 88.68           H  
ATOM   2101  HB3 ARG A 132      46.053  -7.775 -70.465  1.00 88.68           H  
ATOM   2102  O   ARG A 132      47.084  -8.620 -67.712  1.00 88.68           O  
ATOM   2103  CG  ARG A 132      44.168  -8.577 -71.085  1.00 88.68           C  
ATOM   2104  HG2 ARG A 132      43.113  -8.517 -70.816  1.00 88.68           H  
ATOM   2105  HG3 ARG A 132      44.480  -9.619 -71.021  1.00 88.68           H  
ATOM   2106  CD  ARG A 132      44.362  -8.108 -72.530  1.00 88.68           C  
ATOM   2107  HD2 ARG A 132      43.870  -8.829 -73.183  1.00 88.68           H  
ATOM   2108  HD3 ARG A 132      45.426  -8.121 -72.768  1.00 88.68           H  
ATOM   2109  NE  ARG A 132      43.836  -6.747 -72.759  1.00 88.68           N  
ATOM   2110  HE  ARG A 132      44.161  -6.013 -72.146  1.00 88.68           H  
ATOM   2111  NH1 ARG A 132      42.503  -7.201 -74.582  1.00 88.68           N  
ATOM   2112 HH11 ARG A 132      41.913  -6.854 -75.325  1.00 88.68           H  
ATOM   2113 HH12 ARG A 132      42.744  -8.180 -74.530  1.00 88.68           H  
ATOM   2114  NH2 ARG A 132      42.693  -5.121 -73.894  1.00 88.68           N  
ATOM   2115 HH21 ARG A 132      42.890  -4.404 -73.210  1.00 88.68           H  
ATOM   2116 HH22 ARG A 132      42.091  -4.832 -74.651  1.00 88.68           H  
ATOM   2117  CZ  ARG A 132      43.022  -6.364 -73.729  1.00 88.68           C  
ATOM   2118  N   SER A 133      46.142  -6.588 -67.411  1.00 90.77           N  
ATOM   2119  H   SER A 133      45.376  -5.970 -67.638  1.00 90.77           H  
ATOM   2120  CA  SER A 133      47.231  -6.073 -66.583  1.00 90.77           C  
ATOM   2121  HA  SER A 133      48.170  -6.255 -67.107  1.00 90.77           H  
ATOM   2122  C   SER A 133      47.344  -6.817 -65.249  1.00 90.77           C  
ATOM   2123  CB  SER A 133      47.101  -4.567 -66.371  1.00 90.77           C  
ATOM   2124  HB2 SER A 133      47.918  -4.240 -65.726  1.00 90.77           H  
ATOM   2125  HB3 SER A 133      46.144  -4.360 -65.893  1.00 90.77           H  
ATOM   2126  O   SER A 133      48.440  -7.232 -64.889  1.00 90.77           O  
ATOM   2127  OG  SER A 133      47.193  -3.840 -67.580  1.00 90.77           O  
ATOM   2128  HG  SER A 133      48.074  -3.465 -67.645  1.00 90.77           H  
ATOM   2129  N   ALA A 134      46.220  -7.098 -64.584  1.00 88.35           N  
ATOM   2130  H   ALA A 134      45.352  -6.717 -64.932  1.00 88.35           H  
ATOM   2131  CA  ALA A 134      46.163  -7.807 -63.306  1.00 88.35           C  
ATOM   2132  HA  ALA A 134      46.772  -7.270 -62.580  1.00 88.35           H  
ATOM   2133  C   ALA A 134      46.708  -9.245 -63.397  1.00 88.35           C  
ATOM   2134  CB  ALA A 134      44.703  -7.799 -62.823  1.00 88.35           C  
ATOM   2135  HB1 ALA A 134      44.067  -8.345 -63.520  1.00 88.35           H  
ATOM   2136  HB2 ALA A 134      44.625  -8.265 -61.840  1.00 88.35           H  
ATOM   2137  HB3 ALA A 134      44.329  -6.779 -62.738  1.00 88.35           H  
ATOM   2138  O   ALA A 134      47.598  -9.616 -62.639  1.00 88.35           O  
ATOM   2139  N   LEU A 135      46.201 -10.053 -64.340  1.00 88.68           N  
ATOM   2140  H   LEU A 135      45.475  -9.687 -64.939  1.00 88.68           H  
ATOM   2141  CA  LEU A 135      46.558 -11.476 -64.457  1.00 88.68           C  
ATOM   2142  HA  LEU A 135      46.586 -11.916 -63.460  1.00 88.68           H  
ATOM   2143  C   LEU A 135      47.951 -11.713 -65.054  1.00 88.68           C  
ATOM   2144  CB  LEU A 135      45.505 -12.213 -65.307  1.00 88.68           C  
ATOM   2145  HB2 LEU A 135      45.416 -11.699 -66.264  1.00 88.68           H  
ATOM   2146  HB3 LEU A 135      45.871 -13.221 -65.506  1.00 88.68           H  
ATOM   2147  O   LEU A 135      48.533 -12.770 -64.830  1.00 88.68           O  
ATOM   2148  CG  LEU A 135      44.111 -12.337 -64.668  1.00 88.68           C  
ATOM   2149  HG  LEU A 135      43.723 -11.344 -64.440  1.00 88.68           H  
ATOM   2150  CD1 LEU A 135      43.162 -13.006 -65.665  1.00 88.68           C  
ATOM   2151 HD11 LEU A 135      43.146 -12.436 -66.594  1.00 88.68           H  
ATOM   2152 HD12 LEU A 135      43.496 -14.025 -65.861  1.00 88.68           H  
ATOM   2153 HD13 LEU A 135      42.158 -13.031 -65.241  1.00 88.68           H  
ATOM   2154  CD2 LEU A 135      44.127 -13.173 -63.388  1.00 88.68           C  
ATOM   2155 HD21 LEU A 135      44.601 -14.137 -63.572  1.00 88.68           H  
ATOM   2156 HD22 LEU A 135      44.673 -12.649 -62.604  1.00 88.68           H  
ATOM   2157 HD23 LEU A 135      43.110 -13.346 -63.036  1.00 88.68           H  
ATOM   2158  N   ARG A 136      48.477 -10.764 -65.839  1.00 88.50           N  
ATOM   2159  H   ARG A 136      47.936  -9.925 -65.995  1.00 88.50           H  
ATOM   2160  CA  ARG A 136      49.804 -10.877 -66.473  1.00 88.50           C  
ATOM   2161  HA  ARG A 136      50.147 -11.909 -66.410  1.00 88.50           H  
ATOM   2162  C   ARG A 136      50.890 -10.073 -65.757  1.00 88.50           C  
ATOM   2163  CB  ARG A 136      49.724 -10.493 -67.957  1.00 88.50           C  
ATOM   2164  HB2 ARG A 136      50.722 -10.570 -68.388  1.00 88.50           H  
ATOM   2165  HB3 ARG A 136      49.402  -9.454 -68.038  1.00 88.50           H  
ATOM   2166  O   ARG A 136      52.034 -10.108 -66.192  1.00 88.50           O  
ATOM   2167  CG  ARG A 136      48.782 -11.387 -68.771  1.00 88.50           C  
ATOM   2168  HG2 ARG A 136      47.762 -11.297 -68.397  1.00 88.50           H  
ATOM   2169  HG3 ARG A 136      49.109 -12.423 -68.683  1.00 88.50           H  
ATOM   2170  CD  ARG A 136      48.825 -10.958 -70.241  1.00 88.50           C  
ATOM   2171  HD2 ARG A 136      49.862 -10.986 -70.577  1.00 88.50           H  
ATOM   2172  HD3 ARG A 136      48.459  -9.934 -70.316  1.00 88.50           H  
ATOM   2173  NE  ARG A 136      48.008 -11.845 -71.092  1.00 88.50           N  
ATOM   2174  HE  ARG A 136      47.519 -12.590 -70.617  1.00 88.50           H  
ATOM   2175  NH1 ARG A 136      48.637 -10.962 -73.117  1.00 88.50           N  
ATOM   2176 HH11 ARG A 136      49.260 -10.329 -72.635  1.00 88.50           H  
ATOM   2177 HH12 ARG A 136      48.673 -11.019 -74.125  1.00 88.50           H  
ATOM   2178  NH2 ARG A 136      47.246 -12.705 -73.061  1.00 88.50           N  
ATOM   2179 HH21 ARG A 136      47.298 -12.741 -74.069  1.00 88.50           H  
ATOM   2180 HH22 ARG A 136      46.819 -13.473 -72.563  1.00 88.50           H  
ATOM   2181  CZ  ARG A 136      47.966 -11.831 -72.413  1.00 88.50           C  
ATOM   2182  N   GLY A 137      50.540  -9.316 -64.714  1.00 83.08           N  
ATOM   2183  H   GLY A 137      49.578  -9.328 -64.404  1.00 83.08           H  
ATOM   2184  CA  GLY A 137      51.463  -8.403 -64.038  1.00 83.08           C  
ATOM   2185  HA2 GLY A 137      52.320  -8.966 -63.668  1.00 83.08           H  
ATOM   2186  HA3 GLY A 137      50.946  -7.951 -63.192  1.00 83.08           H  
ATOM   2187  C   GLY A 137      51.982  -7.268 -64.931  1.00 83.08           C  
ATOM   2188  O   GLY A 137      53.070  -6.755 -64.680  1.00 83.08           O  
ATOM   2189  N   LEU A 138      51.239  -6.894 -65.981  1.00 87.02           N  
ATOM   2190  H   LEU A 138      50.296  -7.254 -66.020  1.00 87.02           H  
ATOM   2191  CA  LEU A 138      51.611  -5.786 -66.867  1.00 87.02           C  
ATOM   2192  HA  LEU A 138      52.690  -5.829 -67.019  1.00 87.02           H  
ATOM   2193  C   LEU A 138      51.281  -4.443 -66.198  1.00 87.02           C  
ATOM   2194  CB  LEU A 138      50.914  -5.895 -68.239  1.00 87.02           C  
ATOM   2195  HB2 LEU A 138      51.190  -5.036 -68.850  1.00 87.02           H  
ATOM   2196  HB3 LEU A 138      49.836  -5.822 -68.091  1.00 87.02           H  
ATOM   2197  O   LEU A 138      50.328  -4.373 -65.415  1.00 87.02           O  
ATOM   2198  CG  LEU A 138      51.226  -7.171 -69.034  1.00 87.02           C  
ATOM   2199  HG  LEU A 138      51.097  -8.044 -68.393  1.00 87.02           H  
ATOM   2200  CD1 LEU A 138      50.260  -7.296 -70.216  1.00 87.02           C  
ATOM   2201 HD11 LEU A 138      50.362  -6.426 -70.864  1.00 87.02           H  
ATOM   2202 HD12 LEU A 138      50.496  -8.197 -70.782  1.00 87.02           H  
ATOM   2203 HD13 LEU A 138      49.237  -7.355 -69.844  1.00 87.02           H  
ATOM   2204  CD2 LEU A 138      52.656  -7.170 -69.567  1.00 87.02           C  
ATOM   2205 HD21 LEU A 138      53.360  -7.160 -68.734  1.00 87.02           H  
ATOM   2206 HD22 LEU A 138      52.839  -8.074 -70.148  1.00 87.02           H  
ATOM   2207 HD23 LEU A 138      52.829  -6.295 -70.194  1.00 87.02           H  
ATOM   2208  N   PRO A 139      52.002  -3.359 -66.533  1.00 84.78           N  
ATOM   2209  CA  PRO A 139      51.616  -2.023 -66.100  1.00 84.78           C  
ATOM   2210  HA  PRO A 139      51.624  -2.001 -65.010  1.00 84.78           H  
ATOM   2211  C   PRO A 139      50.206  -1.647 -66.610  1.00 84.78           C  
ATOM   2212  CB  PRO A 139      52.711  -1.086 -66.624  1.00 84.78           C  
ATOM   2213  HB2 PRO A 139      52.322  -0.106 -66.900  1.00 84.78           H  
ATOM   2214  HB3 PRO A 139      53.492  -0.983 -65.869  1.00 84.78           H  
ATOM   2215  O   PRO A 139      49.693  -2.259 -67.561  1.00 84.78           O  
ATOM   2216  CG  PRO A 139      53.271  -1.831 -67.834  1.00 84.78           C  
ATOM   2217  HG2 PRO A 139      52.639  -1.643 -68.702  1.00 84.78           H  
ATOM   2218  HG3 PRO A 139      54.304  -1.550 -68.043  1.00 84.78           H  
ATOM   2219  CD  PRO A 139      53.153  -3.296 -67.424  1.00 84.78           C  
ATOM   2220  HD2 PRO A 139      53.029  -3.918 -68.311  1.00 84.78           H  
ATOM   2221  HD3 PRO A 139      54.046  -3.599 -66.877  1.00 84.78           H  
ATOM   2222  N   PRO A 140      49.541  -0.666 -65.978  1.00 85.39           N  
ATOM   2223  CA  PRO A 140      48.282  -0.121 -66.475  1.00 85.39           C  
ATOM   2224  HA  PRO A 140      47.537  -0.917 -66.460  1.00 85.39           H  
ATOM   2225  C   PRO A 140      48.433   0.430 -67.899  1.00 85.39           C  
ATOM   2226  CB  PRO A 140      47.880   0.982 -65.489  1.00 85.39           C  
ATOM   2227  HB2 PRO A 140      46.804   0.994 -65.316  1.00 85.39           H  
ATOM   2228  HB3 PRO A 140      48.208   1.955 -65.855  1.00 85.39           H  
ATOM   2229  O   PRO A 140      49.434   1.078 -68.199  1.00 85.39           O  
ATOM   2230  CG  PRO A 140      48.658   0.641 -64.220  1.00 85.39           C  
ATOM   2231  HG2 PRO A 140      48.868   1.531 -63.626  1.00 85.39           H  
ATOM   2232  HG3 PRO A 140      48.101  -0.094 -63.640  1.00 85.39           H  
ATOM   2233  CD  PRO A 140      49.937   0.007 -64.752  1.00 85.39           C  
ATOM   2234  HD2 PRO A 140      50.667   0.783 -64.983  1.00 85.39           H  
ATOM   2235  HD3 PRO A 140      50.335  -0.685 -64.009  1.00 85.39           H  
ATOM   2236  N   VAL A 141      47.455   0.185 -68.778  1.00 87.19           N  
ATOM   2237  H   VAL A 141      46.651  -0.350 -68.481  1.00 87.19           H  
ATOM   2238  CA  VAL A 141      47.477   0.731 -70.154  1.00 87.19           C  
ATOM   2239  HA  VAL A 141      48.509   0.706 -70.506  1.00 87.19           H  
ATOM   2240  C   VAL A 141      47.089   2.209 -70.224  1.00 87.19           C  
ATOM   2241  CB  VAL A 141      46.618  -0.069 -71.161  1.00 87.19           C  
ATOM   2242  HB  VAL A 141      46.214   0.621 -71.902  1.00 87.19           H  
ATOM   2243  O   VAL A 141      47.417   2.876 -71.200  1.00 87.19           O  
ATOM   2244  CG1 VAL A 141      47.466  -1.085 -71.933  1.00 87.19           C  
ATOM   2245 HG11 VAL A 141      46.881  -1.511 -72.747  1.00 87.19           H  
ATOM   2246 HG12 VAL A 141      48.334  -0.584 -72.361  1.00 87.19           H  
ATOM   2247 HG13 VAL A 141      47.808  -1.876 -71.266  1.00 87.19           H  
ATOM   2248  CG2 VAL A 141      45.434  -0.828 -70.558  1.00 87.19           C  
ATOM   2249 HG21 VAL A 141      44.871  -0.167 -69.899  1.00 87.19           H  
ATOM   2250 HG22 VAL A 141      44.778  -1.154 -71.365  1.00 87.19           H  
ATOM   2251 HG23 VAL A 141      45.789  -1.707 -70.020  1.00 87.19           H  
ATOM   2252  N   ASP A 142      46.404   2.729 -69.208  1.00 88.97           N  
ATOM   2253  H   ASP A 142      46.207   2.155 -68.401  1.00 88.97           H  
ATOM   2254  CA  ASP A 142      46.005   4.130 -69.110  1.00 88.97           C  
ATOM   2255  HA  ASP A 142      46.770   4.743 -69.586  1.00 88.97           H  
ATOM   2256  C   ASP A 142      45.926   4.571 -67.636  1.00 88.97           C  
ATOM   2257  CB  ASP A 142      44.684   4.351 -69.879  1.00 88.97           C  
ATOM   2258  HB2 ASP A 142      44.847   4.111 -70.930  1.00 88.97           H  
ATOM   2259  HB3 ASP A 142      44.412   5.405 -69.827  1.00 88.97           H  
ATOM   2260  O   ASP A 142      46.147   3.787 -66.712  1.00 88.97           O  
ATOM   2261  CG  ASP A 142      43.517   3.515 -69.352  1.00 88.97           C  
ATOM   2262  OD1 ASP A 142      43.394   3.426 -68.112  1.00 88.97           O  
ATOM   2263  OD2 ASP A 142      42.723   2.993 -70.162  1.00 88.97           O  
ATOM   2264  N   ARG A 143      45.616   5.852 -67.407  1.00 88.90           N  
ATOM   2265  H   ARG A 143      45.400   6.429 -68.207  1.00 88.90           H  
ATOM   2266  CA  ARG A 143      45.485   6.425 -66.059  1.00 88.90           C  
ATOM   2267  HA  ARG A 143      46.233   5.956 -65.418  1.00 88.90           H  
ATOM   2268  C   ARG A 143      44.151   6.103 -65.382  1.00 88.90           C  
ATOM   2269  CB  ARG A 143      45.749   7.940 -66.084  1.00 88.90           C  
ATOM   2270  HB2 ARG A 143      45.072   8.415 -66.794  1.00 88.90           H  
ATOM   2271  HB3 ARG A 143      45.546   8.350 -65.095  1.00 88.90           H  
ATOM   2272  O   ARG A 143      43.899   6.645 -64.313  1.00 88.90           O  
ATOM   2273  CG  ARG A 143      47.200   8.288 -66.436  1.00 88.90           C  
ATOM   2274  HG2 ARG A 143      47.870   7.772 -65.749  1.00 88.90           H  
ATOM   2275  HG3 ARG A 143      47.421   7.976 -67.457  1.00 88.90           H  
ATOM   2276  CD  ARG A 143      47.404   9.801 -66.304  1.00 88.90           C  
ATOM   2277  HD2 ARG A 143      47.127  10.103 -65.294  1.00 88.90           H  
ATOM   2278  HD3 ARG A 143      46.750  10.307 -67.014  1.00 88.90           H  
ATOM   2279  NE  ARG A 143      48.803  10.188 -66.559  1.00 88.90           N  
ATOM   2280  HE  ARG A 143      49.442   9.449 -66.816  1.00 88.90           H  
ATOM   2281  NH1 ARG A 143      48.569  12.432 -66.120  1.00 88.90           N  
ATOM   2282 HH11 ARG A 143      47.591  12.289 -65.914  1.00 88.90           H  
ATOM   2283 HH12 ARG A 143      48.974  13.353 -66.028  1.00 88.90           H  
ATOM   2284  NH2 ARG A 143      50.567  11.624 -66.692  1.00 88.90           N  
ATOM   2285 HH21 ARG A 143      51.179  10.861 -66.943  1.00 88.90           H  
ATOM   2286 HH22 ARG A 143      50.946  12.556 -66.603  1.00 88.90           H  
ATOM   2287  CZ  ARG A 143      49.304  11.408 -66.457  1.00 88.90           C  
ATOM   2288  N   THR A 144      43.295   5.254 -65.952  1.00 89.40           N  
ATOM   2289  H   THR A 144      43.567   4.753 -66.786  1.00 89.40           H  
ATOM   2290  CA  THR A 144      41.998   4.913 -65.341  1.00 89.40           C  
ATOM   2291  HA  THR A 144      41.599   5.817 -64.879  1.00 89.40           H  
ATOM   2292  C   THR A 144      42.124   3.887 -64.212  1.00 89.40           C  
ATOM   2293  CB  THR A 144      40.944   4.461 -66.365  1.00 89.40           C  
ATOM   2294  HB  THR A 144      39.985   4.420 -65.849  1.00 89.40           H  
ATOM   2295  O   THR A 144      41.155   3.647 -63.489  1.00 89.40           O  
ATOM   2296  CG2 THR A 144      40.789   5.422 -67.544  1.00 89.40           C  
ATOM   2297 HG21 THR A 144      39.990   5.066 -68.195  1.00 89.40           H  
ATOM   2298 HG22 THR A 144      40.529   6.413 -67.172  1.00 89.40           H  
ATOM   2299 HG23 THR A 144      41.712   5.482 -68.122  1.00 89.40           H  
ATOM   2300  OG1 THR A 144      41.204   3.174 -66.865  1.00 89.40           O  
ATOM   2301  HG1 THR A 144      41.994   3.231 -67.407  1.00 89.40           H  
ATOM   2302  N   TYR A 145      43.309   3.295 -64.011  1.00 92.24           N  
ATOM   2303  H   TYR A 145      44.058   3.472 -64.664  1.00 92.24           H  
ATOM   2304  CA  TYR A 145      43.601   2.385 -62.903  1.00 92.24           C  
ATOM   2305  HA  TYR A 145      43.102   2.771 -62.014  1.00 92.24           H  
ATOM   2306  C   TYR A 145      45.103   2.302 -62.579  1.00 92.24           C  
ATOM   2307  CB  TYR A 145      43.036   0.989 -63.211  1.00 92.24           C  
ATOM   2308  HB2 TYR A 145      43.140   0.379 -62.313  1.00 92.24           H  
ATOM   2309  HB3 TYR A 145      41.969   1.071 -63.418  1.00 92.24           H  
ATOM   2310  O   TYR A 145      45.947   2.651 -63.400  1.00 92.24           O  
ATOM   2311  CG  TYR A 145      43.688   0.265 -64.372  1.00 92.24           C  
ATOM   2312  CD1 TYR A 145      43.382   0.636 -65.695  1.00 92.24           C  
ATOM   2313  HD1 TYR A 145      42.693   1.446 -65.885  1.00 92.24           H  
ATOM   2314  CD2 TYR A 145      44.592  -0.787 -64.133  1.00 92.24           C  
ATOM   2315  HD2 TYR A 145      44.840  -1.070 -63.121  1.00 92.24           H  
ATOM   2316  CE1 TYR A 145      43.972  -0.028 -66.781  1.00 92.24           C  
ATOM   2317  HE1 TYR A 145      43.742   0.284 -67.789  1.00 92.24           H  
ATOM   2318  CE2 TYR A 145      45.168  -1.467 -65.221  1.00 92.24           C  
ATOM   2319  HE2 TYR A 145      45.863  -2.276 -65.050  1.00 92.24           H  
ATOM   2320  OH  TYR A 145      45.393  -1.761 -67.594  1.00 92.24           O  
ATOM   2321  HH  TYR A 145      45.945  -2.512 -67.365  1.00 92.24           H  
ATOM   2322  CZ  TYR A 145      44.856  -1.094 -66.542  1.00 92.24           C  
ATOM   2323  N   CYS A 146      45.444   1.824 -61.382  1.00 92.90           N  
ATOM   2324  H   CYS A 146      44.703   1.623 -60.725  1.00 92.90           H  
ATOM   2325  CA  CYS A 146      46.805   1.456 -60.977  1.00 92.90           C  
ATOM   2326  HA  CYS A 146      47.393   1.271 -61.876  1.00 92.90           H  
ATOM   2327  C   CYS A 146      46.805   0.156 -60.156  1.00 92.90           C  
ATOM   2328  CB  CYS A 146      47.478   2.611 -60.213  1.00 92.90           C  
ATOM   2329  HB2 CYS A 146      47.372   3.542 -60.769  1.00 92.90           H  
ATOM   2330  HB3 CYS A 146      48.544   2.411 -60.106  1.00 92.90           H  
ATOM   2331  O   CYS A 146      45.751  -0.295 -59.707  1.00 92.90           O  
ATOM   2332  SG  CYS A 146      46.761   2.797 -58.555  1.00 92.90           S  
ATOM   2333  HG  CYS A 146      45.716   3.546 -58.921  1.00 92.90           H  
ATOM   2334  N   PHE A 147      47.989  -0.429 -59.939  1.00 90.60           N  
ATOM   2335  H   PHE A 147      48.816   0.021 -60.306  1.00 90.60           H  
ATOM   2336  CA  PHE A 147      48.197  -1.559 -59.014  1.00 90.60           C  
ATOM   2337  HA  PHE A 147      47.229  -1.849 -58.605  1.00 90.60           H  
ATOM   2338  C   PHE A 147      49.068  -1.191 -57.804  1.00 90.60           C  
ATOM   2339  CB  PHE A 147      48.734  -2.791 -59.748  1.00 90.60           C  
ATOM   2340  HB2 PHE A 147      49.655  -2.529 -60.269  1.00 90.60           H  
ATOM   2341  HB3 PHE A 147      48.973  -3.568 -59.022  1.00 90.60           H  
ATOM   2342  O   PHE A 147      49.592  -2.076 -57.124  1.00 90.60           O  
ATOM   2343  CG  PHE A 147      47.738  -3.385 -60.709  1.00 90.60           C  
ATOM   2344  CD1 PHE A 147      46.637  -4.122 -60.233  1.00 90.60           C  
ATOM   2345  HD1 PHE A 147      46.509  -4.277 -59.171  1.00 90.60           H  
ATOM   2346  CD2 PHE A 147      47.903  -3.176 -62.083  1.00 90.60           C  
ATOM   2347  HD2 PHE A 147      48.751  -2.621 -62.456  1.00 90.60           H  
ATOM   2348  CE1 PHE A 147      45.676  -4.618 -61.132  1.00 90.60           C  
ATOM   2349  HE1 PHE A 147      44.812  -5.148 -60.760  1.00 90.60           H  
ATOM   2350  CE2 PHE A 147      46.955  -3.685 -62.973  1.00 90.60           C  
ATOM   2351  HE2 PHE A 147      47.109  -3.508 -64.027  1.00 90.60           H  
ATOM   2352  CZ  PHE A 147      45.830  -4.385 -62.509  1.00 90.60           C  
ATOM   2353  HZ  PHE A 147      45.082  -4.729 -63.208  1.00 90.60           H  
ATOM   2354  N   ASP A 148      49.244   0.108 -57.554  1.00 89.10           N  
ATOM   2355  H   ASP A 148      48.794   0.788 -58.150  1.00 89.10           H  
ATOM   2356  CA  ASP A 148      50.091   0.622 -56.473  1.00 89.10           C  
ATOM   2357  HA  ASP A 148      50.979  -0.004 -56.392  1.00 89.10           H  
ATOM   2358  C   ASP A 148      49.378   0.578 -55.109  1.00 89.10           C  
ATOM   2359  CB  ASP A 148      50.554   2.045 -56.832  1.00 89.10           C  
ATOM   2360  HB2 ASP A 148      51.220   2.411 -56.050  1.00 89.10           H  
ATOM   2361  HB3 ASP A 148      49.685   2.702 -56.873  1.00 89.10           H  
ATOM   2362  O   ASP A 148      50.020   0.634 -54.061  1.00 89.10           O  
ATOM   2363  CG  ASP A 148      51.303   2.090 -58.170  1.00 89.10           C  
ATOM   2364  OD1 ASP A 148      52.102   1.159 -58.428  1.00 89.10           O  
ATOM   2365  OD2 ASP A 148      51.009   3.011 -58.963  1.00 89.10           O  
ATOM   2366  N   GLY A 149      48.050   0.423 -55.116  1.00 88.26           N  
ATOM   2367  H   GLY A 149      47.607   0.248 -56.007  1.00 88.26           H  
ATOM   2368  CA  GLY A 149      47.191   0.507 -53.939  1.00 88.26           C  
ATOM   2369  HA2 GLY A 149      47.680   0.027 -53.092  1.00 88.26           H  
ATOM   2370  HA3 GLY A 149      46.260  -0.022 -54.144  1.00 88.26           H  
ATOM   2371  C   GLY A 149      46.870   1.946 -53.540  1.00 88.26           C  
ATOM   2372  O   GLY A 149      47.573   2.891 -53.894  1.00 88.26           O  
ATOM   2373  N   PHE A 150      45.801   2.121 -52.764  1.00 92.86           N  
ATOM   2374  H   PHE A 150      45.264   1.314 -52.479  1.00 92.86           H  
ATOM   2375  CA  PHE A 150      45.356   3.442 -52.306  1.00 92.86           C  
ATOM   2376  HA  PHE A 150      45.154   4.070 -53.174  1.00 92.86           H  
ATOM   2377  C   PHE A 150      46.425   4.166 -51.476  1.00 92.86           C  
ATOM   2378  CB  PHE A 150      44.060   3.245 -51.516  1.00 92.86           C  
ATOM   2379  HB2 PHE A 150      43.348   2.744 -52.172  1.00 92.86           H  
ATOM   2380  HB3 PHE A 150      44.251   2.594 -50.663  1.00 92.86           H  
ATOM   2381  O   PHE A 150      46.697   5.341 -51.687  1.00 92.86           O  
ATOM   2382  CG  PHE A 150      43.411   4.523 -51.038  1.00 92.86           C  
ATOM   2383  CD1 PHE A 150      43.145   4.721 -49.670  1.00 92.86           C  
ATOM   2384  HD1 PHE A 150      43.412   3.970 -48.942  1.00 92.86           H  
ATOM   2385  CD2 PHE A 150      43.071   5.524 -51.967  1.00 92.86           C  
ATOM   2386  HD2 PHE A 150      43.288   5.399 -53.018  1.00 92.86           H  
ATOM   2387  CE1 PHE A 150      42.549   5.920 -49.243  1.00 92.86           C  
ATOM   2388  HE1 PHE A 150      42.390   6.102 -48.190  1.00 92.86           H  
ATOM   2389  CE2 PHE A 150      42.464   6.711 -51.534  1.00 92.86           C  
ATOM   2390  HE2 PHE A 150      42.233   7.489 -52.247  1.00 92.86           H  
ATOM   2391  CZ  PHE A 150      42.204   6.913 -50.171  1.00 92.86           C  
ATOM   2392  HZ  PHE A 150      41.763   7.841 -49.836  1.00 92.86           H  
ATOM   2393  N   SER A 151      47.131   3.439 -50.609  1.00 87.81           N  
ATOM   2394  H   SER A 151      46.821   2.503 -50.388  1.00 87.81           H  
ATOM   2395  CA  SER A 151      48.174   4.010 -49.754  1.00 87.81           C  
ATOM   2396  HA  SER A 151      47.762   4.893 -49.265  1.00 87.81           H  
ATOM   2397  C   SER A 151      49.440   4.452 -50.492  1.00 87.81           C  
ATOM   2398  CB  SER A 151      48.571   3.018 -48.657  1.00 87.81           C  
ATOM   2399  HB2 SER A 151      49.183   2.228 -49.094  1.00 87.81           H  
ATOM   2400  HB3 SER A 151      49.150   3.527 -47.887  1.00 87.81           H  
ATOM   2401  O   SER A 151      50.254   5.122 -49.865  1.00 87.81           O  
ATOM   2402  OG  SER A 151      47.423   2.430 -48.085  1.00 87.81           O  
ATOM   2403  HG  SER A 151      47.245   2.840 -47.235  1.00 87.81           H  
ATOM   2404  N   ARG A 152      49.650   4.101 -51.772  1.00 89.28           N  
ATOM   2405  H   ARG A 152      48.931   3.569 -52.241  1.00 89.28           H  
ATOM   2406  CA  ARG A 152      50.845   4.513 -52.551  1.00 89.28           C  
ATOM   2407  HA  ARG A 152      51.444   5.201 -51.955  1.00 89.28           H  
ATOM   2408  C   ARG A 152      50.520   5.285 -53.828  1.00 89.28           C  
ATOM   2409  CB  ARG A 152      51.732   3.312 -52.909  1.00 89.28           C  
ATOM   2410  HB2 ARG A 152      51.221   2.719 -53.668  1.00 89.28           H  
ATOM   2411  HB3 ARG A 152      52.654   3.688 -53.353  1.00 89.28           H  
ATOM   2412  O   ARG A 152      51.410   5.919 -54.385  1.00 89.28           O  
ATOM   2413  CG  ARG A 152      52.095   2.413 -51.722  1.00 89.28           C  
ATOM   2414  HG2 ARG A 152      51.186   1.962 -51.325  1.00 89.28           H  
ATOM   2415  HG3 ARG A 152      52.573   3.005 -50.942  1.00 89.28           H  
ATOM   2416  CD  ARG A 152      53.041   1.299 -52.179  1.00 89.28           C  
ATOM   2417  HD2 ARG A 152      54.009   1.741 -52.415  1.00 89.28           H  
ATOM   2418  HD3 ARG A 152      52.632   0.841 -53.080  1.00 89.28           H  
ATOM   2419  NE  ARG A 152      53.175   0.264 -51.138  1.00 89.28           N  
ATOM   2420  HE  ARG A 152      52.434   0.229 -50.453  1.00 89.28           H  
ATOM   2421  NH1 ARG A 152      55.124  -0.697 -51.876  1.00 89.28           N  
ATOM   2422 HH11 ARG A 152      55.859  -1.381 -51.767  1.00 89.28           H  
ATOM   2423 HH12 ARG A 152      55.156  -0.011 -52.617  1.00 89.28           H  
ATOM   2424  NH2 ARG A 152      54.081  -1.538 -50.088  1.00 89.28           N  
ATOM   2425 HH21 ARG A 152      53.328  -1.521 -49.416  1.00 89.28           H  
ATOM   2426 HH22 ARG A 152      54.813  -2.228 -49.995  1.00 89.28           H  
ATOM   2427  CZ  ARG A 152      54.124  -0.649 -51.041  1.00 89.28           C  
ATOM   2428  N   CYS A 153      49.275   5.242 -54.293  1.00 90.42           N  
ATOM   2429  H   CYS A 153      48.584   4.691 -53.804  1.00 90.42           H  
ATOM   2430  CA  CYS A 153      48.835   6.030 -55.433  1.00 90.42           C  
ATOM   2431  HA  CYS A 153      49.569   5.909 -56.230  1.00 90.42           H  
ATOM   2432  C   CYS A 153      48.767   7.529 -55.075  1.00 90.42           C  
ATOM   2433  CB  CYS A 153      47.499   5.463 -55.923  1.00 90.42           C  
ATOM   2434  HB2 CYS A 153      46.728   5.671 -55.182  1.00 90.42           H  
ATOM   2435  HB3 CYS A 153      47.580   4.383 -56.040  1.00 90.42           H  
ATOM   2436  O   CYS A 153      48.610   7.904 -53.914  1.00 90.42           O  
ATOM   2437  SG  CYS A 153      47.065   6.200 -57.526  1.00 90.42           S  
ATOM   2438  HG  CYS A 153      47.372   5.134 -58.271  1.00 90.42           H  
ATOM   2439  N   ALA A 154      48.901   8.386 -56.090  1.00 88.89           N  
ATOM   2440  H   ALA A 154      49.056   7.995 -57.008  1.00 88.89           H  
ATOM   2441  CA  ALA A 154      48.845   9.846 -55.972  1.00 88.89           C  
ATOM   2442  HA  ALA A 154      48.382  10.106 -55.020  1.00 88.89           H  
ATOM   2443  C   ALA A 154      47.961  10.489 -57.063  1.00 88.89           C  
ATOM   2444  CB  ALA A 154      50.282  10.388 -55.961  1.00 88.89           C  
ATOM   2445  HB1 ALA A 154      50.264  11.463 -55.784  1.00 88.89           H  
ATOM   2446  HB2 ALA A 154      50.851   9.912 -55.163  1.00 88.89           H  
ATOM   2447  HB3 ALA A 154      50.764  10.191 -56.918  1.00 88.89           H  
ATOM   2448  O   ALA A 154      48.158  11.640 -57.446  1.00 88.89           O  
ATOM   2449  N   PHE A 155      47.010   9.737 -57.632  1.00 92.68           N  
ATOM   2450  H   PHE A 155      46.871   8.797 -57.290  1.00 92.68           H  
ATOM   2451  CA  PHE A 155      46.078  10.270 -58.630  1.00 92.68           C  
ATOM   2452  HA  PHE A 155      46.649  10.769 -59.413  1.00 92.68           H  
ATOM   2453  C   PHE A 155      45.136  11.301 -57.990  1.00 92.68           C  
ATOM   2454  CB  PHE A 155      45.286   9.119 -59.269  1.00 92.68           C  
ATOM   2455  HB2 PHE A 155      45.986   8.398 -59.690  1.00 92.68           H  
ATOM   2456  HB3 PHE A 155      44.712   8.603 -58.500  1.00 92.68           H  
ATOM   2457  O   PHE A 155      44.360  10.944 -57.109  1.00 92.68           O  
ATOM   2458  CG  PHE A 155      44.338   9.579 -60.362  1.00 92.68           C  
ATOM   2459  CD1 PHE A 155      43.069  10.096 -60.036  1.00 92.68           C  
ATOM   2460  HD1 PHE A 155      42.760  10.182 -59.004  1.00 92.68           H  
ATOM   2461  CD2 PHE A 155      44.736   9.521 -61.710  1.00 92.68           C  
ATOM   2462  HD2 PHE A 155      45.705   9.119 -61.968  1.00 92.68           H  
ATOM   2463  CE1 PHE A 155      42.205  10.551 -61.046  1.00 92.68           C  
ATOM   2464  HE1 PHE A 155      41.250  10.979 -60.779  1.00 92.68           H  
ATOM   2465  CE2 PHE A 155      43.867   9.967 -62.723  1.00 92.68           C  
ATOM   2466  HE2 PHE A 155      44.162   9.901 -63.760  1.00 92.68           H  
ATOM   2467  CZ  PHE A 155      42.602  10.482 -62.391  1.00 92.68           C  
ATOM   2468  HZ  PHE A 155      41.936  10.828 -63.168  1.00 92.68           H  
ATOM   2469  N   ALA A 156      45.161  12.554 -58.439  1.00 91.39           N  
ATOM   2470  H   ALA A 156      45.841  12.822 -59.136  1.00 91.39           H  
ATOM   2471  CA  ALA A 156      44.330  13.599 -57.848  1.00 91.39           C  
ATOM   2472  HA  ALA A 156      44.516  13.595 -56.774  1.00 91.39           H  
ATOM   2473  C   ALA A 156      42.827  13.349 -58.084  1.00 91.39           C  
ATOM   2474  CB  ALA A 156      44.780  14.963 -58.377  1.00 91.39           C  
ATOM   2475  HB1 ALA A 156      44.199  15.747 -57.891  1.00 91.39           H  
ATOM   2476  HB2 ALA A 156      44.623  15.018 -59.454  1.00 91.39           H  
ATOM   2477  HB3 ALA A 156      45.834  15.119 -58.149  1.00 91.39           H  
ATOM   2478  O   ALA A 156      42.383  13.227 -59.228  1.00 91.39           O  
ATOM   2479  N   ALA A 157      42.041  13.292 -57.011  1.00 91.61           N  
ATOM   2480  H   ALA A 157      42.462  13.404 -56.100  1.00 91.61           H  
ATOM   2481  CA  ALA A 157      40.587  13.187 -57.064  1.00 91.61           C  
ATOM   2482  HA  ALA A 157      40.222  13.706 -57.950  1.00 91.61           H  
ATOM   2483  C   ALA A 157      39.969  13.843 -55.828  1.00 91.61           C  
ATOM   2484  CB  ALA A 157      40.185  11.708 -57.156  1.00 91.61           C  
ATOM   2485  HB1 ALA A 157      40.574  11.169 -56.292  1.00 91.61           H  
ATOM   2486  HB2 ALA A 157      39.099  11.621 -57.171  1.00 91.61           H  
ATOM   2487  HB3 ALA A 157      40.595  11.273 -58.068  1.00 91.61           H  
ATOM   2488  O   ALA A 157      40.390  13.567 -54.714  1.00 91.61           O  
ATOM   2489  N   GLU A 158      38.939  14.666 -56.019  1.00 92.40           N  
ATOM   2490  H   GLU A 158      38.670  14.916 -56.960  1.00 92.40           H  
ATOM   2491  CA  GLU A 158      38.262  15.352 -54.912  1.00 92.40           C  
ATOM   2492  HA  GLU A 158      39.006  15.806 -54.257  1.00 92.40           H  
ATOM   2493  C   GLU A 158      37.416  14.388 -54.062  1.00 92.40           C  
ATOM   2494  CB  GLU A 158      37.400  16.468 -55.520  1.00 92.40           C  
ATOM   2495  HB2 GLU A 158      36.651  16.017 -56.170  1.00 92.40           H  
ATOM   2496  HB3 GLU A 158      38.040  17.114 -56.120  1.00 92.40           H  
ATOM   2497  O   GLU A 158      37.392  14.489 -52.838  1.00 92.40           O  
ATOM   2498  CG  GLU A 158      36.695  17.314 -54.454  1.00 92.40           C  
ATOM   2499  HG2 GLU A 158      37.446  17.756 -53.799  1.00 92.40           H  
ATOM   2500  HG3 GLU A 158      36.059  16.659 -53.859  1.00 92.40           H  
ATOM   2501  CD  GLU A 158      35.809  18.419 -55.041  1.00 92.40           C  
ATOM   2502  OE1 GLU A 158      35.135  19.077 -54.217  1.00 92.40           O  
ATOM   2503  OE2 GLU A 158      35.776  18.566 -56.285  1.00 92.40           O  
ATOM   2504  N   THR A 159      36.735  13.429 -54.699  1.00 94.26           N  
ATOM   2505  H   THR A 159      36.837  13.362 -55.702  1.00 94.26           H  
ATOM   2506  CA  THR A 159      35.862  12.455 -54.026  1.00 94.26           C  
ATOM   2507  HA  THR A 159      35.918  12.628 -52.951  1.00 94.26           H  
ATOM   2508  C   THR A 159      36.320  11.021 -54.292  1.00 94.26           C  
ATOM   2509  CB  THR A 159      34.391  12.661 -54.419  1.00 94.26           C  
ATOM   2510  HB  THR A 159      34.270  12.495 -55.489  1.00 94.26           H  
ATOM   2511  O   THR A 159      36.661  10.663 -55.423  1.00 94.26           O  
ATOM   2512  CG2 THR A 159      33.434  11.749 -53.648  1.00 94.26           C  
ATOM   2513 HG21 THR A 159      32.409  12.043 -53.874  1.00 94.26           H  
ATOM   2514 HG22 THR A 159      33.576  10.712 -53.950  1.00 94.26           H  
ATOM   2515 HG23 THR A 159      33.607  11.847 -52.576  1.00 94.26           H  
ATOM   2516  OG1 THR A 159      33.993  13.975 -54.104  1.00 94.26           O  
ATOM   2517  HG1 THR A 159      34.713  14.571 -54.324  1.00 94.26           H  
ATOM   2518  N   GLY A 160      36.303  10.180 -53.260  1.00 93.67           N  
ATOM   2519  H   GLY A 160      36.076  10.565 -52.354  1.00 93.67           H  
ATOM   2520  CA  GLY A 160      36.608   8.753 -53.332  1.00 93.67           C  
ATOM   2521  HA2 GLY A 160      36.943   8.507 -54.339  1.00 93.67           H  
ATOM   2522  HA3 GLY A 160      37.433   8.536 -52.654  1.00 93.67           H  
ATOM   2523  C   GLY A 160      35.423   7.851 -52.965  1.00 93.67           C  
ATOM   2524  O   GLY A 160      34.509   8.255 -52.245  1.00 93.67           O  
ATOM   2525  N   VAL A 161      35.461   6.599 -53.424  1.00 94.55           N  
ATOM   2526  H   VAL A 161      36.216   6.360 -54.050  1.00 94.55           H  
ATOM   2527  CA  VAL A 161      34.560   5.509 -53.017  1.00 94.55           C  
ATOM   2528  HA  VAL A 161      34.022   5.810 -52.118  1.00 94.55           H  
ATOM   2529  C   VAL A 161      35.387   4.267 -52.689  1.00 94.55           C  
ATOM   2530  CB  VAL A 161      33.518   5.191 -54.110  1.00 94.55           C  
ATOM   2531  HB  VAL A 161      34.032   4.983 -55.049  1.00 94.55           H  
ATOM   2532  O   VAL A 161      36.247   3.880 -53.472  1.00 94.55           O  
ATOM   2533  CG1 VAL A 161      32.643   3.979 -53.758  1.00 94.55           C  
ATOM   2534 HG11 VAL A 161      33.253   3.076 -53.763  1.00 94.55           H  
ATOM   2535 HG12 VAL A 161      31.857   3.855 -54.502  1.00 94.55           H  
ATOM   2536 HG13 VAL A 161      32.195   4.112 -52.773  1.00 94.55           H  
ATOM   2537  CG2 VAL A 161      32.574   6.373 -54.323  1.00 94.55           C  
ATOM   2538 HG21 VAL A 161      32.050   6.603 -53.395  1.00 94.55           H  
ATOM   2539 HG22 VAL A 161      33.146   7.248 -54.634  1.00 94.55           H  
ATOM   2540 HG23 VAL A 161      31.850   6.140 -55.105  1.00 94.55           H  
ATOM   2541  N   ALA A 162      35.110   3.615 -51.564  1.00 94.30           N  
ATOM   2542  H   ALA A 162      34.413   4.007 -50.947  1.00 94.30           H  
ATOM   2543  CA  ALA A 162      35.731   2.361 -51.150  1.00 94.30           C  
ATOM   2544  HA  ALA A 162      36.277   1.914 -51.980  1.00 94.30           H  
ATOM   2545  C   ALA A 162      34.642   1.376 -50.704  1.00 94.30           C  
ATOM   2546  CB  ALA A 162      36.726   2.675 -50.028  1.00 94.30           C  
ATOM   2547  HB1 ALA A 162      36.209   3.119 -49.177  1.00 94.30           H  
ATOM   2548  HB2 ALA A 162      37.210   1.751 -49.712  1.00 94.30           H  
ATOM   2549  HB3 ALA A 162      37.486   3.370 -50.385  1.00 94.30           H  
ATOM   2550  O   ALA A 162      33.912   1.643 -49.757  1.00 94.30           O  
ATOM   2551  N   LEU A 163      34.486   0.236 -51.374  1.00 91.65           N  
ATOM   2552  H   LEU A 163      35.149  -0.002 -52.097  1.00 91.65           H  
ATOM   2553  CA  LEU A 163      33.429  -0.731 -51.049  1.00 91.65           C  
ATOM   2554  HA  LEU A 163      32.798  -0.354 -50.245  1.00 91.65           H  
ATOM   2555  C   LEU A 163      34.068  -2.020 -50.531  1.00 91.65           C  
ATOM   2556  CB  LEU A 163      32.520  -0.956 -52.274  1.00 91.65           C  
ATOM   2557  HB2 LEU A 163      33.133  -1.343 -53.087  1.00 91.65           H  
ATOM   2558  HB3 LEU A 163      31.783  -1.720 -52.025  1.00 91.65           H  
ATOM   2559  O   LEU A 163      34.600  -2.798 -51.316  1.00 91.65           O  
ATOM   2560  CG  LEU A 163      31.779   0.300 -52.773  1.00 91.65           C  
ATOM   2561  HG  LEU A 163      32.507   1.081 -52.990  1.00 91.65           H  
ATOM   2562  CD1 LEU A 163      31.039  -0.019 -54.069  1.00 91.65           C  
ATOM   2563 HD11 LEU A 163      30.314  -0.815 -53.897  1.00 91.65           H  
ATOM   2564 HD12 LEU A 163      30.535   0.876 -54.433  1.00 91.65           H  
ATOM   2565 HD13 LEU A 163      31.752  -0.348 -54.825  1.00 91.65           H  
ATOM   2566  CD2 LEU A 163      30.765   0.847 -51.763  1.00 91.65           C  
ATOM   2567 HD21 LEU A 163      30.048   0.071 -51.497  1.00 91.65           H  
ATOM   2568 HD22 LEU A 163      30.236   1.695 -52.198  1.00 91.65           H  
ATOM   2569 HD23 LEU A 163      31.284   1.189 -50.868  1.00 91.65           H  
ATOM   2570  N   TYR A 164      34.021  -2.236 -49.211  1.00 89.73           N  
ATOM   2571  H   TYR A 164      33.573  -1.549 -48.621  1.00 89.73           H  
ATOM   2572  CA  TYR A 164      34.603  -3.396 -48.519  1.00 89.73           C  
ATOM   2573  HA  TYR A 164      34.559  -3.174 -47.452  1.00 89.73           H  
ATOM   2574  C   TYR A 164      36.098  -3.614 -48.820  1.00 89.73           C  
ATOM   2575  CB  TYR A 164      33.741  -4.648 -48.749  1.00 89.73           C  
ATOM   2576  HB2 TYR A 164      34.191  -5.483 -48.211  1.00 89.73           H  
ATOM   2577  HB3 TYR A 164      33.757  -4.905 -49.809  1.00 89.73           H  
ATOM   2578  O   TYR A 164      36.543  -4.742 -49.021  1.00 89.73           O  
ATOM   2579  CG  TYR A 164      32.303  -4.516 -48.291  1.00 89.73           C  
ATOM   2580  CD1 TYR A 164      31.959  -4.867 -46.973  1.00 89.73           C  
ATOM   2581  HD1 TYR A 164      32.711  -5.261 -46.306  1.00 89.73           H  
ATOM   2582  CD2 TYR A 164      31.307  -4.070 -49.181  1.00 89.73           C  
ATOM   2583  HD2 TYR A 164      31.568  -3.808 -50.196  1.00 89.73           H  
ATOM   2584  CE1 TYR A 164      30.628  -4.763 -46.536  1.00 89.73           C  
ATOM   2585  HE1 TYR A 164      30.397  -5.047 -45.520  1.00 89.73           H  
ATOM   2586  CE2 TYR A 164      29.971  -3.971 -48.747  1.00 89.73           C  
ATOM   2587  HE2 TYR A 164      29.196  -3.633 -49.418  1.00 89.73           H  
ATOM   2588  OH  TYR A 164      28.313  -4.281 -47.067  1.00 89.73           O  
ATOM   2589  HH  TYR A 164      28.103  -4.671 -46.216  1.00 89.73           H  
ATOM   2590  CZ  TYR A 164      29.623  -4.324 -47.428  1.00 89.73           C  
ATOM   2591  N   SER A 165      36.865  -2.520 -48.888  1.00 89.21           N  
ATOM   2592  H   SER A 165      36.402  -1.624 -48.824  1.00 89.21           H  
ATOM   2593  CA  SER A 165      38.279  -2.524 -49.296  1.00 89.21           C  
ATOM   2594  HA  SER A 165      38.624  -3.554 -49.386  1.00 89.21           H  
ATOM   2595  C   SER A 165      39.234  -1.834 -48.312  1.00 89.21           C  
ATOM   2596  CB  SER A 165      38.393  -1.876 -50.680  1.00 89.21           C  
ATOM   2597  HB2 SER A 165      39.408  -1.991 -51.061  1.00 89.21           H  
ATOM   2598  HB3 SER A 165      37.703  -2.366 -51.367  1.00 89.21           H  
ATOM   2599  O   SER A 165      40.428  -1.774 -48.593  1.00 89.21           O  
ATOM   2600  OG  SER A 165      38.070  -0.501 -50.590  1.00 89.21           O  
ATOM   2601  HG  SER A 165      38.845  -0.040 -50.262  1.00 89.21           H  
ATOM   2602  N   LEU A 166      38.734  -1.268 -47.203  1.00 92.63           N  
ATOM   2603  H   LEU A 166      37.746  -1.370 -47.018  1.00 92.63           H  
ATOM   2604  CA  LEU A 166      39.560  -0.565 -46.202  1.00 92.63           C  
ATOM   2605  HA  LEU A 166      40.561  -0.426 -46.608  1.00 92.63           H  
ATOM   2606  C   LEU A 166      39.777  -1.367 -44.908  1.00 92.63           C  
ATOM   2607  CB  LEU A 166      39.011   0.843 -45.880  1.00 92.63           C  
ATOM   2608  HB2 LEU A 166      39.720   1.333 -45.213  1.00 92.63           H  
ATOM   2609  HB3 LEU A 166      38.077   0.748 -45.327  1.00 92.63           H  
ATOM   2610  O   LEU A 166      40.453  -0.874 -44.013  1.00 92.63           O  
ATOM   2611  CG  LEU A 166      38.754   1.785 -47.060  1.00 92.63           C  
ATOM   2612  HG  LEU A 166      37.972   1.351 -47.683  1.00 92.63           H  
ATOM   2613  CD1 LEU A 166      38.268   3.134 -46.532  1.00 92.63           C  
ATOM   2614 HD11 LEU A 166      37.917   3.753 -47.358  1.00 92.63           H  
ATOM   2615 HD12 LEU A 166      39.079   3.648 -46.016  1.00 92.63           H  
ATOM   2616 HD13 LEU A 166      37.457   2.985 -45.819  1.00 92.63           H  
ATOM   2617  CD2 LEU A 166      40.001   2.035 -47.909  1.00 92.63           C  
ATOM   2618 HD21 LEU A 166      40.348   1.101 -48.351  1.00 92.63           H  
ATOM   2619 HD22 LEU A 166      40.792   2.450 -47.284  1.00 92.63           H  
ATOM   2620 HD23 LEU A 166      39.769   2.742 -48.705  1.00 92.63           H  
ATOM   2621  N   HIS A 167      39.235  -2.587 -44.799  1.00 89.74           N  
ATOM   2622  H   HIS A 167      38.693  -2.952 -45.569  1.00 89.74           H  
ATOM   2623  CA  HIS A 167      39.311  -3.416 -43.584  1.00 89.74           C  
ATOM   2624  HA  HIS A 167      38.825  -2.896 -42.759  1.00 89.74           H  
ATOM   2625  C   HIS A 167      40.731  -3.734 -43.107  1.00 89.74           C  
ATOM   2626  CB  HIS A 167      38.587  -4.739 -43.837  1.00 89.74           C  
ATOM   2627  HB2 HIS A 167      38.778  -5.381 -42.977  1.00 89.74           H  
ATOM   2628  HB3 HIS A 167      38.990  -5.224 -44.726  1.00 89.74           H  
ATOM   2629  O   HIS A 167      40.911  -4.028 -41.933  1.00 89.74           O  
ATOM   2630  CG  HIS A 167      37.100  -4.598 -43.962  1.00 89.74           C  
ATOM   2631  CD2 HIS A 167      36.254  -4.540 -42.901  1.00 89.74           C  
ATOM   2632  HD2 HIS A 167      36.541  -4.579 -41.861  1.00 89.74           H  
ATOM   2633  ND1 HIS A 167      36.367  -4.446 -45.142  1.00 89.74           N  
ATOM   2634  CE1 HIS A 167      35.091  -4.332 -44.748  1.00 89.74           C  
ATOM   2635  HE1 HIS A 167      34.265  -4.176 -45.425  1.00 89.74           H  
ATOM   2636  NE2 HIS A 167      34.998  -4.358 -43.406  1.00 89.74           N  
ATOM   2637  HE2 HIS A 167      34.180  -4.250 -42.823  1.00 89.74           H  
ATOM   2638  N   ASP A 168      41.714  -3.652 -44.002  1.00 85.89           N  
ATOM   2639  H   ASP A 168      41.462  -3.460 -44.961  1.00 85.89           H  
ATOM   2640  CA  ASP A 168      43.117  -3.973 -43.724  1.00 85.89           C  
ATOM   2641  HA  ASP A 168      43.176  -4.507 -42.776  1.00 85.89           H  
ATOM   2642  C   ASP A 168      43.996  -2.711 -43.584  1.00 85.89           C  
ATOM   2643  CB  ASP A 168      43.640  -4.923 -44.814  1.00 85.89           C  
ATOM   2644  HB2 ASP A 168      44.631  -5.278 -44.531  1.00 85.89           H  
ATOM   2645  HB3 ASP A 168      43.739  -4.361 -45.743  1.00 85.89           H  
ATOM   2646  O   ASP A 168      45.224  -2.798 -43.557  1.00 85.89           O  
ATOM   2647  CG  ASP A 168      42.739  -6.144 -45.060  1.00 85.89           C  
ATOM   2648  OD1 ASP A 168      42.233  -6.740 -44.082  1.00 85.89           O  
ATOM   2649  OD2 ASP A 168      42.532  -6.459 -46.255  1.00 85.89           O  
ATOM   2650  N   LEU A 169      43.386  -1.519 -43.535  1.00 90.28           N  
ATOM   2651  H   LEU A 169      42.377  -1.508 -43.509  1.00 90.28           H  
ATOM   2652  CA  LEU A 169      44.073  -0.239 -43.354  1.00 90.28           C  
ATOM   2653  HA  LEU A 169      45.147  -0.407 -43.276  1.00 90.28           H  
ATOM   2654  C   LEU A 169      43.633   0.418 -42.047  1.00 90.28           C  
ATOM   2655  CB  LEU A 169      43.801   0.694 -44.548  1.00 90.28           C  
ATOM   2656  HB2 LEU A 169      42.722   0.794 -44.665  1.00 90.28           H  
ATOM   2657  HB3 LEU A 169      44.200   1.680 -44.310  1.00 90.28           H  
ATOM   2658  O   LEU A 169      42.441   0.483 -41.745  1.00 90.28           O  
ATOM   2659  CG  LEU A 169      44.410   0.235 -45.885  1.00 90.28           C  
ATOM   2660  HG  LEU A 169      44.053  -0.764 -46.132  1.00 90.28           H  
ATOM   2661  CD1 LEU A 169      43.971   1.189 -47.000  1.00 90.28           C  
ATOM   2662 HD11 LEU A 169      42.883   1.179 -47.070  1.00 90.28           H  
ATOM   2663 HD12 LEU A 169      44.313   2.200 -46.780  1.00 90.28           H  
ATOM   2664 HD13 LEU A 169      44.389   0.858 -47.951  1.00 90.28           H  
ATOM   2665  CD2 LEU A 169      45.941   0.227 -45.848  1.00 90.28           C  
ATOM   2666 HD21 LEU A 169      46.282  -0.550 -45.164  1.00 90.28           H  
ATOM   2667 HD22 LEU A 169      46.336   0.003 -46.839  1.00 90.28           H  
ATOM   2668 HD23 LEU A 169      46.315   1.193 -45.508  1.00 90.28           H  
ATOM   2669  N   TRP A 170      44.592   0.970 -41.303  1.00 91.49           N  
ATOM   2670  H   TRP A 170      45.552   0.926 -41.613  1.00 91.49           H  
ATOM   2671  CA  TRP A 170      44.281   1.800 -40.142  1.00 91.49           C  
ATOM   2672  HA  TRP A 170      43.582   1.249 -39.514  1.00 91.49           H  
ATOM   2673  C   TRP A 170      43.633   3.117 -40.593  1.00 91.49           C  
ATOM   2674  CB  TRP A 170      45.549   2.066 -39.324  1.00 91.49           C  
ATOM   2675  HB2 TRP A 170      45.343   2.872 -38.621  1.00 91.49           H  
ATOM   2676  HB3 TRP A 170      46.347   2.413 -39.981  1.00 91.49           H  
ATOM   2677  O   TRP A 170      44.054   3.670 -41.614  1.00 91.49           O  
ATOM   2678  CG  TRP A 170      46.023   0.890 -38.532  1.00 91.49           C  
ATOM   2679  CD1 TRP A 170      46.720  -0.170 -39.003  1.00 91.49           C  
ATOM   2680  HD1 TRP A 170      47.031  -0.291 -40.031  1.00 91.49           H  
ATOM   2681  CD2 TRP A 170      45.754   0.603 -37.128  1.00 91.49           C  
ATOM   2682  CE2 TRP A 170      46.303  -0.675 -36.816  1.00 91.49           C  
ATOM   2683  CE3 TRP A 170      45.076   1.288 -36.096  1.00 91.49           C  
ATOM   2684  HE3 TRP A 170      44.635   2.255 -36.291  1.00 91.49           H  
ATOM   2685  NE1 TRP A 170      46.885  -1.099 -37.992  1.00 91.49           N  
ATOM   2686  HE1 TRP A 170      47.246  -2.032 -38.136  1.00 91.49           H  
ATOM   2687  CH2 TRP A 170      45.485  -0.554 -34.545  1.00 91.49           C  
ATOM   2688  HH2 TRP A 170      45.352  -0.999 -33.570  1.00 91.49           H  
ATOM   2689  CZ2 TRP A 170      46.165  -1.260 -35.550  1.00 91.49           C  
ATOM   2690  HZ2 TRP A 170      46.541  -2.253 -35.356  1.00 91.49           H  
ATOM   2691  CZ3 TRP A 170      44.953   0.720 -34.814  1.00 91.49           C  
ATOM   2692  HZ3 TRP A 170      44.427   1.250 -34.034  1.00 91.49           H  
ATOM   2693  N   PRO A 171      42.683   3.686 -39.825  1.00 90.51           N  
ATOM   2694  CA  PRO A 171      42.078   4.979 -40.151  1.00 90.51           C  
ATOM   2695  HA  PRO A 171      41.444   4.852 -41.029  1.00 90.51           H  
ATOM   2696  C   PRO A 171      43.117   6.078 -40.443  1.00 90.51           C  
ATOM   2697  CB  PRO A 171      41.195   5.318 -38.943  1.00 90.51           C  
ATOM   2698  HB2 PRO A 171      41.768   5.859 -38.190  1.00 90.51           H  
ATOM   2699  HB3 PRO A 171      40.318   5.893 -39.239  1.00 90.51           H  
ATOM   2700  O   PRO A 171      42.987   6.810 -41.424  1.00 90.51           O  
ATOM   2701  CG  PRO A 171      40.803   3.950 -38.387  1.00 90.51           C  
ATOM   2702  HG2 PRO A 171      40.566   3.995 -37.324  1.00 90.51           H  
ATOM   2703  HG3 PRO A 171      39.956   3.557 -38.950  1.00 90.51           H  
ATOM   2704  CD  PRO A 171      42.037   3.093 -38.658  1.00 90.51           C  
ATOM   2705  HD2 PRO A 171      42.711   3.134 -37.803  1.00 90.51           H  
ATOM   2706  HD3 PRO A 171      41.727   2.066 -38.848  1.00 90.51           H  
ATOM   2707  N   ALA A 172      44.199   6.136 -39.654  1.00 88.24           N  
ATOM   2708  H   ALA A 172      44.238   5.514 -38.859  1.00 88.24           H  
ATOM   2709  CA  ALA A 172      45.312   7.071 -39.850  1.00 88.24           C  
ATOM   2710  HA  ALA A 172      44.934   8.092 -39.799  1.00 88.24           H  
ATOM   2711  C   ALA A 172      46.004   6.913 -41.219  1.00 88.24           C  
ATOM   2712  CB  ALA A 172      46.305   6.885 -38.696  1.00 88.24           C  
ATOM   2713  HB1 ALA A 172      46.723   5.878 -38.716  1.00 88.24           H  
ATOM   2714  HB2 ALA A 172      47.115   7.608 -38.795  1.00 88.24           H  
ATOM   2715  HB3 ALA A 172      45.805   7.055 -37.742  1.00 88.24           H  
ATOM   2716  O   ALA A 172      46.286   7.910 -41.885  1.00 88.24           O  
ATOM   2717  N   ASP A 173      46.219   5.674 -41.677  1.00 90.04           N  
ATOM   2718  H   ASP A 173      45.873   4.891 -41.141  1.00 90.04           H  
ATOM   2719  CA  ASP A 173      46.842   5.395 -42.977  1.00 90.04           C  
ATOM   2720  HA  ASP A 173      47.758   5.980 -43.061  1.00 90.04           H  
ATOM   2721  C   ASP A 173      45.911   5.807 -44.143  1.00 90.04           C  
ATOM   2722  CB  ASP A 173      47.212   3.897 -43.084  1.00 90.04           C  
ATOM   2723  HB2 ASP A 173      46.299   3.306 -43.016  1.00 90.04           H  
ATOM   2724  HB3 ASP A 173      47.633   3.723 -44.074  1.00 90.04           H  
ATOM   2725  O   ASP A 173      46.375   6.212 -45.213  1.00 90.04           O  
ATOM   2726  CG  ASP A 173      48.224   3.366 -42.047  1.00 90.04           C  
ATOM   2727  OD1 ASP A 173      49.132   4.102 -41.600  1.00 90.04           O  
ATOM   2728  OD2 ASP A 173      48.139   2.164 -41.704  1.00 90.04           O  
ATOM   2729  N   VAL A 174      44.587   5.739 -43.941  1.00 92.41           N  
ATOM   2730  H   VAL A 174      44.272   5.398 -43.044  1.00 92.41           H  
ATOM   2731  CA  VAL A 174      43.575   6.198 -44.911  1.00 92.41           C  
ATOM   2732  HA  VAL A 174      43.851   5.821 -45.896  1.00 92.41           H  
ATOM   2733  C   VAL A 174      43.556   7.723 -45.019  1.00 92.41           C  
ATOM   2734  CB  VAL A 174      42.179   5.638 -44.565  1.00 92.41           C  
ATOM   2735  HB  VAL A 174      41.927   5.887 -43.534  1.00 92.41           H  
ATOM   2736  O   VAL A 174      43.484   8.233 -46.136  1.00 92.41           O  
ATOM   2737  CG1 VAL A 174      41.049   6.170 -45.458  1.00 92.41           C  
ATOM   2738 HG11 VAL A 174      40.100   5.760 -45.112  1.00 92.41           H  
ATOM   2739 HG12 VAL A 174      40.986   7.256 -45.397  1.00 92.41           H  
ATOM   2740 HG13 VAL A 174      41.196   5.862 -46.493  1.00 92.41           H  
ATOM   2741  CG2 VAL A 174      42.178   4.112 -44.715  1.00 92.41           C  
ATOM   2742 HG21 VAL A 174      42.536   3.828 -45.704  1.00 92.41           H  
ATOM   2743 HG22 VAL A 174      41.168   3.725 -44.580  1.00 92.41           H  
ATOM   2744 HG23 VAL A 174      42.821   3.666 -43.955  1.00 92.41           H  
ATOM   2745  N   ALA A 175      43.679   8.457 -43.908  1.00 90.22           N  
ATOM   2746  H   ALA A 175      43.719   7.986 -43.015  1.00 90.22           H  
ATOM   2747  CA  ALA A 175      43.760   9.921 -43.933  1.00 90.22           C  
ATOM   2748  HA  ALA A 175      42.880  10.313 -44.442  1.00 90.22           H  
ATOM   2749  C   ALA A 175      44.994  10.422 -44.702  1.00 90.22           C  
ATOM   2750  CB  ALA A 175      43.752  10.449 -42.499  1.00 90.22           C  
ATOM   2751  HB1 ALA A 175      43.870  11.533 -42.508  1.00 90.22           H  
ATOM   2752  HB2 ALA A 175      44.564  10.006 -41.921  1.00 90.22           H  
ATOM   2753  HB3 ALA A 175      42.792  10.213 -42.041  1.00 90.22           H  
ATOM   2754  O   ALA A 175      44.884  11.319 -45.540  1.00 90.22           O  
ATOM   2755  N   GLU A 176      46.154   9.790 -44.502  1.00 88.66           N  
ATOM   2756  H   GLU A 176      46.205   9.094 -43.772  1.00 88.66           H  
ATOM   2757  CA  GLU A 176      47.368  10.107 -45.266  1.00 88.66           C  
ATOM   2758  HA  GLU A 176      47.586  11.170 -45.169  1.00 88.66           H  
ATOM   2759  C   GLU A 176      47.208   9.810 -46.764  1.00 88.66           C  
ATOM   2760  CB  GLU A 176      48.553   9.306 -44.715  1.00 88.66           C  
ATOM   2761  HB2 GLU A 176      48.284   8.252 -44.648  1.00 88.66           H  
ATOM   2762  HB3 GLU A 176      49.388   9.409 -45.409  1.00 88.66           H  
ATOM   2763  O   GLU A 176      47.666  10.579 -47.614  1.00 88.66           O  
ATOM   2764  CG  GLU A 176      48.995   9.821 -43.340  1.00 88.66           C  
ATOM   2765  HG2 GLU A 176      49.263  10.873 -43.435  1.00 88.66           H  
ATOM   2766  HG3 GLU A 176      48.159   9.753 -42.643  1.00 88.66           H  
ATOM   2767  CD  GLU A 176      50.192   9.054 -42.764  1.00 88.66           C  
ATOM   2768  OE1 GLU A 176      50.482   9.301 -41.568  1.00 88.66           O  
ATOM   2769  OE2 GLU A 176      50.837   8.279 -43.510  1.00 88.66           O  
ATOM   2770  N   ALA A 177      46.534   8.710 -47.109  1.00 91.22           N  
ATOM   2771  H   ALA A 177      46.197   8.101 -46.376  1.00 91.22           H  
ATOM   2772  CA  ALA A 177      46.231   8.381 -48.496  1.00 91.22           C  
ATOM   2773  HA  ALA A 177      47.156   8.423 -49.072  1.00 91.22           H  
ATOM   2774  C   ALA A 177      45.265   9.398 -49.129  1.00 91.22           C  
ATOM   2775  CB  ALA A 177      45.700   6.947 -48.549  1.00 91.22           C  
ATOM   2776  HB1 ALA A 177      46.428   6.267 -48.108  1.00 91.22           H  
ATOM   2777  HB2 ALA A 177      44.774   6.877 -47.979  1.00 91.22           H  
ATOM   2778  HB3 ALA A 177      45.510   6.665 -49.584  1.00 91.22           H  
ATOM   2779  O   ALA A 177      45.527   9.880 -50.232  1.00 91.22           O  
ATOM   2780  N   MET A 178      44.200   9.789 -48.422  1.00 93.30           N  
ATOM   2781  H   MET A 178      44.048   9.369 -47.516  1.00 93.30           H  
ATOM   2782  CA  MET A 178      43.269  10.833 -48.868  1.00 93.30           C  
ATOM   2783  HA  MET A 178      42.813  10.527 -49.809  1.00 93.30           H  
ATOM   2784  C   MET A 178      43.986  12.161 -49.125  1.00 93.30           C  
ATOM   2785  CB  MET A 178      42.162  11.043 -47.827  1.00 93.30           C  
ATOM   2786  HB2 MET A 178      41.660  11.985 -48.044  1.00 93.30           H  
ATOM   2787  HB3 MET A 178      42.593  11.113 -46.828  1.00 93.30           H  
ATOM   2788  O   MET A 178      43.793  12.754 -50.188  1.00 93.30           O  
ATOM   2789  CG  MET A 178      41.125   9.918 -47.855  1.00 93.30           C  
ATOM   2790  HG2 MET A 178      40.691   9.865 -48.853  1.00 93.30           H  
ATOM   2791  HG3 MET A 178      41.622   8.970 -47.649  1.00 93.30           H  
ATOM   2792  SD  MET A 178      39.782  10.120 -46.659  1.00 93.30           S  
ATOM   2793  CE  MET A 178      38.991  11.622 -47.306  1.00 93.30           C  
ATOM   2794  HE1 MET A 178      39.658  12.477 -47.197  1.00 93.30           H  
ATOM   2795  HE2 MET A 178      38.081  11.823 -46.741  1.00 93.30           H  
ATOM   2796  HE3 MET A 178      38.737  11.487 -48.358  1.00 93.30           H  
ATOM   2797  N   ALA A 179      44.866  12.584 -48.212  1.00 89.66           N  
ATOM   2798  H   ALA A 179      44.950  12.072 -47.345  1.00 89.66           H  
ATOM   2799  CA  ALA A 179      45.667  13.795 -48.374  1.00 89.66           C  
ATOM   2800  HA  ALA A 179      44.993  14.643 -48.499  1.00 89.66           H  
ATOM   2801  C   ALA A 179      46.563  13.728 -49.622  1.00 89.66           C  
ATOM   2802  CB  ALA A 179      46.482  14.015 -47.095  1.00 89.66           C  
ATOM   2803  HB1 ALA A 179      47.150  13.172 -46.917  1.00 89.66           H  
ATOM   2804  HB2 ALA A 179      45.806  14.120 -46.247  1.00 89.66           H  
ATOM   2805  HB3 ALA A 179      47.072  14.927 -47.187  1.00 89.66           H  
ATOM   2806  O   ALA A 179      46.617  14.682 -50.396  1.00 89.66           O  
ATOM   2807  N   ARG A 180      47.201  12.578 -49.888  1.00 91.01           N  
ATOM   2808  H   ARG A 180      47.128  11.834 -49.209  1.00 91.01           H  
ATOM   2809  CA  ARG A 180      48.036  12.378 -51.088  1.00 91.01           C  
ATOM   2810  HA  ARG A 180      48.765  13.187 -51.127  1.00 91.01           H  
ATOM   2811  C   ARG A 180      47.245  12.450 -52.395  1.00 91.01           C  
ATOM   2812  CB  ARG A 180      48.766  11.035 -50.970  1.00 91.01           C  
ATOM   2813  HB2 ARG A 180      49.126  10.935 -49.946  1.00 91.01           H  
ATOM   2814  HB3 ARG A 180      48.075  10.217 -51.179  1.00 91.01           H  
ATOM   2815  O   ARG A 180      47.780  12.874 -53.415  1.00 91.01           O  
ATOM   2816  CG  ARG A 180      49.965  10.969 -51.931  1.00 91.01           C  
ATOM   2817  HG2 ARG A 180      49.624  11.094 -52.959  1.00 91.01           H  
ATOM   2818  HG3 ARG A 180      50.647  11.786 -51.695  1.00 91.01           H  
ATOM   2819  CD  ARG A 180      50.738   9.649 -51.850  1.00 91.01           C  
ATOM   2820  HD2 ARG A 180      51.648   9.747 -52.443  1.00 91.01           H  
ATOM   2821  HD3 ARG A 180      50.142   8.862 -52.311  1.00 91.01           H  
ATOM   2822  NE  ARG A 180      51.101   9.296 -50.462  1.00 91.01           N  
ATOM   2823  HE  ARG A 180      51.840   9.828 -50.024  1.00 91.01           H  
ATOM   2824  NH1 ARG A 180      49.504   7.689 -50.177  1.00 91.01           N  
ATOM   2825 HH11 ARG A 180      49.260   6.833 -49.699  1.00 91.01           H  
ATOM   2826 HH12 ARG A 180      49.118   7.893 -51.088  1.00 91.01           H  
ATOM   2827  NH2 ARG A 180      50.911   8.127 -48.507  1.00 91.01           N  
ATOM   2828 HH21 ARG A 180      50.389   7.477 -47.938  1.00 91.01           H  
ATOM   2829 HH22 ARG A 180      51.603   8.709 -48.056  1.00 91.01           H  
ATOM   2830  CZ  ARG A 180      50.509   8.376 -49.723  1.00 91.01           C  
ATOM   2831  N   HIS A 181      45.982  12.038 -52.364  1.00 92.85           N  
ATOM   2832  H   HIS A 181      45.636  11.655 -51.496  1.00 92.85           H  
ATOM   2833  CA  HIS A 181      45.064  12.118 -53.497  1.00 92.85           C  
ATOM   2834  HA  HIS A 181      45.625  11.974 -54.420  1.00 92.85           H  
ATOM   2835  C   HIS A 181      44.371  13.488 -53.630  1.00 92.85           C  
ATOM   2836  CB  HIS A 181      44.055  10.969 -53.372  1.00 92.85           C  
ATOM   2837  HB2 HIS A 181      43.219  11.173 -54.042  1.00 92.85           H  
ATOM   2838  HB3 HIS A 181      43.667  10.921 -52.355  1.00 92.85           H  
ATOM   2839  O   HIS A 181      43.672  13.709 -54.619  1.00 92.85           O  
ATOM   2840  CG  HIS A 181      44.619   9.628 -53.768  1.00 92.85           C  
ATOM   2841  CD2 HIS A 181      44.849   8.525 -52.989  1.00 92.85           C  
ATOM   2842  HD2 HIS A 181      44.688   8.449 -51.924  1.00 92.85           H  
ATOM   2843  ND1 HIS A 181      44.858   9.249 -55.059  1.00 92.85           N  
ATOM   2844  HD1 HIS A 181      44.670   9.829 -55.864  1.00 92.85           H  
ATOM   2845  CE1 HIS A 181      45.199   7.959 -55.075  1.00 92.85           C  
ATOM   2846  HE1 HIS A 181      45.342   7.374 -55.971  1.00 92.85           H  
ATOM   2847  NE2 HIS A 181      45.203   7.462 -53.835  1.00 92.85           N  
ATOM   2848  N   GLY A 182      44.539  14.405 -52.670  1.00 90.58           N  
ATOM   2849  H   GLY A 182      45.139  14.192 -51.886  1.00 90.58           H  
ATOM   2850  CA  GLY A 182      43.793  15.667 -52.632  1.00 90.58           C  
ATOM   2851  HA2 GLY A 182      43.945  16.211 -53.563  1.00 90.58           H  
ATOM   2852  HA3 GLY A 182      44.170  16.270 -51.806  1.00 90.58           H  
ATOM   2853  C   GLY A 182      42.286  15.470 -52.425  1.00 90.58           C  
ATOM   2854  O   GLY A 182      41.492  16.279 -52.902  1.00 90.58           O  
ATOM   2855  N   MET A 183      41.889  14.381 -51.757  1.00 93.35           N  
ATOM   2856  H   MET A 183      42.598  13.798 -51.333  1.00 93.35           H  
ATOM   2857  CA  MET A 183      40.487  14.060 -51.494  1.00 93.35           C  
ATOM   2858  HA  MET A 183      39.907  14.254 -52.397  1.00 93.35           H  
ATOM   2859  C   MET A 183      39.927  14.934 -50.379  1.00 93.35           C  
ATOM   2860  CB  MET A 183      40.314  12.584 -51.112  1.00 93.35           C  
ATOM   2861  HB2 MET A 183      41.014  12.331 -50.316  1.00 93.35           H  
ATOM   2862  HB3 MET A 183      39.301  12.429 -50.741  1.00 93.35           H  
ATOM   2863  O   MET A 183      40.479  14.985 -49.283  1.00 93.35           O  
ATOM   2864  CG  MET A 183      40.530  11.651 -52.296  1.00 93.35           C  
ATOM   2865  HG2 MET A 183      39.763  11.868 -53.040  1.00 93.35           H  
ATOM   2866  HG3 MET A 183      41.506  11.856 -52.736  1.00 93.35           H  
ATOM   2867  SD  MET A 183      40.418   9.894 -51.876  1.00 93.35           S  
ATOM   2868  CE  MET A 183      40.653   9.243 -53.540  1.00 93.35           C  
ATOM   2869  HE1 MET A 183      39.964   9.752 -54.214  1.00 93.35           H  
ATOM   2870  HE2 MET A 183      41.679   9.424 -53.861  1.00 93.35           H  
ATOM   2871  HE3 MET A 183      40.449   8.172 -53.537  1.00 93.35           H  
ATOM   2872  N   THR A 184      38.775  15.547 -50.628  1.00 92.89           N  
ATOM   2873  H   THR A 184      38.363  15.457 -51.546  1.00 92.89           H  
ATOM   2874  CA  THR A 184      37.982  16.220 -49.596  1.00 92.89           C  
ATOM   2875  HA  THR A 184      38.646  16.592 -48.815  1.00 92.89           H  
ATOM   2876  C   THR A 184      37.005  15.255 -48.933  1.00 92.89           C  
ATOM   2877  CB  THR A 184      37.226  17.425 -50.172  1.00 92.89           C  
ATOM   2878  HB  THR A 184      36.654  17.897 -49.373  1.00 92.89           H  
ATOM   2879  O   THR A 184      36.690  15.427 -47.757  1.00 92.89           O  
ATOM   2880  CG2 THR A 184      38.173  18.466 -50.767  1.00 92.89           C  
ATOM   2881 HG21 THR A 184      38.721  18.049 -51.612  1.00 92.89           H  
ATOM   2882 HG22 THR A 184      38.884  18.789 -50.007  1.00 92.89           H  
ATOM   2883 HG23 THR A 184      37.602  19.331 -51.104  1.00 92.89           H  
ATOM   2884  OG1 THR A 184      36.339  17.015 -51.186  1.00 92.89           O  
ATOM   2885  HG1 THR A 184      36.213  17.750 -51.792  1.00 92.89           H  
ATOM   2886  N   ARG A 185      36.527  14.233 -49.664  1.00 94.26           N  
ATOM   2887  H   ARG A 185      36.814  14.191 -50.632  1.00 94.26           H  
ATOM   2888  CA  ARG A 185      35.506  13.278 -49.198  1.00 94.26           C  
ATOM   2889  HA  ARG A 185      35.514  13.265 -48.108  1.00 94.26           H  
ATOM   2890  C   ARG A 185      35.775  11.855 -49.685  1.00 94.26           C  
ATOM   2891  CB  ARG A 185      34.114  13.740 -49.661  1.00 94.26           C  
ATOM   2892  HB2 ARG A 185      33.377  12.995 -49.363  1.00 94.26           H  
ATOM   2893  HB3 ARG A 185      34.110  13.812 -50.749  1.00 94.26           H  
ATOM   2894  O   ARG A 185      36.109  11.651 -50.848  1.00 94.26           O  
ATOM   2895  CG  ARG A 185      33.716  15.098 -49.062  1.00 94.26           C  
ATOM   2896  HG2 ARG A 185      34.444  15.856 -49.350  1.00 94.26           H  
ATOM   2897  HG3 ARG A 185      33.687  15.024 -47.975  1.00 94.26           H  
ATOM   2898  CD  ARG A 185      32.354  15.549 -49.586  1.00 94.26           C  
ATOM   2899  HD2 ARG A 185      32.378  15.509 -50.675  1.00 94.26           H  
ATOM   2900  HD3 ARG A 185      31.586  14.870 -49.217  1.00 94.26           H  
ATOM   2901  NE  ARG A 185      32.065  16.926 -49.148  1.00 94.26           N  
ATOM   2902  HE  ARG A 185      32.659  17.293 -48.418  1.00 94.26           H  
ATOM   2903  NH1 ARG A 185      30.317  17.334 -50.573  1.00 94.26           N  
ATOM   2904 HH11 ARG A 185      29.662  17.982 -50.987  1.00 94.26           H  
ATOM   2905 HH12 ARG A 185      30.440  16.405 -50.948  1.00 94.26           H  
ATOM   2906  NH2 ARG A 185      31.031  18.952 -49.206  1.00 94.26           N  
ATOM   2907 HH21 ARG A 185      31.667  19.284 -48.495  1.00 94.26           H  
ATOM   2908 HH22 ARG A 185      30.343  19.579 -49.597  1.00 94.26           H  
ATOM   2909  CZ  ARG A 185      31.142  17.729 -49.642  1.00 94.26           C  
ATOM   2910  N   LEU A 186      35.554  10.853 -48.839  1.00 95.58           N  
ATOM   2911  H   LEU A 186      35.354  11.092 -47.878  1.00 95.58           H  
ATOM   2912  CA  LEU A 186      35.617   9.432 -49.198  1.00 95.58           C  
ATOM   2913  HA  LEU A 186      35.550   9.335 -50.281  1.00 95.58           H  
ATOM   2914  C   LEU A 186      34.424   8.679 -48.594  1.00 95.58           C  
ATOM   2915  CB  LEU A 186      36.991   8.874 -48.767  1.00 95.58           C  
ATOM   2916  HB2 LEU A 186      37.754   9.318 -49.407  1.00 95.58           H  
ATOM   2917  HB3 LEU A 186      37.197   9.217 -47.753  1.00 95.58           H  
ATOM   2918  O   LEU A 186      34.243   8.669 -47.381  1.00 95.58           O  
ATOM   2919  CG  LEU A 186      37.155   7.342 -48.791  1.00 95.58           C  
ATOM   2920  HG  LEU A 186      36.397   6.876 -48.161  1.00 95.58           H  
ATOM   2921  CD1 LEU A 186      37.047   6.778 -50.204  1.00 95.58           C  
ATOM   2922 HD11 LEU A 186      37.763   7.275 -50.858  1.00 95.58           H  
ATOM   2923 HD12 LEU A 186      36.026   6.911 -50.561  1.00 95.58           H  
ATOM   2924 HD13 LEU A 186      37.260   5.709 -50.187  1.00 95.58           H  
ATOM   2925  CD2 LEU A 186      38.529   6.951 -48.252  1.00 95.58           C  
ATOM   2926 HD21 LEU A 186      38.646   7.334 -47.238  1.00 95.58           H  
ATOM   2927 HD22 LEU A 186      38.635   5.867 -48.233  1.00 95.58           H  
ATOM   2928 HD23 LEU A 186      39.312   7.382 -48.876  1.00 95.58           H  
ATOM   2929  N   TYR A 187      33.625   8.026 -49.443  1.00 95.54           N  
ATOM   2930  H   TYR A 187      33.829   8.090 -50.430  1.00 95.54           H  
ATOM   2931  CA  TYR A 187      32.533   7.141 -49.021  1.00 95.54           C  
ATOM   2932  HA  TYR A 187      32.168   7.454 -48.042  1.00 95.54           H  
ATOM   2933  C   TYR A 187      33.037   5.698 -48.913  1.00 95.54           C  
ATOM   2934  CB  TYR A 187      31.364   7.232 -50.014  1.00 95.54           C  
ATOM   2935  HB2 TYR A 187      30.631   6.469 -49.751  1.00 95.54           H  
ATOM   2936  HB3 TYR A 187      31.727   6.999 -51.015  1.00 95.54           H  
ATOM   2937  O   TYR A 187      33.355   5.086 -49.932  1.00 95.54           O  
ATOM   2938  CG  TYR A 187      30.661   8.574 -50.041  1.00 95.54           C  
ATOM   2939  CD1 TYR A 187      29.629   8.841 -49.121  1.00 95.54           C  
ATOM   2940  HD1 TYR A 187      29.359   8.094 -48.389  1.00 95.54           H  
ATOM   2941  CD2 TYR A 187      31.050   9.557 -50.972  1.00 95.54           C  
ATOM   2942  HD2 TYR A 187      31.855   9.359 -51.664  1.00 95.54           H  
ATOM   2943  CE1 TYR A 187      28.992  10.097 -49.119  1.00 95.54           C  
ATOM   2944  HE1 TYR A 187      28.237  10.319 -48.379  1.00 95.54           H  
ATOM   2945  CE2 TYR A 187      30.409  10.811 -50.980  1.00 95.54           C  
ATOM   2946  HE2 TYR A 187      30.711  11.579 -51.677  1.00 95.54           H  
ATOM   2947  OH  TYR A 187      28.816  12.317 -50.015  1.00 95.54           O  
ATOM   2948  HH  TYR A 187      28.290  12.452 -49.223  1.00 95.54           H  
ATOM   2949  CZ  TYR A 187      29.392  11.087 -50.044  1.00 95.54           C  
ATOM   2950  N   ALA A 188      33.091   5.140 -47.705  1.00 94.18           N  
ATOM   2951  H   ALA A 188      32.821   5.700 -46.909  1.00 94.18           H  
ATOM   2952  CA  ALA A 188      33.624   3.809 -47.430  1.00 94.18           C  
ATOM   2953  HA  ALA A 188      34.002   3.387 -48.361  1.00 94.18           H  
ATOM   2954  C   ALA A 188      32.565   2.858 -46.847  1.00 94.18           C  
ATOM   2955  CB  ALA A 188      34.831   3.948 -46.504  1.00 94.18           C  
ATOM   2956  HB1 ALA A 188      35.221   2.957 -46.272  1.00 94.18           H  
ATOM   2957  HB2 ALA A 188      35.604   4.544 -46.990  1.00 94.18           H  
ATOM   2958  HB3 ALA A 188      34.538   4.440 -45.576  1.00 94.18           H  
ATOM   2959  O   ALA A 188      32.020   3.138 -45.790  1.00 94.18           O  
ATOM   2960  N   ALA A 189      32.287   1.717 -47.480  1.00 93.84           N  
ATOM   2961  H   ALA A 189      32.797   1.515 -48.328  1.00 93.84           H  
ATOM   2962  CA  ALA A 189      31.433   0.668 -46.911  1.00 93.84           C  
ATOM   2963  HA  ALA A 189      30.778   1.123 -46.168  1.00 93.84           H  
ATOM   2964  C   ALA A 189      32.274  -0.413 -46.206  1.00 93.84           C  
ATOM   2965  CB  ALA A 189      30.516   0.088 -47.995  1.00 93.84           C  
ATOM   2966  HB1 ALA A 189      29.939   0.888 -48.460  1.00 93.84           H  
ATOM   2967  HB2 ALA A 189      31.108  -0.425 -48.753  1.00 93.84           H  
ATOM   2968  HB3 ALA A 189      29.829  -0.627 -47.543  1.00 93.84           H  
ATOM   2969  O   ALA A 189      33.192  -0.965 -46.814  1.00 93.84           O  
ATOM   2970  N   LEU A 190      31.955  -0.741 -44.952  1.00 92.64           N  
ATOM   2971  H   LEU A 190      31.196  -0.236 -44.517  1.00 92.64           H  
ATOM   2972  CA  LEU A 190      32.659  -1.724 -44.114  1.00 92.64           C  
ATOM   2973  HA  LEU A 190      33.255  -2.386 -44.742  1.00 92.64           H  
ATOM   2974  C   LEU A 190      31.645  -2.565 -43.320  1.00 92.64           C  
ATOM   2975  CB  LEU A 190      33.581  -0.974 -43.127  1.00 92.64           C  
ATOM   2976  HB2 LEU A 190      32.963  -0.259 -42.584  1.00 92.64           H  
ATOM   2977  HB3 LEU A 190      33.965  -1.679 -42.390  1.00 92.64           H  
ATOM   2978  O   LEU A 190      30.660  -2.014 -42.843  1.00 92.64           O  
ATOM   2979  CG  LEU A 190      34.774  -0.217 -43.747  1.00 92.64           C  
ATOM   2980  HG  LEU A 190      34.449   0.362 -44.612  1.00 92.64           H  
ATOM   2981  CD1 LEU A 190      35.354   0.758 -42.731  1.00 92.64           C  
ATOM   2982 HD11 LEU A 190      35.740   0.222 -41.864  1.00 92.64           H  
ATOM   2983 HD12 LEU A 190      36.162   1.339 -43.176  1.00 92.64           H  
ATOM   2984 HD13 LEU A 190      34.566   1.439 -42.409  1.00 92.64           H  
ATOM   2985  CD2 LEU A 190      35.889  -1.167 -44.166  1.00 92.64           C  
ATOM   2986 HD21 LEU A 190      36.144  -1.828 -43.338  1.00 92.64           H  
ATOM   2987 HD22 LEU A 190      35.576  -1.739 -45.039  1.00 92.64           H  
ATOM   2988 HD23 LEU A 190      36.786  -0.601 -44.418  1.00 92.64           H  
ATOM   2989  N   HIS A 191      31.869  -3.871 -43.107  1.00 89.77           N  
ATOM   2990  H   HIS A 191      32.640  -4.331 -43.569  1.00 89.77           H  
ATOM   2991  CA  HIS A 191      31.276  -4.537 -41.929  1.00 89.77           C  
ATOM   2992  HA  HIS A 191      30.282  -4.125 -41.758  1.00 89.77           H  
ATOM   2993  C   HIS A 191      32.077  -4.215 -40.670  1.00 89.77           C  
ATOM   2994  CB  HIS A 191      31.062  -6.049 -42.099  1.00 89.77           C  
ATOM   2995  HB2 HIS A 191      30.249  -6.194 -42.811  1.00 89.77           H  
ATOM   2996  HB3 HIS A 191      30.717  -6.459 -41.150  1.00 89.77           H  
ATOM   2997  O   HIS A 191      33.300  -4.207 -40.707  1.00 89.77           O  
ATOM   2998  CG  HIS A 191      32.220  -6.887 -42.569  1.00 89.77           C  
ATOM   2999  CD2 HIS A 191      33.546  -6.749 -42.281  1.00 89.77           C  
ATOM   3000  HD2 HIS A 191      34.035  -6.062 -41.606  1.00 89.77           H  
ATOM   3001  ND1 HIS A 191      32.059  -8.014 -43.370  1.00 89.77           N  
ATOM   3002  CE1 HIS A 191      33.286  -8.511 -43.552  1.00 89.77           C  
ATOM   3003  HE1 HIS A 191      33.513  -9.366 -44.171  1.00 89.77           H  
ATOM   3004  NE2 HIS A 191      34.192  -7.740 -42.952  1.00 89.77           N  
ATOM   3005  HE2 HIS A 191      35.191  -7.877 -43.009  1.00 89.77           H  
ATOM   3006  N   LEU A 192      31.389  -3.922 -39.578  1.00 91.40           N  
ATOM   3007  H   LEU A 192      30.381  -3.899 -39.644  1.00 91.40           H  
ATOM   3008  CA  LEU A 192      31.943  -3.634 -38.262  1.00 91.40           C  
ATOM   3009  HA  LEU A 192      32.954  -4.030 -38.171  1.00 91.40           H  
ATOM   3010  C   LEU A 192      31.027  -4.344 -37.247  1.00 91.40           C  
ATOM   3011  CB  LEU A 192      31.997  -2.106 -38.043  1.00 91.40           C  
ATOM   3012  HB2 LEU A 192      30.979  -1.719 -38.080  1.00 91.40           H  
ATOM   3013  HB3 LEU A 192      32.370  -1.926 -37.035  1.00 91.40           H  
ATOM   3014  O   LEU A 192      30.017  -3.771 -36.851  1.00 91.40           O  
ATOM   3015  CG  LEU A 192      32.856  -1.299 -39.038  1.00 91.40           C  
ATOM   3016  HG  LEU A 192      32.515  -1.488 -40.056  1.00 91.40           H  
ATOM   3017  CD1 LEU A 192      32.698   0.199 -38.767  1.00 91.40           C  
ATOM   3018 HD11 LEU A 192      33.060   0.431 -37.765  1.00 91.40           H  
ATOM   3019 HD12 LEU A 192      33.276   0.766 -39.497  1.00 91.40           H  
ATOM   3020 HD13 LEU A 192      31.648   0.479 -38.851  1.00 91.40           H  
ATOM   3021  CD2 LEU A 192      34.346  -1.628 -38.942  1.00 91.40           C  
ATOM   3022 HD21 LEU A 192      34.516  -2.687 -39.137  1.00 91.40           H  
ATOM   3023 HD22 LEU A 192      34.901  -1.052 -39.683  1.00 91.40           H  
ATOM   3024 HD23 LEU A 192      34.724  -1.395 -37.946  1.00 91.40           H  
ATOM   3025  N   PRO A 193      31.271  -5.627 -36.931  1.00 89.03           N  
ATOM   3026  CA  PRO A 193      30.455  -6.385 -35.979  1.00 89.03           C  
ATOM   3027  HA  PRO A 193      29.399  -6.239 -36.207  1.00 89.03           H  
ATOM   3028  C   PRO A 193      30.733  -5.942 -34.525  1.00 89.03           C  
ATOM   3029  CB  PRO A 193      30.810  -7.854 -36.237  1.00 89.03           C  
ATOM   3030  HB2 PRO A 193      30.104  -8.278 -36.951  1.00 89.03           H  
ATOM   3031  HB3 PRO A 193      30.832  -8.444 -35.321  1.00 89.03           H  
ATOM   3032  O   PRO A 193      31.904  -5.788 -34.174  1.00 89.03           O  
ATOM   3033  CG  PRO A 193      32.202  -7.814 -36.862  1.00 89.03           C  
ATOM   3034  HG2 PRO A 193      32.360  -8.635 -37.560  1.00 89.03           H  
ATOM   3035  HG3 PRO A 193      32.952  -7.834 -36.071  1.00 89.03           H  
ATOM   3036  CD  PRO A 193      32.275  -6.468 -37.563  1.00 89.03           C  
ATOM   3037  HD2 PRO A 193      33.274  -6.049 -37.449  1.00 89.03           H  
ATOM   3038  HD3 PRO A 193      32.034  -6.595 -38.619  1.00 89.03           H  
ATOM   3039  N   PRO A 194      29.718  -5.743 -33.657  1.00 85.42           N  
ATOM   3040  CA  PRO A 194      29.926  -5.351 -32.259  1.00 85.42           C  
ATOM   3041  HA  PRO A 194      30.479  -4.413 -32.215  1.00 85.42           H  
ATOM   3042  C   PRO A 194      30.700  -6.394 -31.449  1.00 85.42           C  
ATOM   3043  CB  PRO A 194      28.526  -5.144 -31.664  1.00 85.42           C  
ATOM   3044  HB2 PRO A 194      28.247  -4.092 -31.717  1.00 85.42           H  
ATOM   3045  HB3 PRO A 194      28.459  -5.486 -30.631  1.00 85.42           H  
ATOM   3046  O   PRO A 194      31.378  -6.038 -30.489  1.00 85.42           O  
ATOM   3047  CG  PRO A 194      27.602  -5.945 -32.573  1.00 85.42           C  
ATOM   3048  HG2 PRO A 194      26.603  -5.510 -32.621  1.00 85.42           H  
ATOM   3049  HG3 PRO A 194      27.550  -6.971 -32.209  1.00 85.42           H  
ATOM   3050  CD  PRO A 194      28.299  -5.906 -33.930  1.00 85.42           C  
ATOM   3051  HD2 PRO A 194      27.937  -5.060 -34.513  1.00 85.42           H  
ATOM   3052  HD3 PRO A 194      28.106  -6.838 -34.461  1.00 85.42           H  
ATOM   3053  N   GLU A 195      30.650  -7.668 -31.836  1.00 85.95           N  
ATOM   3054  H   GLU A 195      30.091  -7.913 -32.641  1.00 85.95           H  
ATOM   3055  CA  GLU A 195      31.224  -8.775 -31.067  1.00 85.95           C  
ATOM   3056  HA  GLU A 195      30.927  -8.650 -30.026  1.00 85.95           H  
ATOM   3057  C   GLU A 195      32.761  -8.792 -31.080  1.00 85.95           C  
ATOM   3058  CB  GLU A 195      30.646 -10.113 -31.547  1.00 85.95           C  
ATOM   3059  HB2 GLU A 195      31.020 -10.893 -30.883  1.00 85.95           H  
ATOM   3060  HB3 GLU A 195      30.993 -10.326 -32.558  1.00 85.95           H  
ATOM   3061  O   GLU A 195      33.381  -9.437 -30.239  1.00 85.95           O  
ATOM   3062  CG  GLU A 195      29.116 -10.188 -31.566  1.00 85.95           C  
ATOM   3063  HG2 GLU A 195      28.751  -9.705 -30.659  1.00 85.95           H  
ATOM   3064  HG3 GLU A 195      28.827 -11.238 -31.530  1.00 85.95           H  
ATOM   3065  CD  GLU A 195      28.447  -9.556 -32.802  1.00 85.95           C  
ATOM   3066  OE1 GLU A 195      27.212  -9.415 -32.796  1.00 85.95           O  
ATOM   3067  OE2 GLU A 195      29.140  -9.126 -33.756  1.00 85.95           O  
ATOM   3068  N   VAL A 196      33.408  -8.008 -31.952  1.00 86.29           N  
ATOM   3069  H   VAL A 196      32.860  -7.477 -32.613  1.00 86.29           H  
ATOM   3070  CA  VAL A 196      34.863  -7.771 -31.866  1.00 86.29           C  
ATOM   3071  HA  VAL A 196      35.356  -8.735 -31.748  1.00 86.29           H  
ATOM   3072  C   VAL A 196      35.251  -6.944 -30.639  1.00 86.29           C  
ATOM   3073  CB  VAL A 196      35.426  -7.117 -33.139  1.00 86.29           C  
ATOM   3074  HB  VAL A 196      36.504  -7.008 -33.020  1.00 86.29           H  
ATOM   3075  O   VAL A 196      36.422  -6.929 -30.264  1.00 86.29           O  
ATOM   3076  CG1 VAL A 196      35.221  -8.055 -34.329  1.00 86.29           C  
ATOM   3077 HG11 VAL A 196      35.776  -8.976 -34.150  1.00 86.29           H  
ATOM   3078 HG12 VAL A 196      35.592  -7.590 -35.242  1.00 86.29           H  
ATOM   3079 HG13 VAL A 196      34.165  -8.304 -34.431  1.00 86.29           H  
ATOM   3080  CG2 VAL A 196      34.864  -5.712 -33.406  1.00 86.29           C  
ATOM   3081 HG21 VAL A 196      35.616  -4.973 -33.131  1.00 86.29           H  
ATOM   3082 HG22 VAL A 196      33.970  -5.525 -32.812  1.00 86.29           H  
ATOM   3083 HG23 VAL A 196      34.620  -5.588 -34.461  1.00 86.29           H  
ATOM   3084  N   LEU A 197      34.290  -6.268 -29.997  1.00 79.18           N  
ATOM   3085  H   LEU A 197      33.346  -6.326 -30.351  1.00 79.18           H  
ATOM   3086  CA  LEU A 197      34.476  -5.601 -28.706  1.00 79.18           C  
ATOM   3087  HA  LEU A 197      35.484  -5.190 -28.656  1.00 79.18           H  
ATOM   3088  C   LEU A 197      34.352  -6.570 -27.519  1.00 79.18           C  
ATOM   3089  CB  LEU A 197      33.465  -4.446 -28.550  1.00 79.18           C  
ATOM   3090  HB2 LEU A 197      33.646  -3.964 -27.589  1.00 79.18           H  
ATOM   3091  HB3 LEU A 197      32.464  -4.875 -28.502  1.00 79.18           H  
ATOM   3092  O   LEU A 197      34.692  -6.176 -26.414  1.00 79.18           O  
ATOM   3093  CG  LEU A 197      33.493  -3.365 -29.645  1.00 79.18           C  
ATOM   3094  HG  LEU A 197      33.384  -3.820 -30.630  1.00 79.18           H  
ATOM   3095  CD1 LEU A 197      32.326  -2.402 -29.426  1.00 79.18           C  
ATOM   3096 HD11 LEU A 197      32.358  -1.590 -30.152  1.00 79.18           H  
ATOM   3097 HD12 LEU A 197      31.387  -2.945 -29.535  1.00 79.18           H  
ATOM   3098 HD13 LEU A 197      32.378  -1.990 -28.418  1.00 79.18           H  
ATOM   3099  CD2 LEU A 197      34.788  -2.550 -29.613  1.00 79.18           C  
ATOM   3100 HD21 LEU A 197      34.792  -1.834 -30.435  1.00 79.18           H  
ATOM   3101 HD22 LEU A 197      35.641  -3.220 -29.722  1.00 79.18           H  
ATOM   3102 HD23 LEU A 197      34.866  -2.020 -28.664  1.00 79.18           H  
ATOM   3103  N   LEU A 198      33.881  -7.805 -27.727  1.00 75.18           N  
ATOM   3104  H   LEU A 198      33.698  -8.091 -28.678  1.00 75.18           H  
ATOM   3105  CA  LEU A 198      33.740  -8.845 -26.698  1.00 75.18           C  
ATOM   3106  HA  LEU A 198      33.629  -8.371 -25.723  1.00 75.18           H  
ATOM   3107  C   LEU A 198      35.002  -9.728 -26.625  1.00 75.18           C  
ATOM   3108  CB  LEU A 198      32.476  -9.672 -27.009  1.00 75.18           C  
ATOM   3109  HB2 LEU A 198      32.601 -10.153 -27.979  1.00 75.18           H  
ATOM   3110  HB3 LEU A 198      32.371 -10.468 -26.271  1.00 75.18           H  
ATOM   3111  O   LEU A 198      35.876  -9.598 -27.489  1.00 75.18           O  
ATOM   3112  CG  LEU A 198      31.161  -8.883 -27.005  1.00 75.18           C  
ATOM   3113  HG  LEU A 198      31.223  -8.039 -27.693  1.00 75.18           H  
ATOM   3114  CD1 LEU A 198      30.015  -9.785 -27.451  1.00 75.18           C  
ATOM   3115 HD11 LEU A 198      30.253 -10.256 -28.404  1.00 75.18           H  
ATOM   3116 HD12 LEU A 198      29.832 -10.562 -26.709  1.00 75.18           H  
ATOM   3117 HD13 LEU A 198      29.113  -9.188 -27.579  1.00 75.18           H  
ATOM   3118  CD2 LEU A 198      30.845  -8.377 -25.599  1.00 75.18           C  
ATOM   3119 HD21 LEU A 198      30.847  -9.206 -24.891  1.00 75.18           H  
ATOM   3120 HD22 LEU A 198      29.860  -7.912 -25.592  1.00 75.18           H  
ATOM   3121 HD23 LEU A 198      31.599  -7.648 -25.303  1.00 75.18           H  
ATOM   3122  N   PRO A 199      35.148 -10.632 -25.631  1.00 67.43           N  
ATOM   3123  CA  PRO A 199      36.315 -11.507 -25.560  1.00 67.43           C  
ATOM   3124  HA  PRO A 199      37.210 -10.885 -25.541  1.00 67.43           H  
ATOM   3125  C   PRO A 199      36.373 -12.464 -26.761  1.00 67.43           C  
ATOM   3126  CB  PRO A 199      36.207 -12.283 -24.243  1.00 67.43           C  
ATOM   3127  HB2 PRO A 199      35.830 -13.288 -24.432  1.00 67.43           H  
ATOM   3128  HB3 PRO A 199      37.167 -12.337 -23.730  1.00 67.43           H  
ATOM   3129  O   PRO A 199      35.364 -12.646 -27.452  1.00 67.43           O  
ATOM   3130  CG  PRO A 199      35.178 -11.525 -23.415  1.00 67.43           C  
ATOM   3131  HG2 PRO A 199      34.603 -12.228 -22.813  1.00 67.43           H  
ATOM   3132  HG3 PRO A 199      35.673 -10.798 -22.771  1.00 67.43           H  
ATOM   3133  CD  PRO A 199      34.298 -10.837 -24.462  1.00 67.43           C  
ATOM   3134  HD2 PRO A 199      33.896  -9.902 -24.072  1.00 67.43           H  
ATOM   3135  HD3 PRO A 199      33.482 -11.511 -24.723  1.00 67.43           H  
ATOM   3136  N   PRO A 200      37.517 -13.122 -27.009  1.00 71.66           N  
ATOM   3137  CA  PRO A 200      37.591 -14.211 -27.976  1.00 71.66           C  
ATOM   3138  HA  PRO A 200      37.471 -13.790 -28.974  1.00 71.66           H  
ATOM   3139  C   PRO A 200      36.501 -15.265 -27.720  1.00 71.66           C  
ATOM   3140  CB  PRO A 200      39.005 -14.782 -27.840  1.00 71.66           C  
ATOM   3141  HB2 PRO A 200      39.026 -15.565 -27.083  1.00 71.66           H  
ATOM   3142  HB3 PRO A 200      39.378 -15.161 -28.791  1.00 71.66           H  
ATOM   3143  O   PRO A 200      36.302 -15.711 -26.591  1.00 71.66           O  
ATOM   3144  CG  PRO A 200      39.809 -13.579 -27.345  1.00 71.66           C  
ATOM   3145  HG2 PRO A 200      40.715 -13.883 -26.821  1.00 71.66           H  
ATOM   3146  HG3 PRO A 200      40.046 -12.926 -28.185  1.00 71.66           H  
ATOM   3147  CD  PRO A 200      38.822 -12.878 -26.415  1.00 71.66           C  
ATOM   3148  HD2 PRO A 200      38.861 -13.329 -25.423  1.00 71.66           H  
ATOM   3149  HD3 PRO A 200      39.051 -11.814 -26.365  1.00 71.66           H  
ATOM   3150  N   GLY A 201      35.765 -15.640 -28.762  1.00 71.11           N  
ATOM   3151  H   GLY A 201      36.055 -15.330 -29.679  1.00 71.11           H  
ATOM   3152  CA  GLY A 201      34.580 -16.485 -28.668  1.00 71.11           C  
ATOM   3153  HA2 GLY A 201      33.878 -16.034 -27.967  1.00 71.11           H  
ATOM   3154  HA3 GLY A 201      34.870 -17.462 -28.282  1.00 71.11           H  
ATOM   3155  C   GLY A 201      33.870 -16.672 -30.007  1.00 71.11           C  
ATOM   3156  O   GLY A 201      34.222 -16.065 -31.017  1.00 71.11           O  
ATOM   3157  N   THR A 202      32.860 -17.540 -30.020  1.00 76.77           N  
ATOM   3158  H   THR A 202      32.561 -17.937 -29.141  1.00 76.77           H  
ATOM   3159  CA  THR A 202      31.980 -17.745 -31.179  1.00 76.77           C  
ATOM   3160  HA  THR A 202      32.391 -17.246 -32.056  1.00 76.77           H  
ATOM   3161  C   THR A 202      30.619 -17.135 -30.880  1.00 76.77           C  
ATOM   3162  CB  THR A 202      31.852 -19.234 -31.518  1.00 76.77           C  
ATOM   3163  HB  THR A 202      31.425 -19.770 -30.671  1.00 76.77           H  
ATOM   3164  O   THR A 202      29.971 -17.518 -29.908  1.00 76.77           O  
ATOM   3165  CG2 THR A 202      31.001 -19.477 -32.757  1.00 76.77           C  
ATOM   3166 HG21 THR A 202      31.030 -20.534 -33.019  1.00 76.77           H  
ATOM   3167 HG22 THR A 202      29.967 -19.199 -32.555  1.00 76.77           H  
ATOM   3168 HG23 THR A 202      31.383 -18.885 -33.589  1.00 76.77           H  
ATOM   3169  OG1 THR A 202      33.133 -19.752 -31.794  1.00 76.77           O  
ATOM   3170  HG1 THR A 202      33.741 -19.354 -31.166  1.00 76.77           H  
ATOM   3171  N   TYR A 203      30.192 -16.194 -31.716  1.00 78.48           N  
ATOM   3172  H   TYR A 203      30.773 -15.951 -32.505  1.00 78.48           H  
ATOM   3173  CA  TYR A 203      28.973 -15.419 -31.535  1.00 78.48           C  
ATOM   3174  HA  TYR A 203      28.475 -15.727 -30.616  1.00 78.48           H  
ATOM   3175  C   TYR A 203      28.024 -15.669 -32.705  1.00 78.48           C  
ATOM   3176  CB  TYR A 203      29.317 -13.935 -31.387  1.00 78.48           C  
ATOM   3177  HB2 TYR A 203      28.385 -13.393 -31.230  1.00 78.48           H  
ATOM   3178  HB3 TYR A 203      29.759 -13.570 -32.314  1.00 78.48           H  
ATOM   3179  O   TYR A 203      28.318 -15.334 -33.855  1.00 78.48           O  
ATOM   3180  CG  TYR A 203      30.259 -13.631 -30.237  1.00 78.48           C  
ATOM   3181  CD1 TYR A 203      29.734 -13.438 -28.947  1.00 78.48           C  
ATOM   3182  HD1 TYR A 203      28.666 -13.480 -28.786  1.00 78.48           H  
ATOM   3183  CD2 TYR A 203      31.652 -13.564 -30.450  1.00 78.48           C  
ATOM   3184  HD2 TYR A 203      32.055 -13.717 -31.440  1.00 78.48           H  
ATOM   3185  CE1 TYR A 203      30.598 -13.194 -27.865  1.00 78.48           C  
ATOM   3186  HE1 TYR A 203      30.205 -13.056 -26.868  1.00 78.48           H  
ATOM   3187  CE2 TYR A 203      32.519 -13.301 -29.370  1.00 78.48           C  
ATOM   3188  HE2 TYR A 203      33.586 -13.244 -29.523  1.00 78.48           H  
ATOM   3189  OH  TYR A 203      32.800 -12.914 -27.008  1.00 78.48           O  
ATOM   3190  HH  TYR A 203      33.726 -12.861 -27.254  1.00 78.48           H  
ATOM   3191  CZ  TYR A 203      31.988 -13.125 -28.074  1.00 78.48           C  
ATOM   3192  N   HIS A 204      26.883 -16.281 -32.403  1.00 74.73           N  
ATOM   3193  H   HIS A 204      26.683 -16.475 -31.432  1.00 74.73           H  
ATOM   3194  CA  HIS A 204      25.821 -16.534 -33.368  1.00 74.73           C  
ATOM   3195  HA  HIS A 204      26.234 -16.601 -34.374  1.00 74.73           H  
ATOM   3196  C   HIS A 204      24.829 -15.374 -33.328  1.00 74.73           C  
ATOM   3197  CB  HIS A 204      25.139 -17.869 -33.038  1.00 74.73           C  
ATOM   3198  HB2 HIS A 204      24.255 -17.971 -33.667  1.00 74.73           H  
ATOM   3199  HB3 HIS A 204      24.805 -17.864 -32.000  1.00 74.73           H  
ATOM   3200  O   HIS A 204      24.133 -15.214 -32.331  1.00 74.73           O  
ATOM   3201  CG  HIS A 204      26.022 -19.068 -33.268  1.00 74.73           C  
ATOM   3202  CD2 HIS A 204      26.923 -19.613 -32.391  1.00 74.73           C  
ATOM   3203  HD2 HIS A 204      27.136 -19.256 -31.394  1.00 74.73           H  
ATOM   3204  ND1 HIS A 204      26.072 -19.818 -34.420  1.00 74.73           N  
ATOM   3205  HD1 HIS A 204      25.511 -19.670 -35.247  1.00 74.73           H  
ATOM   3206  CE1 HIS A 204      26.989 -20.783 -34.247  1.00 74.73           C  
ATOM   3207  HE1 HIS A 204      27.252 -21.528 -34.984  1.00 74.73           H  
ATOM   3208  NE2 HIS A 204      27.532 -20.703 -33.024  1.00 74.73           N  
ATOM   3209  N   THR A 205      24.757 -14.594 -34.406  1.00 75.62           N  
ATOM   3210  H   THR A 205      25.349 -14.793 -35.200  1.00 75.62           H  
ATOM   3211  CA  THR A 205      23.726 -13.561 -34.583  1.00 75.62           C  
ATOM   3212  HA  THR A 205      23.243 -13.370 -33.624  1.00 75.62           H  
ATOM   3213  C   THR A 205      22.656 -14.055 -35.552  1.00 75.62           C  
ATOM   3214  CB  THR A 205      24.300 -12.213 -35.059  1.00 75.62           C  
ATOM   3215  HB  THR A 205      23.539 -11.451 -34.894  1.00 75.62           H  
ATOM   3216  O   THR A 205      22.842 -15.043 -36.262  1.00 75.62           O  
ATOM   3217  CG2 THR A 205      25.559 -11.789 -34.311  1.00 75.62           C  
ATOM   3218 HG21 THR A 205      26.392 -12.456 -34.532  1.00 75.62           H  
ATOM   3219 HG22 THR A 205      25.825 -10.774 -34.604  1.00 75.62           H  
ATOM   3220 HG23 THR A 205      25.367 -11.791 -33.238  1.00 75.62           H  
ATOM   3221  OG1 THR A 205      24.583 -12.245 -36.443  1.00 75.62           O  
ATOM   3222  HG1 THR A 205      25.285 -12.892 -36.538  1.00 75.62           H  
ATOM   3223  N   THR A 206      21.541 -13.329 -35.649  1.00 72.92           N  
ATOM   3224  H   THR A 206      21.439 -12.536 -35.032  1.00 72.92           H  
ATOM   3225  CA  THR A 206      20.449 -13.678 -36.578  1.00 72.92           C  
ATOM   3226  HA  THR A 206      20.108 -14.689 -36.354  1.00 72.92           H  
ATOM   3227  C   THR A 206      20.884 -13.662 -38.054  1.00 72.92           C  
ATOM   3228  CB  THR A 206      19.271 -12.714 -36.372  1.00 72.92           C  
ATOM   3229  HB  THR A 206      19.586 -11.706 -36.643  1.00 72.92           H  
ATOM   3230  O   THR A 206      20.317 -14.382 -38.870  1.00 72.92           O  
ATOM   3231  CG2 THR A 206      18.027 -13.081 -37.183  1.00 72.92           C  
ATOM   3232 HG21 THR A 206      17.191 -12.457 -36.869  1.00 72.92           H  
ATOM   3233 HG22 THR A 206      17.774 -14.128 -37.019  1.00 72.92           H  
ATOM   3234 HG23 THR A 206      18.208 -12.911 -38.244  1.00 72.92           H  
ATOM   3235  OG1 THR A 206      18.850 -12.702 -35.027  1.00 72.92           O  
ATOM   3236  HG1 THR A 206      19.594 -12.811 -34.430  1.00 72.92           H  
ATOM   3237  N   SER A 207      21.874 -12.840 -38.425  1.00 76.70           N  
ATOM   3238  H   SER A 207      22.331 -12.302 -37.703  1.00 76.70           H  
ATOM   3239  CA  SER A 207      22.285 -12.638 -39.827  1.00 76.70           C  
ATOM   3240  HA  SER A 207      21.552 -13.107 -40.485  1.00 76.70           H  
ATOM   3241  C   SER A 207      23.632 -13.252 -40.203  1.00 76.70           C  
ATOM   3242  CB  SER A 207      22.296 -11.144 -40.154  1.00 76.70           C  
ATOM   3243  HB2 SER A 207      22.730 -10.998 -41.143  1.00 76.70           H  
ATOM   3244  HB3 SER A 207      21.265 -10.790 -40.171  1.00 76.70           H  
ATOM   3245  O   SER A 207      23.858 -13.562 -41.375  1.00 76.70           O  
ATOM   3246  OG  SER A 207      23.012 -10.367 -39.207  1.00 76.70           O  
ATOM   3247  HG  SER A 207      23.697 -10.887 -38.780  1.00 76.70           H  
ATOM   3248  N   TYR A 208      24.533 -13.382 -39.232  1.00 83.55           N  
ATOM   3249  H   TYR A 208      24.259 -13.190 -38.279  1.00 83.55           H  
ATOM   3250  CA  TYR A 208      25.897 -13.854 -39.436  1.00 83.55           C  
ATOM   3251  HA  TYR A 208      25.882 -14.591 -40.239  1.00 83.55           H  
ATOM   3252  C   TYR A 208      26.443 -14.571 -38.195  1.00 83.55           C  
ATOM   3253  CB  TYR A 208      26.811 -12.682 -39.860  1.00 83.55           C  
ATOM   3254  HB2 TYR A 208      27.802 -13.063 -40.104  1.00 83.55           H  
ATOM   3255  HB3 TYR A 208      26.413 -12.242 -40.775  1.00 83.55           H  
ATOM   3256  O   TYR A 208      26.006 -14.354 -37.068  1.00 83.55           O  
ATOM   3257  CG  TYR A 208      26.996 -11.592 -38.823  1.00 83.55           C  
ATOM   3258  CD1 TYR A 208      26.215 -10.424 -38.887  1.00 83.55           C  
ATOM   3259  HD1 TYR A 208      25.524 -10.282 -39.704  1.00 83.55           H  
ATOM   3260  CD2 TYR A 208      27.943 -11.747 -37.789  1.00 83.55           C  
ATOM   3261  HD2 TYR A 208      28.550 -12.638 -37.735  1.00 83.55           H  
ATOM   3262  CE1 TYR A 208      26.338  -9.440 -37.887  1.00 83.55           C  
ATOM   3263  HE1 TYR A 208      25.717  -8.557 -37.903  1.00 83.55           H  
ATOM   3264  CE2 TYR A 208      28.074 -10.759 -36.794  1.00 83.55           C  
ATOM   3265  HE2 TYR A 208      28.764 -10.880 -35.972  1.00 83.55           H  
ATOM   3266  OH  TYR A 208      27.383  -8.642 -35.891  1.00 83.55           O  
ATOM   3267  HH  TYR A 208      27.875  -8.923 -35.117  1.00 83.55           H  
ATOM   3268  CZ  TYR A 208      27.263  -9.609 -36.835  1.00 83.55           C  
ATOM   3269  N   LEU A 209      27.459 -15.392 -38.403  1.00 82.48           N  
ATOM   3270  H   LEU A 209      27.756 -15.518 -39.360  1.00 82.48           H  
ATOM   3271  CA  LEU A 209      28.289 -15.995 -37.373  1.00 82.48           C  
ATOM   3272  HA  LEU A 209      27.815 -15.894 -36.397  1.00 82.48           H  
ATOM   3273  C   LEU A 209      29.635 -15.265 -37.340  1.00 82.48           C  
ATOM   3274  CB  LEU A 209      28.407 -17.488 -37.712  1.00 82.48           C  
ATOM   3275  HB2 LEU A 209      28.670 -17.585 -38.765  1.00 82.48           H  
ATOM   3276  HB3 LEU A 209      27.428 -17.950 -37.586  1.00 82.48           H  
ATOM   3277  O   LEU A 209      30.305 -15.175 -38.377  1.00 82.48           O  
ATOM   3278  CG  LEU A 209      29.441 -18.266 -36.885  1.00 82.48           C  
ATOM   3279  HG  LEU A 209      30.428 -17.818 -36.998  1.00 82.48           H  
ATOM   3280  CD1 LEU A 209      29.058 -18.265 -35.409  1.00 82.48           C  
ATOM   3281 HD11 LEU A 209      27.975 -18.233 -35.293  1.00 82.48           H  
ATOM   3282 HD12 LEU A 209      29.437 -19.163 -34.920  1.00 82.48           H  
ATOM   3283 HD13 LEU A 209      29.490 -17.392 -34.920  1.00 82.48           H  
ATOM   3284  CD2 LEU A 209      29.524 -19.703 -37.397  1.00 82.48           C  
ATOM   3285 HD21 LEU A 209      29.800 -19.699 -38.451  1.00 82.48           H  
ATOM   3286 HD22 LEU A 209      28.560 -20.196 -37.277  1.00 82.48           H  
ATOM   3287 HD23 LEU A 209      30.284 -20.247 -36.836  1.00 82.48           H  
ATOM   3288  N   LEU A 210      30.022 -14.762 -36.163  1.00 86.88           N  
ATOM   3289  H   LEU A 210      29.411 -14.883 -35.368  1.00 86.88           H  
ATOM   3290  CA  LEU A 210      31.358 -14.228 -35.902  1.00 86.88           C  
ATOM   3291  HA  LEU A 210      31.860 -14.082 -36.858  1.00 86.88           H  
ATOM   3292  C   LEU A 210      32.171 -15.221 -35.071  1.00 86.88           C  
ATOM   3293  CB  LEU A 210      31.302 -12.863 -35.190  1.00 86.88           C  
ATOM   3294  HB2 LEU A 210      30.593 -12.207 -35.695  1.00 86.88           H  
ATOM   3295  HB3 LEU A 210      30.946 -13.015 -34.170  1.00 86.88           H  
ATOM   3296  O   LEU A 210      31.752 -15.629 -33.991  1.00 86.88           O  
ATOM   3297  CG  LEU A 210      32.697 -12.196 -35.149  1.00 86.88           C  
ATOM   3298  HG  LEU A 210      33.476 -12.943 -34.999  1.00 86.88           H  
ATOM   3299  CD1 LEU A 210      32.966 -11.467 -36.457  1.00 86.88           C  
ATOM   3300 HD11 LEU A 210      32.146 -10.776 -36.654  1.00 86.88           H  
ATOM   3301 HD12 LEU A 210      33.047 -12.197 -37.262  1.00 86.88           H  
ATOM   3302 HD13 LEU A 210      33.899 -10.908 -36.389  1.00 86.88           H  
ATOM   3303  CD2 LEU A 210      32.862 -11.175 -34.039  1.00 86.88           C  
ATOM   3304 HD21 LEU A 210      33.898 -10.837 -34.001  1.00 86.88           H  
ATOM   3305 HD22 LEU A 210      32.219 -10.317 -34.235  1.00 86.88           H  
ATOM   3306 HD23 LEU A 210      32.630 -11.642 -33.082  1.00 86.88           H  
ATOM   3307  N   ILE A 211      33.374 -15.541 -35.533  1.00 84.66           N  
ATOM   3308  H   ILE A 211      33.638 -15.193 -36.444  1.00 84.66           H  
ATOM   3309  CA  ILE A 211      34.385 -16.241 -34.740  1.00 84.66           C  
ATOM   3310  HA  ILE A 211      33.951 -16.576 -33.798  1.00 84.66           H  
ATOM   3311  C   ILE A 211      35.490 -15.237 -34.421  1.00 84.66           C  
ATOM   3312  CB  ILE A 211      34.904 -17.492 -35.475  1.00 84.66           C  
ATOM   3313  HB  ILE A 211      35.431 -17.169 -36.373  1.00 84.66           H  
ATOM   3314  O   ILE A 211      36.205 -14.794 -35.319  1.00 84.66           O  
ATOM   3315  CG1 ILE A 211      33.742 -18.423 -35.900  1.00 84.66           C  
ATOM   3316 HG12 ILE A 211      33.265 -18.835 -35.010  1.00 84.66           H  
ATOM   3317 HG13 ILE A 211      32.992 -17.856 -36.451  1.00 84.66           H  
ATOM   3318  CG2 ILE A 211      35.912 -18.235 -34.581  1.00 84.66           C  
ATOM   3319 HG21 ILE A 211      35.417 -18.594 -33.678  1.00 84.66           H  
ATOM   3320 HG22 ILE A 211      36.344 -19.083 -35.112  1.00 84.66           H  
ATOM   3321 HG23 ILE A 211      36.733 -17.578 -34.296  1.00 84.66           H  
ATOM   3322  CD1 ILE A 211      34.170 -19.574 -36.816  1.00 84.66           C  
ATOM   3323 HD11 ILE A 211      34.702 -19.181 -37.682  1.00 84.66           H  
ATOM   3324 HD12 ILE A 211      33.283 -20.108 -37.157  1.00 84.66           H  
ATOM   3325 HD13 ILE A 211      34.809 -20.274 -36.277  1.00 84.66           H  
ATOM   3326  N   HIS A 212      35.603 -14.864 -33.152  1.00 84.40           N  
ATOM   3327  H   HIS A 212      34.984 -15.286 -32.474  1.00 84.40           H  
ATOM   3328  CA  HIS A 212      36.648 -14.001 -32.620  1.00 84.40           C  
ATOM   3329  HA  HIS A 212      37.098 -13.425 -33.430  1.00 84.40           H  
ATOM   3330  C   HIS A 212      37.734 -14.879 -31.980  1.00 84.40           C  
ATOM   3331  CB  HIS A 212      35.996 -13.014 -31.639  1.00 84.40           C  
ATOM   3332  HB2 HIS A 212      35.524 -13.576 -30.832  1.00 84.40           H  
ATOM   3333  HB3 HIS A 212      35.214 -12.464 -32.163  1.00 84.40           H  
ATOM   3334  O   HIS A 212      37.531 -15.445 -30.911  1.00 84.40           O  
ATOM   3335  CG  HIS A 212      36.931 -12.008 -31.024  1.00 84.40           C  
ATOM   3336  CD2 HIS A 212      38.223 -11.734 -31.389  1.00 84.40           C  
ATOM   3337  HD2 HIS A 212      38.784 -12.201 -32.185  1.00 84.40           H  
ATOM   3338  ND1 HIS A 212      36.634 -11.186 -29.959  1.00 84.40           N  
ATOM   3339  HD1 HIS A 212      35.771 -11.148 -29.435  1.00 84.40           H  
ATOM   3340  CE1 HIS A 212      37.717 -10.446 -29.691  1.00 84.40           C  
ATOM   3341  HE1 HIS A 212      37.797  -9.720 -28.895  1.00 84.40           H  
ATOM   3342  NE2 HIS A 212      38.703 -10.743 -30.537  1.00 84.40           N  
ATOM   3343  N   ASP A 213      38.879 -15.012 -32.641  1.00 80.98           N  
ATOM   3344  H   ASP A 213      38.997 -14.485 -33.494  1.00 80.98           H  
ATOM   3345  CA  ASP A 213      40.013 -15.846 -32.229  1.00 80.98           C  
ATOM   3346  HA  ASP A 213      39.779 -16.357 -31.295  1.00 80.98           H  
ATOM   3347  C   ASP A 213      41.245 -14.965 -31.977  1.00 80.98           C  
ATOM   3348  CB  ASP A 213      40.252 -16.931 -33.293  1.00 80.98           C  
ATOM   3349  HB2 ASP A 213      39.335 -17.506 -33.418  1.00 80.98           H  
ATOM   3350  HB3 ASP A 213      40.481 -16.456 -34.247  1.00 80.98           H  
ATOM   3351  O   ASP A 213      42.076 -14.753 -32.865  1.00 80.98           O  
ATOM   3352  CG  ASP A 213      41.382 -17.900 -32.920  1.00 80.98           C  
ATOM   3353  OD1 ASP A 213      41.613 -18.092 -31.704  1.00 80.98           O  
ATOM   3354  OD2 ASP A 213      41.970 -18.482 -33.863  1.00 80.98           O  
ATOM   3355  N   GLY A 214      41.307 -14.377 -30.777  1.00 78.42           N  
ATOM   3356  H   GLY A 214      40.544 -14.543 -30.136  1.00 78.42           H  
ATOM   3357  CA  GLY A 214      42.380 -13.475 -30.350  1.00 78.42           C  
ATOM   3358  HA2 GLY A 214      43.337 -13.995 -30.409  1.00 78.42           H  
ATOM   3359  HA3 GLY A 214      42.217 -13.173 -29.316  1.00 78.42           H  
ATOM   3360  C   GLY A 214      42.447 -12.210 -31.204  1.00 78.42           C  
ATOM   3361  O   GLY A 214      41.684 -11.275 -30.998  1.00 78.42           O  
ATOM   3362  N   ASP A 215      43.342 -12.207 -32.187  1.00 84.24           N  
ATOM   3363  H   ASP A 215      43.932 -13.020 -32.287  1.00 84.24           H  
ATOM   3364  CA  ASP A 215      43.582 -11.060 -33.069  1.00 84.24           C  
ATOM   3365  HA  ASP A 215      43.301 -10.146 -32.546  1.00 84.24           H  
ATOM   3366  C   ASP A 215      42.757 -11.128 -34.365  1.00 84.24           C  
ATOM   3367  CB  ASP A 215      45.081 -10.969 -33.388  1.00 84.24           C  
ATOM   3368  HB2 ASP A 215      45.357 -11.830 -33.997  1.00 84.24           H  
ATOM   3369  HB3 ASP A 215      45.262 -10.070 -33.977  1.00 84.24           H  
ATOM   3370  O   ASP A 215      42.799 -10.211 -35.185  1.00 84.24           O  
ATOM   3371  CG  ASP A 215      45.982 -10.923 -32.149  1.00 84.24           C  
ATOM   3372  OD1 ASP A 215      45.529 -10.438 -31.090  1.00 84.24           O  
ATOM   3373  OD2 ASP A 215      47.129 -11.410 -32.279  1.00 84.24           O  
ATOM   3374  N   ARG A 216      42.020 -12.224 -34.595  1.00 85.89           N  
ATOM   3375  H   ARG A 216      42.000 -12.929 -33.871  1.00 85.89           H  
ATOM   3376  CA  ARG A 216      41.303 -12.486 -35.852  1.00 85.89           C  
ATOM   3377  HA  ARG A 216      41.488 -11.664 -36.543  1.00 85.89           H  
ATOM   3378  C   ARG A 216      39.795 -12.556 -35.654  1.00 85.89           C  
ATOM   3379  CB  ARG A 216      41.831 -13.770 -36.497  1.00 85.89           C  
ATOM   3380  HB2 ARG A 216      41.237 -13.989 -37.385  1.00 85.89           H  
ATOM   3381  HB3 ARG A 216      41.725 -14.596 -35.794  1.00 85.89           H  
ATOM   3382  O   ARG A 216      39.306 -13.191 -34.727  1.00 85.89           O  
ATOM   3383  CG  ARG A 216      43.301 -13.623 -36.906  1.00 85.89           C  
ATOM   3384  HG2 ARG A 216      43.396 -12.805 -37.620  1.00 85.89           H  
ATOM   3385  HG3 ARG A 216      43.914 -13.408 -36.031  1.00 85.89           H  
ATOM   3386  CD  ARG A 216      43.785 -14.923 -37.543  1.00 85.89           C  
ATOM   3387  HD2 ARG A 216      43.702 -15.716 -36.800  1.00 85.89           H  
ATOM   3388  HD3 ARG A 216      43.142 -15.158 -38.391  1.00 85.89           H  
ATOM   3389  NE  ARG A 216      45.182 -14.796 -37.990  1.00 85.89           N  
ATOM   3390  HE  ARG A 216      45.615 -13.900 -37.816  1.00 85.89           H  
ATOM   3391  NH1 ARG A 216      45.450 -16.961 -38.677  1.00 85.89           N  
ATOM   3392 HH11 ARG A 216      46.056 -17.722 -38.948  1.00 85.89           H  
ATOM   3393 HH12 ARG A 216      44.541 -17.154 -38.281  1.00 85.89           H  
ATOM   3394  NH2 ARG A 216      47.166 -15.529 -38.819  1.00 85.89           N  
ATOM   3395 HH21 ARG A 216      47.760 -16.281 -39.138  1.00 85.89           H  
ATOM   3396 HH22 ARG A 216      47.557 -14.622 -38.609  1.00 85.89           H  
ATOM   3397  CZ  ARG A 216      45.924 -15.759 -38.496  1.00 85.89           C  
ATOM   3398  N   ALA A 217      39.059 -11.952 -36.578  1.00 86.76           N  
ATOM   3399  H   ALA A 217      39.548 -11.419 -37.283  1.00 86.76           H  
ATOM   3400  CA  ALA A 217      37.605 -11.975 -36.648  1.00 86.76           C  
ATOM   3401  HA  ALA A 217      37.201 -12.577 -35.834  1.00 86.76           H  
ATOM   3402  C   ALA A 217      37.159 -12.588 -37.982  1.00 86.76           C  
ATOM   3403  CB  ALA A 217      37.099 -10.541 -36.470  1.00 86.76           C  
ATOM   3404  HB1 ALA A 217      37.363 -10.181 -35.476  1.00 86.76           H  
ATOM   3405  HB2 ALA A 217      36.015 -10.510 -36.585  1.00 86.76           H  
ATOM   3406  HB3 ALA A 217      37.553  -9.892 -37.219  1.00 86.76           H  
ATOM   3407  O   ALA A 217      37.429 -12.031 -39.049  1.00 86.76           O  
ATOM   3408  N   VAL A 218      36.468 -13.730 -37.932  1.00 87.36           N  
ATOM   3409  H   VAL A 218      36.308 -14.140 -37.022  1.00 87.36           H  
ATOM   3410  CA  VAL A 218      35.917 -14.419 -39.109  1.00 87.36           C  
ATOM   3411  HA  VAL A 218      36.354 -13.973 -40.002  1.00 87.36           H  
ATOM   3412  C   VAL A 218      34.402 -14.228 -39.163  1.00 87.36           C  
ATOM   3413  CB  VAL A 218      36.295 -15.912 -39.138  1.00 87.36           C  
ATOM   3414  HB  VAL A 218      35.817 -16.423 -38.302  1.00 87.36           H  
ATOM   3415  O   VAL A 218      33.702 -14.675 -38.261  1.00 87.36           O  
ATOM   3416  CG1 VAL A 218      35.811 -16.578 -40.435  1.00 87.36           C  
ATOM   3417 HG11 VAL A 218      34.723 -16.543 -40.488  1.00 87.36           H  
ATOM   3418 HG12 VAL A 218      36.235 -16.066 -41.299  1.00 87.36           H  
ATOM   3419 HG13 VAL A 218      36.116 -17.625 -40.444  1.00 87.36           H  
ATOM   3420  CG2 VAL A 218      37.813 -16.123 -39.035  1.00 87.36           C  
ATOM   3421 HG21 VAL A 218      38.323 -15.580 -39.830  1.00 87.36           H  
ATOM   3422 HG22 VAL A 218      38.047 -17.186 -39.101  1.00 87.36           H  
ATOM   3423 HG23 VAL A 218      38.170 -15.761 -38.071  1.00 87.36           H  
ATOM   3424  N   VAL A 219      33.893 -13.598 -40.227  1.00 87.75           N  
ATOM   3425  H   VAL A 219      34.554 -13.246 -40.906  1.00 87.75           H  
ATOM   3426  CA  VAL A 219      32.459 -13.324 -40.455  1.00 87.75           C  
ATOM   3427  HA  VAL A 219      31.907 -13.533 -39.539  1.00 87.75           H  
ATOM   3428  C   VAL A 219      31.909 -14.223 -41.573  1.00 87.75           C  
ATOM   3429  CB  VAL A 219      32.218 -11.840 -40.820  1.00 87.75           C  
ATOM   3430  HB  VAL A 219      32.664 -11.648 -41.796  1.00 87.75           H  
ATOM   3431  O   VAL A 219      32.445 -14.223 -42.686  1.00 87.75           O  
ATOM   3432  CG1 VAL A 219      30.717 -11.521 -40.904  1.00 87.75           C  
ATOM   3433 HG11 VAL A 219      30.573 -10.464 -41.130  1.00 87.75           H  
ATOM   3434 HG12 VAL A 219      30.240 -12.105 -41.690  1.00 87.75           H  
ATOM   3435 HG13 VAL A 219      30.232 -11.744 -39.954  1.00 87.75           H  
ATOM   3436  CG2 VAL A 219      32.825 -10.835 -39.835  1.00 87.75           C  
ATOM   3437 HG21 VAL A 219      32.776  -9.834 -40.263  1.00 87.75           H  
ATOM   3438 HG22 VAL A 219      33.869 -11.067 -39.622  1.00 87.75           H  
ATOM   3439 HG23 VAL A 219      32.244 -10.839 -38.913  1.00 87.75           H  
ATOM   3440  N   THR A 220      30.817 -14.948 -41.315  1.00 86.14           N  
ATOM   3441  H   THR A 220      30.426 -14.882 -40.386  1.00 86.14           H  
ATOM   3442  CA  THR A 220      30.078 -15.786 -42.296  1.00 86.14           C  
ATOM   3443  HA  THR A 220      30.378 -15.522 -43.310  1.00 86.14           H  
ATOM   3444  C   THR A 220      28.568 -15.547 -42.190  1.00 86.14           C  
ATOM   3445  CB  THR A 220      30.355 -17.287 -42.088  1.00 86.14           C  
ATOM   3446  HB  THR A 220      29.717 -17.861 -42.759  1.00 86.14           H  
ATOM   3447  O   THR A 220      28.108 -15.279 -41.090  1.00 86.14           O  
ATOM   3448  CG2 THR A 220      31.803 -17.681 -42.361  1.00 86.14           C  
ATOM   3449 HG21 THR A 220      32.486 -17.079 -41.762  1.00 86.14           H  
ATOM   3450 HG22 THR A 220      31.999 -17.545 -43.425  1.00 86.14           H  
ATOM   3451 HG23 THR A 220      31.941 -18.733 -42.114  1.00 86.14           H  
ATOM   3452  OG1 THR A 220      30.095 -17.694 -40.772  1.00 86.14           O  
ATOM   3453  HG1 THR A 220      30.317 -16.974 -40.176  1.00 86.14           H  
ATOM   3454  N   TYR A 221      27.787 -15.623 -43.275  1.00 84.69           N  
ATOM   3455  H   TYR A 221      28.178 -15.859 -44.176  1.00 84.69           H  
ATOM   3456  CA  TYR A 221      26.327 -15.406 -43.242  1.00 84.69           C  
ATOM   3457  HA  TYR A 221      26.060 -14.943 -42.292  1.00 84.69           H  
ATOM   3458  C   TYR A 221      25.543 -16.718 -43.314  1.00 84.69           C  
ATOM   3459  CB  TYR A 221      25.853 -14.421 -44.330  1.00 84.69           C  
ATOM   3460  HB2 TYR A 221      26.040 -14.830 -45.323  1.00 84.69           H  
ATOM   3461  HB3 TYR A 221      24.772 -14.310 -44.244  1.00 84.69           H  
ATOM   3462  O   TYR A 221      26.049 -17.750 -43.760  1.00 84.69           O  
ATOM   3463  CG  TYR A 221      26.479 -13.048 -44.235  1.00 84.69           C  
ATOM   3464  CD1 TYR A 221      25.760 -11.985 -43.656  1.00 84.69           C  
ATOM   3465  HD1 TYR A 221      24.743 -12.135 -43.324  1.00 84.69           H  
ATOM   3466  CD2 TYR A 221      27.809 -12.859 -44.656  1.00 84.69           C  
ATOM   3467  HD2 TYR A 221      28.345 -13.678 -45.112  1.00 84.69           H  
ATOM   3468  CE1 TYR A 221      26.400 -10.754 -43.424  1.00 84.69           C  
ATOM   3469  HE1 TYR A 221      25.890  -9.943 -42.927  1.00 84.69           H  
ATOM   3470  CE2 TYR A 221      28.463 -11.646 -44.394  1.00 84.69           C  
ATOM   3471  HE2 TYR A 221      29.510 -11.530 -44.632  1.00 84.69           H  
ATOM   3472  OH  TYR A 221      28.455  -9.521 -43.341  1.00 84.69           O  
ATOM   3473  HH  TYR A 221      29.406  -9.630 -43.415  1.00 84.69           H  
ATOM   3474  CZ  TYR A 221      27.766 -10.612 -43.742  1.00 84.69           C  
ATOM   3475  N   GLU A 222      24.282 -16.664 -42.893  1.00 78.37           N  
ATOM   3476  H   GLU A 222      23.937 -15.799 -42.502  1.00 78.37           H  
ATOM   3477  CA  GLU A 222      23.394 -17.826 -42.870  1.00 78.37           C  
ATOM   3478  HA  GLU A 222      23.846 -18.568 -42.212  1.00 78.37           H  
ATOM   3479  C   GLU A 222      23.220 -18.456 -44.266  1.00 78.37           C  
ATOM   3480  CB  GLU A 222      22.046 -17.404 -42.264  1.00 78.37           C  
ATOM   3481  HB2 GLU A 222      22.223 -16.923 -41.302  1.00 78.37           H  
ATOM   3482  HB3 GLU A 222      21.579 -16.668 -42.918  1.00 78.37           H  
ATOM   3483  O   GLU A 222      22.779 -17.807 -45.222  1.00 78.37           O  
ATOM   3484  CG  GLU A 222      21.064 -18.568 -42.062  1.00 78.37           C  
ATOM   3485  HG2 GLU A 222      20.154 -18.166 -41.617  1.00 78.37           H  
ATOM   3486  HG3 GLU A 222      20.795 -18.971 -43.039  1.00 78.37           H  
ATOM   3487  CD  GLU A 222      21.603 -19.694 -41.165  1.00 78.37           C  
ATOM   3488  OE1 GLU A 222      21.137 -20.838 -41.361  1.00 78.37           O  
ATOM   3489  OE2 GLU A 222      22.519 -19.429 -40.358  1.00 78.37           O  
ATOM   3490  N   GLY A 223      23.550 -19.746 -44.386  1.00 73.42           N  
ATOM   3491  H   GLY A 223      23.866 -20.224 -43.555  1.00 73.42           H  
ATOM   3492  CA  GLY A 223      23.480 -20.505 -45.640  1.00 73.42           C  
ATOM   3493  HA2 GLY A 223      22.496 -20.367 -46.088  1.00 73.42           H  
ATOM   3494  HA3 GLY A 223      23.600 -21.563 -45.404  1.00 73.42           H  
ATOM   3495  C   GLY A 223      24.545 -20.145 -46.686  1.00 73.42           C  
ATOM   3496  O   GLY A 223      24.395 -20.521 -47.851  1.00 73.42           O  
ATOM   3497  N   ASP A 224      25.601 -19.421 -46.306  1.00 76.35           N  
ATOM   3498  H   ASP A 224      25.650 -19.082 -45.356  1.00 76.35           H  
ATOM   3499  CA  ASP A 224      26.739 -19.162 -47.187  1.00 76.35           C  
ATOM   3500  HA  ASP A 224      26.373 -18.713 -48.110  1.00 76.35           H  
ATOM   3501  C   ASP A 224      27.479 -20.457 -47.544  1.00 76.35           C  
ATOM   3502  CB  ASP A 224      27.735 -18.198 -46.531  1.00 76.35           C  
ATOM   3503  HB2 ASP A 224      27.896 -18.483 -45.491  1.00 76.35           H  
ATOM   3504  HB3 ASP A 224      28.691 -18.302 -47.043  1.00 76.35           H  
ATOM   3505  O   ASP A 224      27.820 -21.267 -46.684  1.00 76.35           O  
ATOM   3506  CG  ASP A 224      27.356 -16.724 -46.617  1.00 76.35           C  
ATOM   3507  OD1 ASP A 224      26.413 -16.348 -47.348  1.00 76.35           O  
ATOM   3508  OD2 ASP A 224      28.173 -15.919 -46.110  1.00 76.35           O  
ATOM   3509  N   THR A 225      27.810 -20.626 -48.826  1.00 71.05           N  
ATOM   3510  H   THR A 225      27.463 -19.958 -49.499  1.00 71.05           H  
ATOM   3511  CA  THR A 225      28.557 -21.801 -49.312  1.00 71.05           C  
ATOM   3512  HA  THR A 225      28.577 -22.554 -48.524  1.00 71.05           H  
ATOM   3513  C   THR A 225      30.020 -21.494 -49.630  1.00 71.05           C  
ATOM   3514  CB  THR A 225      27.870 -22.455 -50.516  1.00 71.05           C  
ATOM   3515  HB  THR A 225      28.397 -23.377 -50.758  1.00 71.05           H  
ATOM   3516  O   THR A 225      30.717 -22.320 -50.222  1.00 71.05           O  
ATOM   3517  CG2 THR A 225      26.411 -22.815 -50.244  1.00 71.05           C  
ATOM   3518 HG21 THR A 225      26.020 -23.410 -51.070  1.00 71.05           H  
ATOM   3519 HG22 THR A 225      25.812 -21.911 -50.141  1.00 71.05           H  
ATOM   3520 HG23 THR A 225      26.339 -23.392 -49.322  1.00 71.05           H  
ATOM   3521  OG1 THR A 225      27.933 -21.597 -51.636  1.00 71.05           O  
ATOM   3522  HG1 THR A 225      28.782 -21.774 -52.047  1.00 71.05           H  
ATOM   3523  N   SER A 226      30.505 -20.294 -49.305  1.00 70.08           N  
ATOM   3524  H   SER A 226      29.910 -19.678 -48.770  1.00 70.08           H  
ATOM   3525  CA  SER A 226      31.897 -19.898 -49.537  1.00 70.08           C  
ATOM   3526  HA  SER A 226      32.462 -20.795 -49.794  1.00 70.08           H  
ATOM   3527  C   SER A 226      32.586 -19.363 -48.290  1.00 70.08           C  
ATOM   3528  CB  SER A 226      32.041 -18.954 -50.733  1.00 70.08           C  
ATOM   3529  HB2 SER A 226      31.981 -19.566 -51.634  1.00 70.08           H  
ATOM   3530  HB3 SER A 226      33.031 -18.498 -50.713  1.00 70.08           H  
ATOM   3531  O   SER A 226      31.941 -18.959 -47.333  1.00 70.08           O  
ATOM   3532  OG  SER A 226      31.065 -17.949 -50.852  1.00 70.08           O  
ATOM   3533  HG  SER A 226      31.039 -17.389 -50.073  1.00 70.08           H  
ATOM   3534  N   ALA A 227      33.923 -19.366 -48.320  1.00 72.74           N  
ATOM   3535  H   ALA A 227      34.386 -19.789 -49.112  1.00 72.74           H  
ATOM   3536  CA  ALA A 227      34.760 -18.941 -47.204  1.00 72.74           C  
ATOM   3537  HA  ALA A 227      34.616 -19.647 -46.385  1.00 72.74           H  
ATOM   3538  C   ALA A 227      34.390 -17.538 -46.699  1.00 72.74           C  
ATOM   3539  CB  ALA A 227      36.229 -18.999 -47.643  1.00 72.74           C  
ATOM   3540  HB1 ALA A 227      36.401 -18.319 -48.477  1.00 72.74           H  
ATOM   3541  HB2 ALA A 227      36.866 -18.704 -46.809  1.00 72.74           H  
ATOM   3542  HB3 ALA A 227      36.489 -20.016 -47.937  1.00 72.74           H  
ATOM   3543  O   ALA A 227      34.254 -16.610 -47.510  1.00 72.74           O  
ATOM   3544  N   GLY A 228      34.275 -17.425 -45.372  1.00 77.03           N  
ATOM   3545  H   GLY A 228      34.376 -18.258 -44.811  1.00 77.03           H  
ATOM   3546  CA  GLY A 228      34.009 -16.184 -44.653  1.00 77.03           C  
ATOM   3547  HA2 GLY A 228      33.920 -16.394 -43.587  1.00 77.03           H  
ATOM   3548  HA3 GLY A 228      33.064 -15.762 -44.996  1.00 77.03           H  
ATOM   3549  C   GLY A 228      35.101 -15.134 -44.811  1.00 77.03           C  
ATOM   3550  O   GLY A 228      36.186 -15.389 -45.341  1.00 77.03           O  
ATOM   3551  N   TYR A 229      34.794 -13.933 -44.346  1.00 81.79           N  
ATOM   3552  H   TYR A 229      33.924 -13.832 -43.842  1.00 81.79           H  
ATOM   3553  CA  TYR A 229      35.699 -12.793 -44.370  1.00 81.79           C  
ATOM   3554  HA  TYR A 229      36.359 -12.865 -45.234  1.00 81.79           H  
ATOM   3555  C   TYR A 229      36.546 -12.782 -43.100  1.00 81.79           C  
ATOM   3556  CB  TYR A 229      34.874 -11.518 -44.498  1.00 81.79           C  
ATOM   3557  HB2 TYR A 229      34.225 -11.428 -43.627  1.00 81.79           H  
ATOM   3558  HB3 TYR A 229      35.561 -10.672 -44.491  1.00 81.79           H  
ATOM   3559  O   TYR A 229      35.991 -12.841 -42.009  1.00 81.79           O  
ATOM   3560  CG  TYR A 229      34.038 -11.437 -45.759  1.00 81.79           C  
ATOM   3561  CD1 TYR A 229      34.608 -10.916 -46.935  1.00 81.79           C  
ATOM   3562  HD1 TYR A 229      35.629 -10.565 -46.918  1.00 81.79           H  
ATOM   3563  CD2 TYR A 229      32.696 -11.864 -45.751  1.00 81.79           C  
ATOM   3564  HD2 TYR A 229      32.265 -12.268 -44.847  1.00 81.79           H  
ATOM   3565  CE1 TYR A 229      33.833 -10.809 -48.105  1.00 81.79           C  
ATOM   3566  HE1 TYR A 229      34.263 -10.367 -48.991  1.00 81.79           H  
ATOM   3567  CE2 TYR A 229      31.921 -11.776 -46.923  1.00 81.79           C  
ATOM   3568  HE2 TYR A 229      30.896 -12.116 -46.926  1.00 81.79           H  
ATOM   3569  OH  TYR A 229      31.735 -11.100 -49.222  1.00 81.79           O  
ATOM   3570  HH  TYR A 229      32.205 -10.589 -49.885  1.00 81.79           H  
ATOM   3571  CZ  TYR A 229      32.487 -11.240 -48.098  1.00 81.79           C  
ATOM   3572  N   ASN A 230      37.868 -12.726 -43.245  1.00 87.78           N  
ATOM   3573  H   ASN A 230      38.250 -12.572 -44.168  1.00 87.78           H  
ATOM   3574  CA  ASN A 230      38.824 -12.758 -42.140  1.00 87.78           C  
ATOM   3575  HA  ASN A 230      38.312 -12.973 -41.203  1.00 87.78           H  
ATOM   3576  C   ASN A 230      39.499 -11.389 -42.013  1.00 87.78           C  
ATOM   3577  CB  ASN A 230      39.831 -13.888 -42.417  1.00 87.78           C  
ATOM   3578  HB2 ASN A 230      40.373 -13.669 -43.337  1.00 87.78           H  
ATOM   3579  HB3 ASN A 230      39.287 -14.824 -42.540  1.00 87.78           H  
ATOM   3580  O   ASN A 230      40.079 -10.919 -42.993  1.00 87.78           O  
ATOM   3581  CG  ASN A 230      40.848 -14.084 -41.304  1.00 87.78           C  
ATOM   3582  ND2 ASN A 230      41.764 -15.007 -41.474  1.00 87.78           N  
ATOM   3583 HD21 ASN A 230      41.794 -15.557 -42.321  1.00 87.78           H  
ATOM   3584 HD22 ASN A 230      42.416 -15.097 -40.708  1.00 87.78           H  
ATOM   3585  OD1 ASN A 230      40.843 -13.453 -40.267  1.00 87.78           O  
ATOM   3586  N   HIS A 231      39.415 -10.779 -40.835  1.00 89.40           N  
ATOM   3587  H   HIS A 231      38.950 -11.254 -40.075  1.00 89.40           H  
ATOM   3588  CA  HIS A 231      39.947  -9.447 -40.554  1.00 89.40           C  
ATOM   3589  HA  HIS A 231      40.666  -9.169 -41.325  1.00 89.40           H  
ATOM   3590  C   HIS A 231      40.672  -9.391 -39.216  1.00 89.40           C  
ATOM   3591  CB  HIS A 231      38.803  -8.434 -40.563  1.00 89.40           C  
ATOM   3592  HB2 HIS A 231      38.064  -8.743 -39.824  1.00 89.40           H  
ATOM   3593  HB3 HIS A 231      39.181  -7.448 -40.292  1.00 89.40           H  
ATOM   3594  O   HIS A 231      40.412 -10.190 -38.319  1.00 89.40           O  
ATOM   3595  CG  HIS A 231      38.159  -8.346 -41.911  1.00 89.40           C  
ATOM   3596  CD2 HIS A 231      36.923  -8.812 -42.242  1.00 89.40           C  
ATOM   3597  HD2 HIS A 231      36.223  -9.274 -41.562  1.00 89.40           H  
ATOM   3598  ND1 HIS A 231      38.773  -7.937 -43.071  1.00 89.40           N  
ATOM   3599  HD1 HIS A 231      39.735  -7.643 -43.168  1.00 89.40           H  
ATOM   3600  CE1 HIS A 231      37.907  -8.101 -44.077  1.00 89.40           C  
ATOM   3601  HE1 HIS A 231      38.119  -7.865 -45.109  1.00 89.40           H  
ATOM   3602  NE2 HIS A 231      36.763  -8.635 -43.624  1.00 89.40           N  
ATOM   3603  N   ASP A 232      41.554  -8.407 -39.087  1.00 90.36           N  
ATOM   3604  H   ASP A 232      41.695  -7.764 -39.853  1.00 90.36           H  
ATOM   3605  CA  ASP A 232      42.253  -8.114 -37.843  1.00 90.36           C  
ATOM   3606  HA  ASP A 232      42.568  -9.052 -37.386  1.00 90.36           H  
ATOM   3607  C   ASP A 232      41.329  -7.372 -36.860  1.00 90.36           C  
ATOM   3608  CB  ASP A 232      43.513  -7.320 -38.185  1.00 90.36           C  
ATOM   3609  HB2 ASP A 232      44.068  -7.843 -38.964  1.00 90.36           H  
ATOM   3610  HB3 ASP A 232      43.229  -6.341 -38.569  1.00 90.36           H  
ATOM   3611  O   ASP A 232      40.738  -6.337 -37.187  1.00 90.36           O  
ATOM   3612  CG  ASP A 232      44.405  -7.150 -36.964  1.00 90.36           C  
ATOM   3613  OD1 ASP A 232      43.995  -6.369 -36.075  1.00 90.36           O  
ATOM   3614  OD2 ASP A 232      45.485  -7.771 -36.943  1.00 90.36           O  
ATOM   3615  N   VAL A 233      41.192  -7.912 -35.650  1.00 87.32           N  
ATOM   3616  H   VAL A 233      41.746  -8.731 -35.442  1.00 87.32           H  
ATOM   3617  CA  VAL A 233      40.320  -7.383 -34.591  1.00 87.32           C  
ATOM   3618  HA  VAL A 233      39.297  -7.323 -34.962  1.00 87.32           H  
ATOM   3619  C   VAL A 233      40.746  -5.977 -34.182  1.00 87.32           C  
ATOM   3620  CB  VAL A 233      40.351  -8.322 -33.370  1.00 87.32           C  
ATOM   3621  HB  VAL A 233      41.392  -8.525 -33.118  1.00 87.32           H  
ATOM   3622  O   VAL A 233      39.884  -5.123 -33.971  1.00 87.32           O  
ATOM   3623  CG1 VAL A 233      39.666  -7.735 -32.129  1.00 87.32           C  
ATOM   3624 HG11 VAL A 233      38.630  -7.476 -32.348  1.00 87.32           H  
ATOM   3625 HG12 VAL A 233      40.209  -6.856 -31.780  1.00 87.32           H  
ATOM   3626 HG13 VAL A 233      39.695  -8.471 -31.326  1.00 87.32           H  
ATOM   3627  CG2 VAL A 233      39.663  -9.647 -33.706  1.00 87.32           C  
ATOM   3628 HG21 VAL A 233      39.976 -10.389 -32.972  1.00 87.32           H  
ATOM   3629 HG22 VAL A 233      39.967  -9.996 -34.693  1.00 87.32           H  
ATOM   3630 HG23 VAL A 233      38.580  -9.532 -33.669  1.00 87.32           H  
ATOM   3631  N   SER A 234      42.051  -5.703 -34.101  1.00 88.66           N  
ATOM   3632  H   SER A 234      42.711  -6.383 -34.451  1.00 88.66           H  
ATOM   3633  CA  SER A 234      42.568  -4.396 -33.683  1.00 88.66           C  
ATOM   3634  HA  SER A 234      42.094  -4.133 -32.737  1.00 88.66           H  
ATOM   3635  C   SER A 234      42.207  -3.302 -34.690  1.00 88.66           C  
ATOM   3636  CB  SER A 234      44.082  -4.463 -33.431  1.00 88.66           C  
ATOM   3637  HB2 SER A 234      44.311  -5.346 -32.835  1.00 88.66           H  
ATOM   3638  HB3 SER A 234      44.374  -3.582 -32.860  1.00 88.66           H  
ATOM   3639  O   SER A 234      41.788  -2.211 -34.297  1.00 88.66           O  
ATOM   3640  OG  SER A 234      44.844  -4.489 -34.620  1.00 88.66           O  
ATOM   3641  HG  SER A 234      44.606  -5.268 -35.127  1.00 88.66           H  
ATOM   3642  N   ILE A 235      42.249  -3.622 -35.988  1.00 90.84           N  
ATOM   3643  H   ILE A 235      42.612  -4.533 -36.229  1.00 90.84           H  
ATOM   3644  CA  ILE A 235      41.870  -2.693 -37.058  1.00 90.84           C  
ATOM   3645  HA  ILE A 235      42.343  -1.732 -36.852  1.00 90.84           H  
ATOM   3646  C   ILE A 235      40.357  -2.456 -37.059  1.00 90.84           C  
ATOM   3647  CB  ILE A 235      42.378  -3.184 -38.433  1.00 90.84           C  
ATOM   3648  HB  ILE A 235      41.920  -4.146 -38.659  1.00 90.84           H  
ATOM   3649  O   ILE A 235      39.913  -1.310 -37.152  1.00 90.84           O  
ATOM   3650  CG1 ILE A 235      43.913  -3.363 -38.414  1.00 90.84           C  
ATOM   3651 HG12 ILE A 235      44.179  -4.090 -37.646  1.00 90.84           H  
ATOM   3652 HG13 ILE A 235      44.381  -2.414 -38.152  1.00 90.84           H  
ATOM   3653  CG2 ILE A 235      41.961  -2.177 -39.522  1.00 90.84           C  
ATOM   3654 HG21 ILE A 235      42.286  -1.170 -39.259  1.00 90.84           H  
ATOM   3655 HG22 ILE A 235      40.879  -2.197 -39.649  1.00 90.84           H  
ATOM   3656 HG23 ILE A 235      42.388  -2.447 -40.488  1.00 90.84           H  
ATOM   3657  CD1 ILE A 235      44.514  -3.865 -39.734  1.00 90.84           C  
ATOM   3658 HD11 ILE A 235      44.529  -3.065 -40.474  1.00 90.84           H  
ATOM   3659 HD12 ILE A 235      45.541  -4.188 -39.560  1.00 90.84           H  
ATOM   3660 HD13 ILE A 235      43.938  -4.706 -40.118  1.00 90.84           H  
ATOM   3661  N   LEU A 236      39.544  -3.509 -36.908  1.00 91.05           N  
ATOM   3662  H   LEU A 236      39.957  -4.429 -36.843  1.00 91.05           H  
ATOM   3663  CA  LEU A 236      38.089  -3.359 -36.796  1.00 91.05           C  
ATOM   3664  HA  LEU A 236      37.721  -2.819 -37.668  1.00 91.05           H  
ATOM   3665  C   LEU A 236      37.699  -2.518 -35.574  1.00 91.05           C  
ATOM   3666  CB  LEU A 236      37.408  -4.735 -36.725  1.00 91.05           C  
ATOM   3667  HB2 LEU A 236      37.849  -5.302 -35.905  1.00 91.05           H  
ATOM   3668  HB3 LEU A 236      36.357  -4.575 -36.486  1.00 91.05           H  
ATOM   3669  O   LEU A 236      36.851  -1.633 -35.693  1.00 91.05           O  
ATOM   3670  CG  LEU A 236      37.484  -5.583 -38.005  1.00 91.05           C  
ATOM   3671  HG  LEU A 236      38.520  -5.830 -38.237  1.00 91.05           H  
ATOM   3672  CD1 LEU A 236      36.705  -6.877 -37.772  1.00 91.05           C  
ATOM   3673 HD11 LEU A 236      36.673  -7.474 -38.684  1.00 91.05           H  
ATOM   3674 HD12 LEU A 236      35.684  -6.653 -37.462  1.00 91.05           H  
ATOM   3675 HD13 LEU A 236      37.206  -7.454 -36.995  1.00 91.05           H  
ATOM   3676  CD2 LEU A 236      36.875  -4.898 -39.225  1.00 91.05           C  
ATOM   3677 HD21 LEU A 236      35.845  -4.608 -39.017  1.00 91.05           H  
ATOM   3678 HD22 LEU A 236      36.898  -5.607 -40.053  1.00 91.05           H  
ATOM   3679 HD23 LEU A 236      37.468  -4.025 -39.497  1.00 91.05           H  
ATOM   3680  N   ARG A 237      38.343  -2.743 -34.422  1.00 89.98           N  
ATOM   3681  H   ARG A 237      39.015  -3.497 -34.398  1.00 89.98           H  
ATOM   3682  CA  ARG A 237      38.162  -1.929 -33.210  1.00 89.98           C  
ATOM   3683  HA  ARG A 237      37.109  -1.930 -32.928  1.00 89.98           H  
ATOM   3684  C   ARG A 237      38.537  -0.472 -33.454  1.00 89.98           C  
ATOM   3685  CB  ARG A 237      38.993  -2.494 -32.049  1.00 89.98           C  
ATOM   3686  HB2 ARG A 237      39.053  -1.741 -31.263  1.00 89.98           H  
ATOM   3687  HB3 ARG A 237      40.006  -2.702 -32.394  1.00 89.98           H  
ATOM   3688  O   ARG A 237      37.768   0.397 -33.061  1.00 89.98           O  
ATOM   3689  CG  ARG A 237      38.385  -3.763 -31.440  1.00 89.98           C  
ATOM   3690  HG2 ARG A 237      37.415  -3.520 -31.006  1.00 89.98           H  
ATOM   3691  HG3 ARG A 237      38.236  -4.526 -32.204  1.00 89.98           H  
ATOM   3692  CD  ARG A 237      39.312  -4.305 -30.345  1.00 89.98           C  
ATOM   3693  HD2 ARG A 237      40.278  -4.549 -30.788  1.00 89.98           H  
ATOM   3694  HD3 ARG A 237      39.456  -3.533 -29.589  1.00 89.98           H  
ATOM   3695  NE  ARG A 237      38.751  -5.511 -29.719  1.00 89.98           N  
ATOM   3696  HE  ARG A 237      37.988  -5.973 -30.192  1.00 89.98           H  
ATOM   3697  NH1 ARG A 237      40.090  -5.646 -27.846  1.00 89.98           N  
ATOM   3698 HH11 ARG A 237      40.159  -5.903 -26.872  1.00 89.98           H  
ATOM   3699 HH12 ARG A 237      40.657  -4.873 -28.163  1.00 89.98           H  
ATOM   3700  NH2 ARG A 237      38.412  -7.092 -28.154  1.00 89.98           N  
ATOM   3701 HH21 ARG A 237      38.642  -7.517 -27.267  1.00 89.98           H  
ATOM   3702 HH22 ARG A 237      37.615  -7.400 -28.692  1.00 89.98           H  
ATOM   3703  CZ  ARG A 237      39.103  -6.079 -28.582  1.00 89.98           C  
ATOM   3704  N   ALA A 238      39.643  -0.198 -34.145  1.00 89.52           N  
ATOM   3705  H   ALA A 238      40.263  -0.956 -34.394  1.00 89.52           H  
ATOM   3706  CA  ALA A 238      40.033   1.165 -34.502  1.00 89.52           C  
ATOM   3707  HA  ALA A 238      40.124   1.753 -33.588  1.00 89.52           H  
ATOM   3708  C   ALA A 238      38.971   1.841 -35.381  1.00 89.52           C  
ATOM   3709  CB  ALA A 238      41.403   1.130 -35.186  1.00 89.52           C  
ATOM   3710  HB1 ALA A 238      41.744   2.150 -35.367  1.00 89.52           H  
ATOM   3711  HB2 ALA A 238      42.119   0.627 -34.536  1.00 89.52           H  
ATOM   3712  HB3 ALA A 238      41.348   0.596 -36.134  1.00 89.52           H  
ATOM   3713  O   ALA A 238      38.526   2.944 -35.074  1.00 89.52           O  
ATOM   3714  N   TRP A 239      38.469   1.155 -36.415  1.00 92.11           N  
ATOM   3715  H   TRP A 239      38.869   0.256 -36.644  1.00 92.11           H  
ATOM   3716  CA  TRP A 239      37.358   1.674 -37.218  1.00 92.11           C  
ATOM   3717  HA  TRP A 239      37.647   2.646 -37.618  1.00 92.11           H  
ATOM   3718  C   TRP A 239      36.099   1.915 -36.388  1.00 92.11           C  
ATOM   3719  CB  TRP A 239      37.048   0.738 -38.389  1.00 92.11           C  
ATOM   3720  HB2 TRP A 239      37.057  -0.296 -38.046  1.00 92.11           H  
ATOM   3721  HB3 TRP A 239      36.045   0.959 -38.752  1.00 92.11           H  
ATOM   3722  O   TRP A 239      35.407   2.899 -36.634  1.00 92.11           O  
ATOM   3723  CG  TRP A 239      37.974   0.896 -39.548  1.00 92.11           C  
ATOM   3724  CD1 TRP A 239      38.903   0.003 -39.951  1.00 92.11           C  
ATOM   3725  HD1 TRP A 239      39.086  -0.948 -39.472  1.00 92.11           H  
ATOM   3726  CD2 TRP A 239      38.110   2.046 -40.435  1.00 92.11           C  
ATOM   3727  CE2 TRP A 239      39.163   1.774 -41.355  1.00 92.11           C  
ATOM   3728  CE3 TRP A 239      37.477   3.305 -40.530  1.00 92.11           C  
ATOM   3729  HE3 TRP A 239      36.693   3.554 -39.830  1.00 92.11           H  
ATOM   3730  NE1 TRP A 239      39.614   0.520 -41.016  1.00 92.11           N  
ATOM   3731  HE1 TRP A 239      40.438   0.088 -41.410  1.00 92.11           H  
ATOM   3732  CH2 TRP A 239      38.918   3.939 -42.400  1.00 92.11           C  
ATOM   3733  HH2 TRP A 239      39.235   4.669 -43.130  1.00 92.11           H  
ATOM   3734  CZ2 TRP A 239      39.570   2.697 -42.321  1.00 92.11           C  
ATOM   3735  HZ2 TRP A 239      40.395   2.442 -42.970  1.00 92.11           H  
ATOM   3736  CZ3 TRP A 239      37.874   4.241 -41.506  1.00 92.11           C  
ATOM   3737  HZ3 TRP A 239      37.385   5.204 -41.552  1.00 92.11           H  
ATOM   3738  N   ILE A 240      35.800   1.056 -35.407  1.00 88.55           N  
ATOM   3739  H   ILE A 240      36.396   0.249 -35.288  1.00 88.55           H  
ATOM   3740  CA  ILE A 240      34.683   1.240 -34.475  1.00 88.55           C  
ATOM   3741  HA  ILE A 240      33.796   1.508 -35.051  1.00 88.55           H  
ATOM   3742  C   ILE A 240      34.945   2.417 -33.526  1.00 88.55           C  
ATOM   3743  CB  ILE A 240      34.339  -0.077 -33.737  1.00 88.55           C  
ATOM   3744  HB  ILE A 240      35.247  -0.475 -33.285  1.00 88.55           H  
ATOM   3745  O   ILE A 240      34.031   3.172 -33.266  1.00 88.55           O  
ATOM   3746  CG1 ILE A 240      33.772  -1.115 -34.734  1.00 88.55           C  
ATOM   3747 HG12 ILE A 240      34.355  -1.100 -35.654  1.00 88.55           H  
ATOM   3748 HG13 ILE A 240      32.749  -0.841 -34.994  1.00 88.55           H  
ATOM   3749  CG2 ILE A 240      33.295   0.148 -32.626  1.00 88.55           C  
ATOM   3750 HG21 ILE A 240      33.718   0.765 -31.833  1.00 88.55           H  
ATOM   3751 HG22 ILE A 240      32.409   0.640 -33.027  1.00 88.55           H  
ATOM   3752 HG23 ILE A 240      33.006  -0.802 -32.178  1.00 88.55           H  
ATOM   3753  CD1 ILE A 240      33.790  -2.557 -34.212  1.00 88.55           C  
ATOM   3754 HD11 ILE A 240      33.130  -2.678 -33.352  1.00 88.55           H  
ATOM   3755 HD12 ILE A 240      33.454  -3.228 -35.003  1.00 88.55           H  
ATOM   3756 HD13 ILE A 240      34.808  -2.827 -33.931  1.00 88.55           H  
ATOM   3757  N   ARG A 241      36.142   2.673 -33.015  1.00 86.52           N  
ATOM   3758  H   ARG A 241      36.917   2.066 -33.239  1.00 86.52           H  
ATOM   3759  CA  ARG A 241      36.303   3.700 -31.969  1.00 86.52           C  
ATOM   3760  HA  ARG A 241      35.361   3.827 -31.435  1.00 86.52           H  
ATOM   3761  C   ARG A 241      36.630   5.099 -32.505  1.00 86.52           C  
ATOM   3762  CB  ARG A 241      37.304   3.209 -30.928  1.00 86.52           C  
ATOM   3763  HB2 ARG A 241      37.403   4.001 -30.186  1.00 86.52           H  
ATOM   3764  HB3 ARG A 241      38.268   3.034 -31.406  1.00 86.52           H  
ATOM   3765  O   ARG A 241      36.191   6.089 -31.923  1.00 86.52           O  
ATOM   3766  CG  ARG A 241      36.848   1.939 -30.189  1.00 86.52           C  
ATOM   3767  HG2 ARG A 241      36.675   1.124 -30.891  1.00 86.52           H  
ATOM   3768  HG3 ARG A 241      35.915   2.150 -29.666  1.00 86.52           H  
ATOM   3769  CD  ARG A 241      37.914   1.510 -29.176  1.00 86.52           C  
ATOM   3770  HD2 ARG A 241      38.124   2.352 -28.517  1.00 86.52           H  
ATOM   3771  HD3 ARG A 241      38.830   1.272 -29.717  1.00 86.52           H  
ATOM   3772  NE  ARG A 241      37.484   0.344 -28.368  1.00 86.52           N  
ATOM   3773  HE  ARG A 241      36.526   0.041 -28.474  1.00 86.52           H  
ATOM   3774  NH1 ARG A 241      39.445   0.098 -27.197  1.00 86.52           N  
ATOM   3775 HH11 ARG A 241      39.811   0.925 -27.648  1.00 86.52           H  
ATOM   3776 HH12 ARG A 241      39.958  -0.316 -26.432  1.00 86.52           H  
ATOM   3777  NH2 ARG A 241      37.745  -1.260 -26.748  1.00 86.52           N  
ATOM   3778 HH21 ARG A 241      38.319  -1.659 -26.019  1.00 86.52           H  
ATOM   3779 HH22 ARG A 241      36.769  -1.517 -26.794  1.00 86.52           H  
ATOM   3780  CZ  ARG A 241      38.219  -0.265 -27.448  1.00 86.52           C  
ATOM   3781  N   THR A 242      37.341   5.200 -33.629  1.00 86.70           N  
ATOM   3782  H   THR A 242      37.679   4.352 -34.061  1.00 86.70           H  
ATOM   3783  CA  THR A 242      37.828   6.482 -34.164  1.00 86.70           C  
ATOM   3784  HA  THR A 242      38.215   7.065 -33.328  1.00 86.70           H  
ATOM   3785  C   THR A 242      36.724   7.315 -34.829  1.00 86.70           C  
ATOM   3786  CB  THR A 242      38.996   6.263 -35.140  1.00 86.70           C  
ATOM   3787  HB  THR A 242      38.626   5.780 -36.045  1.00 86.70           H  
ATOM   3788  O   THR A 242      36.043   6.848 -35.747  1.00 86.70           O  
ATOM   3789  CG2 THR A 242      39.699   7.564 -35.529  1.00 86.70           C  
ATOM   3790 HG21 THR A 242      39.022   8.206 -36.092  1.00 86.70           H  
ATOM   3791 HG22 THR A 242      40.567   7.341 -36.150  1.00 86.70           H  
ATOM   3792 HG23 THR A 242      40.024   8.095 -34.634  1.00 86.70           H  
ATOM   3793  OG1 THR A 242      39.995   5.442 -34.574  1.00 86.70           O  
ATOM   3794  HG1 THR A 242      40.027   5.605 -33.629  1.00 86.70           H  
ATOM   3795  N   THR A 243      36.593   8.577 -34.413  1.00 87.32           N  
ATOM   3796  H   THR A 243      37.111   8.864 -33.595  1.00 87.32           H  
ATOM   3797  CA  THR A 243      35.700   9.593 -35.015  1.00 87.32           C  
ATOM   3798  HA  THR A 243      35.061   9.136 -35.771  1.00 87.32           H  
ATOM   3799  C   THR A 243      36.470  10.712 -35.698  1.00 87.32           C  
ATOM   3800  CB  THR A 243      34.797  10.239 -33.958  1.00 87.32           C  
ATOM   3801  HB  THR A 243      34.215  11.041 -34.412  1.00 87.32           H  
ATOM   3802  O   THR A 243      35.967  11.314 -36.648  1.00 87.32           O  
ATOM   3803  CG2 THR A 243      33.851   9.194 -33.389  1.00 87.32           C  
ATOM   3804 HG21 THR A 243      33.285   8.748 -34.207  1.00 87.32           H  
ATOM   3805 HG22 THR A 243      33.164   9.684 -32.699  1.00 87.32           H  
ATOM   3806 HG23 THR A 243      34.403   8.422 -32.854  1.00 87.32           H  
ATOM   3807  OG1 THR A 243      35.606  10.762 -32.931  1.00 87.32           O  
ATOM   3808  HG1 THR A 243      35.076  11.299 -32.337  1.00 87.32           H  
ATOM   3809  N   LYS A 244      37.709  10.973 -35.265  1.00 87.27           N  
ATOM   3810  H   LYS A 244      38.035  10.489 -34.441  1.00 87.27           H  
ATOM   3811  CA  LYS A 244      38.573  11.985 -35.870  1.00 87.27           C  
ATOM   3812  HA  LYS A 244      38.266  12.101 -36.910  1.00 87.27           H  
ATOM   3813  C   LYS A 244      40.041  11.588 -35.902  1.00 87.27           C  
ATOM   3814  CB  LYS A 244      38.361  13.345 -35.189  1.00 87.27           C  
ATOM   3815  HB2 LYS A 244      38.956  14.080 -35.731  1.00 87.27           H  
ATOM   3816  HB3 LYS A 244      37.310  13.621 -35.276  1.00 87.27           H  
ATOM   3817  O   LYS A 244      40.539  10.854 -35.048  1.00 87.27           O  
ATOM   3818  CG  LYS A 244      38.778  13.388 -33.712  1.00 87.27           C  
ATOM   3819  HG2 LYS A 244      39.856  13.242 -33.640  1.00 87.27           H  
ATOM   3820  HG3 LYS A 244      38.271  12.597 -33.160  1.00 87.27           H  
ATOM   3821  CD  LYS A 244      38.408  14.742 -33.094  1.00 87.27           C  
ATOM   3822  HD2 LYS A 244      37.328  14.873 -33.160  1.00 87.27           H  
ATOM   3823  HD3 LYS A 244      38.899  15.545 -33.645  1.00 87.27           H  
ATOM   3824  CE  LYS A 244      38.841  14.781 -31.627  1.00 87.27           C  
ATOM   3825  HE2 LYS A 244      38.444  13.895 -31.131  1.00 87.27           H  
ATOM   3826  HE3 LYS A 244      39.929  14.737 -31.583  1.00 87.27           H  
ATOM   3827  NZ  LYS A 244      38.340  15.993 -30.940  1.00 87.27           N  
ATOM   3828  HZ1 LYS A 244      38.686  16.037 -29.992  1.00 87.27           H  
ATOM   3829  HZ2 LYS A 244      37.331  15.955 -30.891  1.00 87.27           H  
ATOM   3830  HZ3 LYS A 244      38.610  16.828 -31.440  1.00 87.27           H  
ATOM   3831  N   ILE A 245      40.740  12.122 -36.896  1.00 86.85           N  
ATOM   3832  H   ILE A 245      40.242  12.720 -37.539  1.00 86.85           H  
ATOM   3833  CA  ILE A 245      42.188  12.029 -37.043  1.00 86.85           C  
ATOM   3834  HA  ILE A 245      42.573  11.450 -36.204  1.00 86.85           H  
ATOM   3835  C   ILE A 245      42.760  13.436 -36.956  1.00 86.85           C  
ATOM   3836  CB  ILE A 245      42.581  11.293 -38.338  1.00 86.85           C  
ATOM   3837  HB  ILE A 245      42.107  11.808 -39.173  1.00 86.85           H  
ATOM   3838  O   ILE A 245      42.291  14.341 -37.645  1.00 86.85           O  
ATOM   3839  CG1 ILE A 245      42.061   9.839 -38.267  1.00 86.85           C  
ATOM   3840 HG12 ILE A 245      41.034   9.816 -37.902  1.00 86.85           H  
ATOM   3841 HG13 ILE A 245      42.672   9.265 -37.570  1.00 86.85           H  
ATOM   3842  CG2 ILE A 245      44.106  11.314 -38.571  1.00 86.85           C  
ATOM   3843 HG21 ILE A 245      44.357  10.793 -39.495  1.00 86.85           H  
ATOM   3844 HG22 ILE A 245      44.623  10.837 -37.738  1.00 86.85           H  
ATOM   3845 HG23 ILE A 245      44.459  12.340 -38.677  1.00 86.85           H  
ATOM   3846  CD1 ILE A 245      42.046   9.140 -39.619  1.00 86.85           C  
ATOM   3847 HD11 ILE A 245      41.600   8.153 -39.498  1.00 86.85           H  
ATOM   3848 HD12 ILE A 245      43.058   9.044 -40.011  1.00 86.85           H  
ATOM   3849 HD13 ILE A 245      41.434   9.712 -40.316  1.00 86.85           H  
ATOM   3850  N   VAL A 246      43.769  13.613 -36.109  1.00 83.95           N  
ATOM   3851  H   VAL A 246      44.111  12.795 -35.624  1.00 83.95           H  
ATOM   3852  CA  VAL A 246      44.443  14.897 -35.862  1.00 83.95           C  
ATOM   3853  HA  VAL A 246      43.935  15.675 -36.431  1.00 83.95           H  
ATOM   3854  C   VAL A 246      45.886  14.856 -36.371  1.00 83.95           C  
ATOM   3855  CB  VAL A 246      44.361  15.301 -34.374  1.00 83.95           C  
ATOM   3856  HB  VAL A 246      44.936  16.217 -34.242  1.00 83.95           H  
ATOM   3857  O   VAL A 246      46.516  13.802 -36.390  1.00 83.95           O  
ATOM   3858  CG1 VAL A 246      42.913  15.602 -33.968  1.00 83.95           C  
ATOM   3859 HG11 VAL A 246      42.508  16.386 -34.608  1.00 83.95           H  
ATOM   3860 HG12 VAL A 246      42.295  14.709 -34.064  1.00 83.95           H  
ATOM   3861 HG13 VAL A 246      42.881  15.944 -32.933  1.00 83.95           H  
ATOM   3862  CG2 VAL A 246      44.932  14.242 -33.420  1.00 83.95           C  
ATOM   3863 HG21 VAL A 246      44.865  14.604 -32.394  1.00 83.95           H  
ATOM   3864 HG22 VAL A 246      45.981  14.058 -33.652  1.00 83.95           H  
ATOM   3865 HG23 VAL A 246      44.371  13.311 -33.500  1.00 83.95           H  
ATOM   3866  N   GLY A 247      46.444  15.992 -36.790  1.00 77.03           N  
ATOM   3867  H   GLY A 247      45.874  16.824 -36.846  1.00 77.03           H  
ATOM   3868  CA  GLY A 247      47.805  16.082 -37.338  1.00 77.03           C  
ATOM   3869  HA2 GLY A 247      48.436  16.643 -36.648  1.00 77.03           H  
ATOM   3870  HA3 GLY A 247      48.237  15.089 -37.461  1.00 77.03           H  
ATOM   3871  C   GLY A 247      47.837  16.791 -38.690  1.00 77.03           C  
ATOM   3872  O   GLY A 247      46.983  17.628 -38.956  1.00 77.03           O  
ATOM   3873  N   ASP A 248      48.810  16.455 -39.541  1.00 79.34           N  
ATOM   3874  H   ASP A 248      49.510  15.786 -39.254  1.00 79.34           H  
ATOM   3875  CA  ASP A 248      49.017  17.144 -40.828  1.00 79.34           C  
ATOM   3876  HA  ASP A 248      48.931  18.218 -40.659  1.00 79.34           H  
ATOM   3877  C   ASP A 248      47.960  16.771 -41.892  1.00 79.34           C  
ATOM   3878  CB  ASP A 248      50.439  16.871 -41.361  1.00 79.34           C  
ATOM   3879  HB2 ASP A 248      50.508  15.821 -41.643  1.00 79.34           H  
ATOM   3880  HB3 ASP A 248      50.584  17.459 -42.267  1.00 79.34           H  
ATOM   3881  O   ASP A 248      47.780  17.493 -42.869  1.00 79.34           O  
ATOM   3882  CG  ASP A 248      51.585  17.211 -40.389  1.00 79.34           C  
ATOM   3883  OD1 ASP A 248      51.464  18.167 -39.589  1.00 79.34           O  
ATOM   3884  OD2 ASP A 248      52.601  16.480 -40.406  1.00 79.34           O  
ATOM   3885  N   ALA A 249      47.244  15.657 -41.699  1.00 82.93           N  
ATOM   3886  H   ALA A 249      47.438  15.127 -40.861  1.00 82.93           H  
ATOM   3887  CA  ALA A 249      46.139  15.200 -42.548  1.00 82.93           C  
ATOM   3888  HA  ALA A 249      45.918  15.958 -43.299  1.00 82.93           H  
ATOM   3889  C   ALA A 249      44.859  14.999 -41.710  1.00 82.93           C  
ATOM   3890  CB  ALA A 249      46.586  13.933 -43.292  1.00 82.93           C  
ATOM   3891  HB1 ALA A 249      46.864  13.157 -42.579  1.00 82.93           H  
ATOM   3892  HB2 ALA A 249      45.767  13.565 -43.910  1.00 82.93           H  
ATOM   3893  HB3 ALA A 249      47.442  14.162 -43.927  1.00 82.93           H  
ATOM   3894  O   ALA A 249      44.478  13.857 -41.436  1.00 82.93           O  
ATOM   3895  N   PRO A 250      44.224  16.086 -41.236  1.00 86.94           N  
ATOM   3896  CA  PRO A 250      43.089  15.991 -40.334  1.00 86.94           C  
ATOM   3897  HA  PRO A 250      43.329  15.267 -39.555  1.00 86.94           H  
ATOM   3898  C   PRO A 250      41.812  15.537 -41.055  1.00 86.94           C  
ATOM   3899  CB  PRO A 250      42.965  17.371 -39.697  1.00 86.94           C  
ATOM   3900  HB2 PRO A 250      41.938  17.586 -39.400  1.00 86.94           H  
ATOM   3901  HB3 PRO A 250      43.628  17.433 -38.833  1.00 86.94           H  
ATOM   3902  O   PRO A 250      41.502  15.971 -42.169  1.00 86.94           O  
ATOM   3903  CG  PRO A 250      43.475  18.304 -40.797  1.00 86.94           C  
ATOM   3904  HG2 PRO A 250      42.691  18.492 -41.531  1.00 86.94           H  
ATOM   3905  HG3 PRO A 250      43.854  19.242 -40.390  1.00 86.94           H  
ATOM   3906  CD  PRO A 250      44.576  17.483 -41.461  1.00 86.94           C  
ATOM   3907  HD2 PRO A 250      45.529  17.709 -40.983  1.00 86.94           H  
ATOM   3908  HD3 PRO A 250      44.627  17.715 -42.525  1.00 86.94           H  
ATOM   3909  N   LEU A 251      41.062  14.647 -40.408  1.00 88.51           N  
ATOM   3910  H   LEU A 251      41.340  14.386 -39.473  1.00 88.51           H  
ATOM   3911  CA  LEU A 251      39.894  13.987 -40.988  1.00 88.51           C  
ATOM   3912  HA  LEU A 251      39.484  14.613 -41.781  1.00 88.51           H  
ATOM   3913  C   LEU A 251      38.808  13.770 -39.929  1.00 88.51           C  
ATOM   3914  CB  LEU A 251      40.346  12.643 -41.586  1.00 88.51           C  
ATOM   3915  HB2 LEU A 251      40.635  11.999 -40.755  1.00 88.51           H  
ATOM   3916  HB3 LEU A 251      41.229  12.790 -42.208  1.00 88.51           H  
ATOM   3917  O   LEU A 251      39.111  13.378 -38.806  1.00 88.51           O  
ATOM   3918  CG  LEU A 251      39.252  11.942 -42.406  1.00 88.51           C  
ATOM   3919  HG  LEU A 251      38.262  12.211 -42.038  1.00 88.51           H  
ATOM   3920  CD1 LEU A 251      39.342  12.349 -43.873  1.00 88.51           C  
ATOM   3921 HD11 LEU A 251      39.411  13.435 -43.943  1.00 88.51           H  
ATOM   3922 HD12 LEU A 251      40.237  11.920 -44.324  1.00 88.51           H  
ATOM   3923 HD13 LEU A 251      38.455  12.015 -44.409  1.00 88.51           H  
ATOM   3924  CD2 LEU A 251      39.381  10.431 -42.266  1.00 88.51           C  
ATOM   3925 HD21 LEU A 251      38.480   9.973 -42.674  1.00 88.51           H  
ATOM   3926 HD22 LEU A 251      39.415  10.162 -41.210  1.00 88.51           H  
ATOM   3927 HD23 LEU A 251      40.275  10.067 -42.773  1.00 88.51           H  
ATOM   3928  N   VAL A 252      37.546  13.945 -40.311  1.00 89.92           N  
ATOM   3929  H   VAL A 252      37.386  14.282 -41.250  1.00 89.92           H  
ATOM   3930  CA  VAL A 252      36.364  13.525 -39.545  1.00 89.92           C  
ATOM   3931  HA  VAL A 252      36.656  13.271 -38.526  1.00 89.92           H  
ATOM   3932  C   VAL A 252      35.760  12.271 -40.189  1.00 89.92           C  
ATOM   3933  CB  VAL A 252      35.346  14.678 -39.464  1.00 89.92           C  
ATOM   3934  HB  VAL A 252      35.066  14.981 -40.473  1.00 89.92           H  
ATOM   3935  O   VAL A 252      35.626  12.209 -41.412  1.00 89.92           O  
ATOM   3936  CG1 VAL A 252      34.083  14.267 -38.711  1.00 89.92           C  
ATOM   3937 HG11 VAL A 252      33.557  13.495 -39.272  1.00 89.92           H  
ATOM   3938 HG12 VAL A 252      33.413  15.120 -38.606  1.00 89.92           H  
ATOM   3939 HG13 VAL A 252      34.340  13.896 -37.719  1.00 89.92           H  
ATOM   3940  CG2 VAL A 252      35.936  15.890 -38.736  1.00 89.92           C  
ATOM   3941 HG21 VAL A 252      36.812  16.255 -39.272  1.00 89.92           H  
ATOM   3942 HG22 VAL A 252      36.217  15.611 -37.720  1.00 89.92           H  
ATOM   3943 HG23 VAL A 252      35.200  16.692 -38.693  1.00 89.92           H  
ATOM   3944  N   ILE A 253      35.399  11.272 -39.381  1.00 90.34           N  
ATOM   3945  H   ILE A 253      35.517  11.406 -38.387  1.00 90.34           H  
ATOM   3946  CA  ILE A 253      34.806   9.995 -39.804  1.00 90.34           C  
ATOM   3947  HA  ILE A 253      34.813   9.940 -40.893  1.00 90.34           H  
ATOM   3948  C   ILE A 253      33.349   9.942 -39.336  1.00 90.34           C  
ATOM   3949  CB  ILE A 253      35.611   8.786 -39.263  1.00 90.34           C  
ATOM   3950  HB  ILE A 253      35.528   8.771 -38.176  1.00 90.34           H  
ATOM   3951  O   ILE A 253      33.066   9.743 -38.157  1.00 90.34           O  
ATOM   3952  CG1 ILE A 253      37.113   8.896 -39.616  1.00 90.34           C  
ATOM   3953 HG12 ILE A 253      37.517   9.805 -39.172  1.00 90.34           H  
ATOM   3954 HG13 ILE A 253      37.228   8.969 -40.697  1.00 90.34           H  
ATOM   3955  CG2 ILE A 253      35.011   7.473 -39.811  1.00 90.34           C  
ATOM   3956 HG21 ILE A 253      33.951   7.405 -39.565  1.00 90.34           H  
ATOM   3957 HG22 ILE A 253      35.502   6.618 -39.346  1.00 90.34           H  
ATOM   3958 HG23 ILE A 253      35.136   7.426 -40.893  1.00 90.34           H  
ATOM   3959  CD1 ILE A 253      37.972   7.734 -39.103  1.00 90.34           C  
ATOM   3960 HD11 ILE A 253      37.770   7.562 -38.046  1.00 90.34           H  
ATOM   3961 HD12 ILE A 253      39.025   7.987 -39.228  1.00 90.34           H  
ATOM   3962 HD13 ILE A 253      37.763   6.825 -39.667  1.00 90.34           H  
ATOM   3963  N   GLU A 254      32.410  10.075 -40.269  1.00 88.91           N  
ATOM   3964  H   GLU A 254      32.700  10.272 -41.216  1.00 88.91           H  
ATOM   3965  CA  GLU A 254      30.969  10.055 -39.999  1.00 88.91           C  
ATOM   3966  HA  GLU A 254      30.798  10.167 -38.929  1.00 88.91           H  
ATOM   3967  C   GLU A 254      30.329   8.736 -40.448  1.00 88.91           C  
ATOM   3968  CB  GLU A 254      30.317  11.246 -40.714  1.00 88.91           C  
ATOM   3969  HB2 GLU A 254      30.258  11.022 -41.779  1.00 88.91           H  
ATOM   3970  HB3 GLU A 254      30.937  12.135 -40.594  1.00 88.91           H  
ATOM   3971  O   GLU A 254      30.618   8.247 -41.533  1.00 88.91           O  
ATOM   3972  CG  GLU A 254      28.911  11.543 -40.177  1.00 88.91           C  
ATOM   3973  HG2 GLU A 254      28.309  10.638 -40.256  1.00 88.91           H  
ATOM   3974  HG3 GLU A 254      28.982  11.807 -39.122  1.00 88.91           H  
ATOM   3975  CD  GLU A 254      28.206  12.669 -40.948  1.00 88.91           C  
ATOM   3976  OE1 GLU A 254      26.984  12.823 -40.728  1.00 88.91           O  
ATOM   3977  OE2 GLU A 254      28.844  13.297 -41.825  1.00 88.91           O  
ATOM   3978  N   ARG A 255      29.409   8.154 -39.672  1.00 88.23           N  
ATOM   3979  H   ARG A 255      29.151   8.628 -38.819  1.00 88.23           H  
ATOM   3980  CA  ARG A 255      28.610   6.985 -40.093  1.00 88.23           C  
ATOM   3981  HA  ARG A 255      29.148   6.414 -40.850  1.00 88.23           H  
ATOM   3982  C   ARG A 255      27.296   7.443 -40.717  1.00 88.23           C  
ATOM   3983  CB  ARG A 255      28.350   6.076 -38.887  1.00 88.23           C  
ATOM   3984  HB2 ARG A 255      28.068   6.689 -38.031  1.00 88.23           H  
ATOM   3985  HB3 ARG A 255      27.527   5.396 -39.107  1.00 88.23           H  
ATOM   3986  O   ARG A 255      26.356   7.770 -40.005  1.00 88.23           O  
ATOM   3987  CG  ARG A 255      29.584   5.243 -38.561  1.00 88.23           C  
ATOM   3988  HG2 ARG A 255      29.637   4.417 -39.270  1.00 88.23           H  
ATOM   3989  HG3 ARG A 255      30.478   5.864 -38.625  1.00 88.23           H  
ATOM   3990  CD  ARG A 255      29.478   4.664 -37.162  1.00 88.23           C  
ATOM   3991  HD2 ARG A 255      29.371   5.498 -36.468  1.00 88.23           H  
ATOM   3992  HD3 ARG A 255      28.592   4.033 -37.092  1.00 88.23           H  
ATOM   3993  NE  ARG A 255      30.672   3.876 -36.833  1.00 88.23           N  
ATOM   3994  HE  ARG A 255      30.567   2.871 -36.820  1.00 88.23           H  
ATOM   3995  NH1 ARG A 255      32.157   5.611 -36.406  1.00 88.23           N  
ATOM   3996 HH11 ARG A 255      33.094   5.880 -36.140  1.00 88.23           H  
ATOM   3997 HH12 ARG A 255      31.411   6.284 -36.306  1.00 88.23           H  
ATOM   3998  NH2 ARG A 255      32.827   3.492 -36.391  1.00 88.23           N  
ATOM   3999 HH21 ARG A 255      32.645   2.499 -36.424  1.00 88.23           H  
ATOM   4000 HH22 ARG A 255      33.785   3.785 -36.260  1.00 88.23           H  
ATOM   4001  CZ  ARG A 255      31.872   4.345 -36.542  1.00 88.23           C  
ATOM   4002  N   VAL A 256      27.207   7.426 -42.045  1.00 89.26           N  
ATOM   4003  H   VAL A 256      28.013   7.102 -42.560  1.00 89.26           H  
ATOM   4004  CA  VAL A 256      26.071   8.014 -42.782  1.00 89.26           C  
ATOM   4005  HA  VAL A 256      25.609   8.767 -42.143  1.00 89.26           H  
ATOM   4006  C   VAL A 256      24.953   7.026 -43.125  1.00 89.26           C  
ATOM   4007  CB  VAL A 256      26.547   8.753 -44.046  1.00 89.26           C  
ATOM   4008  HB  VAL A 256      25.671   9.143 -44.564  1.00 89.26           H  
ATOM   4009  O   VAL A 256      23.838   7.445 -43.434  1.00 89.26           O  
ATOM   4010  CG1 VAL A 256      27.436   9.944 -43.687  1.00 89.26           C  
ATOM   4011 HG11 VAL A 256      28.348   9.611 -43.191  1.00 89.26           H  
ATOM   4012 HG12 VAL A 256      27.700  10.508 -44.582  1.00 89.26           H  
ATOM   4013 HG13 VAL A 256      26.908  10.613 -43.008  1.00 89.26           H  
ATOM   4014  CG2 VAL A 256      27.306   7.854 -45.031  1.00 89.26           C  
ATOM   4015 HG21 VAL A 256      26.720   6.965 -45.263  1.00 89.26           H  
ATOM   4016 HG22 VAL A 256      28.263   7.561 -44.599  1.00 89.26           H  
ATOM   4017 HG23 VAL A 256      27.507   8.409 -45.947  1.00 89.26           H  
ATOM   4018  N   ARG A 257      25.219   5.713 -43.123  1.00 88.12           N  
ATOM   4019  H   ARG A 257      26.152   5.424 -42.865  1.00 88.12           H  
ATOM   4020  CA  ARG A 257      24.197   4.673 -43.358  1.00 88.12           C  
ATOM   4021  HA  ARG A 257      23.278   5.007 -42.875  1.00 88.12           H  
ATOM   4022  C   ARG A 257      24.603   3.348 -42.720  1.00 88.12           C  
ATOM   4023  CB  ARG A 257      23.949   4.519 -44.876  1.00 88.12           C  
ATOM   4024  HB2 ARG A 257      24.789   4.002 -45.341  1.00 88.12           H  
ATOM   4025  HB3 ARG A 257      23.872   5.512 -45.319  1.00 88.12           H  
ATOM   4026  O   ARG A 257      25.793   3.059 -42.671  1.00 88.12           O  
ATOM   4027  CG  ARG A 257      22.650   3.757 -45.178  1.00 88.12           C  
ATOM   4028  HG2 ARG A 257      22.776   2.700 -44.942  1.00 88.12           H  
ATOM   4029  HG3 ARG A 257      21.856   4.165 -44.553  1.00 88.12           H  
ATOM   4030  CD  ARG A 257      22.229   3.898 -46.647  1.00 88.12           C  
ATOM   4031  HD2 ARG A 257      22.227   4.959 -46.895  1.00 88.12           H  
ATOM   4032  HD3 ARG A 257      22.952   3.380 -47.277  1.00 88.12           H  
ATOM   4033  NE  ARG A 257      20.869   3.360 -46.857  1.00 88.12           N  
ATOM   4034  HE  ARG A 257      20.357   3.128 -46.018  1.00 88.12           H  
ATOM   4035  NH1 ARG A 257      20.813   3.245 -49.166  1.00 88.12           N  
ATOM   4036 HH11 ARG A 257      20.400   2.713 -49.919  1.00 88.12           H  
ATOM   4037 HH12 ARG A 257      21.792   3.488 -49.211  1.00 88.12           H  
ATOM   4038  NH2 ARG A 257      19.108   2.503 -48.024  1.00 88.12           N  
ATOM   4039 HH21 ARG A 257      18.898   2.038 -48.896  1.00 88.12           H  
ATOM   4040 HH22 ARG A 257      18.744   2.092 -47.176  1.00 88.12           H  
ATOM   4041  CZ  ARG A 257      20.278   3.062 -48.002  1.00 88.12           C  
ATOM   4042  N   ALA A 258      23.633   2.534 -42.300  1.00 86.39           N  
ATOM   4043  H   ALA A 258      22.669   2.832 -42.350  1.00 86.39           H  
ATOM   4044  CA  ALA A 258      23.882   1.178 -41.817  1.00 86.39           C  
ATOM   4045  HA  ALA A 258      24.837   0.867 -42.240  1.00 86.39           H  
ATOM   4046  C   ALA A 258      22.811   0.171 -42.282  1.00 86.39           C  
ATOM   4047  CB  ALA A 258      24.024   1.194 -40.291  1.00 86.39           C  
ATOM   4048  HB1 ALA A 258      23.074   1.459 -39.826  1.00 86.39           H  
ATOM   4049  HB2 ALA A 258      24.331   0.209 -39.940  1.00 86.39           H  
ATOM   4050  HB3 ALA A 258      24.783   1.918 -39.995  1.00 86.39           H  
ATOM   4051  O   ALA A 258      21.647   0.547 -42.442  1.00 86.39           O  
ATOM   4052  N   ILE A 259      23.207  -1.088 -42.490  1.00 85.93           N  
ATOM   4053  H   ILE A 259      24.191  -1.277 -42.363  1.00 85.93           H  
ATOM   4054  CA  ILE A 259      22.338  -2.266 -42.677  1.00 85.93           C  
ATOM   4055  HA  ILE A 259      21.344  -2.057 -42.281  1.00 85.93           H  
ATOM   4056  C   ILE A 259      22.963  -3.406 -41.863  1.00 85.93           C  
ATOM   4057  CB  ILE A 259      22.202  -2.662 -44.173  1.00 85.93           C  
ATOM   4058  HB  ILE A 259      23.198  -2.872 -44.563  1.00 85.93           H  
ATOM   4059  O   ILE A 259      24.034  -3.890 -42.219  1.00 85.93           O  
ATOM   4060  CG1 ILE A 259      21.589  -1.518 -45.014  1.00 85.93           C  
ATOM   4061 HG12 ILE A 259      20.582  -1.306 -44.656  1.00 85.93           H  
ATOM   4062 HG13 ILE A 259      22.190  -0.618 -44.880  1.00 85.93           H  
ATOM   4063  CG2 ILE A 259      21.346  -3.938 -44.305  1.00 85.93           C  
ATOM   4064 HG21 ILE A 259      20.349  -3.767 -43.900  1.00 85.93           H  
ATOM   4065 HG22 ILE A 259      21.808  -4.772 -43.776  1.00 85.93           H  
ATOM   4066 HG23 ILE A 259      21.254  -4.235 -45.350  1.00 85.93           H  
ATOM   4067  CD1 ILE A 259      21.534  -1.784 -46.525  1.00 85.93           C  
ATOM   4068 HD11 ILE A 259      22.516  -2.091 -46.887  1.00 85.93           H  
ATOM   4069 HD12 ILE A 259      21.239  -0.868 -47.035  1.00 85.93           H  
ATOM   4070 HD13 ILE A 259      20.802  -2.559 -46.754  1.00 85.93           H  
ATOM   4071  N   GLY A 260      22.344  -3.817 -40.754  1.00 80.46           N  
ATOM   4072  H   GLY A 260      21.466  -3.392 -40.491  1.00 80.46           H  
ATOM   4073  CA  GLY A 260      22.975  -4.753 -39.810  1.00 80.46           C  
ATOM   4074  HA2 GLY A 260      23.146  -5.707 -40.310  1.00 80.46           H  
ATOM   4075  HA3 GLY A 260      22.315  -4.927 -38.960  1.00 80.46           H  
ATOM   4076  C   GLY A 260      24.313  -4.214 -39.282  1.00 80.46           C  
ATOM   4077  O   GLY A 260      24.392  -3.060 -38.869  1.00 80.46           O  
ATOM   4078  N   CYS A 261      25.375  -5.022 -39.349  1.00 84.60           N  
ATOM   4079  H   CYS A 261      25.256  -5.964 -39.693  1.00 84.60           H  
ATOM   4080  CA  CYS A 261      26.742  -4.613 -39.004  1.00 84.60           C  
ATOM   4081  HA  CYS A 261      26.692  -3.906 -38.176  1.00 84.60           H  
ATOM   4082  C   CYS A 261      27.481  -3.881 -40.146  1.00 84.60           C  
ATOM   4083  CB  CYS A 261      27.512  -5.847 -38.508  1.00 84.60           C  
ATOM   4084  HB2 CYS A 261      26.974  -6.311 -37.681  1.00 84.60           H  
ATOM   4085  HB3 CYS A 261      28.492  -5.538 -38.144  1.00 84.60           H  
ATOM   4086  O   CYS A 261      28.668  -3.589 -40.020  1.00 84.60           O  
ATOM   4087  SG  CYS A 261      27.723  -7.048 -39.856  1.00 84.60           S  
ATOM   4088  HG  CYS A 261      28.004  -8.105 -39.089  1.00 84.60           H  
ATOM   4089  N   HIS A 262      26.829  -3.594 -41.279  1.00 90.27           N  
ATOM   4090  H   HIS A 262      25.851  -3.835 -41.351  1.00 90.27           H  
ATOM   4091  CA  HIS A 262      27.447  -2.906 -42.414  1.00 90.27           C  
ATOM   4092  HA  HIS A 262      28.520  -3.098 -42.405  1.00 90.27           H  
ATOM   4093  C   HIS A 262      27.225  -1.404 -42.346  1.00 90.27           C  
ATOM   4094  CB  HIS A 262      26.898  -3.437 -43.735  1.00 90.27           C  
ATOM   4095  HB2 HIS A 262      25.839  -3.196 -43.829  1.00 90.27           H  
ATOM   4096  HB3 HIS A 262      27.424  -2.942 -44.552  1.00 90.27           H  
ATOM   4097  O   HIS A 262      26.083  -0.961 -42.408  1.00 90.27           O  
ATOM   4098  CG  HIS A 262      27.078  -4.911 -43.880  1.00 90.27           C  
ATOM   4099  CD2 HIS A 262      26.179  -5.889 -43.561  1.00 90.27           C  
ATOM   4100  HD2 HIS A 262      25.187  -5.752 -43.155  1.00 90.27           H  
ATOM   4101  ND1 HIS A 262      28.209  -5.520 -44.343  1.00 90.27           N  
ATOM   4102  HD1 HIS A 262      29.125  -5.096 -44.365  1.00 90.27           H  
ATOM   4103  CE1 HIS A 262      27.976  -6.837 -44.363  1.00 90.27           C  
ATOM   4104  HE1 HIS A 262      28.697  -7.586 -44.656  1.00 90.27           H  
ATOM   4105  NE2 HIS A 262      26.748  -7.106 -43.906  1.00 90.27           N  
ATOM   4106  N   PHE A 263      28.300  -0.622 -42.314  1.00 91.52           N  
ATOM   4107  H   PHE A 263      29.208  -1.064 -42.322  1.00 91.52           H  
ATOM   4108  CA  PHE A 263      28.268   0.834 -42.248  1.00 91.52           C  
ATOM   4109  HA  PHE A 263      27.237   1.165 -42.128  1.00 91.52           H  
ATOM   4110  C   PHE A 263      28.828   1.460 -43.518  1.00 91.52           C  
ATOM   4111  CB  PHE A 263      29.050   1.324 -41.025  1.00 91.52           C  
ATOM   4112  HB2 PHE A 263      30.078   0.965 -41.085  1.00 91.52           H  
ATOM   4113  HB3 PHE A 263      29.080   2.413 -41.039  1.00 91.52           H  
ATOM   4114  O   PHE A 263      29.824   0.991 -44.063  1.00 91.52           O  
ATOM   4115  CG  PHE A 263      28.437   0.875 -39.721  1.00 91.52           C  
ATOM   4116  CD1 PHE A 263      27.482   1.680 -39.073  1.00 91.52           C  
ATOM   4117  HD1 PHE A 263      27.201   2.635 -39.490  1.00 91.52           H  
ATOM   4118  CD2 PHE A 263      28.783  -0.376 -39.183  1.00 91.52           C  
ATOM   4119  HD2 PHE A 263      29.494  -1.010 -39.692  1.00 91.52           H  
ATOM   4120  CE1 PHE A 263      26.879   1.230 -37.886  1.00 91.52           C  
ATOM   4121  HE1 PHE A 263      26.142   1.838 -37.382  1.00 91.52           H  
ATOM   4122  CE2 PHE A 263      28.182  -0.823 -37.999  1.00 91.52           C  
ATOM   4123  HE2 PHE A 263      28.449  -1.790 -37.598  1.00 91.52           H  
ATOM   4124  CZ  PHE A 263      27.230  -0.021 -37.350  1.00 91.52           C  
ATOM   4125  HZ  PHE A 263      26.763  -0.371 -36.440  1.00 91.52           H  
ATOM   4126  N   VAL A 264      28.221   2.563 -43.949  1.00 93.52           N  
ATOM   4127  H   VAL A 264      27.407   2.866 -43.434  1.00 93.52           H  
ATOM   4128  CA  VAL A 264      28.838   3.529 -44.857  1.00 93.52           C  
ATOM   4129  HA  VAL A 264      29.648   3.042 -45.400  1.00 93.52           H  
ATOM   4130  C   VAL A 264      29.419   4.649 -44.008  1.00 93.52           C  
ATOM   4131  CB  VAL A 264      27.854   4.079 -45.901  1.00 93.52           C  
ATOM   4132  HB  VAL A 264      27.044   4.607 -45.397  1.00 93.52           H  
ATOM   4133  O   VAL A 264      28.677   5.370 -43.341  1.00 93.52           O  
ATOM   4134  CG1 VAL A 264      28.560   5.049 -46.859  1.00 93.52           C  
ATOM   4135 HG11 VAL A 264      28.943   5.914 -46.316  1.00 93.52           H  
ATOM   4136 HG12 VAL A 264      29.399   4.548 -47.340  1.00 93.52           H  
ATOM   4137 HG13 VAL A 264      27.864   5.395 -47.623  1.00 93.52           H  
ATOM   4138  CG2 VAL A 264      27.250   2.947 -46.738  1.00 93.52           C  
ATOM   4139 HG21 VAL A 264      28.042   2.403 -47.253  1.00 93.52           H  
ATOM   4140 HG22 VAL A 264      26.717   2.258 -46.083  1.00 93.52           H  
ATOM   4141 HG23 VAL A 264      26.554   3.353 -47.472  1.00 93.52           H  
ATOM   4142  N   LEU A 265      30.737   4.786 -44.044  1.00 93.51           N  
ATOM   4143  H   LEU A 265      31.261   4.131 -44.607  1.00 93.51           H  
ATOM   4144  CA  LEU A 265      31.493   5.868 -43.441  1.00 93.51           C  
ATOM   4145  HA  LEU A 265      30.905   6.270 -42.617  1.00 93.51           H  
ATOM   4146  C   LEU A 265      31.725   6.974 -44.480  1.00 93.51           C  
ATOM   4147  CB  LEU A 265      32.822   5.343 -42.862  1.00 93.51           C  
ATOM   4148  HB2 LEU A 265      33.281   6.158 -42.302  1.00 93.51           H  
ATOM   4149  HB3 LEU A 265      33.487   5.097 -43.690  1.00 93.51           H  
ATOM   4150  O   LEU A 265      32.125   6.689 -45.607  1.00 93.51           O  
ATOM   4151  CG  LEU A 265      32.734   4.106 -41.949  1.00 93.51           C  
ATOM   4152  HG  LEU A 265      32.444   3.234 -42.537  1.00 93.51           H  
ATOM   4153  CD1 LEU A 265      34.094   3.839 -41.312  1.00 93.51           C  
ATOM   4154 HD11 LEU A 265      34.381   4.677 -40.676  1.00 93.51           H  
ATOM   4155 HD12 LEU A 265      34.055   2.937 -40.701  1.00 93.51           H  
ATOM   4156 HD13 LEU A 265      34.851   3.717 -42.087  1.00 93.51           H  
ATOM   4157  CD2 LEU A 265      31.736   4.295 -40.816  1.00 93.51           C  
ATOM   4158 HD21 LEU A 265      31.763   3.430 -40.153  1.00 93.51           H  
ATOM   4159 HD22 LEU A 265      30.734   4.392 -41.232  1.00 93.51           H  
ATOM   4160 HD23 LEU A 265      31.994   5.194 -40.257  1.00 93.51           H  
ATOM   4161  N   LEU A 266      31.484   8.228 -44.116  1.00 94.18           N  
ATOM   4162  H   LEU A 266      31.167   8.382 -43.169  1.00 94.18           H  
ATOM   4163  CA  LEU A 266      31.911   9.410 -44.850  1.00 94.18           C  
ATOM   4164  HA  LEU A 266      32.206   9.125 -45.860  1.00 94.18           H  
ATOM   4165  C   LEU A 266      33.126   9.995 -44.137  1.00 94.18           C  
ATOM   4166  CB  LEU A 266      30.750  10.410 -44.958  1.00 94.18           C  
ATOM   4167  HB2 LEU A 266      29.960   9.965 -45.561  1.00 94.18           H  
ATOM   4168  HB3 LEU A 266      30.358  10.592 -43.957  1.00 94.18           H  
ATOM   4169  O   LEU A 266      33.034  10.522 -43.033  1.00 94.18           O  
ATOM   4170  CG  LEU A 266      31.148  11.771 -45.559  1.00 94.18           C  
ATOM   4171  HG  LEU A 266      31.907  12.239 -44.933  1.00 94.18           H  
ATOM   4172  CD1 LEU A 266      31.700  11.640 -46.983  1.00 94.18           C  
ATOM   4173 HD11 LEU A 266      30.999  11.093 -47.614  1.00 94.18           H  
ATOM   4174 HD12 LEU A 266      32.655  11.116 -46.963  1.00 94.18           H  
ATOM   4175 HD13 LEU A 266      31.873  12.635 -47.393  1.00 94.18           H  
ATOM   4176  CD2 LEU A 266      29.931  12.691 -45.593  1.00 94.18           C  
ATOM   4177 HD21 LEU A 266      30.226  13.675 -45.959  1.00 94.18           H  
ATOM   4178 HD22 LEU A 266      29.549  12.816 -44.579  1.00 94.18           H  
ATOM   4179 HD23 LEU A 266      29.148  12.271 -46.225  1.00 94.18           H  
ATOM   4180  N   LEU A 267      34.271   9.887 -44.790  1.00 94.18           N  
ATOM   4181  H   LEU A 267      34.266   9.420 -45.686  1.00 94.18           H  
ATOM   4182  CA  LEU A 267      35.526  10.453 -44.338  1.00 94.18           C  
ATOM   4183  HA  LEU A 267      35.526  10.573 -43.255  1.00 94.18           H  
ATOM   4184  C   LEU A 267      35.658  11.831 -44.990  1.00 94.18           C  
ATOM   4185  CB  LEU A 267      36.653   9.486 -44.732  1.00 94.18           C  
ATOM   4186  HB2 LEU A 267      37.600  10.020 -44.654  1.00 94.18           H  
ATOM   4187  HB3 LEU A 267      36.531   9.205 -45.778  1.00 94.18           H  
ATOM   4188  O   LEU A 267      35.686  11.913 -46.217  1.00 94.18           O  
ATOM   4189  CG  LEU A 267      36.731   8.202 -43.884  1.00 94.18           C  
ATOM   4190  HG  LEU A 267      36.595   8.454 -42.832  1.00 94.18           H  
ATOM   4191  CD1 LEU A 267      35.696   7.147 -44.289  1.00 94.18           C  
ATOM   4192 HD11 LEU A 267      35.723   6.979 -45.366  1.00 94.18           H  
ATOM   4193 HD12 LEU A 267      34.698   7.476 -43.999  1.00 94.18           H  
ATOM   4194 HD13 LEU A 267      35.899   6.211 -43.768  1.00 94.18           H  
ATOM   4195  CD2 LEU A 267      38.093   7.529 -44.050  1.00 94.18           C  
ATOM   4196 HD21 LEU A 267      38.210   6.761 -43.285  1.00 94.18           H  
ATOM   4197 HD22 LEU A 267      38.160   7.075 -45.038  1.00 94.18           H  
ATOM   4198 HD23 LEU A 267      38.909   8.244 -43.944  1.00 94.18           H  
ATOM   4199  N   THR A 268      35.718  12.899 -44.197  1.00 92.90           N  
ATOM   4200  H   THR A 268      35.687  12.753 -43.198  1.00 92.90           H  
ATOM   4201  CA  THR A 268      35.806  14.282 -44.692  1.00 92.90           C  
ATOM   4202  HA  THR A 268      35.848  14.273 -45.781  1.00 92.90           H  
ATOM   4203  C   THR A 268      37.074  14.946 -44.178  1.00 92.90           C  
ATOM   4204  CB  THR A 268      34.573  15.110 -44.300  1.00 92.90           C  
ATOM   4205  HB  THR A 268      34.512  15.196 -43.215  1.00 92.90           H  
ATOM   4206  O   THR A 268      37.307  14.981 -42.972  1.00 92.90           O  
ATOM   4207  CG2 THR A 268      34.587  16.509 -44.918  1.00 92.90           C  
ATOM   4208 HG21 THR A 268      34.724  16.441 -45.997  1.00 92.90           H  
ATOM   4209 HG22 THR A 268      33.644  17.010 -44.700  1.00 92.90           H  
ATOM   4210 HG23 THR A 268      35.396  17.099 -44.487  1.00 92.90           H  
ATOM   4211  OG1 THR A 268      33.404  14.483 -44.779  1.00 92.90           O  
ATOM   4212  HG1 THR A 268      33.112  13.881 -44.091  1.00 92.90           H  
ATOM   4213  N   ALA A 269      37.892  15.485 -45.081  1.00 90.88           N  
ATOM   4214  H   ALA A 269      37.621  15.472 -46.054  1.00 90.88           H  
ATOM   4215  CA  ALA A 269      39.052  16.285 -44.701  1.00 90.88           C  
ATOM   4216  HA  ALA A 269      39.623  15.751 -43.941  1.00 90.88           H  
ATOM   4217  C   ALA A 269      38.568  17.613 -44.100  1.00 90.88           C  
ATOM   4218  CB  ALA A 269      39.955  16.479 -45.923  1.00 90.88           C  
ATOM   4219  HB1 ALA A 269      40.249  15.511 -46.327  1.00 90.88           H  
ATOM   4220  HB2 ALA A 269      40.850  17.026 -45.628  1.00 90.88           H  
ATOM   4221  HB3 ALA A 269      39.427  17.048 -46.689  1.00 90.88           H  
ATOM   4222  O   ALA A 269      37.847  18.366 -44.759  1.00 90.88           O  
ATOM   4223  N   ALA A 270      38.938  17.887 -42.850  1.00 84.71           N  
ATOM   4224  H   ALA A 270      39.582  17.263 -42.385  1.00 84.71           H  
ATOM   4225  CA  ALA A 270      38.487  19.062 -42.109  1.00 84.71           C  
ATOM   4226  HA  ALA A 270      38.006  19.759 -42.794  1.00 84.71           H  
ATOM   4227  C   ALA A 270      39.694  19.726 -41.431  1.00 84.71           C  
ATOM   4228  CB  ALA A 270      37.433  18.639 -41.080  1.00 84.71           C  
ATOM   4229  HB1 ALA A 270      37.062  19.515 -40.549  1.00 84.71           H  
ATOM   4230  HB2 ALA A 270      36.601  18.142 -41.579  1.00 84.71           H  
ATOM   4231  HB3 ALA A 270      37.883  17.956 -40.358  1.00 84.71           H  
ATOM   4232  O   ALA A 270      40.404  19.026 -40.716  1.00 84.71           O  
ATOM   4233  N   PRO A 271      39.935  21.040 -41.613  1.00 79.60           N  
ATOM   4234  CA  PRO A 271      41.091  21.722 -41.019  1.00 79.60           C  
ATOM   4235  HA  PRO A 271      42.006  21.299 -41.434  1.00 79.60           H  
ATOM   4236  C   PRO A 271      41.140  21.603 -39.490  1.00 79.60           C  
ATOM   4237  CB  PRO A 271      40.963  23.190 -41.442  1.00 79.60           C  
ATOM   4238  HB2 PRO A 271      41.939  23.634 -41.640  1.00 79.60           H  
ATOM   4239  HB3 PRO A 271      40.442  23.763 -40.674  1.00 79.60           H  
ATOM   4240  O   PRO A 271      42.208  21.425 -38.915  1.00 79.60           O  
ATOM   4241  CG  PRO A 271      40.098  23.144 -42.699  1.00 79.60           C  
ATOM   4242  HG2 PRO A 271      39.535  24.066 -42.837  1.00 79.60           H  
ATOM   4243  HG3 PRO A 271      40.729  22.946 -43.565  1.00 79.60           H  
ATOM   4244  CD  PRO A 271      39.180  21.951 -42.458  1.00 79.60           C  
ATOM   4245  HD2 PRO A 271      38.282  22.275 -41.932  1.00 79.60           H  
ATOM   4246  HD3 PRO A 271      38.923  21.502 -43.417  1.00 79.60           H  
ATOM   4247  N   GLU A 272      39.969  21.659 -38.854  1.00 78.88           N  
ATOM   4248  H   GLU A 272      39.136  21.822 -39.401  1.00 78.88           H  
ATOM   4249  CA  GLU A 272      39.779  21.532 -37.411  1.00 78.88           C  
ATOM   4250  HA  GLU A 272      40.702  21.201 -36.935  1.00 78.88           H  
ATOM   4251  C   GLU A 272      38.673  20.494 -37.157  1.00 78.88           C  
ATOM   4252  CB  GLU A 272      39.432  22.902 -36.808  1.00 78.88           C  
ATOM   4253  HB2 GLU A 272      38.606  23.345 -37.363  1.00 78.88           H  
ATOM   4254  HB3 GLU A 272      39.125  22.753 -35.773  1.00 78.88           H  
ATOM   4255  O   GLU A 272      37.486  20.826 -37.209  1.00 78.88           O  
ATOM   4256  CG  GLU A 272      40.641  23.852 -36.829  1.00 78.88           C  
ATOM   4257  HG2 GLU A 272      41.459  23.385 -36.281  1.00 78.88           H  
ATOM   4258  HG3 GLU A 272      40.961  23.997 -37.861  1.00 78.88           H  
ATOM   4259  CD  GLU A 272      40.348  25.231 -36.218  1.00 78.88           C  
ATOM   4260  OE1 GLU A 272      41.284  26.061 -36.226  1.00 78.88           O  
ATOM   4261  OE2 GLU A 272      39.201  25.461 -35.773  1.00 78.88           O  
ATOM   4262  N   PRO A 273      39.022  19.209 -36.966  1.00 71.75           N  
ATOM   4263  CA  PRO A 273      38.034  18.159 -36.767  1.00 71.75           C  
ATOM   4264  HA  PRO A 273      37.261  18.234 -37.531  1.00 71.75           H  
ATOM   4265  C   PRO A 273      37.375  18.288 -35.383  1.00 71.75           C  
ATOM   4266  CB  PRO A 273      38.798  16.848 -36.972  1.00 71.75           C  
ATOM   4267  HB2 PRO A 273      38.755  16.560 -38.022  1.00 71.75           H  
ATOM   4268  HB3 PRO A 273      38.394  16.055 -36.342  1.00 71.75           H  
ATOM   4269  O   PRO A 273      38.032  18.162 -34.345  1.00 71.75           O  
ATOM   4270  CG  PRO A 273      40.243  17.192 -36.622  1.00 71.75           C  
ATOM   4271  HG2 PRO A 273      40.385  17.098 -35.545  1.00 71.75           H  
ATOM   4272  HG3 PRO A 273      40.953  16.565 -37.161  1.00 71.75           H  
ATOM   4273  CD  PRO A 273      40.367  18.660 -37.024  1.00 71.75           C  
ATOM   4274  HD2 PRO A 273      40.738  18.744 -38.045  1.00 71.75           H  
ATOM   4275  HD3 PRO A 273      41.040  19.173 -36.336  1.00 71.75           H  
ATOM   4276  N   SER A 274      36.063  18.532 -35.366  1.00 70.24           N  
ATOM   4277  H   SER A 274      35.574  18.643 -36.243  1.00 70.24           H  
ATOM   4278  CA  SER A 274      35.262  18.644 -34.143  1.00 70.24           C  
ATOM   4279  HA  SER A 274      35.823  19.259 -33.440  1.00 70.24           H  
ATOM   4280  C   SER A 274      34.988  17.274 -33.500  1.00 70.24           C  
ATOM   4281  CB  SER A 274      33.942  19.370 -34.438  1.00 70.24           C  
ATOM   4282  HB2 SER A 274      34.162  20.382 -34.780  1.00 70.24           H  
ATOM   4283  HB3 SER A 274      33.346  19.436 -33.528  1.00 70.24           H  
ATOM   4284  O   SER A 274      34.959  16.268 -34.212  1.00 70.24           O  
ATOM   4285  OG  SER A 274      33.196  18.699 -35.436  1.00 70.24           O  
ATOM   4286  HG  SER A 274      32.868  17.873 -35.072  1.00 70.24           H  
ATOM   4287  N   PRO A 275      34.753  17.210 -32.172  1.00 66.42           N  
ATOM   4288  CA  PRO A 275      34.164  16.037 -31.516  1.00 66.42           C  
ATOM   4289  HA  PRO A 275      34.889  15.223 -31.479  1.00 66.42           H  
ATOM   4290  C   PRO A 275      32.897  15.577 -32.242  1.00 66.42           C  
ATOM   4291  CB  PRO A 275      33.823  16.496 -30.091  1.00 66.42           C  
ATOM   4292  HB2 PRO A 275      32.801  16.872 -30.049  1.00 66.42           H  
ATOM   4293  HB3 PRO A 275      33.954  15.708 -29.350  1.00 66.42           H  
ATOM   4294  O   PRO A 275      32.065  16.410 -32.610  1.00 66.42           O  
ATOM   4295  CG  PRO A 275      34.781  17.651 -29.842  1.00 66.42           C  
ATOM   4296  HG2 PRO A 275      35.753  17.264 -29.536  1.00 66.42           H  
ATOM   4297  HG3 PRO A 275      34.386  18.338 -29.093  1.00 66.42           H  
ATOM   4298  CD  PRO A 275      34.887  18.300 -31.217  1.00 66.42           C  
ATOM   4299  HD2 PRO A 275      35.845  18.810 -31.313  1.00 66.42           H  
ATOM   4300  HD3 PRO A 275      34.066  19.005 -31.351  1.00 66.42           H  
ATOM   4301  N   MET A 276      32.747  14.271 -32.458  1.00 70.28           N  
ATOM   4302  H   MET A 276      33.424  13.634 -32.063  1.00 70.28           H  
ATOM   4303  CA  MET A 276      31.555  13.709 -33.094  1.00 70.28           C  
ATOM   4304  HA  MET A 276      30.726  14.396 -32.924  1.00 70.28           H  
ATOM   4305  C   MET A 276      31.169  12.381 -32.429  1.00 70.28           C  
ATOM   4306  CB  MET A 276      31.754  13.632 -34.613  1.00 70.28           C  
ATOM   4307  HB2 MET A 276      32.233  14.551 -34.951  1.00 70.28           H  
ATOM   4308  HB3 MET A 276      32.402  12.794 -34.865  1.00 70.28           H  
ATOM   4309  O   MET A 276      31.247  11.323 -33.065  1.00 70.28           O  
ATOM   4310  CG  MET A 276      30.401  13.520 -35.331  1.00 70.28           C  
ATOM   4311  HG2 MET A 276      29.718  14.254 -34.904  1.00 70.28           H  
ATOM   4312  HG3 MET A 276      29.985  12.528 -35.156  1.00 70.28           H  
ATOM   4313  SD  MET A 276      30.480  13.829 -37.113  1.00 70.28           S  
ATOM   4314  CE  MET A 276      31.549  12.448 -37.564  1.00 70.28           C  
ATOM   4315  HE1 MET A 276      31.089  11.513 -37.243  1.00 70.28           H  
ATOM   4316  HE2 MET A 276      31.699  12.444 -38.643  1.00 70.28           H  
ATOM   4317  HE3 MET A 276      32.520  12.547 -37.077  1.00 70.28           H  
ATOM   4318  N   PRO A 277      30.760  12.427 -31.144  1.00 72.06           N  
ATOM   4319  CA  PRO A 277      30.352  11.243 -30.405  1.00 72.06           C  
ATOM   4320  HA  PRO A 277      31.190  10.551 -30.330  1.00 72.06           H  
ATOM   4321  C   PRO A 277      29.186  10.559 -31.111  1.00 72.06           C  
ATOM   4322  CB  PRO A 277      29.958  11.730 -29.006  1.00 72.06           C  
ATOM   4323  HB2 PRO A 277      29.131  11.157 -28.586  1.00 72.06           H  
ATOM   4324  HB3 PRO A 277      30.826  11.689 -28.347  1.00 72.06           H  
ATOM   4325  O   PRO A 277      28.240  11.209 -31.561  1.00 72.06           O  
ATOM   4326  CG  PRO A 277      29.559  13.185 -29.232  1.00 72.06           C  
ATOM   4327  HG2 PRO A 277      29.687  13.785 -28.331  1.00 72.06           H  
ATOM   4328  HG3 PRO A 277      28.530  13.237 -29.588  1.00 72.06           H  
ATOM   4329  CD  PRO A 277      30.511  13.621 -30.341  1.00 72.06           C  
ATOM   4330  HD2 PRO A 277      31.451  13.961 -29.905  1.00 72.06           H  
ATOM   4331  HD3 PRO A 277      30.053  14.422 -30.921  1.00 72.06           H  
ATOM   4332  N   TYR A 278      29.236   9.234 -31.210  1.00 73.79           N  
ATOM   4333  H   TYR A 278      30.064   8.749 -30.895  1.00 73.79           H  
ATOM   4334  CA  TYR A 278      28.200   8.492 -31.919  1.00 73.79           C  
ATOM   4335  HA  TYR A 278      27.262   9.041 -31.833  1.00 73.79           H  
ATOM   4336  C   TYR A 278      27.969   7.099 -31.311  1.00 73.79           C  
ATOM   4337  CB  TYR A 278      28.583   8.446 -33.409  1.00 73.79           C  
ATOM   4338  HB2 TYR A 278      27.675   8.298 -33.993  1.00 73.79           H  
ATOM   4339  HB3 TYR A 278      29.015   9.397 -33.722  1.00 73.79           H  
ATOM   4340  O   TYR A 278      28.896   6.482 -30.790  1.00 73.79           O  
ATOM   4341  CG  TYR A 278      29.546   7.329 -33.699  1.00 73.79           C  
ATOM   4342  CD1 TYR A 278      30.922   7.447 -33.417  1.00 73.79           C  
ATOM   4343  HD1 TYR A 278      31.311   8.401 -33.093  1.00 73.79           H  
ATOM   4344  CD2 TYR A 278      28.987   6.099 -34.048  1.00 73.79           C  
ATOM   4345  HD2 TYR A 278      27.929   6.007 -34.242  1.00 73.79           H  
ATOM   4346  CE1 TYR A 278      31.746   6.301 -33.422  1.00 73.79           C  
ATOM   4347  HE1 TYR A 278      32.790   6.367 -33.154  1.00 73.79           H  
ATOM   4348  CE2 TYR A 278      29.793   4.973 -34.037  1.00 73.79           C  
ATOM   4349  HE2 TYR A 278      29.372   4.013 -34.295  1.00 73.79           H  
ATOM   4350  OH  TYR A 278      31.740   3.861 -33.677  1.00 73.79           O  
ATOM   4351  HH  TYR A 278      32.659   3.857 -33.400  1.00 73.79           H  
ATOM   4352  CZ  TYR A 278      31.135   5.055 -33.681  1.00 73.79           C  
ATOM   4353  N   VAL A 279      26.734   6.588 -31.425  1.00 78.00           N  
ATOM   4354  H   VAL A 279      26.026   7.162 -31.860  1.00 78.00           H  
ATOM   4355  CA  VAL A 279      26.354   5.215 -31.044  1.00 78.00           C  
ATOM   4356  HA  VAL A 279      27.069   4.860 -30.301  1.00 78.00           H  
ATOM   4357  C   VAL A 279      26.407   4.307 -32.280  1.00 78.00           C  
ATOM   4358  CB  VAL A 279      24.944   5.163 -30.412  1.00 78.00           C  
ATOM   4359  HB  VAL A 279      24.228   5.543 -31.141  1.00 78.00           H  
ATOM   4360  O   VAL A 279      25.594   4.510 -33.185  1.00 78.00           O  
ATOM   4361  CG1 VAL A 279      24.528   3.734 -30.037  1.00 78.00           C  
ATOM   4362 HG11 VAL A 279      24.535   3.081 -30.910  1.00 78.00           H  
ATOM   4363 HG12 VAL A 279      25.199   3.328 -29.280  1.00 78.00           H  
ATOM   4364 HG13 VAL A 279      23.513   3.751 -29.641  1.00 78.00           H  
ATOM   4365  CG2 VAL A 279      24.799   6.006 -29.144  1.00 78.00           C  
ATOM   4366 HG21 VAL A 279      25.323   5.515 -28.324  1.00 78.00           H  
ATOM   4367 HG22 VAL A 279      23.745   6.074 -28.872  1.00 78.00           H  
ATOM   4368 HG23 VAL A 279      25.185   7.014 -29.297  1.00 78.00           H  
ATOM   4369  N   PRO A 280      27.308   3.306 -32.372  1.00 76.43           N  
ATOM   4370  CA  PRO A 280      27.402   2.454 -33.559  1.00 76.43           C  
ATOM   4371  HA  PRO A 280      27.477   3.077 -34.450  1.00 76.43           H  
ATOM   4372  C   PRO A 280      26.191   1.545 -33.759  1.00 76.43           C  
ATOM   4373  CB  PRO A 280      28.683   1.624 -33.409  1.00 76.43           C  
ATOM   4374  HB2 PRO A 280      29.468   1.977 -34.076  1.00 76.43           H  
ATOM   4375  HB3 PRO A 280      28.501   0.576 -33.647  1.00 76.43           H  
ATOM   4376  O   PRO A 280      25.754   1.363 -34.893  1.00 76.43           O  
ATOM   4377  CG  PRO A 280      29.116   1.797 -31.954  1.00 76.43           C  
ATOM   4378  HG2 PRO A 280      30.197   1.926 -31.902  1.00 76.43           H  
ATOM   4379  HG3 PRO A 280      28.812   0.932 -31.366  1.00 76.43           H  
ATOM   4380  CD  PRO A 280      28.384   3.030 -31.434  1.00 76.43           C  
ATOM   4381  HD2 PRO A 280      29.067   3.878 -31.388  1.00 76.43           H  
ATOM   4382  HD3 PRO A 280      27.983   2.811 -30.444  1.00 76.43           H  
ATOM   4383  N   TYR A 281      25.626   0.987 -32.685  1.00 84.45           N  
ATOM   4384  H   TYR A 281      26.022   1.187 -31.778  1.00 84.45           H  
ATOM   4385  CA  TYR A 281      24.625  -0.083 -32.773  1.00 84.45           C  
ATOM   4386  HA  TYR A 281      24.375  -0.249 -33.821  1.00 84.45           H  
ATOM   4387  C   TYR A 281      23.303   0.265 -32.067  1.00 84.45           C  
ATOM   4388  CB  TYR A 281      25.240  -1.396 -32.264  1.00 84.45           C  
ATOM   4389  HB2 TYR A 281      25.308  -1.349 -31.177  1.00 84.45           H  
ATOM   4390  HB3 TYR A 281      24.574  -2.221 -32.516  1.00 84.45           H  
ATOM   4391  O   TYR A 281      22.808  -0.526 -31.263  1.00 84.45           O  
ATOM   4392  CG  TYR A 281      26.616  -1.697 -32.819  1.00 84.45           C  
ATOM   4393  CD1 TYR A 281      26.766  -2.139 -34.146  1.00 84.45           C  
ATOM   4394  HD1 TYR A 281      25.898  -2.295 -34.770  1.00 84.45           H  
ATOM   4395  CD2 TYR A 281      27.750  -1.506 -32.006  1.00 84.45           C  
ATOM   4396  HD2 TYR A 281      27.629  -1.175 -30.985  1.00 84.45           H  
ATOM   4397  CE1 TYR A 281      28.053  -2.385 -34.656  1.00 84.45           C  
ATOM   4398  HE1 TYR A 281      28.178  -2.754 -35.664  1.00 84.45           H  
ATOM   4399  CE2 TYR A 281      29.039  -1.754 -32.515  1.00 84.45           C  
ATOM   4400  HE2 TYR A 281      29.906  -1.615 -31.886  1.00 84.45           H  
ATOM   4401  OH  TYR A 281      30.435  -2.425 -34.336  1.00 84.45           O  
ATOM   4402  HH  TYR A 281      31.112  -2.386 -33.656  1.00 84.45           H  
ATOM   4403  CZ  TYR A 281      29.192  -2.192 -33.846  1.00 84.45           C  
ATOM   4404  N   PRO A 282      22.657   1.410 -32.375  1.00 74.81           N  
ATOM   4405  CA  PRO A 282      21.458   1.860 -31.658  1.00 74.81           C  
ATOM   4406  HA  PRO A 282      21.664   1.926 -30.589  1.00 74.81           H  
ATOM   4407  C   PRO A 282      20.250   0.928 -31.857  1.00 74.81           C  
ATOM   4408  CB  PRO A 282      21.181   3.263 -32.209  1.00 74.81           C  
ATOM   4409  HB2 PRO A 282      21.753   3.994 -31.638  1.00 74.81           H  
ATOM   4410  HB3 PRO A 282      20.121   3.517 -32.186  1.00 74.81           H  
ATOM   4411  O   PRO A 282      19.273   1.013 -31.121  1.00 74.81           O  
ATOM   4412  CG  PRO A 282      21.722   3.201 -33.637  1.00 74.81           C  
ATOM   4413  HG2 PRO A 282      20.993   2.723 -34.292  1.00 74.81           H  
ATOM   4414  HG3 PRO A 282      21.991   4.189 -34.012  1.00 74.81           H  
ATOM   4415  CD  PRO A 282      22.948   2.306 -33.486  1.00 74.81           C  
ATOM   4416  HD2 PRO A 282      23.809   2.923 -33.231  1.00 74.81           H  
ATOM   4417  HD3 PRO A 282      23.137   1.758 -34.410  1.00 74.81           H  
ATOM   4418  N   ARG A 283      20.304   0.047 -32.868  1.00 76.24           N  
ATOM   4419  H   ARG A 283      21.168   0.019 -33.389  1.00 76.24           H  
ATOM   4420  CA  ARG A 283      19.264  -0.934 -33.214  1.00 76.24           C  
ATOM   4421  HA  ARG A 283      18.383  -0.743 -32.601  1.00 76.24           H  
ATOM   4422  C   ARG A 283      19.651  -2.382 -32.878  1.00 76.24           C  
ATOM   4423  CB  ARG A 283      18.859  -0.792 -34.693  1.00 76.24           C  
ATOM   4424  HB2 ARG A 283      18.082  -1.524 -34.914  1.00 76.24           H  
ATOM   4425  HB3 ARG A 283      19.722  -1.016 -35.320  1.00 76.24           H  
ATOM   4426  O   ARG A 283      19.030  -3.292 -33.417  1.00 76.24           O  
ATOM   4427  CG  ARG A 283      18.312   0.592 -35.056  1.00 76.24           C  
ATOM   4428  HG2 ARG A 283      19.097   1.340 -34.949  1.00 76.24           H  
ATOM   4429  HG3 ARG A 283      17.480   0.842 -34.398  1.00 76.24           H  
ATOM   4430  CD  ARG A 283      17.827   0.565 -36.509  1.00 76.24           C  
ATOM   4431  HD2 ARG A 283      17.007  -0.148 -36.589  1.00 76.24           H  
ATOM   4432  HD3 ARG A 283      18.647   0.226 -37.143  1.00 76.24           H  
ATOM   4433  NE  ARG A 283      17.378   1.893 -36.960  1.00 76.24           N  
ATOM   4434  HE  ARG A 283      17.421   2.640 -36.281  1.00 76.24           H  
ATOM   4435  NH1 ARG A 283      16.805   1.270 -39.094  1.00 76.24           N  
ATOM   4436 HH11 ARG A 283      17.036   0.313 -38.865  1.00 76.24           H  
ATOM   4437 HH12 ARG A 283      16.402   1.464 -40.000  1.00 76.24           H  
ATOM   4438  NH2 ARG A 283      16.567   3.402 -38.455  1.00 76.24           N  
ATOM   4439 HH21 ARG A 283      16.204   3.616 -39.373  1.00 76.24           H  
ATOM   4440 HH22 ARG A 283      16.639   4.124 -37.751  1.00 76.24           H  
ATOM   4441  CZ  ARG A 283      16.921   2.181 -38.166  1.00 76.24           C  
ATOM   4442  N   SER A 284      20.678  -2.608 -32.049  1.00 77.95           N  
ATOM   4443  H   SER A 284      21.156  -1.825 -31.624  1.00 77.95           H  
ATOM   4444  CA  SER A 284      21.016  -3.966 -31.591  1.00 77.95           C  
ATOM   4445  HA  SER A 284      21.289  -4.569 -32.457  1.00 77.95           H  
ATOM   4446  C   SER A 284      19.807  -4.614 -30.905  1.00 77.95           C  
ATOM   4447  CB  SER A 284      22.204  -3.961 -30.623  1.00 77.95           C  
ATOM   4448  HB2 SER A 284      23.052  -3.456 -31.085  1.00 77.95           H  
ATOM   4449  HB3 SER A 284      21.932  -3.443 -29.704  1.00 77.95           H  
ATOM   4450  O   SER A 284      19.139  -3.971 -30.096  1.00 77.95           O  
ATOM   4451  OG  SER A 284      22.558  -5.298 -30.328  1.00 77.95           O  
ATOM   4452  HG  SER A 284      22.665  -5.422 -29.382  1.00 77.95           H  
ATOM   4453  N   THR A 285      19.520  -5.876 -31.228  1.00 78.48           N  
ATOM   4454  H   THR A 285      20.086  -6.345 -31.920  1.00 78.48           H  
ATOM   4455  CA  THR A 285      18.411  -6.657 -30.647  1.00 78.48           C  
ATOM   4456  HA  THR A 285      17.652  -5.971 -30.271  1.00 78.48           H  
ATOM   4457  C   THR A 285      18.840  -7.513 -29.454  1.00 78.48           C  
ATOM   4458  CB  THR A 285      17.751  -7.543 -31.717  1.00 78.48           C  
ATOM   4459  HB  THR A 285      17.030  -8.215 -31.252  1.00 78.48           H  
ATOM   4460  O   THR A 285      17.995  -8.153 -28.827  1.00 78.48           O  
ATOM   4461  CG2 THR A 285      17.021  -6.696 -32.762  1.00 78.48           C  
ATOM   4462 HG21 THR A 285      16.257  -6.089 -32.277  1.00 78.48           H  
ATOM   4463 HG22 THR A 285      17.724  -6.046 -33.282  1.00 78.48           H  
ATOM   4464 HG23 THR A 285      16.544  -7.356 -33.487  1.00 78.48           H  
ATOM   4465  OG1 THR A 285      18.723  -8.297 -32.406  1.00 78.48           O  
ATOM   4466  HG1 THR A 285      18.934  -9.085 -31.900  1.00 78.48           H  
ATOM   4467  N   GLU A 286      20.133  -7.521 -29.125  1.00 83.42           N  
ATOM   4468  H   GLU A 286      20.766  -6.947 -29.663  1.00 83.42           H  
ATOM   4469  CA  GLU A 286      20.752  -8.401 -28.128  1.00 83.42           C  
ATOM   4470  HA  GLU A 286      19.978  -8.928 -27.570  1.00 83.42           H  
ATOM   4471  C   GLU A 286      21.594  -7.605 -27.114  1.00 83.42           C  
ATOM   4472  CB  GLU A 286      21.610  -9.459 -28.847  1.00 83.42           C  
ATOM   4473  HB2 GLU A 286      22.146 -10.049 -28.103  1.00 83.42           H  
ATOM   4474  HB3 GLU A 286      22.337  -8.939 -29.470  1.00 83.42           H  
ATOM   4475  O   GLU A 286      22.234  -6.608 -27.465  1.00 83.42           O  
ATOM   4476  CG  GLU A 286      20.759 -10.411 -29.713  1.00 83.42           C  
ATOM   4477  HG2 GLU A 286      20.093  -9.830 -30.351  1.00 83.42           H  
ATOM   4478  HG3 GLU A 286      20.135 -11.009 -29.048  1.00 83.42           H  
ATOM   4479  CD  GLU A 286      21.576 -11.338 -30.628  1.00 83.42           C  
ATOM   4480  OE1 GLU A 286      20.946 -12.251 -31.209  1.00 83.42           O  
ATOM   4481  OE2 GLU A 286      22.785 -11.092 -30.807  1.00 83.42           O  
ATOM   4482  N   VAL A 287      21.584  -8.073 -25.861  1.00 85.30           N  
ATOM   4483  H   VAL A 287      21.012  -8.886 -25.680  1.00 85.30           H  
ATOM   4484  CA  VAL A 287      22.449  -7.652 -24.746  1.00 85.30           C  
ATOM   4485  HA  VAL A 287      23.089  -6.831 -25.069  1.00 85.30           H  
ATOM   4486  C   VAL A 287      23.332  -8.839 -24.360  1.00 85.30           C  
ATOM   4487  CB  VAL A 287      21.622  -7.185 -23.527  1.00 85.30           C  
ATOM   4488  HB  VAL A 287      20.968  -7.997 -23.209  1.00 85.30           H  
ATOM   4489  O   VAL A 287      22.844  -9.963 -24.241  1.00 85.30           O  
ATOM   4490  CG1 VAL A 287      22.501  -6.789 -22.333  1.00 85.30           C  
ATOM   4491 HG11 VAL A 287      23.197  -6.002 -22.625  1.00 85.30           H  
ATOM   4492 HG12 VAL A 287      21.873  -6.431 -21.518  1.00 85.30           H  
ATOM   4493 HG13 VAL A 287      23.057  -7.654 -21.971  1.00 85.30           H  
ATOM   4494  CG2 VAL A 287      20.746  -5.978 -23.879  1.00 85.30           C  
ATOM   4495 HG21 VAL A 287      20.008  -6.284 -24.620  1.00 85.30           H  
ATOM   4496 HG22 VAL A 287      20.218  -5.623 -22.994  1.00 85.30           H  
ATOM   4497 HG23 VAL A 287      21.358  -5.173 -24.286  1.00 85.30           H  
ATOM   4498  N   TYR A 288      24.623  -8.605 -24.141  1.00 82.60           N  
ATOM   4499  H   TYR A 288      24.965  -7.658 -24.215  1.00 82.60           H  
ATOM   4500  CA  TYR A 288      25.588  -9.654 -23.810  1.00 82.60           C  
ATOM   4501  HA  TYR A 288      25.198 -10.623 -24.121  1.00 82.60           H  
ATOM   4502  C   TYR A 288      25.840  -9.706 -22.302  1.00 82.60           C  
ATOM   4503  CB  TYR A 288      26.878  -9.405 -24.598  1.00 82.60           C  
ATOM   4504  HB2 TYR A 288      27.639 -10.111 -24.265  1.00 82.60           H  
ATOM   4505  HB3 TYR A 288      27.245  -8.401 -24.388  1.00 82.60           H  
ATOM   4506  O   TYR A 288      26.408  -8.776 -21.741  1.00 82.60           O  
ATOM   4507  CG  TYR A 288      26.706  -9.573 -26.092  1.00 82.60           C  
ATOM   4508  CD1 TYR A 288      26.715 -10.870 -26.635  1.00 82.60           C  
ATOM   4509  HD1 TYR A 288      26.845 -11.730 -25.995  1.00 82.60           H  
ATOM   4510  CD2 TYR A 288      26.522  -8.453 -26.932  1.00 82.60           C  
ATOM   4511  HD2 TYR A 288      26.499  -7.460 -26.508  1.00 82.60           H  
ATOM   4512  CE1 TYR A 288      26.550 -11.049 -28.018  1.00 82.60           C  
ATOM   4513  HE1 TYR A 288      26.546 -12.036 -28.456  1.00 82.60           H  
ATOM   4514  CE2 TYR A 288      26.364  -8.633 -28.324  1.00 82.60           C  
ATOM   4515  HE2 TYR A 288      26.218  -7.788 -28.981  1.00 82.60           H  
ATOM   4516  OH  TYR A 288      26.240 -10.194 -30.191  1.00 82.60           O  
ATOM   4517  HH  TYR A 288      26.179  -9.454 -30.800  1.00 82.60           H  
ATOM   4518  CZ  TYR A 288      26.377  -9.939 -28.866  1.00 82.60           C  
ATOM   4519  N   VAL A 289      25.449 -10.789 -21.631  1.00 82.59           N  
ATOM   4520  H   VAL A 289      24.978 -11.518 -22.148  1.00 82.59           H  
ATOM   4521  CA  VAL A 289      25.549 -10.934 -20.168  1.00 82.59           C  
ATOM   4522  HA  VAL A 289      25.679  -9.948 -19.721  1.00 82.59           H  
ATOM   4523  C   VAL A 289      26.759 -11.782 -19.780  1.00 82.59           C  
ATOM   4524  CB  VAL A 289      24.252 -11.516 -19.587  1.00 82.59           C  
ATOM   4525  HB  VAL A 289      24.082 -12.514 -19.990  1.00 82.59           H  
ATOM   4526  O   VAL A 289      26.887 -12.915 -20.238  1.00 82.59           O  
ATOM   4527  CG1 VAL A 289      24.333 -11.600 -18.061  1.00 82.59           C  
ATOM   4528 HG11 VAL A 289      25.045 -12.366 -17.752  1.00 82.59           H  
ATOM   4529 HG12 VAL A 289      23.350 -11.843 -17.658  1.00 82.59           H  
ATOM   4530 HG13 VAL A 289      24.633 -10.635 -17.653  1.00 82.59           H  
ATOM   4531  CG2 VAL A 289      23.047 -10.632 -19.940  1.00 82.59           C  
ATOM   4532 HG21 VAL A 289      22.139 -11.054 -19.511  1.00 82.59           H  
ATOM   4533 HG22 VAL A 289      23.191  -9.624 -19.553  1.00 82.59           H  
ATOM   4534 HG23 VAL A 289      22.913 -10.581 -21.021  1.00 82.59           H  
ATOM   4535  N   ARG A 290      27.638 -11.257 -18.925  1.00 74.57           N  
ATOM   4536  H   ARG A 290      27.395 -10.373 -18.501  1.00 74.57           H  
ATOM   4537  CA  ARG A 290      28.852 -11.933 -18.445  1.00 74.57           C  
ATOM   4538  HA  ARG A 290      29.332 -12.434 -19.286  1.00 74.57           H  
ATOM   4539  C   ARG A 290      28.507 -12.987 -17.390  1.00 74.57           C  
ATOM   4540  CB  ARG A 290      29.815 -10.875 -17.874  1.00 74.57           C  
ATOM   4541  HB2 ARG A 290      29.957 -10.081 -18.607  1.00 74.57           H  
ATOM   4542  HB3 ARG A 290      29.361 -10.434 -16.986  1.00 74.57           H  
ATOM   4543  O   ARG A 290      27.832 -12.683 -16.409  1.00 74.57           O  
ATOM   4544  CG  ARG A 290      31.188 -11.454 -17.499  1.00 74.57           C  
ATOM   4545  HG2 ARG A 290      31.057 -12.278 -16.797  1.00 74.57           H  
ATOM   4546  HG3 ARG A 290      31.685 -11.822 -18.396  1.00 74.57           H  
ATOM   4547  CD  ARG A 290      32.054 -10.386 -16.825  1.00 74.57           C  
ATOM   4548  HD2 ARG A 290      31.520 -10.022 -15.947  1.00 74.57           H  
ATOM   4549  HD3 ARG A 290      32.195  -9.560 -17.522  1.00 74.57           H  
ATOM   4550  NE  ARG A 290      33.362 -10.917 -16.393  1.00 74.57           N  
ATOM   4551  HE  ARG A 290      33.477 -11.920 -16.427  1.00 74.57           H  
ATOM   4552  NH1 ARG A 290      34.223  -8.922 -15.658  1.00 74.57           N  
ATOM   4553 HH11 ARG A 290      34.969  -8.393 -15.230  1.00 74.57           H  
ATOM   4554 HH12 ARG A 290      33.342  -8.482 -15.881  1.00 74.57           H  
ATOM   4555  NH2 ARG A 290      35.473 -10.771 -15.541  1.00 74.57           N  
ATOM   4556 HH21 ARG A 290      35.600 -11.767 -15.649  1.00 74.57           H  
ATOM   4557 HH22 ARG A 290      36.242 -10.217 -15.193  1.00 74.57           H  
ATOM   4558  CZ  ARG A 290      34.344 -10.204 -15.867  1.00 74.57           C  
ATOM   4559  N   SER A 291      29.042 -14.199 -17.526  1.00 70.69           N  
ATOM   4560  H   SER A 291      29.545 -14.416 -18.375  1.00 70.69           H  
ATOM   4561  CA  SER A 291      29.036 -15.187 -16.443  1.00 70.69           C  
ATOM   4562  HA  SER A 291      28.025 -15.263 -16.042  1.00 70.69           H  
ATOM   4563  C   SER A 291      29.981 -14.757 -15.318  1.00 70.69           C  
ATOM   4564  CB  SER A 291      29.443 -16.569 -16.950  1.00 70.69           C  
ATOM   4565  HB2 SER A 291      28.755 -16.895 -17.729  1.00 70.69           H  
ATOM   4566  HB3 SER A 291      30.454 -16.515 -17.355  1.00 70.69           H  
ATOM   4567  O   SER A 291      31.164 -14.498 -15.547  1.00 70.69           O  
ATOM   4568  OG  SER A 291      29.417 -17.486 -15.870  1.00 70.69           O  
ATOM   4569  HG  SER A 291      30.166 -18.078 -15.965  1.00 70.69           H  
ATOM   4570  N   ILE A 292      29.462 -14.709 -14.091  1.00 65.92           N  
ATOM   4571  H   ILE A 292      28.473 -14.885 -13.988  1.00 65.92           H  
ATOM   4572  CA  ILE A 292      30.252 -14.469 -12.871  1.00 65.92           C  
ATOM   4573  HA  ILE A 292      31.071 -13.792 -13.113  1.00 65.92           H  
ATOM   4574  C   ILE A 292      30.903 -15.748 -12.315  1.00 65.92           C  
ATOM   4575  CB  ILE A 292      29.387 -13.790 -11.797  1.00 65.92           C  
ATOM   4576  HB  ILE A 292      30.026 -13.621 -10.930  1.00 65.92           H  
ATOM   4577  O   ILE A 292      31.661 -15.690 -11.347  1.00 65.92           O  
ATOM   4578  CG1 ILE A 292      28.212 -14.696 -11.378  1.00 65.92           C  
ATOM   4579 HG12 ILE A 292      28.559 -15.721 -11.241  1.00 65.92           H  
ATOM   4580 HG13 ILE A 292      27.435 -14.700 -12.142  1.00 65.92           H  
ATOM   4581  CG2 ILE A 292      28.891 -12.416 -12.277  1.00 65.92           C  
ATOM   4582 HG21 ILE A 292      28.411 -11.884 -11.456  1.00 65.92           H  
ATOM   4583 HG22 ILE A 292      29.739 -11.829 -12.628  1.00 65.92           H  
ATOM   4584 HG23 ILE A 292      28.176 -12.524 -13.093  1.00 65.92           H  
ATOM   4585  CD1 ILE A 292      27.621 -14.251 -10.050  1.00 65.92           C  
ATOM   4586 HD11 ILE A 292      27.046 -13.335 -10.184  1.00 65.92           H  
ATOM   4587 HD12 ILE A 292      26.998 -15.064  -9.679  1.00 65.92           H  
ATOM   4588 HD13 ILE A 292      28.414 -14.080  -9.321  1.00 65.92           H  
ATOM   4589  N   PHE A 293      30.585 -16.902 -12.906  1.00 64.98           N  
ATOM   4590  H   PHE A 293      29.992 -16.874 -13.722  1.00 64.98           H  
ATOM   4591  CA  PHE A 293      31.136 -18.200 -12.533  1.00 64.98           C  
ATOM   4592  HA  PHE A 293      31.453 -18.172 -11.490  1.00 64.98           H  
ATOM   4593  C   PHE A 293      32.362 -18.494 -13.403  1.00 64.98           C  
ATOM   4594  CB  PHE A 293      30.049 -19.278 -12.668  1.00 64.98           C  
ATOM   4595  HB2 PHE A 293      29.796 -19.400 -13.721  1.00 64.98           H  
ATOM   4596  HB3 PHE A 293      30.457 -20.226 -12.319  1.00 64.98           H  
ATOM   4597  O   PHE A 293      32.284 -18.415 -14.632  1.00 64.98           O  
ATOM   4598  CG  PHE A 293      28.782 -18.978 -11.884  1.00 64.98           C  
ATOM   4599  CD1 PHE A 293      28.771 -19.118 -10.483  1.00 64.98           C  
ATOM   4600  HD1 PHE A 293      29.652 -19.471  -9.967  1.00 64.98           H  
ATOM   4601  CD2 PHE A 293      27.625 -18.528 -12.550  1.00 64.98           C  
ATOM   4602  HD2 PHE A 293      27.626 -18.421 -13.624  1.00 64.98           H  
ATOM   4603  CE1 PHE A 293      27.611 -18.804  -9.751  1.00 64.98           C  
ATOM   4604  HE1 PHE A 293      27.604 -18.918  -8.677  1.00 64.98           H  
ATOM   4605  CE2 PHE A 293      26.468 -18.209 -11.816  1.00 64.98           C  
ATOM   4606  HE2 PHE A 293      25.587 -17.852 -12.329  1.00 64.98           H  
ATOM   4607  CZ  PHE A 293      26.459 -18.348 -10.417  1.00 64.98           C  
ATOM   4608  HZ  PHE A 293      25.570 -18.104  -9.856  1.00 64.98           H  
ATOM   4609  N   GLY A 294      33.496 -18.819 -12.773  1.00 56.40           N  
ATOM   4610  H   GLY A 294      33.500 -18.846 -11.764  1.00 56.40           H  
ATOM   4611  CA  GLY A 294      34.728 -19.176 -13.482  1.00 56.40           C  
ATOM   4612  HA2 GLY A 294      34.934 -18.404 -14.223  1.00 56.40           H  
ATOM   4613  HA3 GLY A 294      35.554 -19.204 -12.772  1.00 56.40           H  
ATOM   4614  C   GLY A 294      34.646 -20.541 -14.190  1.00 56.40           C  
ATOM   4615  O   GLY A 294      33.703 -21.305 -13.957  1.00 56.40           O  
ATOM   4616  N   PRO A 295      35.643 -20.899 -15.026  1.00 47.91           N  
ATOM   4617  CA  PRO A 295      35.766 -22.244 -15.590  1.00 47.91           C  
ATOM   4618  HA  PRO A 295      34.877 -22.463 -16.181  1.00 47.91           H  
ATOM   4619  C   PRO A 295      35.900 -23.265 -14.445  1.00 47.91           C  
ATOM   4620  CB  PRO A 295      36.998 -22.205 -16.517  1.00 47.91           C  
ATOM   4621  HB2 PRO A 295      37.861 -22.677 -16.047  1.00 47.91           H  
ATOM   4622  HB3 PRO A 295      36.788 -22.689 -17.471  1.00 47.91           H  
ATOM   4623  O   PRO A 295      36.961 -23.385 -13.840  1.00 47.91           O  
ATOM   4624  CG  PRO A 295      37.297 -20.717 -16.709  1.00 47.91           C  
ATOM   4625  HG2 PRO A 295      36.736 -20.342 -17.565  1.00 47.91           H  
ATOM   4626  HG3 PRO A 295      38.363 -20.529 -16.841  1.00 47.91           H  
ATOM   4627  CD  PRO A 295      36.764 -20.071 -15.436  1.00 47.91           C  
ATOM   4628  HD2 PRO A 295      37.530 -20.089 -14.661  1.00 47.91           H  
ATOM   4629  HD3 PRO A 295      36.458 -19.045 -15.644  1.00 47.91           H  
ATOM   4630  N   GLY A 296      34.805 -23.953 -14.101  1.00 48.46           N  
ATOM   4631  H   GLY A 296      33.953 -23.743 -14.601  1.00 48.46           H  
ATOM   4632  CA  GLY A 296      34.712 -24.850 -12.937  1.00 48.46           C  
ATOM   4633  HA2 GLY A 296      35.667 -24.883 -12.413  1.00 48.46           H  
ATOM   4634  HA3 GLY A 296      34.494 -25.857 -13.293  1.00 48.46           H  
ATOM   4635  C   GLY A 296      33.638 -24.484 -11.902  1.00 48.46           C  
ATOM   4636  O   GLY A 296      33.508 -25.191 -10.908  1.00 48.46           O  
ATOM   4637  N   GLY A 297      32.863 -23.412 -12.112  1.00 52.86           N  
ATOM   4638  H   GLY A 297      33.059 -22.813 -12.901  1.00 52.86           H  
ATOM   4639  CA  GLY A 297      31.739 -23.048 -11.239  1.00 52.86           C  
ATOM   4640  HA2 GLY A 297      31.192 -23.948 -10.961  1.00 52.86           H  
ATOM   4641  HA3 GLY A 297      31.060 -22.401 -11.795  1.00 52.86           H  
ATOM   4642  C   GLY A 297      32.130 -22.320  -9.947  1.00 52.86           C  
ATOM   4643  O   GLY A 297      31.271 -22.088  -9.100  1.00 52.86           O  
ATOM   4644  N   SER A 298      33.400 -21.938  -9.774  1.00 47.65           N  
ATOM   4645  H   SER A 298      34.075 -22.106 -10.506  1.00 47.65           H  
ATOM   4646  CA  SER A 298      33.839 -21.170  -8.608  1.00 47.65           C  
ATOM   4647  HA  SER A 298      33.466 -21.695  -7.728  1.00 47.65           H  
ATOM   4648  C   SER A 298      33.258 -19.744  -8.641  1.00 47.65           C  
ATOM   4649  CB  SER A 298      35.367 -21.150  -8.487  1.00 47.65           C  
ATOM   4650  HB2 SER A 298      35.658 -20.428  -7.724  1.00 47.65           H  
ATOM   4651  HB3 SER A 298      35.708 -22.139  -8.179  1.00 47.65           H  
ATOM   4652  O   SER A 298      33.407 -19.044  -9.651  1.00 47.65           O  
ATOM   4653  OG  SER A 298      35.987 -20.823  -9.718  1.00 47.65           O  
ATOM   4654  HG  SER A 298      36.902 -20.585  -9.550  1.00 47.65           H  
ATOM   4655  N   PRO A 299      32.589 -19.291  -7.563  1.00 50.00           N  
ATOM   4656  CA  PRO A 299      32.113 -17.920  -7.463  1.00 50.00           C  
ATOM   4657  HA  PRO A 299      31.618 -17.621  -8.387  1.00 50.00           H  
ATOM   4658  C   PRO A 299      33.301 -16.993  -7.198  1.00 50.00           C  
ATOM   4659  CB  PRO A 299      31.091 -17.924  -6.320  1.00 50.00           C  
ATOM   4660  HB2 PRO A 299      31.056 -16.971  -5.793  1.00 50.00           H  
ATOM   4661  HB3 PRO A 299      30.108 -18.170  -6.721  1.00 50.00           H  
ATOM   4662  O   PRO A 299      33.991 -17.120  -6.188  1.00 50.00           O  
ATOM   4663  CG  PRO A 299      31.562 -19.060  -5.412  1.00 50.00           C  
ATOM   4664  HG2 PRO A 299      32.313 -18.686  -4.716  1.00 50.00           H  
ATOM   4665  HG3 PRO A 299      30.732 -19.512  -4.868  1.00 50.00           H  
ATOM   4666  CD  PRO A 299      32.210 -20.051  -6.378  1.00 50.00           C  
ATOM   4667  HD2 PRO A 299      33.079 -20.509  -5.906  1.00 50.00           H  
ATOM   4668  HD3 PRO A 299      31.484 -20.815  -6.658  1.00 50.00           H  
ATOM   4669  N   SER A 300      33.537 -16.033  -8.087  1.00 48.72           N  
ATOM   4670  H   SER A 300      33.020 -16.030  -8.955  1.00 48.72           H  
ATOM   4671  CA  SER A 300      34.504 -14.961  -7.851  1.00 48.72           C  
ATOM   4672  HA  SER A 300      34.719 -14.896  -6.785  1.00 48.72           H  
ATOM   4673  C   SER A 300      33.897 -13.628  -8.279  1.00 48.72           C  
ATOM   4674  CB  SER A 300      35.840 -15.250  -8.553  1.00 48.72           C  
ATOM   4675  HB2 SER A 300      36.218 -16.221  -8.232  1.00 48.72           H  
ATOM   4676  HB3 SER A 300      36.560 -14.484  -8.266  1.00 48.72           H  
ATOM   4677  O   SER A 300      33.892 -13.293  -9.461  1.00 48.72           O  
ATOM   4678  OG  SER A 300      35.696 -15.239  -9.957  1.00 48.72           O  
ATOM   4679  HG  SER A 300      35.042 -14.569 -10.171  1.00 48.72           H  
ATOM   4680  N   LEU A 301      33.386 -12.858  -7.314  1.00 47.17           N  
ATOM   4681  H   LEU A 301      33.346 -13.229  -6.375  1.00 47.17           H  
ATOM   4682  CA  LEU A 301      32.966 -11.464  -7.527  1.00 47.17           C  
ATOM   4683  HA  LEU A 301      32.301 -11.413  -8.389  1.00 47.17           H  
ATOM   4684  C   LEU A 301      34.162 -10.552  -7.850  1.00 47.17           C  
ATOM   4685  CB  LEU A 301      32.215 -10.979  -6.270  1.00 47.17           C  
ATOM   4686  HB2 LEU A 301      32.699 -11.391  -5.385  1.00 47.17           H  
ATOM   4687  HB3 LEU A 301      32.293  -9.894  -6.199  1.00 47.17           H  
ATOM   4688  O   LEU A 301      34.006  -9.550  -8.539  1.00 47.17           O  
ATOM   4689  CG  LEU A 301      30.724 -11.361  -6.285  1.00 47.17           C  
ATOM   4690  HG  LEU A 301      30.603 -12.347  -6.735  1.00 47.17           H  
ATOM   4691  CD1 LEU A 301      30.163 -11.419  -4.865  1.00 47.17           C  
ATOM   4692 HD11 LEU A 301      29.106 -11.683  -4.894  1.00 47.17           H  
ATOM   4693 HD12 LEU A 301      30.278 -10.450  -4.378  1.00 47.17           H  
ATOM   4694 HD13 LEU A 301      30.694 -12.175  -4.287  1.00 47.17           H  
ATOM   4695  CD2 LEU A 301      29.907 -10.340  -7.080  1.00 47.17           C  
ATOM   4696 HD21 LEU A 301      30.279 -10.282  -8.103  1.00 47.17           H  
ATOM   4697 HD22 LEU A 301      29.980  -9.356  -6.617  1.00 47.17           H  
ATOM   4698 HD23 LEU A 301      28.862 -10.650  -7.104  1.00 47.17           H  
ATOM   4699  N   PHE A 302      35.356 -10.947  -7.396  1.00 45.06           N  
ATOM   4700  H   PHE A 302      35.379 -11.775  -6.817  1.00 45.06           H  
ATOM   4701  CA  PHE A 302      36.627 -10.259  -7.607  1.00 45.06           C  
ATOM   4702  HA  PHE A 302      36.543  -9.571  -8.450  1.00 45.06           H  
ATOM   4703  C   PHE A 302      37.723 -11.296  -7.920  1.00 45.06           C  
ATOM   4704  CB  PHE A 302      36.965  -9.442  -6.344  1.00 45.06           C  
ATOM   4705  HB2 PHE A 302      37.204 -10.122  -5.527  1.00 45.06           H  
ATOM   4706  HB3 PHE A 302      37.859  -8.850  -6.543  1.00 45.06           H  
ATOM   4707  O   PHE A 302      38.467 -11.687  -7.022  1.00 45.06           O  
ATOM   4708  CG  PHE A 302      35.866  -8.514  -5.867  1.00 45.06           C  
ATOM   4709  CD1 PHE A 302      35.643  -7.290  -6.520  1.00 45.06           C  
ATOM   4710  HD1 PHE A 302      36.257  -7.005  -7.363  1.00 45.06           H  
ATOM   4711  CD2 PHE A 302      35.057  -8.882  -4.774  1.00 45.06           C  
ATOM   4712  HD2 PHE A 302      35.229  -9.818  -4.263  1.00 45.06           H  
ATOM   4713  CE1 PHE A 302      34.618  -6.434  -6.081  1.00 45.06           C  
ATOM   4714  HE1 PHE A 302      34.451  -5.494  -6.586  1.00 45.06           H  
ATOM   4715  CE2 PHE A 302      34.029  -8.028  -4.337  1.00 45.06           C  
ATOM   4716  HE2 PHE A 302      33.415  -8.306  -3.493  1.00 45.06           H  
ATOM   4717  CZ  PHE A 302      33.812  -6.803  -4.991  1.00 45.06           C  
ATOM   4718  HZ  PHE A 302      33.027  -6.141  -4.654  1.00 45.06           H  
ATOM   4719  N   PRO A 303      37.805 -11.850  -9.142  1.00 37.53           N  
ATOM   4720  CA  PRO A 303      38.910 -12.734  -9.478  1.00 37.53           C  
ATOM   4721  HA  PRO A 303      39.054 -13.482  -8.698  1.00 37.53           H  
ATOM   4722  C   PRO A 303      40.181 -11.895  -9.619  1.00 37.53           C  
ATOM   4723  CB  PRO A 303      38.512 -13.438 -10.774  1.00 37.53           C  
ATOM   4724  HB2 PRO A 303      39.371 -13.619 -11.420  1.00 37.53           H  
ATOM   4725  HB3 PRO A 303      38.028 -14.386 -10.537  1.00 37.53           H  
ATOM   4726  O   PRO A 303      40.243 -10.996 -10.453  1.00 37.53           O  
ATOM   4727  CG  PRO A 303      37.507 -12.485 -11.428  1.00 37.53           C  
ATOM   4728  HG2 PRO A 303      38.031 -11.846 -12.138  1.00 37.53           H  
ATOM   4729  HG3 PRO A 303      36.714 -13.035 -11.935  1.00 37.53           H  
ATOM   4730  CD  PRO A 303      36.949 -11.620 -10.293  1.00 37.53           C  
ATOM   4731  HD2 PRO A 303      35.929 -11.928 -10.061  1.00 37.53           H  
ATOM   4732  HD3 PRO A 303      36.964 -10.569 -10.581  1.00 37.53           H  
ATOM   4733  N   SER A 304      41.214 -12.233  -8.852  1.00 36.07           N  
ATOM   4734  H   SER A 304      41.094 -12.965  -8.166  1.00 36.07           H  
ATOM   4735  CA  SER A 304      42.574 -11.688  -8.965  1.00 36.07           C  
ATOM   4736  HA  SER A 304      42.511 -10.600  -8.941  1.00 36.07           H  
ATOM   4737  C   SER A 304      43.291 -12.049 -10.280  1.00 36.07           C  
ATOM   4738  CB  SER A 304      43.394 -12.136  -7.747  1.00 36.07           C  
ATOM   4739  HB2 SER A 304      43.028 -11.617  -6.862  1.00 36.07           H  
ATOM   4740  HB3 SER A 304      44.442 -11.875  -7.888  1.00 36.07           H  
ATOM   4741  O   SER A 304      44.477 -11.784 -10.412  1.00 36.07           O  
ATOM   4742  OG  SER A 304      43.262 -13.536  -7.542  1.00 36.07           O  
ATOM   4743  HG  SER A 304      44.068 -13.840  -7.118  1.00 36.07           H  
ATOM   4744  N   ALA A 305      42.581 -12.635 -11.249  1.00 35.14           N  
ATOM   4745  H   ALA A 305      41.601 -12.789 -11.063  1.00 35.14           H  
ATOM   4746  CA  ALA A 305      43.024 -12.848 -12.621  1.00 35.14           C  
ATOM   4747  HA  ALA A 305      43.608 -11.988 -12.950  1.00 35.14           H  
ATOM   4748  C   ALA A 305      41.787 -13.000 -13.526  1.00 35.14           C  
ATOM   4749  CB  ALA A 305      43.918 -14.096 -12.666  1.00 35.14           C  
ATOM   4750  HB1 ALA A 305      44.240 -14.271 -13.693  1.00 35.14           H  
ATOM   4751  HB2 ALA A 305      43.378 -14.967 -12.296  1.00 35.14           H  
ATOM   4752  HB3 ALA A 305      44.805 -13.931 -12.055  1.00 35.14           H  
ATOM   4753  O   ALA A 305      41.080 -14.013 -13.465  1.00 35.14           O  
ATOM   4754  N   CYS A 306      41.499 -12.009 -14.375  1.00 33.22           N  
ATOM   4755  H   CYS A 306      42.122 -11.213 -14.377  1.00 33.22           H  
ATOM   4756  CA  CYS A 306      40.549 -12.144 -15.485  1.00 33.22           C  
ATOM   4757  HA  CYS A 306      39.614 -12.566 -15.117  1.00 33.22           H  
ATOM   4758  C   CYS A 306      41.137 -13.134 -16.505  1.00 33.22           C  
ATOM   4759  CB  CYS A 306      40.256 -10.767 -16.119  1.00 33.22           C  
ATOM   4760  HB2 CYS A 306      40.125 -10.879 -17.195  1.00 33.22           H  
ATOM   4761  HB3 CYS A 306      41.110 -10.105 -15.974  1.00 33.22           H  
ATOM   4762  O   CYS A 306      41.703 -12.747 -17.522  1.00 33.22           O  
ATOM   4763  SG  CYS A 306      38.750  -9.991 -15.458  1.00 33.22           S  
ATOM   4764  HG  CYS A 306      39.022  -8.804 -16.006  1.00 33.22           H  
ATOM   4765  N   SER A 307      41.031 -14.435 -16.223  1.00 35.79           N  
ATOM   4766  H   SER A 307      40.692 -14.686 -15.305  1.00 35.79           H  
ATOM   4767  CA  SER A 307      41.347 -15.479 -17.194  1.00 35.79           C  
ATOM   4768  HA  SER A 307      42.408 -15.418 -17.434  1.00 35.79           H  
ATOM   4769  C   SER A 307      40.526 -15.229 -18.462  1.00 35.79           C  
ATOM   4770  CB  SER A 307      41.043 -16.859 -16.604  1.00 35.79           C  
ATOM   4771  HB2 SER A 307      39.998 -16.892 -16.299  1.00 35.79           H  
ATOM   4772  HB3 SER A 307      41.668 -17.025 -15.727  1.00 35.79           H  
ATOM   4773  O   SER A 307      39.315 -15.017 -18.390  1.00 35.79           O  
ATOM   4774  OG  SER A 307      41.273 -17.884 -17.554  1.00 35.79           O  
ATOM   4775  HG  SER A 307      42.223 -17.996 -17.636  1.00 35.79           H  
ATOM   4776  N   THR A 308      41.196 -15.270 -19.611  1.00 39.64           N  
ATOM   4777  H   THR A 308      42.183 -15.470 -19.538  1.00 39.64           H  
ATOM   4778  CA  THR A 308      40.756 -15.018 -20.999  1.00 39.64           C  
ATOM   4779  HA  THR A 308      40.422 -13.982 -21.067  1.00 39.64           H  
ATOM   4780  C   THR A 308      39.586 -15.881 -21.509  1.00 39.64           C  
ATOM   4781  CB  THR A 308      41.988 -15.195 -21.915  1.00 39.64           C  
ATOM   4782  HB  THR A 308      41.686 -15.320 -22.955  1.00 39.64           H  
ATOM   4783  O   THR A 308      39.387 -16.021 -22.712  1.00 39.64           O  
ATOM   4784  CG2 THR A 308      42.925 -13.991 -21.844  1.00 39.64           C  
ATOM   4785 HG21 THR A 308      42.390 -13.093 -22.153  1.00 39.64           H  
ATOM   4786 HG22 THR A 308      43.771 -14.135 -22.516  1.00 39.64           H  
ATOM   4787 HG23 THR A 308      43.291 -13.847 -20.827  1.00 39.64           H  
ATOM   4788  OG1 THR A 308      42.759 -16.311 -21.502  1.00 39.64           O  
ATOM   4789  HG1 THR A 308      43.570 -16.276 -22.016  1.00 39.64           H  
ATOM   4790  N   LYS A 309      38.795 -16.477 -20.612  1.00 49.31           N  
ATOM   4791  H   LYS A 309      38.968 -16.241 -19.645  1.00 49.31           H  
ATOM   4792  CA  LYS A 309      37.686 -17.396 -20.895  1.00 49.31           C  
ATOM   4793  HA  LYS A 309      37.441 -17.333 -21.956  1.00 49.31           H  
ATOM   4794  C   LYS A 309      36.388 -17.022 -20.164  1.00 49.31           C  
ATOM   4795  CB  LYS A 309      38.120 -18.837 -20.581  1.00 49.31           C  
ATOM   4796  HB2 LYS A 309      37.267 -19.499 -20.732  1.00 49.31           H  
ATOM   4797  HB3 LYS A 309      38.423 -18.903 -19.536  1.00 49.31           H  
ATOM   4798  O   LYS A 309      35.627 -17.908 -19.783  1.00 49.31           O  
ATOM   4799  CG  LYS A 309      39.255 -19.339 -21.480  1.00 49.31           C  
ATOM   4800  HG2 LYS A 309      38.972 -19.211 -22.525  1.00 49.31           H  
ATOM   4801  HG3 LYS A 309      40.166 -18.774 -21.282  1.00 49.31           H  
ATOM   4802  CD  LYS A 309      39.502 -20.823 -21.195  1.00 49.31           C  
ATOM   4803  HD2 LYS A 309      39.812 -20.938 -20.156  1.00 49.31           H  
ATOM   4804  HD3 LYS A 309      38.578 -21.377 -21.359  1.00 49.31           H  
ATOM   4805  CE  LYS A 309      40.590 -21.355 -22.127  1.00 49.31           C  
ATOM   4806  HE2 LYS A 309      40.275 -21.186 -23.157  1.00 49.31           H  
ATOM   4807  HE3 LYS A 309      41.500 -20.779 -21.961  1.00 49.31           H  
ATOM   4808  NZ  LYS A 309      40.835 -22.798 -21.891  1.00 49.31           N  
ATOM   4809  HZ1 LYS A 309      39.988 -23.324 -22.052  1.00 49.31           H  
ATOM   4810  HZ2 LYS A 309      41.136 -22.948 -20.938  1.00 49.31           H  
ATOM   4811  HZ3 LYS A 309      41.552 -23.136 -22.517  1.00 49.31           H  
ATOM   4812  N   SER A 310      36.121 -15.738 -19.926  1.00 52.90           N  
ATOM   4813  H   SER A 310      36.752 -15.027 -20.268  1.00 52.90           H  
ATOM   4814  CA  SER A 310      34.807 -15.297 -19.439  1.00 52.90           C  
ATOM   4815  HA  SER A 310      34.541 -15.894 -18.566  1.00 52.90           H  
ATOM   4816  C   SER A 310      33.738 -15.535 -20.512  1.00 52.90           C  
ATOM   4817  CB  SER A 310      34.845 -13.828 -18.993  1.00 52.90           C  
ATOM   4818  HB2 SER A 310      33.829 -13.438 -18.937  1.00 52.90           H  
ATOM   4819  HB3 SER A 310      35.294 -13.779 -18.001  1.00 52.90           H  
ATOM   4820  O   SER A 310      33.833 -15.024 -21.626  1.00 52.90           O  
ATOM   4821  OG  SER A 310      35.621 -13.033 -19.872  1.00 52.90           O  
ATOM   4822  HG  SER A 310      35.567 -12.106 -19.625  1.00 52.90           H  
ATOM   4823  N   THR A 311      32.713 -16.327 -20.192  1.00 63.62           N  
ATOM   4824  H   THR A 311      32.675 -16.766 -19.284  1.00 63.62           H  
ATOM   4825  CA  THR A 311      31.596 -16.599 -21.105  1.00 63.62           C  
ATOM   4826  HA  THR A 311      31.987 -16.663 -22.120  1.00 63.62           H  
ATOM   4827  C   THR A 311      30.586 -15.452 -21.073  1.00 63.62           C  
ATOM   4828  CB  THR A 311      30.917 -17.944 -20.789  1.00 63.62           C  
ATOM   4829  HB  THR A 311      29.969 -18.000 -21.324  1.00 63.62           H  
ATOM   4830  O   THR A 311      30.177 -15.002 -20.002  1.00 63.62           O  
ATOM   4831  CG2 THR A 311      31.793 -19.123 -21.214  1.00 63.62           C  
ATOM   4832 HG21 THR A 311      31.991 -19.067 -22.284  1.00 63.62           H  
ATOM   4833 HG22 THR A 311      32.738 -19.102 -20.672  1.00 63.62           H  
ATOM   4834 HG23 THR A 311      31.276 -20.058 -20.998  1.00 63.62           H  
ATOM   4835  OG1 THR A 311      30.687 -18.091 -19.407  1.00 63.62           O  
ATOM   4836  HG1 THR A 311      29.865 -18.575 -19.297  1.00 63.62           H  
ATOM   4837  N   PHE A 312      30.178 -14.977 -22.251  1.00 74.72           N  
ATOM   4838  H   PHE A 312      30.567 -15.371 -23.096  1.00 74.72           H  
ATOM   4839  CA  PHE A 312      29.079 -14.025 -22.420  1.00 74.72           C  
ATOM   4840  HA  PHE A 312      28.763 -13.667 -21.441  1.00 74.72           H  
ATOM   4841  C   PHE A 312      27.884 -14.731 -23.069  1.00 74.72           C  
ATOM   4842  CB  PHE A 312      29.529 -12.800 -23.233  1.00 74.72           C  
ATOM   4843  HB2 PHE A 312      30.111 -13.128 -24.094  1.00 74.72           H  
ATOM   4844  HB3 PHE A 312      28.640 -12.302 -23.620  1.00 74.72           H  
ATOM   4845  O   PHE A 312      28.048 -15.484 -24.027  1.00 74.72           O  
ATOM   4846  CG  PHE A 312      30.333 -11.782 -22.442  1.00 74.72           C  
ATOM   4847  CD1 PHE A 312      29.718 -10.601 -21.982  1.00 74.72           C  
ATOM   4848  HD1 PHE A 312      28.672 -10.419 -22.180  1.00 74.72           H  
ATOM   4849  CD2 PHE A 312      31.695 -12.007 -22.162  1.00 74.72           C  
ATOM   4850  HD2 PHE A 312      32.177 -12.910 -22.504  1.00 74.72           H  
ATOM   4851  CE1 PHE A 312      30.462  -9.639 -21.278  1.00 74.72           C  
ATOM   4852  HE1 PHE A 312      29.986  -8.727 -20.950  1.00 74.72           H  
ATOM   4853  CE2 PHE A 312      32.430 -11.056 -21.430  1.00 74.72           C  
ATOM   4854  HE2 PHE A 312      33.469 -11.236 -21.199  1.00 74.72           H  
ATOM   4855  CZ  PHE A 312      31.820  -9.866 -21.002  1.00 74.72           C  
ATOM   4856  HZ  PHE A 312      32.391  -9.125 -20.462  1.00 74.72           H  
ATOM   4857  N   HIS A 313      26.680 -14.481 -22.559  1.00 79.27           N  
ATOM   4858  H   HIS A 313      26.624 -13.874 -21.754  1.00 79.27           H  
ATOM   4859  CA  HIS A 313      25.430 -15.029 -23.080  1.00 79.27           C  
ATOM   4860  HA  HIS A 313      25.649 -15.819 -23.798  1.00 79.27           H  
ATOM   4861  C   HIS A 313      24.640 -13.936 -23.802  1.00 79.27           C  
ATOM   4862  CB  HIS A 313      24.624 -15.653 -21.931  1.00 79.27           C  
ATOM   4863  HB2 HIS A 313      24.386 -14.881 -21.199  1.00 79.27           H  
ATOM   4864  HB3 HIS A 313      23.684 -16.039 -22.326  1.00 79.27           H  
ATOM   4865  O   HIS A 313      24.350 -12.897 -23.210  1.00 79.27           O  
ATOM   4866  CG  HIS A 313      25.353 -16.778 -21.240  1.00 79.27           C  
ATOM   4867  CD2 HIS A 313      25.957 -16.727 -20.012  1.00 79.27           C  
ATOM   4868  HD2 HIS A 313      25.989 -15.870 -19.356  1.00 79.27           H  
ATOM   4869  ND1 HIS A 313      25.582 -18.035 -21.752  1.00 79.27           N  
ATOM   4870  HD1 HIS A 313      25.288 -18.373 -22.657  1.00 79.27           H  
ATOM   4871  CE1 HIS A 313      26.292 -18.730 -20.848  1.00 79.27           C  
ATOM   4872  HE1 HIS A 313      26.617 -19.754 -20.964  1.00 79.27           H  
ATOM   4873  NE2 HIS A 313      26.551 -17.972 -19.773  1.00 79.27           N  
ATOM   4874  N   ALA A 314      24.281 -14.168 -25.066  1.00 82.10           N  
ATOM   4875  H   ALA A 314      24.562 -15.029 -25.513  1.00 82.10           H  
ATOM   4876  CA  ALA A 314      23.406 -13.274 -25.819  1.00 82.10           C  
ATOM   4877  HA  ALA A 314      23.719 -12.244 -25.648  1.00 82.10           H  
ATOM   4878  C   ALA A 314      21.953 -13.428 -25.335  1.00 82.10           C  
ATOM   4879  CB  ALA A 314      23.560 -13.563 -27.318  1.00 82.10           C  
ATOM   4880  HB1 ALA A 314      22.946 -12.869 -27.891  1.00 82.10           H  
ATOM   4881  HB2 ALA A 314      24.598 -13.432 -27.621  1.00 82.10           H  
ATOM   4882  HB3 ALA A 314      23.242 -14.581 -27.545  1.00 82.10           H  
ATOM   4883  O   ALA A 314      21.369 -14.514 -25.405  1.00 82.10           O  
ATOM   4884  N   VAL A 315      21.379 -12.339 -24.823  1.00 86.87           N  
ATOM   4885  H   VAL A 315      21.935 -11.499 -24.755  1.00 86.87           H  
ATOM   4886  CA  VAL A 315      20.002 -12.268 -24.319  1.00 86.87           C  
ATOM   4887  HA  VAL A 315      19.550 -13.257 -24.383  1.00 86.87           H  
ATOM   4888  C   VAL A 315      19.218 -11.273 -25.177  1.00 86.87           C  
ATOM   4889  CB  VAL A 315      19.957 -11.843 -22.838  1.00 86.87           C  
ATOM   4890  HB  VAL A 315      20.301 -10.814 -22.741  1.00 86.87           H  
ATOM   4891  O   VAL A 315      19.674 -10.139 -25.344  1.00 86.87           O  
ATOM   4892  CG1 VAL A 315      18.528 -11.936 -22.279  1.00 86.87           C  
ATOM   4893 HG11 VAL A 315      18.523 -11.646 -21.229  1.00 86.87           H  
ATOM   4894 HG12 VAL A 315      18.155 -12.956 -22.371  1.00 86.87           H  
ATOM   4895 HG13 VAL A 315      17.867 -11.258 -22.819  1.00 86.87           H  
ATOM   4896  CG2 VAL A 315      20.848 -12.729 -21.962  1.00 86.87           C  
ATOM   4897 HG21 VAL A 315      20.726 -12.446 -20.917  1.00 86.87           H  
ATOM   4898 HG22 VAL A 315      21.895 -12.589 -22.233  1.00 86.87           H  
ATOM   4899 HG23 VAL A 315      20.581 -13.778 -22.094  1.00 86.87           H  
ATOM   4900  N   PRO A 316      18.032 -11.632 -25.703  1.00 86.72           N  
ATOM   4901  CA  PRO A 316      17.190 -10.681 -26.415  1.00 86.72           C  
ATOM   4902  HA  PRO A 316      17.716 -10.363 -27.315  1.00 86.72           H  
ATOM   4903  C   PRO A 316      16.866  -9.465 -25.542  1.00 86.72           C  
ATOM   4904  CB  PRO A 316      15.932 -11.457 -26.814  1.00 86.72           C  
ATOM   4905  HB2 PRO A 316      15.169 -11.368 -26.041  1.00 86.72           H  
ATOM   4906  HB3 PRO A 316      15.549 -11.122 -27.778  1.00 86.72           H  
ATOM   4907  O   PRO A 316      16.410  -9.609 -24.405  1.00 86.72           O  
ATOM   4908  CG  PRO A 316      16.414 -12.904 -26.877  1.00 86.72           C  
ATOM   4909  HG2 PRO A 316      15.601 -13.611 -26.714  1.00 86.72           H  
ATOM   4910  HG3 PRO A 316      16.895 -13.087 -27.838  1.00 86.72           H  
ATOM   4911  CD  PRO A 316      17.458 -12.966 -25.765  1.00 86.72           C  
ATOM   4912  HD2 PRO A 316      16.984 -13.208 -24.814  1.00 86.72           H  
ATOM   4913  HD3 PRO A 316      18.215 -13.710 -26.016  1.00 86.72           H  
ATOM   4914  N   VAL A 317      17.047  -8.265 -26.095  1.00 85.37           N  
ATOM   4915  H   VAL A 317      17.454  -8.241 -27.019  1.00 85.37           H  
ATOM   4916  CA  VAL A 317      16.824  -6.976 -25.416  1.00 85.37           C  
ATOM   4917  HA  VAL A 317      17.596  -6.820 -24.662  1.00 85.37           H  
ATOM   4918  C   VAL A 317      15.475  -6.930 -24.695  1.00 85.37           C  
ATOM   4919  CB  VAL A 317      16.917  -5.853 -26.467  1.00 85.37           C  
ATOM   4920  HB  VAL A 317      16.468  -6.211 -27.393  1.00 85.37           H  
ATOM   4921  O   VAL A 317      15.401  -6.530 -23.540  1.00 85.37           O  
ATOM   4922  CG1 VAL A 317      16.174  -4.580 -26.082  1.00 85.37           C  
ATOM   4923 HG11 VAL A 317      16.543  -4.217 -25.122  1.00 85.37           H  
ATOM   4924 HG12 VAL A 317      16.316  -3.852 -26.880  1.00 85.37           H  
ATOM   4925 HG13 VAL A 317      15.101  -4.753 -26.001  1.00 85.37           H  
ATOM   4926  CG2 VAL A 317      18.374  -5.482 -26.752  1.00 85.37           C  
ATOM   4927 HG21 VAL A 317      18.435  -4.872 -27.653  1.00 85.37           H  
ATOM   4928 HG22 VAL A 317      18.974  -6.381 -26.890  1.00 85.37           H  
ATOM   4929 HG23 VAL A 317      18.787  -4.914 -25.918  1.00 85.37           H  
ATOM   4930  N   HIS A 318      14.403  -7.391 -25.344  1.00 82.95           N  
ATOM   4931  H   HIS A 318      14.531  -7.762 -26.274  1.00 82.95           H  
ATOM   4932  CA  HIS A 318      13.056  -7.354 -24.772  1.00 82.95           C  
ATOM   4933  HA  HIS A 318      12.869  -6.339 -24.422  1.00 82.95           H  
ATOM   4934  C   HIS A 318      12.886  -8.284 -23.557  1.00 82.95           C  
ATOM   4935  CB  HIS A 318      12.038  -7.675 -25.875  1.00 82.95           C  
ATOM   4936  HB2 HIS A 318      11.036  -7.513 -25.478  1.00 82.95           H  
ATOM   4937  HB3 HIS A 318      12.178  -6.983 -26.705  1.00 82.95           H  
ATOM   4938  O   HIS A 318      12.064  -7.999 -22.687  1.00 82.95           O
[truncated: 1,795,857 more chars]
