# Supplementary material for: Structural features stabilized by divalent cation coordination within hepatitis E virus ORF1 are critical for viral replication
Source: eLife. 2023 Feb 28;12:e80529. doi: 10.7554/eLife.80529 (PMC9977285; doi:10.7554/eLife.80529)
Supplement: Source data 1. — These files are the best ranked (ranked 0) predictions generated by AlphaFold of HEV ORF1, its associated point mutants, and the hepatitis A virus (HAV) 3 C protease. [file elife-80529-data1.zip › AlphaFold Predictions Figures 4-5 ΓÇô Source Data/ORF1 WT_ranked_0.pdb]

ATOM      1  N   MET A   1      -9.542  10.373 -18.169  1.00  0.00           N  
ATOM      2  H   MET A   1      -9.279  10.164 -17.217  1.00  0.00           H  
ATOM      3  H2  MET A   1      -9.513  11.371 -18.320  1.00  0.00           H  
ATOM      4  H3  MET A   1      -8.877   9.917 -18.778  1.00  0.00           H  
ATOM      5  CA  MET A   1     -10.891   9.834 -18.453  1.00  0.00           C  
ATOM      6  HA  MET A   1     -11.611  10.229 -17.736  1.00  0.00           H  
ATOM      7  C   MET A   1     -10.840   8.328 -18.286  1.00  0.00           C  
ATOM      8  CB  MET A   1     -11.365  10.173 -19.878  1.00  0.00           C  
ATOM      9  HB2 MET A   1     -12.221   9.543 -20.119  1.00  0.00           H  
ATOM     10  HB3 MET A   1     -10.573   9.963 -20.597  1.00  0.00           H  
ATOM     11  O   MET A   1      -9.871   7.733 -18.743  1.00  0.00           O  
ATOM     12  CG  MET A   1     -11.811  11.632 -20.007  1.00  0.00           C  
ATOM     13  HG2 MET A   1     -12.558  11.827 -19.238  1.00  0.00           H  
ATOM     14  HG3 MET A   1     -10.965  12.298 -19.836  1.00  0.00           H  
ATOM     15  SD  MET A   1     -12.565  12.034 -21.604  1.00  0.00           S  
ATOM     16  CE  MET A   1     -11.116  12.468 -22.605  1.00  0.00           C  
ATOM     17  HE1 MET A   1     -10.429  11.623 -22.652  1.00  0.00           H  
ATOM     18  HE2 MET A   1     -10.614  13.334 -22.173  1.00  0.00           H  
ATOM     19  HE3 MET A   1     -11.441  12.719 -23.614  1.00  0.00           H  
ATOM     20  N   GLU A   2     -11.839   7.716 -17.652  1.00  0.00           N  
ATOM     21  H   GLU A   2     -12.622   8.238 -17.286  1.00  0.00           H  
ATOM     22  CA  GLU A   2     -11.932   6.254 -17.518  1.00  0.00           C  
ATOM     23  HA  GLU A   2     -10.950   5.849 -17.270  1.00  0.00           H  
ATOM     24  C   GLU A   2     -12.372   5.602 -18.841  1.00  0.00           C  
ATOM     25  CB  GLU A   2     -12.883   5.872 -16.373  1.00  0.00           C  
ATOM     26  HB2 GLU A   2     -13.846   6.355 -16.535  1.00  0.00           H  
ATOM     27  HB3 GLU A   2     -13.021   4.792 -16.395  1.00  0.00           H  
ATOM     28  O   GLU A   2     -13.501   5.146 -18.992  1.00  0.00           O  
ATOM     29  CG  GLU A   2     -12.346   6.254 -14.987  1.00  0.00           C  
ATOM     30  HG2 GLU A   2     -12.229   7.337 -14.940  1.00  0.00           H  
ATOM     31  HG3 GLU A   2     -11.363   5.801 -14.859  1.00  0.00           H  
ATOM     32  CD  GLU A   2     -13.276   5.793 -13.852  1.00  0.00           C  
ATOM     33  OE1 GLU A   2     -12.879   6.013 -12.688  1.00  0.00           O  
ATOM     34  OE2 GLU A   2     -14.366   5.250 -14.157  1.00  0.00           O  
ATOM     35  N   ALA A   3     -11.464   5.537 -19.819  1.00  0.00           N  
ATOM     36  H   ALA A   3     -10.567   5.980 -19.683  1.00  0.00           H  
ATOM     37  CA  ALA A   3     -11.718   4.842 -21.086  1.00  0.00           C  
ATOM     38  HA  ALA A   3     -12.616   5.263 -21.538  1.00  0.00           H  
ATOM     39  C   ALA A   3     -11.977   3.329 -20.897  1.00  0.00           C  
ATOM     40  CB  ALA A   3     -10.538   5.112 -22.026  1.00  0.00           C  
ATOM     41  HB1 ALA A   3     -10.745   4.668 -22.999  1.00  0.00           H  
ATOM     42  HB2 ALA A   3      -9.625   4.674 -21.623  1.00  0.00           H  
ATOM     43  HB3 ALA A   3     -10.401   6.185 -22.157  1.00  0.00           H  
ATOM     44  O   ALA A   3     -12.609   2.702 -21.742  1.00  0.00           O  
ATOM     45  N   HIS A   4     -11.554   2.767 -19.755  1.00  0.00           N  
ATOM     46  H   HIS A   4     -11.042   3.366 -19.123  1.00  0.00           H  
ATOM     47  CA  HIS A   4     -11.783   1.386 -19.309  1.00  0.00           C  
ATOM     48  HA  HIS A   4     -11.115   0.718 -19.852  1.00  0.00           H  
ATOM     49  C   HIS A   4     -13.217   0.881 -19.551  1.00  0.00           C  
ATOM     50  CB  HIS A   4     -11.431   1.330 -17.807  1.00  0.00           C  
ATOM     51  HB2 HIS A   4     -11.832   2.217 -17.316  1.00  0.00           H  
ATOM     52  HB3 HIS A   4     -10.347   1.356 -17.698  1.00  0.00           H  
ATOM     53  O   HIS A   4     -13.388  -0.247 -20.009  1.00  0.00           O  
ATOM     54  CG  HIS A   4     -11.971   0.131 -17.059  1.00  0.00           C  
ATOM     55  CD2 HIS A   4     -11.349  -1.073 -16.854  1.00  0.00           C  
ATOM     56  HD2 HIS A   4     -10.370  -1.348 -17.218  1.00  0.00           H  
ATOM     57  ND1 HIS A   4     -13.184   0.070 -16.409  1.00  0.00           N  
ATOM     58  CE1 HIS A   4     -13.853   0.820 -16.309  1.00  0.00           C  
ATOM     59  HE1 HIS A   4     -13.292  -1.136 -15.830  1.00  0.00           H  
ATOM     60  NE2 HIS A   4     -14.128  -1.452 -15.223  1.00  0.00           N  
ATOM     61  HE2 HIS A   4     -12.204  -1.882 -16.089  1.00  0.00           H  
ATOM     62  N   GLN A   5     -14.238   1.702 -19.275  1.00  0.00           N  
ATOM     63  H   GLN A   5     -14.045   2.644 -18.967  1.00  0.00           H  
ATOM     64  CA  GLN A   5     -15.638   1.271 -19.374  1.00  0.00           C  
ATOM     65  HA  GLN A   5     -15.737   0.301 -18.887  1.00  0.00           H  
ATOM     66  C   GLN A   5     -16.096   1.073 -20.832  1.00  0.00           C  
ATOM     67  CB  GLN A   5     -16.548   2.263 -18.625  1.00  0.00           C  
ATOM     68  HB2 GLN A   5     -16.527   3.227 -19.133  1.00  0.00           H  
ATOM     69  HB3 GLN A   5     -17.567   1.878 -18.669  1.00  0.00           H  
ATOM     70  O   GLN A   5     -16.907   0.194 -21.103  1.00  0.00           O  
ATOM     71  CG  GLN A   5     -16.152   2.467 -17.145  1.00  0.00           C  
ATOM     72  HG2 GLN A   5     -15.182   2.962 -17.093  1.00  0.00           H  
ATOM     73  HG3 GLN A   5     -16.072   1.497 -16.656  1.00  0.00           H  
ATOM     74  CD  GLN A   5     -17.158   3.308 -16.356  1.00  0.00           C  
ATOM     75  NE2 GLN A   5     -16.782   3.898 -15.240  1.00  0.00           N  
ATOM     76 HE21 GLN A   5     -15.823   3.997 -14.940  1.00  0.00           H  
ATOM     77 HE22 GLN A   5     -17.502   4.410 -14.751  1.00  0.00           H  
ATOM     78  OE1 GLN A   5     -18.309   3.461 -16.724  1.00  0.00           O  
ATOM     79  N   PHE A   6     -15.538   1.835 -21.781  1.00  0.00           N  
ATOM     80  H   PHE A   6     -14.824   2.495 -21.506  1.00  0.00           H  
ATOM     81  CA  PHE A   6     -15.865   1.725 -23.209  1.00  0.00           C  
ATOM     82  HA  PHE A   6     -16.876   1.332 -23.312  1.00  0.00           H  
ATOM     83  C   PHE A   6     -14.947   0.746 -23.951  1.00  0.00           C  
ATOM     84  CB  PHE A   6     -15.844   3.120 -23.848  1.00  0.00           C  
ATOM     85  HB2 PHE A   6     -14.869   3.578 -23.687  1.00  0.00           H  
ATOM     86  HB3 PHE A   6     -15.980   3.010 -24.924  1.00  0.00           H  
ATOM     87  O   PHE A   6     -15.414   0.020 -24.823  1.00  0.00           O  
ATOM     88  CG  PHE A   6     -16.934   4.039 -23.325  1.00  0.00           C  
ATOM     89  CD1 PHE A   6     -18.246   3.923 -23.824  1.00  0.00           C  
ATOM     90  HD1 PHE A   6     -18.471   3.191 -24.586  1.00  0.00           H  
ATOM     91  CD2 PHE A   6     -16.653   4.980 -22.316  1.00  0.00           C  
ATOM     92  HD2 PHE A   6     -15.653   5.063 -21.914  1.00  0.00           H  
ATOM     93  CE1 PHE A   6     -19.270   4.742 -23.317  1.00  0.00           C  
ATOM     94  HE1 PHE A   6     -20.278   4.638 -23.691  1.00  0.00           H  
ATOM     95  CE2 PHE A   6     -17.678   5.799 -21.809  1.00  0.00           C  
ATOM     96  HE2 PHE A   6     -17.466   6.505 -21.019  1.00  0.00           H  
ATOM     97  CZ  PHE A   6     -18.987   5.680 -22.309  1.00  0.00           C  
ATOM     98  HZ  PHE A   6     -19.778   6.295 -21.908  1.00  0.00           H  
ATOM     99  N   ILE A   7     -13.665   0.660 -23.576  1.00  0.00           N  
ATOM    100  H   ILE A   7     -13.331   1.296 -22.865  1.00  0.00           H  
ATOM    101  CA  ILE A   7     -12.707  -0.292 -24.170  1.00  0.00           C  
ATOM    102  HA  ILE A   7     -12.709  -0.155 -25.251  1.00  0.00           H  
ATOM    103  C   ILE A   7     -13.142  -1.749 -23.929  1.00  0.00           C  
ATOM    104  CB  ILE A   7     -11.274   0.001 -23.656  1.00  0.00           C  
ATOM    105  HB  ILE A   7     -11.306   0.052 -22.568  1.00  0.00           H  
ATOM    106  O   ILE A   7     -12.877  -2.601 -24.768  1.00  0.00           O  
ATOM    107  CG1 ILE A   7     -10.784   1.362 -24.210  1.00  0.00           C  
ATOM    108 HG12 ILE A   7     -11.560   2.116 -24.077  1.00  0.00           H  
ATOM    109 HG13 ILE A   7     -10.603   1.270 -25.281  1.00  0.00           H  
ATOM    110  CG2 ILE A   7     -10.272  -1.102 -24.054  1.00  0.00           C  
ATOM    111 HG21 ILE A   7      -9.268  -0.868 -23.701  1.00  0.00           H  
ATOM    112 HG22 ILE A   7     -10.253  -1.217 -25.138  1.00  0.00           H  
ATOM    113 HG23 ILE A   7     -10.552  -2.057 -23.607  1.00  0.00           H  
ATOM    114  CD1 ILE A   7      -9.513   1.895 -23.534  1.00  0.00           C  
ATOM    115 HD11 ILE A   7      -8.659   1.253 -23.752  1.00  0.00           H  
ATOM    116 HD12 ILE A   7      -9.661   1.954 -22.456  1.00  0.00           H  
ATOM    117 HD13 ILE A   7      -9.294   2.891 -23.920  1.00  0.00           H  
ATOM    118  N   LYS A   8     -13.860  -2.036 -22.832  1.00  0.00           N  
ATOM    119  H   LYS A   8     -14.035  -1.287 -22.177  1.00  0.00           H  
ATOM    120  CA  LYS A   8     -14.415  -3.368 -22.524  1.00  0.00           C  
ATOM    121  HA  LYS A   8     -13.664  -4.117 -22.777  1.00  0.00           H  
ATOM    122  C   LYS A   8     -15.639  -3.783 -23.360  1.00  0.00           C  
ATOM    123  CB  LYS A   8     -14.714  -3.464 -21.015  1.00  0.00           C  
ATOM    124  HB2 LYS A   8     -15.169  -2.537 -20.666  1.00  0.00           H  
ATOM    125  HB3 LYS A   8     -15.427  -4.270 -20.842  1.00  0.00           H  
ATOM    126  O   LYS A   8     -16.125  -4.897 -23.180  1.00  0.00           O  
ATOM    127  CG  LYS A   8     -13.453  -3.777 -20.195  1.00  0.00           C  
ATOM    128  HG2 LYS A   8     -13.005  -4.692 -20.582  1.00  0.00           H  
ATOM    129  HG3 LYS A   8     -12.733  -2.965 -20.289  1.00  0.00           H  
ATOM    130  CD  LYS A   8     -13.810  -3.984 -18.716  1.00  0.00           C  
ATOM    131  HD2 LYS A   8     -14.665  -4.655 -18.642  1.00  0.00           H  
ATOM    132  HD3 LYS A   8     -14.076  -3.021 -18.279  1.00  0.00           H  
ATOM    133  CE  LYS A   8     -12.629  -4.601 -17.958  1.00  0.00           C  
ATOM    134  HE2 LYS A   8     -12.401  -5.566 -18.410  1.00  0.00           H  
ATOM    135  HE3 LYS A   8     -11.760  -3.954 -18.077  1.00  0.00           H  
ATOM    136  NZ  LYS A   8     -12.935  -4.774 -16.517  1.00  0.00           N  
ATOM    137  HZ1 LYS A   8     -13.822  -5.236 -16.380  1.00  0.00           H  
ATOM    138  HZ2 LYS A   8     -12.960  -3.865 -16.078  1.00  0.00           H  
ATOM    139  HZ3 LYS A   8     -12.217  -5.313 -16.054  1.00  0.00           H  
ATOM    140  N   ALA A   9     -16.161  -2.939 -24.254  1.00  0.00           N  
ATOM    141  H   ALA A   9     -15.715  -2.047 -24.413  1.00  0.00           H  
ATOM    142  CA  ALA A   9     -17.261  -3.337 -25.133  1.00  0.00           C  
ATOM    143  HA  ALA A   9     -18.060  -3.738 -24.508  1.00  0.00           H  
ATOM    144  C   ALA A   9     -16.783  -4.410 -26.140  1.00  0.00           C  
ATOM    145  CB  ALA A   9     -17.812  -2.094 -25.842  1.00  0.00           C  
ATOM    146  HB1 ALA A   9     -18.660  -2.373 -26.469  1.00  0.00           H  
ATOM    147  HB2 ALA A   9     -17.037  -1.648 -26.465  1.00  0.00           H  
ATOM    148  HB3 ALA A   9     -18.140  -1.363 -25.104  1.00  0.00           H  
ATOM    149  O   ALA A   9     -15.816  -4.139 -26.855  1.00  0.00           O  
ATOM    150  N   PRO A  10     -17.460  -5.574 -26.282  1.00  0.00           N  
ATOM    151  CA  PRO A  10     -16.967  -6.694 -27.095  1.00  0.00           C  
ATOM    152  HA  PRO A  10     -16.093  -7.109 -26.594  1.00  0.00           H  
ATOM    153  C   PRO A  10     -16.575  -6.334 -28.534  1.00  0.00           C  
ATOM    154  CB  PRO A  10     -18.082  -7.743 -27.062  1.00  0.00           C  
ATOM    155  HB2 PRO A  10     -17.687  -8.753 -27.176  1.00  0.00           H  
ATOM    156  HB3 PRO A  10     -18.826  -7.533 -27.830  1.00  0.00           H  
ATOM    157  O   PRO A  10     -15.565  -6.815 -29.035  1.00  0.00           O  
ATOM    158  CG  PRO A  10     -18.698  -7.528 -25.682  1.00  0.00           C  
ATOM    159  HG2 PRO A  10     -19.728  -7.882 -25.637  1.00  0.00           H  
ATOM    160  HG3 PRO A  10     -18.088  -8.026 -24.929  1.00  0.00           H  
ATOM    161  CD  PRO A  10     -18.607  -6.014 -25.495  1.00  0.00           C  
ATOM    162  HD2 PRO A  10     -19.513  -5.539 -25.873  1.00  0.00           H  
ATOM    163  HD3 PRO A  10     -18.477  -5.794 -24.435  1.00  0.00           H  
ATOM    164  N   GLY A  11     -17.322  -5.437 -29.189  1.00  0.00           N  
ATOM    165  H   GLY A  11     -18.138  -5.063 -28.727  1.00  0.00           H  
ATOM    166  CA  GLY A  11     -16.993  -4.975 -30.543  1.00  0.00           C  
ATOM    167  HA2 GLY A  11     -16.872  -5.839 -31.196  1.00  0.00           H  
ATOM    168  HA3 GLY A  11     -17.816  -4.369 -30.921  1.00  0.00           H  
ATOM    169  C   GLY A  11     -15.711  -4.135 -30.625  1.00  0.00           C  
ATOM    170  O   GLY A  11     -15.013  -4.192 -31.634  1.00  0.00           O  
ATOM    171  N   ILE A  12     -15.366  -3.391 -29.567  1.00  0.00           N  
ATOM    172  H   ILE A  12     -15.887  -3.508 -28.710  1.00  0.00           H  
ATOM    173  CA  ILE A  12     -14.134  -2.592 -29.505  1.00  0.00           C  
ATOM    174  HA  ILE A  12     -13.943  -2.180 -30.496  1.00  0.00           H  
ATOM    175  C   ILE A  12     -12.936  -3.491 -29.190  1.00  0.00           C  
ATOM    176  CB  ILE A  12     -14.283  -1.392 -28.535  1.00  0.00           C  
ATOM    177  HB  ILE A  12     -14.647  -1.754 -27.573  1.00  0.00           H  
ATOM    178  O   ILE A  12     -11.908  -3.343 -29.848  1.00  0.00           O  
ATOM    179  CG1 ILE A  12     -15.318  -0.402 -29.126  1.00  0.00           C  
ATOM    180 HG12 ILE A  12     -16.262  -0.926 -29.275  1.00  0.00           H  
ATOM    181 HG13 ILE A  12     -14.969  -0.064 -30.103  1.00  0.00           H  
ATOM    182  CG2 ILE A  12     -12.931  -0.691 -28.300  1.00  0.00           C  
ATOM    183 HG21 ILE A  12     -12.508  -0.357 -29.248  1.00  0.00           H  
ATOM    184 HG22 ILE A  12     -13.049   0.162 -27.632  1.00  0.00           H  
ATOM    185 HG23 ILE A  12     -12.234  -1.376 -27.817  1.00  0.00           H  
ATOM    186  CD1 ILE A  12     -15.620   0.836 -28.272  1.00  0.00           C  
ATOM    187 HD11 ILE A  12     -15.940   0.528 -27.276  1.00  0.00           H  
ATOM    188 HD12 ILE A  12     -16.426   1.403 -28.738  1.00  0.00           H  
ATOM    189 HD13 ILE A  12     -14.745   1.482 -28.199  1.00  0.00           H  
ATOM    190  N   THR A  13     -13.060  -4.472 -28.285  1.00  0.00           N  
ATOM    191  H   THR A  13     -13.915  -4.575 -27.758  1.00  0.00           H  
ATOM    192  CA  THR A  13     -12.001  -5.482 -28.104  1.00  0.00           C  
ATOM    193  HA  THR A  13     -11.070  -4.958 -27.890  1.00  0.00           H  
ATOM    194  C   THR A  13     -11.749  -6.263 -29.392  1.00  0.00           C  
ATOM    195  CB  THR A  13     -12.255  -6.454 -26.938  1.00  0.00           C  
ATOM    196  HB  THR A  13     -11.668  -7.360 -27.088  1.00  0.00           H  
ATOM    197  O   THR A  13     -10.596  -6.361 -29.796  1.00  0.00           O  
ATOM    198  CG2 THR A  13     -11.845  -5.847 -25.601  1.00  0.00           C  
ATOM    199 HG21 THR A  13     -10.797  -5.551 -25.631  1.00  0.00           H  
ATOM    200 HG22 THR A  13     -11.983  -6.587 -24.812  1.00  0.00           H  
ATOM    201 HG23 THR A  13     -12.469  -4.978 -25.390  1.00  0.00           H  
ATOM    202  OG1 THR A  13     -13.614  -6.794 -26.813  1.00  0.00           O  
ATOM    203  HG1 THR A  13     -13.758  -7.605 -27.306  1.00  0.00           H  
ATOM    204  N   THR A  14     -12.787  -6.713 -30.111  1.00  0.00           N  
ATOM    205  H   THR A  14     -13.721  -6.646 -29.733  1.00  0.00           H  
ATOM    206  CA  THR A  14     -12.604  -7.395 -31.407  1.00  0.00           C  
ATOM    207  HA  THR A  14     -11.942  -8.247 -31.253  1.00  0.00           H  
ATOM    208  C   THR A  14     -11.938  -6.497 -32.457  1.00  0.00           C  
ATOM    209  CB  THR A  14     -13.941  -7.923 -31.954  1.00  0.00           C  
ATOM    210  HB  THR A  14     -14.606  -7.085 -32.163  1.00  0.00           H  
ATOM    211  O   THR A  14     -11.061  -6.960 -33.183  1.00  0.00           O  
ATOM    212  CG2 THR A  14     -13.782  -8.765 -33.220  1.00  0.00           C  
ATOM    213 HG21 THR A  14     -13.436  -8.141 -34.044  1.00  0.00           H  
ATOM    214 HG22 THR A  14     -14.745  -9.196 -33.493  1.00  0.00           H  
ATOM    215 HG23 THR A  14     -13.062  -9.565 -33.047  1.00  0.00           H  
ATOM    216  OG1 THR A  14     -14.555  -8.766 -31.012  1.00  0.00           O  
ATOM    217  HG1 THR A  14     -13.879  -9.350 -30.660  1.00  0.00           H  
ATOM    218  N   ALA A  15     -12.295  -5.209 -32.536  1.00  0.00           N  
ATOM    219  H   ALA A  15     -13.047  -4.868 -31.955  1.00  0.00           H  
ATOM    220  CA  ALA A  15     -11.653  -4.273 -33.464  1.00  0.00           C  
ATOM    221  HA  ALA A  15     -11.674  -4.708 -34.464  1.00  0.00           H  
ATOM    222  C   ALA A  15     -10.175  -4.011 -33.112  1.00  0.00           C  
ATOM    223  CB  ALA A  15     -12.468  -2.975 -33.493  1.00  0.00           C  
ATOM    224  HB1 ALA A  15     -13.492  -3.189 -33.798  1.00  0.00           H  
ATOM    225  HB2 ALA A  15     -12.475  -2.516 -32.505  1.00  0.00           H  
ATOM    226  HB3 ALA A  15     -12.023  -2.282 -34.207  1.00  0.00           H  
ATOM    227  O   ALA A  15      -9.330  -3.961 -34.007  1.00  0.00           O  
ATOM    228  N   ILE A  16      -9.844  -3.897 -31.820  1.00  0.00           N  
ATOM    229  H   ILE A  16     -10.585  -3.935 -31.134  1.00  0.00           H  
ATOM    230  CA  ILE A  16      -8.460  -3.767 -31.337  1.00  0.00           C  
ATOM    231  HA  ILE A  16      -7.972  -2.968 -31.895  1.00  0.00           H  
ATOM    232  C   ILE A  16      -7.666  -5.047 -31.624  1.00  0.00           C  
ATOM    233  CB  ILE A  16      -8.443  -3.382 -29.836  1.00  0.00           C  
ATOM    234  HB  ILE A  16      -9.107  -4.059 -29.299  1.00  0.00           H  
ATOM    235  O   ILE A  16      -6.540  -4.959 -32.104  1.00  0.00           O  
ATOM    236  CG1 ILE A  16      -8.952  -1.932 -29.656  1.00  0.00           C  
ATOM    237 HG12 ILE A  16      -8.218  -1.236 -30.063  1.00  0.00           H  
ATOM    238 HG13 ILE A  16      -9.875  -1.795 -30.221  1.00  0.00           H  
ATOM    239  CG2 ILE A  16      -7.031  -3.515 -29.228  1.00  0.00           C  
ATOM    240 HG21 ILE A  16      -7.035  -3.223 -28.178  1.00  0.00           H  
ATOM    241 HG22 ILE A  16      -6.696  -4.551 -29.267  1.00  0.00           H  
ATOM    242 HG23 ILE A  16      -6.326  -2.891 -29.776  1.00  0.00           H  
ATOM    243  CD1 ILE A  16      -9.247  -1.550 -28.199  1.00  0.00           C  
ATOM    244 HD11 ILE A  16      -8.325  -1.493 -27.620  1.00  0.00           H  
ATOM    245 HD12 ILE A  16      -9.728  -0.572 -28.175  1.00  0.00           H  
ATOM    246 HD13 ILE A  16      -9.916  -2.285 -27.751  1.00  0.00           H  
ATOM    247  N   GLU A  17      -8.242  -6.229 -31.397  1.00  0.00           N  
ATOM    248  H   GLU A  17      -9.154  -6.248 -30.963  1.00  0.00           H  
ATOM    249  CA  GLU A  17      -7.615  -7.519 -31.714  1.00  0.00           C  
ATOM    250  HA  GLU A  17      -6.644  -7.576 -31.220  1.00  0.00           H  
ATOM    251  C   GLU A  17      -7.357  -7.673 -33.219  1.00  0.00           C  
ATOM    252  CB  GLU A  17      -8.488  -8.674 -31.198  1.00  0.00           C  
ATOM    253  HB2 GLU A  17      -9.523  -8.489 -31.485  1.00  0.00           H  
ATOM    254  HB3 GLU A  17      -8.161  -9.601 -31.668  1.00  0.00           H  
ATOM    255  O   GLU A  17      -6.262  -8.073 -33.609  1.00  0.00           O  
ATOM    256  CG  GLU A  17      -8.382  -8.846 -29.673  1.00  0.00           C  
ATOM    257  HG2 GLU A  17      -7.363  -9.152 -29.436  1.00  0.00           H  
ATOM    258  HG3 GLU A  17      -8.554  -7.886 -29.187  1.00  0.00           H  
ATOM    259  CD  GLU A  17      -9.368  -9.880 -29.100  1.00  0.00           C  
ATOM    260  OE1 GLU A  17      -9.300 -10.102 -27.869  1.00  0.00           O  
ATOM    261  OE2 GLU A  17     -10.187 -10.433 -29.872  1.00  0.00           O  
ATOM    262  N   GLN A  18      -8.307  -7.291 -34.080  1.00  0.00           N  
ATOM    263  H   GLN A  18      -9.198  -6.995 -33.708  1.00  0.00           H  
ATOM    264  CA  GLN A  18      -8.116  -7.303 -35.535  1.00  0.00           C  
ATOM    265  HA  GLN A  18      -7.762  -8.291 -35.831  1.00  0.00           H  
ATOM    266  C   GLN A  18      -7.050  -6.300 -35.995  1.00  0.00           C  
ATOM    267  CB  GLN A  18      -9.448  -7.030 -36.249  1.00  0.00           C  
ATOM    268  HB2 GLN A  18      -9.940  -6.170 -35.794  1.00  0.00           H  
ATOM    269  HB3 GLN A  18      -9.242  -6.794 -37.293  1.00  0.00           H  
ATOM    270  O   GLN A  18      -6.208  -6.646 -36.825  1.00  0.00           O  
ATOM    271  CG  GLN A  18     -10.381  -8.249 -36.211  1.00  0.00           C  
ATOM    272  HG2 GLN A  18      -9.874  -9.097 -36.673  1.00  0.00           H  
ATOM    273  HG3 GLN A  18     -10.605  -8.515 -35.179  1.00  0.00           H  
ATOM    274  CD  GLN A  18     -11.696  -8.018 -36.951  1.00  0.00           C  
ATOM    275  NE2 GLN A  18     -12.534  -9.025 -37.058  1.00  0.00           N  
ATOM    276 HE21 GLN A  18     -13.398  -8.823 -37.540  1.00  0.00           H  
ATOM    277 HE22 GLN A  18     -12.335  -9.910 -36.613  1.00  0.00           H  
ATOM    278  OE1 GLN A  18     -12.003  -6.954 -37.461  1.00  0.00           O  
ATOM    279  N   ALA A  19      -7.034  -5.084 -35.440  1.00  0.00           N  
ATOM    280  H   ALA A  19      -7.765  -4.837 -34.787  1.00  0.00           H  
ATOM    281  CA  ALA A  19      -6.009  -4.085 -35.740  1.00  0.00           C  
ATOM    282  HA  ALA A  19      -5.962  -3.948 -36.820  1.00  0.00           H  
ATOM    283  C   ALA A  19      -4.614  -4.539 -35.269  1.00  0.00           C  
ATOM    284  CB  ALA A  19      -6.425  -2.755 -35.104  1.00  0.00           C  
ATOM    285  HB1 ALA A  19      -7.403  -2.457 -35.481  1.00  0.00           H  
ATOM    286  HB2 ALA A  19      -5.696  -1.984 -35.354  1.00  0.00           H  
ATOM    287  HB3 ALA A  19      -6.480  -2.857 -34.020  1.00  0.00           H  
ATOM    288  O   ALA A  19      -3.640  -4.411 -36.011  1.00  0.00           O  
ATOM    289  N   ALA A  20      -4.520  -5.138 -34.078  1.00  0.00           N  
ATOM    290  H   ALA A  20      -5.349  -5.198 -33.504  1.00  0.00           H  
ATOM    291  CA  ALA A  20      -3.288  -5.714 -33.549  1.00  0.00           C  
ATOM    292  HA  ALA A  20      -2.508  -4.954 -33.582  1.00  0.00           H  
ATOM    293  C   ALA A  20      -2.804  -6.908 -34.389  1.00  0.00           C  
ATOM    294  CB  ALA A  20      -3.517  -6.105 -32.084  1.00  0.00           C  
ATOM    295  HB1 ALA A  20      -4.302  -6.858 -32.015  1.00  0.00           H  
ATOM    296  HB2 ALA A  20      -3.815  -5.227 -31.509  1.00  0.00           H  
ATOM    297  HB3 ALA A  20      -2.596  -6.509 -31.664  1.00  0.00           H  
ATOM    298  O   ALA A  20      -1.614  -6.997 -34.682  1.00  0.00           O  
ATOM    299  N   LEU A  21      -3.709  -7.784 -34.844  1.00  0.00           N  
ATOM    300  H   LEU A  21      -4.662  -7.693 -34.523  1.00  0.00           H  
ATOM    301  CA  LEU A  21      -3.387  -8.901 -35.737  1.00  0.00           C  
ATOM    302  HA  LEU A  21      -2.583  -9.479 -35.282  1.00  0.00           H  
ATOM    303  C   LEU A  21      -2.895  -8.405 -37.107  1.00  0.00           C  
ATOM    304  CB  LEU A  21      -4.631  -9.799 -35.885  1.00  0.00           C  
ATOM    305  HB2 LEU A  21      -5.075  -9.975 -34.906  1.00  0.00           H  
ATOM    306  HB3 LEU A  21      -5.367  -9.268 -36.489  1.00  0.00           H  
ATOM    307  O   LEU A  21      -1.908  -8.919 -37.631  1.00  0.00           O  
ATOM    308  CG  LEU A  21      -4.323 -11.162 -36.532  1.00  0.00           C  
ATOM    309  HG  LEU A  21      -3.582 -11.043 -37.323  1.00  0.00           H  
ATOM    310  CD1 LEU A  21      -3.791 -12.158 -35.499  1.00  0.00           C  
ATOM    311 HD11 LEU A  21      -2.876 -11.771 -35.049  1.00  0.00           H  
ATOM    312 HD12 LEU A  21      -4.533 -12.321 -34.718  1.00  0.00           H  
ATOM    313 HD13 LEU A  21      -3.563 -13.107 -35.985  1.00  0.00           H  
ATOM    314  CD2 LEU A  21      -5.581 -11.754 -37.165  1.00  0.00           C  
ATOM    315 HD21 LEU A  21      -6.353 -11.879 -36.405  1.00  0.00           H  
ATOM    316 HD22 LEU A  21      -5.950 -11.086 -37.943  1.00  0.00           H  
ATOM    317 HD23 LEU A  21      -5.353 -12.723 -37.609  1.00  0.00           H  
ATOM    318  N   ALA A  22      -3.537  -7.384 -37.681  1.00  0.00           N  
ATOM    319  H   ALA A  22      -4.362  -7.019 -37.227  1.00  0.00           H  
ATOM    320  CA  ALA A  22      -3.118  -6.777 -38.944  1.00  0.00           C  
ATOM    321  HA  ALA A  22      -3.028  -7.562 -39.695  1.00  0.00           H  
ATOM    322  C   ALA A  22      -1.742  -6.096 -38.825  1.00  0.00           C  
ATOM    323  CB  ALA A  22      -4.207  -5.800 -39.402  1.00  0.00           C  
ATOM    324  HB1 ALA A  22      -3.927  -5.359 -40.359  1.00  0.00           H  
ATOM    325  HB2 ALA A  22      -4.332  -5.005 -38.666  1.00  0.00           H  
ATOM    326  HB3 ALA A  22      -5.154  -6.327 -39.517  1.00  0.00           H  
ATOM    327  O   ALA A  22      -0.879  -6.294 -39.684  1.00  0.00           O  
ATOM    328  N   ALA A  23      -1.504  -5.360 -37.734  1.00  0.00           N  
ATOM    329  H   ALA A  23      -2.259  -5.205 -37.081  1.00  0.00           H  
ATOM    330  CA  ALA A  23      -0.208  -4.761 -37.434  1.00  0.00           C  
ATOM    331  HA  ALA A  23       0.094  -4.145 -38.281  1.00  0.00           H  
ATOM    332  C   ALA A  23       0.879  -5.829 -37.225  1.00  0.00           C  
ATOM    333  CB  ALA A  23      -0.358  -3.850 -36.209  1.00  0.00           C  
ATOM    334  HB1 ALA A  23      -0.625  -4.439 -35.332  1.00  0.00           H  
ATOM    335  HB2 ALA A  23       0.583  -3.333 -36.019  1.00  0.00           H  
ATOM    336  HB3 ALA A  23      -1.137  -3.109 -36.390  1.00  0.00           H  
ATOM    337  O   ALA A  23       1.959  -5.716 -37.802  1.00  0.00           O  
ATOM    338  N   ALA A  24       0.586  -6.900 -36.478  1.00  0.00           N  
ATOM    339  H   ALA A  24      -0.306  -6.926 -36.005  1.00  0.00           H  
ATOM    340  CA  ALA A  24       1.502  -8.017 -36.259  1.00  0.00           C  
ATOM    341  HA  ALA A  24       2.435  -7.626 -35.853  1.00  0.00           H  
ATOM    342  C   ALA A  24       1.842  -8.752 -37.565  1.00  0.00           C  
ATOM    343  CB  ALA A  24       0.890  -8.965 -35.220  1.00  0.00           C  
ATOM    344  HB1 ALA A  24       1.573  -9.794 -35.033  1.00  0.00           H  
ATOM    345  HB2 ALA A  24       0.719  -8.430 -34.286  1.00  0.00           H  
ATOM    346  HB3 ALA A  24      -0.058  -9.361 -35.584  1.00  0.00           H  
ATOM    347  O   ALA A  24       3.016  -9.001 -37.832  1.00  0.00           O  
ATOM    348  N   ASN A  25       0.853  -9.031 -38.420  1.00  0.00           N  
ATOM    349  H   ASN A  25      -0.096  -8.846 -38.127  1.00  0.00           H  
ATOM    350  CA  ASN A  25       1.069  -9.658 -39.727  1.00  0.00           C  
ATOM    351  HA  ASN A  25       1.631 -10.581 -39.587  1.00  0.00           H  
ATOM    352  C   ASN A  25       1.911  -8.771 -40.658  1.00  0.00           C  
ATOM    353  CB  ASN A  25      -0.295  -9.998 -40.355  1.00  0.00           C  
ATOM    354  HB2 ASN A  25      -0.154 -10.226 -41.412  1.00  0.00           H  
ATOM    355  HB3 ASN A  25      -0.959  -9.138 -40.278  1.00  0.00           H  
ATOM    356  O   ASN A  25       2.841  -9.264 -41.295  1.00  0.00           O  
ATOM    357  CG  ASN A  25      -0.961 -11.213 -39.728  1.00  0.00           C  
ATOM    358  ND2 ASN A  25      -2.259 -11.341 -39.863  1.00  0.00           N  
ATOM    359 HD21 ASN A  25      -2.669 -12.144 -39.407  1.00  0.00           H  
ATOM    360 HD22 ASN A  25      -2.806 -10.602 -40.281  1.00  0.00           H  
ATOM    361  OD1 ASN A  25      -0.332 -12.086 -39.156  1.00  0.00           O  
ATOM    362  N   SER A  26       1.643  -7.461 -40.702  1.00  0.00           N  
ATOM    363  H   SER A  26       0.856  -7.114 -40.173  1.00  0.00           H  
ATOM    364  CA  SER A  26       2.448  -6.504 -41.476  1.00  0.00           C  
ATOM    365  HA  SER A  26       2.499  -6.843 -42.511  1.00  0.00           H  
ATOM    366  C   SER A  26       3.885  -6.400 -40.947  1.00  0.00           C  
ATOM    367  CB  SER A  26       1.766  -5.134 -41.455  1.00  0.00           C  
ATOM    368  HB2 SER A  26       0.743  -5.237 -41.817  1.00  0.00           H  
ATOM    369  HB3 SER A  26       1.743  -4.750 -40.435  1.00  0.00           H  
ATOM    370  O   SER A  26       4.844  -6.387 -41.722  1.00  0.00           O  
ATOM    371  OG  SER A  26       2.466  -4.233 -42.289  1.00  0.00           O  
ATOM    372  HG  SER A  26       1.996  -3.396 -42.296  1.00  0.00           H  
ATOM    373  N   ALA A  27       4.061  -6.397 -39.624  1.00  0.00           N  
ATOM    374  H   ALA A  27       3.248  -6.383 -39.025  1.00  0.00           H  
ATOM    375  CA  ALA A  27       5.373  -6.345 -38.989  1.00  0.00           C  
ATOM    376  HA  ALA A  27       5.944  -5.541 -39.453  1.00  0.00           H  
ATOM    377  C   ALA A  27       6.173  -7.647 -39.190  1.00  0.00           C  
ATOM    378  CB  ALA A  27       5.172  -5.988 -37.513  1.00  0.00           C  
ATOM    379  HB1 ALA A  27       4.551  -5.096 -37.428  1.00  0.00           H  
ATOM    380  HB2 ALA A  27       6.139  -5.771 -37.058  1.00  0.00           H  
ATOM    381  HB3 ALA A  27       4.690  -6.812 -36.986  1.00  0.00           H  
ATOM    382  O   ALA A  27       7.375  -7.578 -39.438  1.00  0.00           O  
ATOM    383  N   LEU A  28       5.517  -8.814 -39.159  1.00  0.00           N  
ATOM    384  H   LEU A  28       4.543  -8.798 -38.893  1.00  0.00           H  
ATOM    385  CA  LEU A  28       6.112 -10.118 -39.481  1.00  0.00           C  
ATOM    386  HA  LEU A  28       7.038 -10.229 -38.917  1.00  0.00           H  
ATOM    387  C   LEU A  28       6.492 -10.241 -40.963  1.00  0.00           C  
ATOM    388  CB  LEU A  28       5.133 -11.245 -39.092  1.00  0.00           C  
ATOM    389  HB2 LEU A  28       4.132 -10.965 -39.421  1.00  0.00           H  
ATOM    390  HB3 LEU A  28       5.407 -12.152 -39.631  1.00  0.00           H  
ATOM    391  O   LEU A  28       7.560 -10.766 -41.274  1.00  0.00           O  
ATOM    392  CG  LEU A  28       5.101 -11.578 -37.589  1.00  0.00           C  
ATOM    393  HG  LEU A  28       4.954 -10.667 -37.009  1.00  0.00           H  
ATOM    394  CD1 LEU A  28       3.945 -12.539 -37.303  1.00  0.00           C  
ATOM    395 HD11 LEU A  28       3.002 -12.079 -37.599  1.00  0.00           H  
ATOM    396 HD12 LEU A  28       4.079 -13.466 -37.861  1.00  0.00           H  
ATOM    397 HD13 LEU A  28       3.904 -12.761 -36.237  1.00  0.00           H  
ATOM    398  CD2 LEU A  28       6.394 -12.264 -37.130  1.00  0.00           C  
ATOM    399 HD21 LEU A  28       6.547 -13.189 -37.685  1.00  0.00           H  
ATOM    400 HD22 LEU A  28       7.248 -11.604 -37.281  1.00  0.00           H  
ATOM    401 HD23 LEU A  28       6.326 -12.486 -36.065  1.00  0.00           H  
ATOM    402  N   ALA A  29       5.663  -9.730 -41.878  1.00  0.00           N  
ATOM    403  H   ALA A  29       4.769  -9.370 -41.576  1.00  0.00           H  
ATOM    404  CA  ALA A  29       5.965  -9.715 -43.310  1.00  0.00           C  
ATOM    405  HA  ALA A  29       6.212 -10.729 -43.626  1.00  0.00           H  
ATOM    406  C   ALA A  29       7.176  -8.823 -43.653  1.00  0.00           C  
ATOM    407  CB  ALA A  29       4.706  -9.266 -44.061  1.00  0.00           C  
ATOM    408  HB1 ALA A  29       4.897  -9.279 -45.134  1.00  0.00           H  
ATOM    409  HB2 ALA A  29       4.432  -8.254 -43.760  1.00  0.00           H  
ATOM    410  HB3 ALA A  29       3.881  -9.942 -43.838  1.00  0.00           H  
ATOM    411  O   ALA A  29       7.918  -9.123 -44.585  1.00  0.00           O  
ATOM    412  N   ASN A  30       7.398  -7.758 -42.874  1.00  0.00           N  
ATOM    413  H   ASN A  30       6.720  -7.571 -42.149  1.00  0.00           H  
ATOM    414  CA  ASN A  30       8.512  -6.814 -43.020  1.00  0.00           C  
ATOM    415  HA  ASN A  30       8.959  -6.955 -44.004  1.00  0.00           H  
ATOM    416  C   ASN A  30       9.658  -7.045 -42.006  1.00  0.00           C  
ATOM    417  CB  ASN A  30       7.946  -5.384 -42.967  1.00  0.00           C  
ATOM    418  HB2 ASN A  30       8.765  -4.665 -42.968  1.00  0.00           H  
ATOM    419  HB3 ASN A  30       7.373  -5.246 -42.050  1.00  0.00           H  
ATOM    420  O   ASN A  30      10.473  -6.142 -41.771  1.00  0.00           O  
ATOM    421  CG  ASN A  30       7.082  -5.063 -44.171  1.00  0.00           C  
ATOM    422  ND2 ASN A  30       5.783  -4.989 -44.012  1.00  0.00           N  
ATOM    423 HD21 ASN A  30       5.362  -5.273 -43.140  1.00  0.00           H  
ATOM    424 HD22 ASN A  30       5.231  -4.786 -44.833  1.00  0.00           H  
ATOM    425  OD1 ASN A  30       7.575  -4.860 -45.265  1.00  0.00           O  
ATOM    426  N   ALA A  31       9.706  -8.227 -41.381  1.00  0.00           N  
ATOM    427  H   ALA A  31       9.011  -8.923 -41.610  1.00  0.00           H  
ATOM    428  CA  ALA A  31      10.697  -8.577 -40.368  1.00  0.00           C  
ATOM    429  HA  ALA A  31      10.820  -7.718 -39.708  1.00  0.00           H  
ATOM    430  C   ALA A  31      12.070  -8.911 -40.975  1.00  0.00           C  
ATOM    431  CB  ALA A  31      10.164  -9.739 -39.529  1.00  0.00           C  
ATOM    432  HB1 ALA A  31      10.031 -10.616 -40.163  1.00  0.00           H  
ATOM    433  HB2 ALA A  31      10.874  -9.970 -38.736  1.00  0.00           H  
ATOM    434  HB3 ALA A  31       9.207  -9.470 -39.082  1.00  0.00           H  
ATOM    435  O   ALA A  31      12.176  -9.517 -42.043  1.00  0.00           O  
ATOM    436  N   VAL A  32      13.141  -8.562 -40.261  1.00  0.00           N  
ATOM    437  H   VAL A  32      12.991  -8.147 -39.352  1.00  0.00           H  
ATOM    438  CA  VAL A  32      14.518  -8.847 -40.688  1.00  0.00           C  
ATOM    439  HA  VAL A  32      14.582  -8.689 -41.765  1.00  0.00           H  
ATOM    440  C   VAL A  32      14.845 -10.312 -40.395  1.00  0.00           C  
ATOM    441  CB  VAL A  32      15.530  -7.893 -40.024  1.00  0.00           C  
ATOM    442  HB  VAL A  32      15.522  -8.065 -38.947  1.00  0.00           H  
ATOM    443  O   VAL A  32      14.740 -10.766 -39.253  1.00  0.00           O  
ATOM    444  CG1 VAL A  32      16.956  -8.133 -40.534  1.00  0.00           C  
ATOM    445 HG11 VAL A  32      17.285  -9.144 -40.293  1.00  0.00           H  
ATOM    446 HG12 VAL A  32      16.999  -7.977 -41.612  1.00  0.00           H  
ATOM    447 HG13 VAL A  32      17.637  -7.428 -40.058  1.00  0.00           H  
ATOM    448  CG2 VAL A  32      15.172  -6.422 -40.280  1.00  0.00           C  
ATOM    449 HG21 VAL A  32      14.207  -6.180 -39.835  1.00  0.00           H  
ATOM    450 HG22 VAL A  32      15.141  -6.226 -41.352  1.00  0.00           H  
ATOM    451 HG23 VAL A  32      15.928  -5.775 -39.836  1.00  0.00           H  
ATOM    452  N   VAL A  33      15.253 -11.070 -41.418  1.00  0.00           N  
ATOM    453  H   VAL A  33      15.298 -10.653 -42.337  1.00  0.00           H  
ATOM    454  CA  VAL A  33      15.600 -12.491 -41.260  1.00  0.00           C  
ATOM    455  HA  VAL A  33      14.901 -12.919 -40.541  1.00  0.00           H  
ATOM    456  C   VAL A  33      17.008 -12.634 -40.682  1.00  0.00           C  
ATOM    457  CB  VAL A  33      15.428 -13.298 -42.559  1.00  0.00           C  
ATOM    458  HB  VAL A  33      16.093 -12.905 -43.328  1.00  0.00           H  
ATOM    459  O   VAL A  33      18.014 -12.376 -41.347  1.00  0.00           O  
ATOM    460  CG1 VAL A  33      15.748 -14.784 -42.331  1.00  0.00           C  
ATOM    461 HG11 VAL A  33      16.791 -14.909 -42.039  1.00  0.00           H  
ATOM    462 HG12 VAL A  33      15.112 -15.184 -41.542  1.00  0.00           H  
ATOM    463 HG13 VAL A  33      15.586 -15.344 -43.252  1.00  0.00           H  
ATOM    464  CG2 VAL A  33      13.981 -13.222 -43.066  1.00  0.00           C  
ATOM    465 HG21 VAL A  33      13.874 -13.811 -43.977  1.00  0.00           H  
ATOM    466 HG22 VAL A  33      13.716 -12.190 -43.296  1.00  0.00           H  
ATOM    467 HG23 VAL A  33      13.296 -13.596 -42.306  1.00  0.00           H  
ATOM    468  N   VAL A  34      17.082 -13.093 -39.438  1.00  0.00           N  
ATOM    469  H   VAL A  34      16.216 -13.331 -38.977  1.00  0.00           H  
ATOM    470  CA  VAL A  34      18.331 -13.310 -38.709  1.00  0.00           C  
ATOM    471  HA  VAL A  34      19.070 -12.588 -39.056  1.00  0.00           H  
ATOM    472  C   VAL A  34      18.852 -14.714 -39.013  1.00  0.00           C  
ATOM    473  CB  VAL A  34      18.128 -13.056 -37.208  1.00  0.00           C  
ATOM    474  HB  VAL A  34      17.346 -13.711 -36.822  1.00  0.00           H  
ATOM    475  O   VAL A  34      18.346 -15.706 -38.493  1.00  0.00           O  
ATOM    476  CG1 VAL A  34      19.419 -13.313 -36.437  1.00  0.00           C  
ATOM    477 HG11 VAL A  34      19.678 -14.372 -36.458  1.00  0.00           H  
ATOM    478 HG12 VAL A  34      20.236 -12.727 -36.858  1.00  0.00           H  
ATOM    479 HG13 VAL A  34      19.265 -13.017 -35.399  1.00  0.00           H  
ATOM    480  CG2 VAL A  34      17.714 -11.602 -36.948  1.00  0.00           C  
ATOM    481 HG21 VAL A  34      16.755 -11.391 -37.421  1.00  0.00           H  
ATOM    482 HG22 VAL A  34      17.603 -11.438 -35.876  1.00  0.00           H  
ATOM    483 HG23 VAL A  34      18.465 -10.915 -37.340  1.00  0.00           H  
ATOM    484  N   ARG A  35      19.857 -14.779 -39.896  1.00  0.00           N  
ATOM    485  H   ARG A  35      20.122 -13.907 -40.332  1.00  0.00           H  
ATOM    486  CA  ARG A  35      20.496 -16.025 -40.361  1.00  0.00           C  
ATOM    487  HA  ARG A  35      19.743 -16.810 -40.303  1.00  0.00           H  
ATOM    488  C   ARG A  35      21.657 -16.556 -39.498  1.00  0.00           C  
ATOM    489  CB  ARG A  35      20.901 -15.915 -41.840  1.00  0.00           C  
ATOM    490  HB2 ARG A  35      21.331 -16.868 -42.146  1.00  0.00           H  
ATOM    491  HB3 ARG A  35      21.657 -15.138 -41.954  1.00  0.00           H  
ATOM    492  O   ARG A  35      21.908 -17.760 -39.570  1.00  0.00           O  
ATOM    493  CG  ARG A  35      19.714 -15.619 -42.772  1.00  0.00           C  
ATOM    494  HG2 ARG A  35      19.264 -14.666 -42.494  1.00  0.00           H  
ATOM    495  HG3 ARG A  35      18.961 -16.400 -42.667  1.00  0.00           H  
ATOM    496  CD  ARG A  35      20.152 -15.524 -44.240  1.00  0.00           C  
ATOM    497  HD2 ARG A  35      20.973 -14.810 -44.317  1.00  0.00           H  
ATOM    498  HD3 ARG A  35      19.310 -15.145 -44.820  1.00  0.00           H  
ATOM    499  NE  ARG A  35      20.548 -16.834 -44.787  1.00  0.00           N  
ATOM    500  HE  ARG A  35      20.074 -17.650 -44.428  1.00  0.00           H  
ATOM    501  NH1 ARG A  35      21.889 -16.162 -46.531  1.00  0.00           N  
ATOM    502 HH11 ARG A  35      21.655 -15.202 -46.321  1.00  0.00           H  
ATOM    503 HH12 ARG A  35      22.387 -16.408 -47.375  1.00  0.00           H  
ATOM    504  NH2 ARG A  35      21.487 -18.332 -46.177  1.00  0.00           N  
ATOM    505 HH21 ARG A  35      21.985 -18.613 -47.009  1.00  0.00           H  
ATOM    506 HH22 ARG A  35      20.902 -18.991 -45.684  1.00  0.00           H  
ATOM    507  CZ  ARG A  35      21.313 -17.096 -45.825  1.00  0.00           C  
ATOM    508  N   PRO A  36      22.406 -15.736 -38.731  1.00  0.00           N  
ATOM    509  CA  PRO A  36      23.425 -16.255 -37.821  1.00  0.00           C  
ATOM    510  HA  PRO A  36      24.113 -16.854 -38.418  1.00  0.00           H  
ATOM    511  C   PRO A  36      22.853 -17.116 -36.689  1.00  0.00           C  
ATOM    512  CB  PRO A  36      24.202 -15.044 -37.296  1.00  0.00           C  
ATOM    513  HB2 PRO A  36      25.248 -15.285 -37.107  1.00  0.00           H  
ATOM    514  HB3 PRO A  36      23.729 -14.651 -36.396  1.00  0.00           H  
ATOM    515  O   PRO A  36      21.792 -16.805 -36.151  1.00  0.00           O  
ATOM    516  CG  PRO A  36      24.042 -14.046 -38.439  1.00  0.00           C  
ATOM    517  HG2 PRO A  36      24.726 -14.298 -39.250  1.00  0.00           H  
ATOM    518  HG3 PRO A  36      24.201 -13.020 -38.107  1.00  0.00           H  
ATOM    519  CD  PRO A  36      22.599 -14.300 -38.874  1.00  0.00           C  
ATOM    520  HD2 PRO A  36      22.456 -13.971 -39.903  1.00  0.00           H  
ATOM    521  HD3 PRO A  36      21.915 -13.776 -38.206  1.00  0.00           H  
ATOM    522  N   PHE A  37      23.584 -18.158 -36.284  1.00  0.00           N  
ATOM    523  H   PHE A  37      24.419 -18.391 -36.803  1.00  0.00           H  
ATOM    524  CA  PHE A  37      23.381 -18.778 -34.969  1.00  0.00           C  
ATOM    525  HA  PHE A  37      22.326 -19.026 -34.857  1.00  0.00           H  
ATOM    526  C   PHE A  37      23.751 -17.773 -33.867  1.00  0.00           C  
ATOM    527  CB  PHE A  37      24.197 -20.075 -34.835  1.00  0.00           C  
ATOM    528  HB2 PHE A  37      24.190 -20.378 -33.788  1.00  0.00           H  
ATOM    529  HB3 PHE A  37      25.234 -19.877 -35.104  1.00  0.00           H  
ATOM    530  O   PHE A  37      24.773 -17.093 -33.970  1.00  0.00           O  
ATOM    531  CG  PHE A  37      23.671 -21.234 -35.663  1.00  0.00           C  
ATOM    532  CD1 PHE A  37      22.748 -22.142 -35.109  1.00  0.00           C  
ATOM    533  HD1 PHE A  37      22.423 -22.031 -34.085  1.00  0.00           H  
ATOM    534  CD2 PHE A  37      24.093 -21.399 -36.995  1.00  0.00           C  
ATOM    535  HD2 PHE A  37      24.814 -20.715 -37.416  1.00  0.00           H  
ATOM    536  CE1 PHE A  37      22.232 -23.190 -35.894  1.00  0.00           C  
ATOM    537  HE1 PHE A  37      21.511 -23.877 -35.475  1.00  0.00           H  
ATOM    538  CE2 PHE A  37      23.571 -22.439 -37.783  1.00  0.00           C  
ATOM    539  HE2 PHE A  37      23.879 -22.553 -38.812  1.00  0.00           H  
ATOM    540  CZ  PHE A  37      22.632 -23.329 -37.235  1.00  0.00           C  
ATOM    541  HZ  PHE A  37      22.213 -24.117 -37.844  1.00  0.00           H  
ATOM    542  N   LEU A  38      22.915 -17.683 -32.831  1.00  0.00           N  
ATOM    543  H   LEU A  38      22.118 -18.302 -32.795  1.00  0.00           H  
ATOM    544  CA  LEU A  38      23.023 -16.718 -31.735  1.00  0.00           C  
ATOM    545  HA  LEU A  38      24.020 -16.278 -31.718  1.00  0.00           H  
ATOM    546  C   LEU A  38      22.783 -17.413 -30.393  1.00  0.00           C  
ATOM    547  CB  LEU A  38      21.973 -15.609 -31.928  1.00  0.00           C  
ATOM    548  HB2 LEU A  38      21.003 -16.086 -32.070  1.00  0.00           H  
ATOM    549  HB3 LEU A  38      21.905 -15.012 -31.018  1.00  0.00           H  
ATOM    550  O   LEU A  38      21.948 -18.313 -30.295  1.00  0.00           O  
ATOM    551  CG  LEU A  38      22.252 -14.666 -33.108  1.00  0.00           C  
ATOM    552  HG  LEU A  38      22.596 -15.226 -33.977  1.00  0.00           H  
ATOM    553  CD1 LEU A  38      20.964 -13.950 -33.483  1.00  0.00           C  
ATOM    554 HD11 LEU A  38      20.533 -13.471 -32.603  1.00  0.00           H  
ATOM    555 HD12 LEU A  38      20.255 -14.679 -33.876  1.00  0.00           H  
ATOM    556 HD13 LEU A  38      21.182 -13.204 -34.247  1.00  0.00           H  
ATOM    557  CD2 LEU A  38      23.289 -13.601 -32.760  1.00  0.00           C  
ATOM    558 HD21 LEU A  38      23.529 -13.017 -33.648  1.00  0.00           H  
ATOM    559 HD22 LEU A  38      24.192 -14.074 -32.374  1.00  0.00           H  
ATOM    560 HD23 LEU A  38      22.883 -12.934 -32.000  1.00  0.00           H  
ATOM    561  N   SER A  39      23.473 -16.961 -29.347  1.00  0.00           N  
ATOM    562  H   SER A  39      24.159 -16.238 -29.507  1.00  0.00           H  
ATOM    563  CA  SER A  39      23.125 -17.299 -27.966  1.00  0.00           C  
ATOM    564  HA  SER A  39      22.949 -18.374 -27.918  1.00  0.00           H  
ATOM    565  C   SER A  39      21.831 -16.593 -27.540  1.00  0.00           C  
ATOM    566  CB  SER A  39      24.293 -16.980 -27.019  1.00  0.00           C  
ATOM    567  HB2 SER A  39      24.216 -17.616 -26.137  1.00  0.00           H  
ATOM    568  HB3 SER A  39      25.237 -17.200 -27.518  1.00  0.00           H  
ATOM    569  O   SER A  39      21.370 -15.648 -28.187  1.00  0.00           O  
ATOM    570  OG  SER A  39      24.278 -15.630 -26.595  1.00  0.00           O  
ATOM    571  HG  SER A  39      25.127 -15.429 -26.195  1.00  0.00           H  
ATOM    572  N   ARG A  40      21.246 -17.016 -26.413  1.00  0.00           N  
ATOM    573  H   ARG A  40      21.648 -17.806 -25.929  1.00  0.00           H  
ATOM    574  CA  ARG A  40      20.073 -16.345 -25.835  1.00  0.00           C  
ATOM    575  HA  ARG A  40      19.268 -16.350 -26.569  1.00  0.00           H  
ATOM    576  C   ARG A  40      20.352 -14.867 -25.531  1.00  0.00           C  
ATOM    577  CB  ARG A  40      19.607 -17.110 -24.589  1.00  0.00           C  
ATOM    578  HB2 ARG A  40      19.335 -18.127 -24.873  1.00  0.00           H  
ATOM    579  HB3 ARG A  40      20.413 -17.149 -23.857  1.00  0.00           H  
ATOM    580  O   ARG A  40      19.557 -14.019 -25.917  1.00  0.00           O  
ATOM    581  CG  ARG A  40      18.393 -16.418 -23.964  1.00  0.00           C  
ATOM    582  HG2 ARG A  40      17.601 -16.323 -24.706  1.00  0.00           H  
ATOM    583  HG3 ARG A  40      18.678 -15.421 -23.628  1.00  0.00           H  
ATOM    584  CD  ARG A  40      17.862 -17.183 -22.758  1.00  0.00           C  
ATOM    585  HD2 ARG A  40      18.677 -17.369 -22.058  1.00  0.00           H  
ATOM    586  HD3 ARG A  40      17.431 -18.129 -23.088  1.00  0.00           H  
ATOM    587  NE  ARG A  40      16.850 -16.350 -22.117  1.00  0.00           N  
ATOM    588  HE  ARG A  40      16.822 -15.384 -22.411  1.00  0.00           H  
ATOM    589  NH1 ARG A  40      15.934 -17.836 -20.625  1.00  0.00           N  
ATOM    590 HH11 ARG A  40      16.600 -18.533 -20.925  1.00  0.00           H  
ATOM    591 HH12 ARG A  40      15.287 -18.011 -19.870  1.00  0.00           H  
ATOM    592  NH2 ARG A  40      15.201 -15.706 -20.779  1.00  0.00           N  
ATOM    593 HH21 ARG A  40      14.531 -15.826 -20.034  1.00  0.00           H  
ATOM    594 HH22 ARG A  40      15.346 -14.808 -21.219  1.00  0.00           H  
ATOM    595  CZ  ARG A  40      15.998 -16.651 -21.171  1.00  0.00           C  
ATOM    596  N   LEU A  41      21.498 -14.564 -24.921  1.00  0.00           N  
ATOM    597  H   LEU A  41      22.126 -15.313 -24.666  1.00  0.00           H  
ATOM    598  CA  LEU A  41      21.895 -13.191 -24.606  1.00  0.00           C  
ATOM    599  HA  LEU A  41      21.087 -12.722 -24.044  1.00  0.00           H  
ATOM    600  C   LEU A  41      22.103 -12.362 -25.884  1.00  0.00           C  
ATOM    601  CB  LEU A  41      23.148 -13.248 -23.712  1.00  0.00           C  
ATOM    602  HB2 LEU A  41      23.943 -13.763 -24.251  1.00  0.00           H  
ATOM    603  HB3 LEU A  41      22.910 -13.828 -22.821  1.00  0.00           H  
ATOM    604  O   LEU A  41      21.568 -11.267 -25.997  1.00  0.00           O  
ATOM    605  CG  LEU A  41      23.684 -11.875 -23.265  1.00  0.00           C  
ATOM    606  HG  LEU A  41      24.003 -11.318 -24.146  1.00  0.00           H  
ATOM    607  CD1 LEU A  41      22.647 -11.051 -22.502  1.00  0.00           C  
ATOM    608 HD11 LEU A  41      22.263 -11.613 -21.651  1.00  0.00           H  
ATOM    609 HD12 LEU A  41      23.108 -10.130 -22.145  1.00  0.00           H  
ATOM    610 HD13 LEU A  41      21.821 -10.776 -23.158  1.00  0.00           H  
ATOM    611  CD2 LEU A  41      24.889 -12.090 -22.353  1.00  0.00           C  
ATOM    612 HD21 LEU A  41      24.593 -12.600 -21.437  1.00  0.00           H  
ATOM    613 HD22 LEU A  41      25.331 -11.128 -22.096  1.00  0.00           H  
ATOM    614 HD23 LEU A  41      25.650 -12.679 -22.864  1.00  0.00           H  
ATOM    615  N   GLN A  42      22.773 -12.916 -26.901  1.00  0.00           N  
ATOM    616  H   GLN A  42      23.182 -13.831 -26.773  1.00  0.00           H  
ATOM    617  CA  GLN A  42      22.929 -12.250 -28.202  1.00  0.00           C  
ATOM    618  HA  GLN A  42      23.385 -11.273 -28.043  1.00  0.00           H  
ATOM    619  C   GLN A  42      21.580 -12.015 -28.913  1.00  0.00           C  
ATOM    620  CB  GLN A  42      23.841 -13.093 -29.106  1.00  0.00           C  
ATOM    621  HB2 GLN A  42      23.861 -12.627 -30.091  1.00  0.00           H  
ATOM    622  HB3 GLN A  42      23.405 -14.087 -29.202  1.00  0.00           H  
ATOM    623  O   GLN A  42      21.421 -11.032 -29.636  1.00  0.00           O  
ATOM    624  CG  GLN A  42      25.302 -13.209 -28.640  1.00  0.00           C  
ATOM    625  HG2 GLN A  42      25.781 -12.233 -28.721  1.00  0.00           H  
ATOM    626  HG3 GLN A  42      25.355 -13.507 -27.593  1.00  0.00           H  
ATOM    627  CD  GLN A  42      26.100 -14.211 -29.472  1.00  0.00           C  
ATOM    628  NE2 GLN A  42      27.393 -14.042 -29.589  1.00  0.00           N  
ATOM    629 HE21 GLN A  42      27.937 -14.728 -30.094  1.00  0.00           H  
ATOM    630 HE22 GLN A  42      27.830 -13.239 -29.159  1.00  0.00           H  
ATOM    631  OE1 GLN A  42      25.579 -15.170 -30.024  1.00  0.00           O  
ATOM    632  N   THR A  43      20.604 -12.903 -28.700  1.00  0.00           N  
ATOM    633  H   THR A  43      20.818 -13.694 -28.111  1.00  0.00           H  
ATOM    634  CA  THR A  43      19.230 -12.776 -29.211  1.00  0.00           C  
ATOM    635  HA  THR A  43      19.267 -12.534 -30.273  1.00  0.00           H  
ATOM    636  C   THR A  43      18.482 -11.643 -28.508  1.00  0.00           C  
ATOM    637  CB  THR A  43      18.473 -14.107 -29.054  1.00  0.00           C  
ATOM    638  HB  THR A  43      18.418 -14.381 -28.000  1.00  0.00           H  
ATOM    639  O   THR A  43      17.901 -10.796 -29.181  1.00  0.00           O  
ATOM    640  CG2 THR A  43      17.051 -14.076 -29.603  1.00  0.00           C  
ATOM    641 HG21 THR A  43      16.444 -13.369 -29.037  1.00  0.00           H  
ATOM    642 HG22 THR A  43      16.606 -15.067 -29.516  1.00  0.00           H  
ATOM    643 HG23 THR A  43      17.073 -13.784 -30.653  1.00  0.00           H  
ATOM    644  OG1 THR A  43      19.156 -15.126 -29.750  1.00  0.00           O  
ATOM    645  HG1 THR A  43      19.976 -15.297 -29.280  1.00  0.00           H  
ATOM    646  N   GLU A  44      18.536 -11.586 -27.174  1.00  0.00           N  
ATOM    647  H   GLU A  44      19.034 -12.311 -26.679  1.00  0.00           H  
ATOM    648  CA  GLU A  44      17.931 -10.519 -26.362  1.00  0.00           C  
ATOM    649  HA  GLU A  44      16.874 -10.435 -26.616  1.00  0.00           H  
ATOM    650  C   GLU A  44      18.560  -9.145 -26.695  1.00  0.00           C  
ATOM    651  CB  GLU A  44      18.028 -10.904 -24.862  1.00  0.00           C  
ATOM    652  HB2 GLU A  44      17.764 -10.037 -24.257  1.00  0.00           H  
ATOM    653  HB3 GLU A  44      19.057 -11.182 -24.636  1.00  0.00           H  
ATOM    654  O   GLU A  44      17.833  -8.182 -26.946  1.00  0.00           O  
ATOM    655  CG  GLU A  44      17.075 -12.073 -24.491  1.00  0.00           C  
ATOM    656  HG2 GLU A  44      16.050 -11.717 -24.592  1.00  0.00           H  
ATOM    657  HG3 GLU A  44      17.203 -12.876 -25.217  1.00  0.00           H  
ATOM    658  CD  GLU A  44      17.255 -12.682 -23.077  1.00  0.00           C  
ATOM    659  OE1 GLU A  44      16.546 -13.680 -22.758  1.00  0.00           O  
ATOM    660  OE2 GLU A  44      18.118 -12.217 -22.309  1.00  0.00           O  
ATOM    661  N   ILE A  45      19.891  -9.072 -26.846  1.00  0.00           N  
ATOM    662  H   ILE A  45      20.437  -9.884 -26.597  1.00  0.00           H  
ATOM    663  CA  ILE A  45      20.611  -7.864 -27.294  1.00  0.00           C  
ATOM    664  HA  ILE A  45      20.369  -7.049 -26.612  1.00  0.00           H  
ATOM    665  C   ILE A  45      20.153  -7.420 -28.691  1.00  0.00           C  
ATOM    666  CB  ILE A  45      22.144  -8.089 -27.246  1.00  0.00           C  
ATOM    667  HB  ILE A  45      22.372  -9.017 -27.770  1.00  0.00           H  
ATOM    668  O   ILE A  45      19.851  -6.244 -28.888  1.00  0.00           O  
ATOM    669  CG1 ILE A  45      22.626  -8.212 -25.783  1.00  0.00           C  
ATOM    670 HG12 ILE A  45      22.584  -7.233 -25.306  1.00  0.00           H  
ATOM    671 HG13 ILE A  45      21.956  -8.865 -25.223  1.00  0.00           H  
ATOM    672  CG2 ILE A  45      22.907  -6.943 -27.943  1.00  0.00           C  
ATOM    673 HG21 ILE A  45      22.689  -6.930 -29.011  1.00  0.00           H  
ATOM    674 HG22 ILE A  45      23.984  -7.075 -27.835  1.00  0.00           H  
ATOM    675 HG23 ILE A  45      22.625  -5.987 -27.501  1.00  0.00           H  
ATOM    676  CD1 ILE A  45      24.044  -8.783 -25.645  1.00  0.00           C  
ATOM    677 HD11 ILE A  45      24.784  -8.106 -26.073  1.00  0.00           H  
ATOM    678 HD12 ILE A  45      24.108  -9.752 -26.139  1.00  0.00           H  
ATOM    679 HD13 ILE A  45      24.274  -8.907 -24.587  1.00  0.00           H  
ATOM    680  N   LEU A  46      20.070  -8.329 -29.672  1.00  0.00           N  
ATOM    681  H   LEU A  46      20.332  -9.284 -29.474  1.00  0.00           H  
ATOM    682  CA  LEU A  46      19.630  -7.970 -31.026  1.00  0.00           C  
ATOM    683  HA  LEU A  46      20.208  -7.105 -31.352  1.00  0.00           H  
ATOM    684  C   LEU A  46      18.167  -7.527 -31.077  1.00  0.00           C  
ATOM    685  CB  LEU A  46      19.865  -9.136 -31.997  1.00  0.00           C  
ATOM    686  HB2 LEU A  46      19.632 -10.070 -31.487  1.00  0.00           H  
ATOM    687  HB3 LEU A  46      19.177  -9.042 -32.837  1.00  0.00           H  
ATOM    688  O   LEU A  46      17.858  -6.590 -31.809  1.00  0.00           O  
ATOM    689  CG  LEU A  46      21.293  -9.185 -32.561  1.00  0.00           C  
ATOM    690  HG  LEU A  46      22.018  -9.152 -31.748  1.00  0.00           H  
ATOM    691  CD1 LEU A  46      21.454 -10.499 -33.319  1.00  0.00           C  
ATOM    692 HD11 LEU A  46      22.447 -10.564 -33.766  1.00  0.00           H  
ATOM    693 HD12 LEU A  46      20.694 -10.581 -34.096  1.00  0.00           H  
ATOM    694 HD13 LEU A  46      21.336 -11.312 -32.604  1.00  0.00           H  
ATOM    695  CD2 LEU A  46      21.580  -8.042 -33.542  1.00  0.00           C  
ATOM    696 HD21 LEU A  46      20.832  -8.028 -34.335  1.00  0.00           H  
ATOM    697 HD22 LEU A  46      21.563  -7.085 -33.021  1.00  0.00           H  
ATOM    698 HD23 LEU A  46      22.571  -8.166 -33.977  1.00  0.00           H  
ATOM    699  N   ILE A  47      17.277  -8.155 -30.303  1.00  0.00           N  
ATOM    700  H   ILE A  47      17.594  -8.919 -29.724  1.00  0.00           H  
ATOM    701  CA  ILE A  47      15.881  -7.712 -30.182  1.00  0.00           C  
ATOM    702  HA  ILE A  47      15.433  -7.689 -31.175  1.00  0.00           H  
ATOM    703  C   ILE A  47      15.839  -6.273 -29.657  1.00  0.00           C  
ATOM    704  CB  ILE A  47      15.071  -8.701 -29.308  1.00  0.00           C  
ATOM    705  HB  ILE A  47      15.647  -8.922 -28.409  1.00  0.00           H  
ATOM    706  O   ILE A  47      15.172  -5.434 -30.259  1.00  0.00           O  
ATOM    707  CG1 ILE A  47      14.846 -10.013 -30.095  1.00  0.00           C  
ATOM    708 HG12 ILE A  47      14.134  -9.837 -30.902  1.00  0.00           H  
ATOM    709 HG13 ILE A  47      15.787 -10.322 -30.550  1.00  0.00           H  
ATOM    710  CG2 ILE A  47      13.719  -8.105 -28.873  1.00  0.00           C  
ATOM    711 HG21 ILE A  47      13.154  -7.769 -29.744  1.00  0.00           H  
ATOM    712 HG22 ILE A  47      13.889  -7.268 -28.196  1.00  0.00           H  
ATOM    713 HG23 ILE A  47      13.134  -8.841 -28.322  1.00  0.00           H  
ATOM    714  CD1 ILE A  47      14.352 -11.184 -29.236  1.00  0.00           C  
ATOM    715 HD11 ILE A  47      15.024 -11.333 -28.391  1.00  0.00           H  
ATOM    716 HD12 ILE A  47      13.342 -10.997 -28.872  1.00  0.00           H  
ATOM    717 HD13 ILE A  47      14.338 -12.091 -29.841  1.00  0.00           H  
ATOM    718  N   ASN A  48      16.592  -5.960 -28.601  1.00  0.00           N  
ATOM    719  H   ASN A  48      17.103  -6.696 -28.134  1.00  0.00           H  
ATOM    720  CA  ASN A  48      16.618  -4.620 -28.014  1.00  0.00           C  
ATOM    721  HA  ASN A  48      15.592  -4.290 -27.851  1.00  0.00           H  
ATOM    722  C   ASN A  48      17.252  -3.573 -28.951  1.00  0.00           C  
ATOM    723  CB  ASN A  48      17.314  -4.702 -26.644  1.00  0.00           C  
ATOM    724  HB2 ASN A  48      18.277  -5.203 -26.746  1.00  0.00           H  
ATOM    725  HB3 ASN A  48      17.490  -3.693 -26.272  1.00  0.00           H  
ATOM    726  O   ASN A  48      16.693  -2.493 -29.122  1.00  0.00           O  
ATOM    727  CG  ASN A  48      16.482  -5.433 -25.597  1.00  0.00           C  
ATOM    728  ND2 ASN A  48      17.045  -5.687 -24.440  1.00  0.00           N  
ATOM    729 HD21 ASN A  48      16.455  -6.101 -23.733  1.00  0.00           H  
ATOM    730 HD22 ASN A  48      17.993  -5.397 -24.246  1.00  0.00           H  
ATOM    731  OD1 ASN A  48      15.318  -5.754 -25.789  1.00  0.00           O  
ATOM    732  N   LEU A  49      18.366  -3.895 -29.620  1.00  0.00           N  
ATOM    733  H   LEU A  49      18.793  -4.789 -29.423  1.00  0.00           H  
ATOM    734  CA  LEU A  49      19.037  -2.987 -30.564  1.00  0.00           C  
ATOM    735  HA  LEU A  49      19.205  -2.028 -30.074  1.00  0.00           H  
ATOM    736  C   LEU A  49      18.217  -2.688 -31.827  1.00  0.00           C  
ATOM    737  CB  LEU A  49      20.382  -3.596 -30.997  1.00  0.00           C  
ATOM    738  HB2 LEU A  49      20.211  -4.632 -31.289  1.00  0.00           H  
ATOM    739  HB3 LEU A  49      20.732  -3.064 -31.882  1.00  0.00           H  
ATOM    740  O   LEU A  49      18.360  -1.613 -32.408  1.00  0.00           O  
ATOM    741  CG  LEU A  49      21.507  -3.546 -29.950  1.00  0.00           C  
ATOM    742  HG  LEU A  49      21.198  -4.047 -29.032  1.00  0.00           H  
ATOM    743  CD1 LEU A  49      22.717  -4.271 -30.538  1.00  0.00           C  
ATOM    744 HD11 LEU A  49      23.081  -3.738 -31.416  1.00  0.00           H  
ATOM    745 HD12 LEU A  49      22.442  -5.290 -30.810  1.00  0.00           H  
ATOM    746 HD13 LEU A  49      23.511  -4.313 -29.792  1.00  0.00           H  
ATOM    747  CD2 LEU A  49      21.932  -2.114 -29.620  1.00  0.00           C  
ATOM    748 HD21 LEU A  49      22.811  -2.130 -28.975  1.00  0.00           H  
ATOM    749 HD22 LEU A  49      21.132  -1.602 -29.085  1.00  0.00           H  
ATOM    750 HD23 LEU A  49      22.164  -1.573 -30.537  1.00  0.00           H  
ATOM    751  N   MET A  50      17.404  -3.643 -32.287  1.00  0.00           N  
ATOM    752  H   MET A  50      17.368  -4.520 -31.787  1.00  0.00           H  
ATOM    753  CA  MET A  50      16.666  -3.532 -33.551  1.00  0.00           C  
ATOM    754  HA  MET A  50      17.184  -2.821 -34.195  1.00  0.00           H  
ATOM    755  C   MET A  50      15.245  -2.975 -33.369  1.00  0.00           C  
ATOM    756  CB  MET A  50      16.671  -4.887 -34.280  1.00  0.00           C  
ATOM    757  HB2 MET A  50      16.200  -5.629 -33.636  1.00  0.00           H  
ATOM    758  HB3 MET A  50      16.079  -4.813 -35.192  1.00  0.00           H  
ATOM    759  O   MET A  50      14.616  -2.610 -34.364  1.00  0.00           O  
ATOM    760  CG  MET A  50      18.091  -5.359 -34.648  1.00  0.00           C  
ATOM    761  HG2 MET A  50      18.060  -6.430 -34.850  1.00  0.00           H  
ATOM    762  HG3 MET A  50      18.745  -5.226 -33.786  1.00  0.00           H  
ATOM    763  SD  MET A  50      18.873  -4.539 -36.067  1.00  0.00           S  
ATOM    764  CE  MET A  50      18.219  -5.545 -37.425  1.00  0.00           C  
ATOM    765  HE1 MET A  50      18.643  -5.205 -38.370  1.00  0.00           H  
ATOM    766  HE2 MET A  50      18.485  -6.590 -37.270  1.00  0.00           H  
ATOM    767  HE3 MET A  50      17.134  -5.448 -37.464  1.00  0.00           H  
ATOM    768  N   GLN A  51      14.727  -2.866 -32.138  1.00  0.00           N  
ATOM    769  H   GLN A  51      15.288  -3.161 -31.351  1.00  0.00           H  
ATOM    770  CA  GLN A  51      13.396  -2.307 -31.870  1.00  0.00           C  
ATOM    771  HA  GLN A  51      12.675  -2.998 -32.307  1.00  0.00           H  
ATOM    772  C   GLN A  51      13.209  -0.915 -32.521  1.00  0.00           C  
ATOM    773  CB  GLN A  51      13.135  -2.233 -30.354  1.00  0.00           C  
ATOM    774  HB2 GLN A  51      12.468  -1.397 -30.143  1.00  0.00           H  
ATOM    775  HB3 GLN A  51      14.073  -2.051 -29.829  1.00  0.00           H  
ATOM    776  O   GLN A  51      14.086  -0.055 -32.422  1.00  0.00           O  
ATOM    777  CG  GLN A  51      12.472  -3.509 -29.811  1.00  0.00           C  
ATOM    778  HG2 GLN A  51      11.448  -3.569 -30.182  1.00  0.00           H  
ATOM    779  HG3 GLN A  51      13.004  -4.386 -30.178  1.00  0.00           H  
ATOM    780  CD  GLN A  51      12.433  -3.539 -28.285  1.00  0.00           C  
ATOM    781  NE2 GLN A  51      12.627  -4.683 -27.669  1.00  0.00           N  
ATOM    782 HE21 GLN A  51      12.739  -4.627 -26.667  1.00  0.00           H  
ATOM    783 HE22 GLN A  51      12.955  -5.487 -28.185  1.00  0.00           H  
ATOM    784  OE1 GLN A  51      12.206  -2.540 -27.626  1.00  0.00           O  
ATOM    785  N   PRO A  52      12.067  -0.652 -33.193  1.00  0.00           N  
ATOM    786  CA  PRO A  52      10.852  -1.473 -33.264  1.00  0.00           C  
ATOM    787  HA  PRO A  52      10.724  -2.035 -32.340  1.00  0.00           H  
ATOM    788  C   PRO A  52      10.798  -2.483 -34.436  1.00  0.00           C  
ATOM    789  CB  PRO A  52       9.723  -0.437 -33.345  1.00  0.00           C  
ATOM    790  HB2 PRO A  52       8.806  -0.833 -33.782  1.00  0.00           H  
ATOM    791  HB3 PRO A  52       9.522  -0.041 -32.350  1.00  0.00           H  
ATOM    792  O   PRO A  52       9.726  -3.019 -34.717  1.00  0.00           O  
ATOM    793  CG  PRO A  52      10.343   0.656 -34.214  1.00  0.00           C  
ATOM    794  HG2 PRO A  52       9.858   1.619 -34.057  1.00  0.00           H  
ATOM    795  HG3 PRO A  52      10.295   0.365 -35.263  1.00  0.00           H  
ATOM    796  CD  PRO A  52      11.796   0.669 -33.744  1.00  0.00           C  
ATOM    797  HD2 PRO A  52      11.917   1.417 -32.961  1.00  0.00           H  
ATOM    798  HD3 PRO A  52      12.466   0.890 -34.576  1.00  0.00           H  
ATOM    799  N   ARG A  53      11.898  -2.754 -35.161  1.00  0.00           N  
ATOM    800  H   ARG A  53      12.790  -2.398 -34.848  1.00  0.00           H  
ATOM    801  CA  ARG A  53      11.898  -3.779 -36.225  1.00  0.00           C  
ATOM    802  HA  ARG A  53      11.038  -3.601 -36.870  1.00  0.00           H  
ATOM    803  C   ARG A  53      11.721  -5.174 -35.628  1.00  0.00           C  
ATOM    804  CB  ARG A  53      13.189  -3.755 -37.070  1.00  0.00           C  
ATOM    805  HB2 ARG A  53      13.242  -4.675 -37.652  1.00  0.00           H  
ATOM    806  HB3 ARG A  53      14.060  -3.768 -36.414  1.00  0.00           H  
ATOM    807  O   ARG A  53      12.452  -5.571 -34.727  1.00  0.00           O  
ATOM    808  CG  ARG A  53      13.306  -2.572 -38.039  1.00  0.00           C  
ATOM    809  HG2 ARG A  53      14.317  -2.567 -38.444  1.00  0.00           H  
ATOM    810  HG3 ARG A  53      13.130  -1.634 -37.514  1.00  0.00           H  
ATOM    811  CD  ARG A  53      12.309  -2.733 -39.195  1.00  0.00           C  
ATOM    812  HD2 ARG A  53      12.376  -3.758 -39.559  1.00  0.00           H  
ATOM    813  HD3 ARG A  53      11.298  -2.561 -38.828  1.00  0.00           H  
ATOM    814  NE  ARG A  53      12.594  -1.804 -40.303  1.00  0.00           N  
ATOM    815  HE  ARG A  53      13.095  -0.958 -40.071  1.00  0.00           H  
ATOM    816  NH1 ARG A  53      11.641  -3.050 -42.003  1.00  0.00           N  
ATOM    817 HH11 ARG A  53      11.448  -3.189 -42.984  1.00  0.00           H  
ATOM    818 HH12 ARG A  53      11.420  -3.808 -41.373  1.00  0.00           H  
ATOM    819  NH2 ARG A  53      12.608  -1.097 -42.462  1.00  0.00           N  
ATOM    820 HH21 ARG A  53      13.152  -0.290 -42.189  1.00  0.00           H  
ATOM    821 HH22 ARG A  53      12.383  -1.263 -43.432  1.00  0.00           H  
ATOM    822  CZ  ARG A  53      12.280  -1.993 -41.574  1.00  0.00           C  
ATOM    823  N   GLN A  54      10.789  -5.938 -36.194  1.00  0.00           N  
ATOM    824  H   GLN A  54      10.221  -5.548 -36.933  1.00  0.00           H  
ATOM    825  CA  GLN A  54      10.637  -7.357 -35.884  1.00  0.00           C  
ATOM    826  HA  GLN A  54      10.684  -7.483 -34.802  1.00  0.00           H  
ATOM    827  C   GLN A  54      11.789  -8.169 -36.485  1.00  0.00           C  
ATOM    828  CB  GLN A  54       9.276  -7.868 -36.383  1.00  0.00           C  
ATOM    829  HB2 GLN A  54       9.193  -7.668 -37.452  1.00  0.00           H  
ATOM    830  HB3 GLN A  54       9.221  -8.946 -36.235  1.00  0.00           H  
ATOM    831  O   GLN A  54      12.268  -7.866 -37.582  1.00  0.00           O  
ATOM    832  CG  GLN A  54       8.089  -7.207 -35.663  1.00  0.00           C  
ATOM    833  HG2 GLN A  54       8.100  -6.135 -35.858  1.00  0.00           H  
ATOM    834  HG3 GLN A  54       7.165  -7.622 -36.066  1.00  0.00           H  
ATOM    835  CD  GLN A  54       8.084  -7.440 -34.155  1.00  0.00           C  
ATOM    836  NE2 GLN A  54       7.537  -6.535 -33.375  1.00  0.00           N  
ATOM    837 HE21 GLN A  54       7.578  -6.728 -32.384  1.00  0.00           H  
ATOM    838 HE22 GLN A  54       7.165  -5.674 -33.750  1.00  0.00           H  
ATOM    839  OE1 GLN A  54       8.577  -8.432 -33.649  1.00  0.00           O  
ATOM    840  N   LEU A  55      12.202  -9.220 -35.776  1.00  0.00           N  
ATOM    841  H   LEU A  55      11.725  -9.426 -34.909  1.00  0.00           H  
ATOM    842  CA  LEU A  55      13.253 -10.149 -36.187  1.00  0.00           C  
ATOM    843  HA  LEU A  55      13.658  -9.843 -37.151  1.00  0.00           H  
ATOM    844  C   LEU A  55      12.667 -11.555 -36.351  1.00  0.00           C  
ATOM    845  CB  LEU A  55      14.398 -10.152 -35.155  1.00  0.00           C  
ATOM    846  HB2 LEU A  55      15.148 -10.870 -35.486  1.00  0.00           H  
ATOM    847  HB3 LEU A  55      14.002 -10.509 -34.205  1.00  0.00           H  
ATOM    848  O   LEU A  55      11.945 -12.036 -35.482  1.00  0.00           O  
ATOM    849  CG  LEU A  55      15.090  -8.798 -34.904  1.00  0.00           C  
ATOM    850  HG  LEU A  55      14.378  -8.101 -34.462  1.00  0.00           H  
ATOM    851  CD1 LEU A  55      16.244  -8.994 -33.921  1.00  0.00           C  
ATOM    852 HD11 LEU A  55      16.712  -8.033 -33.710  1.00  0.00           H  
ATOM    853 HD12 LEU A  55      16.988  -9.676 -34.333  1.00  0.00           H  
ATOM    854 HD13 LEU A  55      15.860  -9.396 -32.984  1.00  0.00           H  
ATOM    855  CD2 LEU A  55      15.653  -8.182 -36.183  1.00  0.00           C  
ATOM    856 HD21 LEU A  55      16.302  -8.893 -36.694  1.00  0.00           H  
ATOM    857 HD22 LEU A  55      14.826  -7.892 -36.831  1.00  0.00           H  
ATOM    858 HD23 LEU A  55      16.215  -7.280 -35.938  1.00  0.00           H  
ATOM    859  N   VAL A  56      13.007 -12.233 -37.448  1.00  0.00           N  
ATOM    860  H   VAL A  56      13.608 -11.771 -38.116  1.00  0.00           H  
ATOM    861  CA  VAL A  56      12.635 -13.633 -37.696  1.00  0.00           C  
ATOM    862  HA  VAL A  56      12.017 -13.997 -36.875  1.00  0.00           H  
ATOM    863  C   VAL A  56      13.904 -14.476 -37.709  1.00  0.00           C  
ATOM    864  CB  VAL A  56      11.791 -13.767 -38.979  1.00  0.00           C  
ATOM    865  HB  VAL A  56      12.260 -13.199 -39.782  1.00  0.00           H  
ATOM    866  O   VAL A  56      14.691 -14.432 -38.653  1.00  0.00           O  
ATOM    867  CG1 VAL A  56      11.620 -15.220 -39.444  1.00  0.00           C  
ATOM    868 HG11 VAL A  56      11.248 -15.835 -38.624  1.00  0.00           H  
ATOM    869 HG12 VAL A  56      12.580 -15.605 -39.788  1.00  0.00           H  
ATOM    870 HG13 VAL A  56      10.917 -15.256 -40.276  1.00  0.00           H  
ATOM    871  CG2 VAL A  56      10.379 -13.218 -38.735  1.00  0.00           C  
ATOM    872 HG21 VAL A  56       9.828 -13.167 -39.674  1.00  0.00           H  
ATOM    873 HG22 VAL A  56       9.841 -13.853 -38.032  1.00  0.00           H  
ATOM    874 HG23 VAL A  56      10.434 -12.216 -38.309  1.00  0.00           H  
ATOM    875  N   PHE A  57      14.113 -15.243 -36.643  1.00  0.00           N  
ATOM    876  H   PHE A  57      13.448 -15.207 -35.884  1.00  0.00           H  
ATOM    877  CA  PHE A  57      15.300 -16.076 -36.466  1.00  0.00           C  
ATOM    878  HA  PHE A  57      16.171 -15.522 -36.816  1.00  0.00           H  
ATOM    879  C   PHE A  57      15.198 -17.350 -37.316  1.00  0.00           C  
ATOM    880  CB  PHE A  57      15.510 -16.343 -34.967  1.00  0.00           C  
ATOM    881  HB2 PHE A  57      16.383 -16.983 -34.844  1.00  0.00           H  
ATOM    882  HB3 PHE A  57      14.649 -16.882 -34.571  1.00  0.00           H  
ATOM    883  O   PHE A  57      14.342 -18.202 -37.083  1.00  0.00           O  
ATOM    884  CG  PHE A  57      15.717 -15.068 -34.163  1.00  0.00           C  
ATOM    885  CD1 PHE A  57      17.010 -14.529 -34.020  1.00  0.00           C  
ATOM    886  HD1 PHE A  57      17.862 -15.051 -34.431  1.00  0.00           H  
ATOM    887  CD2 PHE A  57      14.616 -14.386 -33.606  1.00  0.00           C  
ATOM    888  HD2 PHE A  57      13.619 -14.791 -33.696  1.00  0.00           H  
ATOM    889  CE1 PHE A  57      17.198 -13.307 -33.349  1.00  0.00           C  
ATOM    890  HE1 PHE A  57      18.190 -12.898 -33.228  1.00  0.00           H  
ATOM    891  CE2 PHE A  57      14.804 -13.163 -32.937  1.00  0.00           C  
ATOM    892  HE2 PHE A  57      13.958 -12.641 -32.516  1.00  0.00           H  
ATOM    893  CZ  PHE A  57      16.094 -12.620 -32.818  1.00  0.00           C  
ATOM    894  HZ  PHE A  57      16.245 -11.687 -32.295  1.00  0.00           H  
ATOM    895  N   ARG A  58      16.078 -17.473 -38.315  1.00  0.00           N  
ATOM    896  H   ARG A  58      16.749 -16.727 -38.428  1.00  0.00           H  
ATOM    897  CA  ARG A  58      16.251 -18.657 -39.174  1.00  0.00           C  
ATOM    898  HA  ARG A  58      15.714 -19.507 -38.754  1.00  0.00           H  
ATOM    899  C   ARG A  58      17.738 -19.019 -39.203  1.00  0.00           C  
ATOM    900  CB  ARG A  58      15.705 -18.405 -40.589  1.00  0.00           C  
ATOM    901  HB2 ARG A  58      15.984 -19.246 -41.224  1.00  0.00           H  
ATOM    902  HB3 ARG A  58      16.159 -17.503 -41.000  1.00  0.00           H  
ATOM    903  O   ARG A  58      18.422 -18.672 -40.165  1.00  0.00           O  
ATOM    904  CG  ARG A  58      14.181 -18.268 -40.610  1.00  0.00           C  
ATOM    905  HG2 ARG A  58      13.897 -17.382 -40.042  1.00  0.00           H  
ATOM    906  HG3 ARG A  58      13.725 -19.147 -40.154  1.00  0.00           H  
ATOM    907  CD  ARG A  58      13.696 -18.134 -42.056  1.00  0.00           C  
ATOM    908  HD2 ARG A  58      14.257 -17.331 -42.534  1.00  0.00           H  
ATOM    909  HD3 ARG A  58      13.902 -19.064 -42.585  1.00  0.00           H  
ATOM    910  NE  ARG A  58      12.254 -17.830 -42.113  1.00  0.00           N  
ATOM    911  HE  ARG A  58      11.741 -17.916 -41.247  1.00  0.00           H  
ATOM    912  NH1 ARG A  58      12.163 -17.293 -44.341  1.00  0.00           N  
ATOM    913 HH11 ARG A  58      11.643 -16.974 -45.147  1.00  0.00           H  
ATOM    914 HH12 ARG A  58      13.132 -17.566 -44.426  1.00  0.00           H  
ATOM    915  NH2 ARG A  58      10.324 -17.114 -43.088  1.00  0.00           N  
ATOM    916 HH21 ARG A  58       9.846 -17.185 -42.201  1.00  0.00           H  
ATOM    917 HH22 ARG A  58       9.824 -16.773 -43.897  1.00  0.00           H  
ATOM    918  CZ  ARG A  58      11.588 -17.416 -43.177  1.00  0.00           C  
ATOM    919  N   PRO A  59      18.270 -19.627 -38.129  1.00  0.00           N  
ATOM    920  CA  PRO A  59      19.699 -19.883 -38.009  1.00  0.00           C  
ATOM    921  HA  PRO A  59      20.247 -18.951 -38.146  1.00  0.00           H  
ATOM    922  C   PRO A  59      20.162 -20.903 -39.061  1.00  0.00           C  
ATOM    923  CB  PRO A  59      19.904 -20.347 -36.567  1.00  0.00           C  
ATOM    924  HB2 PRO A  59      20.721 -21.065 -36.490  1.00  0.00           H  
ATOM    925  HB3 PRO A  59      20.096 -19.482 -35.933  1.00  0.00           H  
ATOM    926  O   PRO A  59      19.786 -22.071 -39.037  1.00  0.00           O  
ATOM    927  CG  PRO A  59      18.562 -20.970 -36.189  1.00  0.00           C  
ATOM    928  HG2 PRO A  59      18.511 -21.992 -36.562  1.00  0.00           H  
ATOM    929  HG3 PRO A  59      18.391 -20.943 -35.113  1.00  0.00           H  
ATOM    930  CD  PRO A  59      17.564 -20.094 -36.944  1.00  0.00           C  
ATOM    931  HD2 PRO A  59      16.682 -20.680 -37.203  1.00  0.00           H  
ATOM    932  HD3 PRO A  59      17.284 -19.241 -36.326  1.00  0.00           H  
ATOM    933  N   GLU A  60      20.981 -20.430 -39.998  1.00  0.00           N  
ATOM    934  H   GLU A  60      21.170 -19.439 -39.956  1.00  0.00           H  
ATOM    935  CA  GLU A  60      21.462 -21.169 -41.175  1.00  0.00           C  
ATOM    936  HA  GLU A  60      21.176 -22.219 -41.117  1.00  0.00           H  
ATOM    937  C   GLU A  60      22.990 -21.102 -41.327  1.00  0.00           C  
ATOM    938  CB  GLU A  60      20.846 -20.545 -42.438  1.00  0.00           C  
ATOM    939  HB2 GLU A  60      21.399 -20.905 -43.306  1.00  0.00           H  
ATOM    940  HB3 GLU A  60      20.991 -19.466 -42.382  1.00  0.00           H  
ATOM    941  O   GLU A  60      23.586 -21.936 -42.007  1.00  0.00           O  
ATOM    942  CG  GLU A  60      19.357 -20.845 -42.685  1.00  0.00           C  
ATOM    943  HG2 GLU A  60      19.250 -21.898 -42.943  1.00  0.00           H  
ATOM    944  HG3 GLU A  60      18.789 -20.660 -41.774  1.00  0.00           H  
ATOM    945  CD  GLU A  60      18.796 -19.975 -43.825  1.00  0.00           C  
ATOM    946  OE1 GLU A  60      17.561 -19.815 -43.926  1.00  0.00           O  
ATOM    947  OE2 GLU A  60      19.613 -19.415 -44.603  1.00  0.00           O  
ATOM    948  N   VAL A  61      23.644 -20.090 -40.742  1.00  0.00           N  
ATOM    949  H   VAL A  61      23.114 -19.458 -40.160  1.00  0.00           H  
ATOM    950  CA  VAL A  61      25.068 -19.793 -40.972  1.00  0.00           C  
ATOM    951  HA  VAL A  61      25.545 -20.684 -41.380  1.00  0.00           H  
ATOM    952  C   VAL A  61      25.799 -19.472 -39.673  1.00  0.00           C  
ATOM    953  CB  VAL A  61      25.264 -18.657 -41.999  1.00  0.00           C  
ATOM    954  HB  VAL A  61      26.317 -18.377 -41.999  1.00  0.00           H  
ATOM    955  O   VAL A  61      25.314 -18.710 -38.843  1.00  0.00           O  
ATOM    956  CG1 VAL A  61      24.914 -19.117 -43.419  1.00  0.00           C  
ATOM    957 HG11 VAL A  61      25.156 -18.336 -44.140  1.00  0.00           H  
ATOM    958 HG12 VAL A  61      25.483 -20.015 -43.663  1.00  0.00           H  
ATOM    959 HG13 VAL A  61      23.853 -19.354 -43.488  1.00  0.00           H  
ATOM    960  CG2 VAL A  61      24.435 -17.395 -41.717  1.00  0.00           C  
ATOM    961 HG21 VAL A  61      24.657 -16.621 -42.452  1.00  0.00           H  
ATOM    962 HG22 VAL A  61      24.641 -17.018 -40.715  1.00  0.00           H  
ATOM    963 HG23 VAL A  61      23.376 -17.643 -41.783  1.00  0.00           H  
ATOM    964  N   LEU A  62      27.002 -20.012 -39.499  1.00  0.00           N  
ATOM    965  H   LEU A  62      27.373 -20.626 -40.210  1.00  0.00           H  
ATOM    966  CA  LEU A  62      27.842 -19.735 -38.333  1.00  0.00           C  
ATOM    967  HA  LEU A  62      27.196 -19.421 -37.513  1.00  0.00           H  
ATOM    968  C   LEU A  62      28.799 -18.568 -38.641  1.00  0.00           C  
ATOM    969  CB  LEU A  62      28.505 -21.055 -37.899  1.00  0.00           C  
ATOM    970  HB2 LEU A  62      29.302 -21.320 -38.593  1.00  0.00           H  
ATOM    971  HB3 LEU A  62      27.746 -21.834 -37.965  1.00  0.00           H  
ATOM    972  O   LEU A  62      29.447 -18.556 -39.688  1.00  0.00           O  
ATOM    973  CG  LEU A  62      29.036 -21.032 -36.451  1.00  0.00           C  
ATOM    974  HG  LEU A  62      28.517 -20.261 -35.882  1.00  0.00           H  
ATOM    975  CD1 LEU A  62      28.778 -22.376 -35.768  1.00  0.00           C  
ATOM    976 HD11 LEU A  62      27.706 -22.571 -35.725  1.00  0.00           H  
ATOM    977 HD12 LEU A  62      29.161 -22.348 -34.748  1.00  0.00           H  
ATOM    978 HD13 LEU A  62      29.271 -23.180 -36.314  1.00  0.00           H  
ATOM    979  CD2 LEU A  62      30.537 -20.751 -36.411  1.00  0.00           C  
ATOM    980 HD21 LEU A  62      30.870 -20.703 -35.374  1.00  0.00           H  
ATOM    981 HD22 LEU A  62      31.084 -21.543 -36.924  1.00  0.00           H  
ATOM    982 HD23 LEU A  62      30.753 -19.795 -36.887  1.00  0.00           H  
ATOM    983  N   TRP A  63      28.856 -17.570 -37.753  1.00  0.00           N  
ATOM    984  H   TRP A  63      28.335 -17.658 -36.892  1.00  0.00           H  
ATOM    985  CA  TRP A  63      29.652 -16.345 -37.913  1.00  0.00           C  
ATOM    986  HA  TRP A  63      30.410 -16.502 -38.680  1.00  0.00           H  
ATOM    987  C   TRP A  63      30.372 -15.987 -36.612  1.00  0.00           C  
ATOM    988  CB  TRP A  63      28.758 -15.167 -38.338  1.00  0.00           C  
ATOM    989  HB2 TRP A  63      27.857 -15.160 -37.723  1.00  0.00           H  
ATOM    990  HB3 TRP A  63      29.287 -14.237 -38.129  1.00  0.00           H  
ATOM    991  O   TRP A  63      29.781 -16.069 -35.543  1.00  0.00           O  
ATOM    992  CG  TRP A  63      28.369 -15.135 -39.783  1.00  0.00           C  
ATOM    993  CD1 TRP A  63      27.309 -15.774 -40.321  1.00  0.00           C  
ATOM    994  HD1 TRP A  63      26.628 -16.394 -39.757  1.00  0.00           H  
ATOM    995  CD2 TRP A  63      29.031 -14.453 -40.894  1.00  0.00           C  
ATOM    996  CE2 TRP A  63      28.305 -14.729 -42.092  1.00  0.00           C  
ATOM    997  CE3 TRP A  63      30.163 -13.615 -41.011  1.00  0.00           C  
ATOM    998  HE3 TRP A  63      30.725 -13.370 -40.122  1.00  0.00           H  
ATOM    999  NE1 TRP A  63      27.266 -15.539 -41.682  1.00  0.00           N  
ATOM   1000  HE1 TRP A  63      26.576 -15.967 -42.283  1.00  0.00           H  
ATOM   1001  CH2 TRP A  63      29.820 -13.383 -43.421  1.00  0.00           C  
ATOM   1002  HH2 TRP A  63      30.119 -12.958 -44.368  1.00  0.00           H  
ATOM   1003  CZ2 TRP A  63      28.686 -14.212 -43.341  1.00  0.00           C  
ATOM   1004  HZ2 TRP A  63      28.112 -14.453 -44.224  1.00  0.00           H  
ATOM   1005  CZ3 TRP A  63      30.553 -13.086 -42.258  1.00  0.00           C  
ATOM   1006  HZ3 TRP A  63      31.413 -12.434 -42.314  1.00  0.00           H  
ATOM   1007  N   ASN A  64      31.621 -15.524 -36.717  1.00  0.00           N  
ATOM   1008  H   ASN A  64      32.086 -15.620 -37.608  1.00  0.00           H  
ATOM   1009  CA  ASN A  64      32.470 -15.214 -35.556  1.00  0.00           C  
ATOM   1010  HA  ASN A  64      32.392 -16.029 -34.837  1.00  0.00           H  
ATOM   1011  C   ASN A  64      32.089 -13.921 -34.809  1.00  0.00           C  
ATOM   1012  CB  ASN A  64      33.938 -15.082 -35.997  1.00  0.00           C  
ATOM   1013  HB2 ASN A  64      34.063 -14.175 -36.589  1.00  0.00           H  
ATOM   1014  HB3 ASN A  64      34.526 -14.963 -35.087  1.00  0.00           H  
ATOM   1015  O   ASN A  64      32.537 -13.733 -33.684  1.00  0.00           O  
ATOM   1016  CG  ASN A  64      34.548 -16.239 -36.766  1.00  0.00           C  
ATOM   1017  ND2 ASN A  64      35.854 -16.243 -36.874  1.00  0.00           N  
ATOM   1018 HD21 ASN A  64      36.254 -17.082 -37.268  1.00  0.00           H  
ATOM   1019 HD22 ASN A  64      36.380 -15.589 -36.312  1.00  0.00           H  
ATOM   1020  OD1 ASN A  64      33.899 -17.100 -37.333  1.00  0.00           O  
ATOM   1021  N   HIS A  65      31.331 -13.033 -35.462  1.00  0.00           N  
ATOM   1022  H   HIS A  65      31.004 -13.293 -36.381  1.00  0.00           H  
ATOM   1023  CA  HIS A  65      30.821 -11.776 -34.903  1.00  0.00           C  
ATOM   1024  HA  HIS A  65      30.953 -11.786 -33.821  1.00  0.00           H  
ATOM   1025  C   HIS A  65      29.310 -11.675 -35.198  1.00  0.00           C  
ATOM   1026  CB  HIS A  65      31.599 -10.569 -35.469  1.00  0.00           C  
ATOM   1027  HB2 HIS A  65      31.444 -10.512 -36.547  1.00  0.00           H  
ATOM   1028  HB3 HIS A  65      31.177  -9.665 -35.030  1.00  0.00           H  
ATOM   1029  O   HIS A  65      28.908 -10.957 -36.122  1.00  0.00           O  
ATOM   1030  CG  HIS A  65      33.085 -10.531 -35.200  1.00  0.00           C  
ATOM   1031  CD2 HIS A  65      34.085 -10.702 -36.116  1.00  0.00           C  
ATOM   1032  HD2 HIS A  65      33.937 -10.947 -37.157  1.00  0.00           H  
ATOM   1033  ND1 HIS A  65      33.689 -10.128 -34.035  1.00  0.00           N  
ATOM   1034  HD1 HIS A  65      33.209  -9.840 -33.195  1.00  0.00           H  
ATOM   1035  CE1 HIS A  65      35.015 -10.073 -34.234  1.00  0.00           C  
ATOM   1036  HE1 HIS A  65      35.730  -9.761 -33.488  1.00  0.00           H  
ATOM   1037  NE2 HIS A  65      35.316 -10.423 -35.503  1.00  0.00           N  
ATOM   1038  N   PRO A  66      28.448 -12.489 -34.557  1.00  0.00           N  
ATOM   1039  CA  PRO A  66      27.094 -12.727 -35.054  1.00  0.00           C  
ATOM   1040  HA  PRO A  66      27.134 -12.926 -36.125  1.00  0.00           H  
ATOM   1041  C   PRO A  66      26.163 -11.520 -34.851  1.00  0.00           C  
ATOM   1042  CB  PRO A  66      26.635 -14.007 -34.353  1.00  0.00           C  
ATOM   1043  HB2 PRO A  66      26.974 -14.873 -34.921  1.00  0.00           H  
ATOM   1044  HB3 PRO A  66      25.552 -14.052 -34.229  1.00  0.00           H  
ATOM   1045  O   PRO A  66      25.433 -11.188 -35.785  1.00  0.00           O  
ATOM   1046  CG  PRO A  66      27.382 -13.960 -33.021  1.00  0.00           C  
ATOM   1047  HG2 PRO A  66      26.857 -13.300 -32.330  1.00  0.00           H  
ATOM   1048  HG3 PRO A  66      27.499 -14.954 -32.590  1.00  0.00           H  
ATOM   1049  CD  PRO A  66      28.729 -13.345 -33.411  1.00  0.00           C  
ATOM   1050  HD2 PRO A  66      29.421 -14.136 -33.699  1.00  0.00           H  
ATOM   1051  HD3 PRO A  66      29.144 -12.775 -32.580  1.00  0.00           H  
ATOM   1052  N   ILE A  67      26.249 -10.805 -33.716  1.00  0.00           N  
ATOM   1053  H   ILE A  67      26.883 -11.126 -32.999  1.00  0.00           H  
ATOM   1054  CA  ILE A  67      25.516  -9.542 -33.481  1.00  0.00           C  
ATOM   1055  HA  ILE A  67      24.445  -9.728 -33.570  1.00  0.00           H  
ATOM   1056  C   ILE A  67      25.890  -8.523 -34.561  1.00  0.00           C  
ATOM   1057  CB  ILE A  67      25.793  -8.972 -32.062  1.00  0.00           C  
ATOM   1058  HB  ILE A  67      26.872  -8.906 -31.922  1.00  0.00           H  
ATOM   1059  O   ILE A  67      25.046  -8.064 -35.334  1.00  0.00           O  
ATOM   1060  CG1 ILE A  67      25.221  -9.907 -30.971  1.00  0.00           C  
ATOM   1061 HG12 ILE A  67      25.612 -10.915 -31.116  1.00  0.00           H  
ATOM   1062 HG13 ILE A  67      24.136  -9.951 -31.062  1.00  0.00           H  
ATOM   1063  CG2 ILE A  67      25.207  -7.550 -31.908  1.00  0.00           C  
ATOM   1064 HG21 ILE A  67      25.615  -6.865 -32.652  1.00  0.00           H  
ATOM   1065 HG22 ILE A  67      24.120  -7.573 -31.993  1.00  0.00           H  
ATOM   1066 HG23 ILE A  67      25.477  -7.123 -30.942  1.00  0.00           H  
ATOM   1067  CD1 ILE A  67      25.580  -9.475 -29.540  1.00  0.00           C  
ATOM   1068 HD11 ILE A  67      25.195  -8.480 -29.316  1.00  0.00           H  
ATOM   1069 HD12 ILE A  67      26.662  -9.486 -29.408  1.00  0.00           H  
ATOM   1070 HD13 ILE A  67      25.128 -10.159 -28.822  1.00  0.00           H  
ATOM   1071  N   GLN A  68      27.183  -8.219 -34.661  1.00  0.00           N  
ATOM   1072  H   GLN A  68      27.823  -8.618 -33.989  1.00  0.00           H  
ATOM   1073  CA  GLN A  68      27.699  -7.222 -35.589  1.00  0.00           C  
ATOM   1074  HA  GLN A  68      27.234  -6.263 -35.362  1.00  0.00           H  
ATOM   1075  C   GLN A  68      27.389  -7.577 -37.053  1.00  0.00           C  
ATOM   1076  CB  GLN A  68      29.204  -7.112 -35.357  1.00  0.00           C  
ATOM   1077  HB2 GLN A  68      29.657  -8.043 -35.698  1.00  0.00           H  
ATOM   1078  HB3 GLN A  68      29.401  -7.022 -34.289  1.00  0.00           H  
ATOM   1079  O   GLN A  68      27.102  -6.686 -37.850  1.00  0.00           O  
ATOM   1080  CG  GLN A  68      29.814  -5.889 -36.065  1.00  0.00           C  
ATOM   1081  HG2 GLN A  68      29.983  -5.108 -35.323  1.00  0.00           H  
ATOM   1082  HG3 GLN A  68      29.124  -5.478 -36.802  1.00  0.00           H  
ATOM   1083  CD  GLN A  68      31.124  -6.183 -36.779  1.00  0.00           C  
ATOM   1084  NE2 GLN A  68      31.829  -5.162 -37.204  1.00  0.00           N  
ATOM   1085 HE21 GLN A  68      32.774  -5.400 -37.472  1.00  0.00           H  
ATOM   1086 HE22 GLN A  68      31.573  -4.229 -36.913  1.00  0.00           H  
ATOM   1087  OE1 GLN A  68      31.519  -7.311 -37.025  1.00  0.00           O  
ATOM   1088  N   ARG A  69      27.380  -8.867 -37.429  1.00  0.00           N  
ATOM   1089  H   ARG A  69      27.670  -9.561 -36.755  1.00  0.00           H  
ATOM   1090  CA  ARG A  69      27.015  -9.289 -38.790  1.00  0.00           C  
ATOM   1091  HA  ARG A  69      27.597  -8.667 -39.470  1.00  0.00           H  
ATOM   1092  C   ARG A  69      25.548  -9.007 -39.119  1.00  0.00           C  
ATOM   1093  CB  ARG A  69      27.380 -10.769 -39.017  1.00  0.00           C  
ATOM   1094  HB2 ARG A  69      26.806 -11.389 -38.329  1.00  0.00           H  
ATOM   1095  HB3 ARG A  69      28.437 -10.909 -38.790  1.00  0.00           H  
ATOM   1096  O   ARG A  69      25.270  -8.637 -40.257  1.00  0.00           O  
ATOM   1097  CG  ARG A  69      27.124 -11.260 -40.457  1.00  0.00           C  
ATOM   1098  HG2 ARG A  69      27.427 -12.305 -40.522  1.00  0.00           H  
ATOM   1099  HG3 ARG A  69      26.057 -11.210 -40.677  1.00  0.00           H  
ATOM   1100  CD  ARG A  69      27.899 -10.443 -41.507  1.00  0.00           C  
ATOM   1101  HD2 ARG A  69      27.563  -9.408 -41.451  1.00  0.00           H  
ATOM   1102  HD3 ARG A  69      28.962 -10.480 -41.270  1.00  0.00           H  
ATOM   1103  NE  ARG A  69      27.687 -10.935 -42.885  1.00  0.00           N  
ATOM   1104  HE  ARG A  69      27.502 -11.923 -42.990  1.00  0.00           H  
ATOM   1105  NH1 ARG A  69      28.048  -8.937 -44.003  1.00  0.00           N  
ATOM   1106 HH11 ARG A  69      28.198  -8.466 -43.122  1.00  0.00           H  
ATOM   1107 HH12 ARG A  69      27.798  -8.346 -44.784  1.00  0.00           H  
ATOM   1108  NH2 ARG A  69      27.315 -10.695 -45.129  1.00  0.00           N  
ATOM   1109 HH21 ARG A  69      26.808 -11.568 -45.142  1.00  0.00           H  
ATOM   1110 HH22 ARG A  69      27.159 -10.030 -45.873  1.00  0.00           H  
ATOM   1111  CZ  ARG A  69      27.688 -10.191 -43.986  1.00  0.00           C  
ATOM   1112  N   VAL A  70      24.625  -9.159 -38.165  1.00  0.00           N  
ATOM   1113  H   VAL A  70      24.927  -9.440 -37.243  1.00  0.00           H  
ATOM   1114  CA  VAL A  70      23.206  -8.805 -38.364  1.00  0.00           C  
ATOM   1115  HA  VAL A  70      22.846  -9.287 -39.273  1.00  0.00           H  
ATOM   1116  C   VAL A  70      23.058  -7.300 -38.581  1.00  0.00           C  
ATOM   1117  CB  VAL A  70      22.330  -9.292 -37.192  1.00  0.00           C  
ATOM   1118  HB  VAL A  70      22.738  -8.918 -36.253  1.00  0.00           H  
ATOM   1119  O   VAL A  70      22.432  -6.893 -39.558  1.00  0.00           O  
ATOM   1120  CG1 VAL A  70      20.872  -8.827 -37.308  1.00  0.00           C  
ATOM   1121 HG11 VAL A  70      20.452  -9.122 -38.269  1.00  0.00           H  
ATOM   1122 HG12 VAL A  70      20.278  -9.263 -36.504  1.00  0.00           H  
ATOM   1123 HG13 VAL A  70      20.814  -7.743 -37.210  1.00  0.00           H  
ATOM   1124  CG2 VAL A  70      22.305 -10.823 -37.145  1.00  0.00           C  
ATOM   1125 HG21 VAL A  70      23.320 -11.211 -37.062  1.00  0.00           H  
ATOM   1126 HG22 VAL A  70      21.756 -11.144 -36.260  1.00  0.00           H  
ATOM   1127 HG23 VAL A  70      21.832 -11.221 -38.043  1.00  0.00           H  
ATOM   1128  N   ILE A  71      23.703  -6.483 -37.741  1.00  0.00           N  
ATOM   1129  H   ILE A  71      24.193  -6.889 -36.956  1.00  0.00           H  
ATOM   1130  CA  ILE A  71      23.664  -5.017 -37.859  1.00  0.00           C  
ATOM   1131  HA  ILE A  71      22.619  -4.704 -37.875  1.00  0.00           H  
ATOM   1132  C   ILE A  71      24.291  -4.557 -39.184  1.00  0.00           C  
ATOM   1133  CB  ILE A  71      24.344  -4.344 -36.644  1.00  0.00           C  
ATOM   1134  HB  ILE A  71      25.395  -4.633 -36.623  1.00  0.00           H  
ATOM   1135  O   ILE A  71      23.702  -3.748 -39.899  1.00  0.00           O  
ATOM   1136  CG1 ILE A  71      23.687  -4.788 -35.313  1.00  0.00           C  
ATOM   1137 HG12 ILE A  71      22.671  -4.398 -35.255  1.00  0.00           H  
ATOM   1138 HG13 ILE A  71      23.621  -5.875 -35.277  1.00  0.00           H  
ATOM   1139  CG2 ILE A  71      24.254  -2.816 -36.815  1.00  0.00           C  
ATOM   1140 HG21 ILE A  71      23.228  -2.526 -37.042  1.00  0.00           H  
ATOM   1141 HG22 ILE A  71      24.908  -2.479 -37.619  1.00  0.00           H  
ATOM   1142 HG23 ILE A  71      24.553  -2.305 -35.900  1.00  0.00           H  
ATOM   1143  CD1 ILE A  71      24.464  -4.361 -34.062  1.00  0.00           C  
ATOM   1144 HD11 ILE A  71      24.348  -3.292 -33.886  1.00  0.00           H  
ATOM   1145 HD12 ILE A  71      24.067  -4.897 -33.200  1.00  0.00           H  
ATOM   1146 HD13 ILE A  71      25.520  -4.608 -34.171  1.00  0.00           H  
ATOM   1147  N   HIS A  72      25.442  -5.128 -39.559  1.00  0.00           N  
ATOM   1148  H   HIS A  72      25.897  -5.751 -38.908  1.00  0.00           H  
ATOM   1149  CA  HIS A  72      26.105  -4.851 -40.834  1.00  0.00           C  
ATOM   1150  HA  HIS A  72      26.367  -3.793 -40.858  1.00  0.00           H  
ATOM   1151  C   HIS A  72      25.164  -5.125 -42.011  1.00  0.00           C  
ATOM   1152  CB  HIS A  72      27.397  -5.682 -40.938  1.00  0.00           C  
ATOM   1153  HB2 HIS A  72      27.956  -5.537 -40.014  1.00  0.00           H  
ATOM   1154  HB3 HIS A  72      27.136  -6.738 -41.003  1.00  0.00           H  
ATOM   1155  O   HIS A  72      25.023  -4.255 -42.859  1.00  0.00           O  
ATOM   1156  CG  HIS A  72      28.341  -5.350 -42.078  1.00  0.00           C  
ATOM   1157  CD2 HIS A  72      28.054  -5.079 -43.394  1.00  0.00           C  
ATOM   1158  HD2 HIS A  72      27.080  -5.071 -43.860  1.00  0.00           H  
ATOM   1159  ND1 HIS A  72      29.714  -5.318 -41.964  1.00  0.00           N  
ATOM   1160  HD1 HIS A  72      30.226  -5.354 -41.094  1.00  0.00           H  
ATOM   1161  CE1 HIS A  72      30.235  -5.010 -43.163  1.00  0.00           C  
ATOM   1162  HE1 HIS A  72      31.283  -4.843 -43.366  1.00  0.00           H  
ATOM   1163  NE2 HIS A  72      29.262  -4.865 -44.067  1.00  0.00           N  
ATOM   1164  N   ASN A  73      24.494  -6.284 -42.060  1.00  0.00           N  
ATOM   1165  H   ASN A  73      24.619  -6.950 -41.311  1.00  0.00           H  
ATOM   1166  CA  ASN A  73      23.585  -6.625 -43.163  1.00  0.00           C  
ATOM   1167  HA  ASN A  73      24.142  -6.618 -44.100  1.00  0.00           H  
ATOM   1168  C   ASN A  73      22.434  -5.609 -43.311  1.00  0.00           C  
ATOM   1169  CB  ASN A  73      22.996  -8.027 -42.937  1.00  0.00           C  
ATOM   1170  HB2 ASN A  73      22.225  -8.201 -43.687  1.00  0.00           H  
ATOM   1171  HB3 ASN A  73      22.514  -8.051 -41.959  1.00  0.00           H  
ATOM   1172  O   ASN A  73      22.122  -5.201 -44.428  1.00  0.00           O  
ATOM   1173  CG  ASN A  73      23.976  -9.180 -43.027  1.00  0.00           C  
ATOM   1174  ND2 ASN A  73      23.583 -10.327 -42.523  1.00  0.00           N  
ATOM   1175 HD21 ASN A  73      24.264 -11.072 -42.498  1.00  0.00           H  
ATOM   1176 HD22 ASN A  73      22.688 -10.362 -42.055  1.00  0.00           H  
ATOM   1177  OD1 ASN A  73      25.069  -9.116 -43.561  1.00  0.00           O  
ATOM   1178  N   GLU A  74      21.822  -5.184 -42.201  1.00  0.00           N  
ATOM   1179  H   GLU A  74      22.126  -5.553 -41.311  1.00  0.00           H  
ATOM   1180  CA  GLU A  74      20.716  -4.212 -42.197  1.00  0.00           C  
ATOM   1181  HA  GLU A  74      19.938  -4.548 -42.882  1.00  0.00           H  
ATOM   1182  C   GLU A  74      21.171  -2.816 -42.663  1.00  0.00           C  
ATOM   1183  CB  GLU A  74      20.123  -4.167 -40.776  1.00  0.00           C  
ATOM   1184  HB2 GLU A  74      20.928  -3.962 -40.070  1.00  0.00           H  
ATOM   1185  HB3 GLU A  74      19.721  -5.150 -40.532  1.00  0.00           H  
ATOM   1186  O   GLU A  74      20.490  -2.162 -43.459  1.00  0.00           O  
ATOM   1187  CG  GLU A  74      19.031  -3.106 -40.549  1.00  0.00           C  
ATOM   1188  HG2 GLU A  74      18.730  -3.146 -39.502  1.00  0.00           H  
ATOM   1189  HG3 GLU A  74      19.457  -2.116 -40.714  1.00  0.00           H  
ATOM   1190  CD  GLU A  74      17.773  -3.270 -41.415  1.00  0.00           C  
ATOM   1191  OE1 GLU A  74      17.085  -2.233 -41.618  1.00  0.00           O  
ATOM   1192  OE2 GLU A  74      17.457  -4.402 -41.823  1.00  0.00           O  
ATOM   1193  N   LEU A  75      22.340  -2.353 -42.204  1.00  0.00           N  
ATOM   1194  H   LEU A  75      22.860  -2.919 -41.548  1.00  0.00           H  
ATOM   1195  CA  LEU A  75      22.896  -1.065 -42.629  1.00  0.00           C  
ATOM   1196  HA  LEU A  75      22.090  -0.332 -42.647  1.00  0.00           H  
ATOM   1197  C   LEU A  75      23.439  -1.113 -44.066  1.00  0.00           C  
ATOM   1198  CB  LEU A  75      23.956  -0.581 -41.623  1.00  0.00           C  
ATOM   1199  HB2 LEU A  75      24.753  -1.322 -41.562  1.00  0.00           H  
ATOM   1200  HB3 LEU A  75      24.386   0.342 -42.011  1.00  0.00           H  
ATOM   1201  O   LEU A  75      23.252  -0.161 -44.819  1.00  0.00           O  
ATOM   1202  CG  LEU A  75      23.424  -0.306 -40.200  1.00  0.00           C  
ATOM   1203  HG  LEU A  75      23.153  -1.248 -39.723  1.00  0.00           H  
ATOM   1204  CD1 LEU A  75      24.523   0.350 -39.366  1.00  0.00           C  
ATOM   1205 HD11 LEU A  75      24.171   0.487 -38.344  1.00  0.00           H  
ATOM   1206 HD12 LEU A  75      24.794   1.319 -39.786  1.00  0.00           H  
ATOM   1207 HD13 LEU A  75      25.400  -0.297 -39.352  1.00  0.00           H  
ATOM   1208  CD2 LEU A  75      22.193   0.608 -40.178  1.00  0.00           C  
ATOM   1209 HD21 LEU A  75      22.364   1.481 -40.808  1.00  0.00           H  
ATOM   1210 HD22 LEU A  75      21.994   0.932 -39.156  1.00  0.00           H  
ATOM   1211 HD23 LEU A  75      21.326   0.055 -40.541  1.00  0.00           H  
ATOM   1212  N   GLU A  76      24.029  -2.233 -44.486  1.00  0.00           N  
ATOM   1213  H   GLU A  76      24.164  -2.975 -43.814  1.00  0.00           H  
ATOM   1214  CA  GLU A  76      24.433  -2.497 -45.871  1.00  0.00           C  
ATOM   1215  HA  GLU A  76      25.130  -1.720 -46.186  1.00  0.00           H  
ATOM   1216  C   GLU A  76      23.222  -2.426 -46.811  1.00  0.00           C  
ATOM   1217  CB  GLU A  76      25.162  -3.858 -45.943  1.00  0.00           C  
ATOM   1218  HB2 GLU A  76      26.093  -3.766 -45.385  1.00  0.00           H  
ATOM   1219  HB3 GLU A  76      24.547  -4.629 -45.478  1.00  0.00           H  
ATOM   1220  O   GLU A  76      23.263  -1.699 -47.805  1.00  0.00           O  
ATOM   1221  CG  GLU A  76      25.491  -4.305 -47.373  1.00  0.00           C  
ATOM   1222  HG2 GLU A  76      25.924  -3.452 -47.897  1.00  0.00           H  
ATOM   1223  HG3 GLU A  76      24.564  -4.564 -47.885  1.00  0.00           H  
ATOM   1224  CD  GLU A  76      26.464  -5.498 -47.487  1.00  0.00           C  
ATOM   1225  OE1 GLU A  76      27.046  -5.618 -48.595  1.00  0.00           O  
ATOM   1226  OE2 GLU A  76      26.626  -6.303 -46.539  1.00  0.00           O  
ATOM   1227  N   GLN A  77      22.118  -3.100 -46.472  1.00  0.00           N  
ATOM   1228  H   GLN A  77      22.141  -3.684 -45.649  1.00  0.00           H  
ATOM   1229  CA  GLN A  77      20.880  -3.055 -47.252  1.00  0.00           C  
ATOM   1230  HA  GLN A  77      21.111  -3.368 -48.270  1.00  0.00           H  
ATOM   1231  C   GLN A  77      20.308  -1.629 -47.330  1.00  0.00           C  
ATOM   1232  CB  GLN A  77      19.879  -4.058 -46.654  1.00  0.00           C  
ATOM   1233  HB2 GLN A  77      19.606  -3.749 -45.645  1.00  0.00           H  
ATOM   1234  HB3 GLN A  77      20.361  -5.033 -46.597  1.00  0.00           H  
ATOM   1235  O   GLN A  77      19.917  -1.186 -48.410  1.00  0.00           O  
ATOM   1236  CG  GLN A  77      18.608  -4.194 -47.508  1.00  0.00           C  
ATOM   1237  HG2 GLN A  77      18.065  -3.249 -47.506  1.00  0.00           H  
ATOM   1238  HG3 GLN A  77      18.892  -4.422 -48.535  1.00  0.00           H  
ATOM   1239  CD  GLN A  77      17.660  -5.290 -47.022  1.00  0.00           C  
ATOM   1240  NE2 GLN A  77      16.557  -5.509 -47.705  1.00  0.00           N  
ATOM   1241 HE21 GLN A  77      16.327  -4.958 -48.520  1.00  0.00           H  
ATOM   1242 HE22 GLN A  77      15.962  -6.235 -47.333  1.00  0.00           H  
ATOM   1243  OE1 GLN A  77      17.879  -5.988 -46.050  1.00  0.00           O  
ATOM   1244  N   TYR A  78      20.314  -0.881 -46.221  1.00  0.00           N  
ATOM   1245  H   TYR A  78      20.628  -1.311 -45.363  1.00  0.00           H  
ATOM   1246  CA  TYR A  78      19.873   0.519 -46.180  1.00  0.00           C  
ATOM   1247  HA  TYR A  78      18.847   0.571 -46.546  1.00  0.00           H  
ATOM   1248  C   TYR A  78      20.719   1.441 -47.072  1.00  0.00           C  
ATOM   1249  CB  TYR A  78      19.892   0.991 -44.722  1.00  0.00           C  
ATOM   1250  HB2 TYR A  78      20.884   0.818 -44.305  1.00  0.00           H  
ATOM   1251  HB3 TYR A  78      19.197   0.364 -44.164  1.00  0.00           H  
ATOM   1252  O   TYR A  78      20.163   2.203 -47.868  1.00  0.00           O  
ATOM   1253  CG  TYR A  78      19.542   2.454 -44.506  1.00  0.00           C  
ATOM   1254  CD1 TYR A  78      20.556   3.430 -44.582  1.00  0.00           C  
ATOM   1255  HD1 TYR A  78      21.573   3.142 -44.801  1.00  0.00           H  
ATOM   1256  CD2 TYR A  78      18.219   2.841 -44.210  1.00  0.00           C  
ATOM   1257  HD2 TYR A  78      17.437   2.097 -44.161  1.00  0.00           H  
ATOM   1258  CE1 TYR A  78      20.247   4.787 -44.385  1.00  0.00           C  
ATOM   1259  HE1 TYR A  78      21.016   5.543 -44.455  1.00  0.00           H  
ATOM   1260  CE2 TYR A  78      17.920   4.197 -43.955  1.00  0.00           C  
ATOM   1261  HE2 TYR A  78      16.916   4.500 -43.698  1.00  0.00           H  
ATOM   1262  OH  TYR A  78      18.673   6.491 -43.848  1.00  0.00           O  
ATOM   1263  HH  TYR A  78      17.922   6.678 -43.280  1.00  0.00           H  
ATOM   1264  CZ  TYR A  78      18.936   5.175 -44.055  1.00  0.00           C  
ATOM   1265  N   CYS A  79      22.050   1.363 -46.965  1.00  0.00           N  
ATOM   1266  H   CYS A  79      22.445   0.744 -46.272  1.00  0.00           H  
ATOM   1267  CA  CYS A  79      22.971   2.180 -47.754  1.00  0.00           C  
ATOM   1268  HA  CYS A  79      22.713   3.232 -47.641  1.00  0.00           H  
ATOM   1269  C   CYS A  79      22.866   1.847 -49.245  1.00  0.00           C  
ATOM   1270  CB  CYS A  79      24.406   1.969 -47.249  1.00  0.00           C  
ATOM   1271  HB2 CYS A  79      24.624   0.903 -47.189  1.00  0.00           H  
ATOM   1272  HB3 CYS A  79      25.105   2.443 -47.937  1.00  0.00           H  
ATOM   1273  O   CYS A  79      22.730   2.750 -50.068  1.00  0.00           O  
ATOM   1274  SG  CYS A  79      24.598   2.727 -45.613  1.00  0.00           S  
ATOM   1275  HG  CYS A  79      25.873   2.385 -45.411  1.00  0.00           H  
ATOM   1276  N   ARG A  80      22.867   0.558 -49.610  1.00  0.00           N  
ATOM   1277  H   ARG A  80      22.945  -0.144 -48.888  1.00  0.00           H  
ATOM   1278  CA  ARG A  80      22.779   0.124 -51.013  1.00  0.00           C  
ATOM   1279  HA  ARG A  80      23.534   0.652 -51.596  1.00  0.00           H  
ATOM   1280  C   ARG A  80      21.443   0.490 -51.661  1.00  0.00           C  
ATOM   1281  CB  ARG A  80      23.044  -1.383 -51.113  1.00  0.00           C  
ATOM   1282  HB2 ARG A  80      22.821  -1.705 -52.130  1.00  0.00           H  
ATOM   1283  HB3 ARG A  80      22.376  -1.914 -50.435  1.00  0.00           H  
ATOM   1284  O   ARG A  80      21.438   0.891 -52.822  1.00  0.00           O  
ATOM   1285  CG  ARG A  80      24.505  -1.748 -50.799  1.00  0.00           C  
ATOM   1286  HG2 ARG A  80      25.166  -1.213 -51.481  1.00  0.00           H  
ATOM   1287  HG3 ARG A  80      24.764  -1.477 -49.775  1.00  0.00           H  
ATOM   1288  CD  ARG A  80      24.671  -3.255 -50.996  1.00  0.00           C  
ATOM   1289  HD2 ARG A  80      23.911  -3.768 -50.407  1.00  0.00           H  
ATOM   1290  HD3 ARG A  80      24.477  -3.474 -52.047  1.00  0.00           H  
ATOM   1291  NE  ARG A  80      25.991  -3.772 -50.584  1.00  0.00           N  
ATOM   1292  HE  ARG A  80      26.001  -4.434 -49.821  1.00  0.00           H  
ATOM   1293  NH1 ARG A  80      27.467  -2.764 -52.075  1.00  0.00           N  
ATOM   1294 HH11 ARG A  80      28.449  -2.607 -52.249  1.00  0.00           H  
ATOM   1295 HH12 ARG A  80      26.720  -2.328 -52.596  1.00  0.00           H  
ATOM   1296  NH2 ARG A  80      28.204  -4.078 -50.480  1.00  0.00           N  
ATOM   1297 HH21 ARG A  80      29.129  -3.781 -50.756  1.00  0.00           H  
ATOM   1298 HH22 ARG A  80      28.016  -4.672 -49.685  1.00  0.00           H  
ATOM   1299  CZ  ARG A  80      27.193  -3.530 -51.063  1.00  0.00           C  
ATOM   1300  N   ALA A  81      20.335   0.420 -50.919  1.00  0.00           N  
ATOM   1301  H   ALA A  81      20.396   0.042 -49.984  1.00  0.00           H  
ATOM   1302  CA  ALA A  81      19.019   0.829 -51.415  1.00  0.00           C  
ATOM   1303  HA  ALA A  81      18.823   0.308 -52.351  1.00  0.00           H  
ATOM   1304  C   ALA A  81      18.924   2.338 -51.714  1.00  0.00           C  
ATOM   1305  CB  ALA A  81      17.957   0.400 -50.396  1.00  0.00           C  
ATOM   1306  HB1 ALA A  81      16.969   0.676 -50.762  1.00  0.00           H  
ATOM   1307  HB2 ALA A  81      18.136   0.891 -49.439  1.00  0.00           H  
ATOM   1308  HB3 ALA A  81      17.992  -0.681 -50.258  1.00  0.00           H  
ATOM   1309  O   ALA A  81      18.195   2.725 -52.622  1.00  0.00           O  
ATOM   1310  N   ARG A  82      19.659   3.188 -50.977  1.00  0.00           N  
ATOM   1311  H   ARG A  82      20.219   2.801 -50.231  1.00  0.00           H  
ATOM   1312  CA  ARG A  82      19.705   4.646 -51.205  1.00  0.00           C  
ATOM   1313  HA  ARG A  82      18.759   4.978 -51.633  1.00  0.00           H  
ATOM   1314  C   ARG A  82      20.759   5.084 -52.225  1.00  0.00           C  
ATOM   1315  CB  ARG A  82      19.926   5.376 -49.871  1.00  0.00           C  
ATOM   1316  HB2 ARG A  82      20.288   6.383 -50.080  1.00  0.00           H  
ATOM   1317  HB3 ARG A  82      20.687   4.857 -49.288  1.00  0.00           H  
ATOM   1318  O   ARG A  82      20.524   6.041 -52.950  1.00  0.00           O  
ATOM   1319  CG  ARG A  82      18.631   5.504 -49.062  1.00  0.00           C  
ATOM   1320  HG2 ARG A  82      17.927   6.118 -49.624  1.00  0.00           H  
ATOM   1321  HG3 ARG A  82      18.199   4.515 -48.905  1.00  0.00           H  
ATOM   1322  CD  ARG A  82      18.925   6.169 -47.708  1.00  0.00           C  
ATOM   1323  HD2 ARG A  82      19.615   6.997 -47.873  1.00  0.00           H  
ATOM   1324  HD3 ARG A  82      19.426   5.451 -47.057  1.00  0.00           H  
ATOM   1325  NE  ARG A  82      17.721   6.710 -47.043  1.00  0.00           N  
ATOM   1326  HE  ARG A  82      17.723   7.706 -46.878  1.00  0.00           H  
ATOM   1327  NH1 ARG A  82      16.594   4.744 -46.685  1.00  0.00           N  
ATOM   1328 HH11 ARG A  82      17.378   4.256 -47.095  1.00  0.00           H  
ATOM   1329 HH12 ARG A  82      15.769   4.250 -46.376  1.00  0.00           H  
ATOM   1330  NH2 ARG A  82      15.714   6.671 -45.973  1.00  0.00           N  
ATOM   1331 HH21 ARG A  82      14.882   6.186 -45.669  1.00  0.00           H  
ATOM   1332 HH22 ARG A  82      15.763   7.675 -45.873  1.00  0.00           H  
ATOM   1333  CZ  ARG A  82      16.686   6.040 -46.571  1.00  0.00           C  
ATOM   1334  N   ALA A  83      21.903   4.407 -52.285  1.00  0.00           N  
ATOM   1335  H   ALA A  83      22.058   3.674 -51.607  1.00  0.00           H  
ATOM   1336  CA  ALA A  83      23.047   4.850 -53.083  1.00  0.00           C  
ATOM   1337  HA  ALA A  83      23.114   5.935 -53.013  1.00  0.00           H  
ATOM   1338  C   ALA A  83      22.970   4.506 -54.583  1.00  0.00           C  
ATOM   1339  CB  ALA A  83      24.306   4.257 -52.458  1.00  0.00           C  
ATOM   1340  HB1 ALA A  83      25.179   4.642 -52.984  1.00  0.00           H  
ATOM   1341  HB2 ALA A  83      24.367   4.543 -51.408  1.00  0.00           H  
ATOM   1342  HB3 ALA A  83      24.283   3.170 -52.539  1.00  0.00           H  
ATOM   1343  O   ALA A  83      23.691   5.103 -55.379  1.00  0.00           O  
ATOM   1344  N   GLY A  84      22.138   3.539 -54.986  1.00  0.00           N  
ATOM   1345  H   GLY A  84      21.604   3.043 -54.287  1.00  0.00           H  
ATOM   1346  CA  GLY A  84      21.949   3.192 -56.398  1.00  0.00           C  
ATOM   1347  HA2 GLY A  84      21.206   2.398 -56.474  1.00  0.00           H  
ATOM   1348  HA3 GLY A  84      21.565   4.066 -56.923  1.00  0.00           H  
ATOM   1349  C   GLY A  84      23.235   2.712 -57.088  1.00  0.00           C  
ATOM   1350  O   GLY A  84      23.805   1.689 -56.705  1.00  0.00           O  
ATOM   1351  N   ARG A  85      23.670   3.423 -58.142  1.00  0.00           N  
ATOM   1352  H   ARG A  85      23.221   4.312 -58.305  1.00  0.00           H  
ATOM   1353  CA  ARG A  85      24.954   3.179 -58.826  1.00  0.00           C  
ATOM   1354  HA  ARG A  85      25.224   2.128 -58.720  1.00  0.00           H  
ATOM   1355  C   ARG A  85      26.046   4.005 -58.153  1.00  0.00           C  
ATOM   1356  CB  ARG A  85      24.883   3.527 -60.323  1.00  0.00           C  
ATOM   1357  HB2 ARG A  85      25.888   3.446 -60.737  1.00  0.00           H  
ATOM   1358  HB3 ARG A  85      24.555   4.561 -60.435  1.00  0.00           H  
ATOM   1359  O   ARG A  85      26.018   5.228 -58.239  1.00  0.00           O  
ATOM   1360  CG  ARG A  85      23.947   2.612 -61.125  1.00  0.00           C  
ATOM   1361  HG2 ARG A  85      24.255   1.573 -61.008  1.00  0.00           H  
ATOM   1362  HG3 ARG A  85      22.934   2.717 -60.735  1.00  0.00           H  
ATOM   1363  CD  ARG A  85      23.935   2.987 -62.616  1.00  0.00           C  
ATOM   1364  HD2 ARG A  85      23.093   2.479 -63.086  1.00  0.00           H  
ATOM   1365  HD3 ARG A  85      23.781   4.063 -62.701  1.00  0.00           H  
ATOM   1366  NE  ARG A  85      25.177   2.587 -63.309  1.00  0.00           N  
ATOM   1367  HE  ARG A  85      25.781   1.952 -62.807  1.00  0.00           H  
ATOM   1368  NH1 ARG A  85      24.858   3.777 -65.251  1.00  0.00           N  
ATOM   1369 HH11 ARG A  85      25.179   4.083 -66.158  1.00  0.00           H  
ATOM   1370 HH12 ARG A  85      24.013   4.166 -64.857  1.00  0.00           H  
ATOM   1371  NH2 ARG A  85      26.664   2.493 -65.039  1.00  0.00           N  
ATOM   1372 HH21 ARG A  85      27.249   1.873 -64.498  1.00  0.00           H  
ATOM   1373 HH22 ARG A  85      26.950   2.786 -65.962  1.00  0.00           H  
ATOM   1374  CZ  ARG A  85      25.558   2.953 -64.524  1.00  0.00           C  
ATOM   1375  N   CYS A  86      27.014   3.346 -57.525  1.00  0.00           N  
ATOM   1376  H   CYS A  86      26.980   2.337 -57.501  1.00  0.00           H  
ATOM   1377  CA  CYS A  86      27.985   4.015 -56.661  1.00  0.00           C  
ATOM   1378  HA  CYS A  86      27.998   5.078 -56.905  1.00  0.00           H  
ATOM   1379  C   CYS A  86      29.426   3.517 -56.840  1.00  0.00           C  
ATOM   1380  CB  CYS A  86      27.505   3.876 -55.207  1.00  0.00           C  
ATOM   1381  HB2 CYS A  86      26.511   4.315 -55.119  1.00  0.00           H  
ATOM   1382  HB3 CYS A  86      28.180   4.422 -54.548  1.00  0.00           H  
ATOM   1383  O   CYS A  86      29.674   2.452 -57.413  1.00  0.00           O  
ATOM   1384  SG  CYS A  86      27.449   2.126 -54.707  1.00  0.00           S  
ATOM   1385  HG  CYS A  86      27.024   2.351 -53.460  1.00  0.00           H  
ATOM   1386  N   LEU A  87      30.383   4.281 -56.312  1.00  0.00           N  
ATOM   1387  H   LEU A  87      30.100   5.161 -55.905  1.00  0.00           H  
ATOM   1388  CA  LEU A  87      31.718   3.782 -55.976  1.00  0.00           C  
ATOM   1389  HA  LEU A  87      31.990   2.989 -56.673  1.00  0.00           H  
ATOM   1390  C   LEU A  87      31.691   3.184 -54.565  1.00  0.00           C  
ATOM   1391  CB  LEU A  87      32.734   4.925 -56.141  1.00  0.00           C  
ATOM   1392  HB2 LEU A  87      32.658   5.261 -57.175  1.00  0.00           H  
ATOM   1393  HB3 LEU A  87      32.447   5.757 -55.498  1.00  0.00           H  
ATOM   1394  O   LEU A  87      31.137   3.783 -53.648  1.00  0.00           O  
ATOM   1395  CG  LEU A  87      34.202   4.543 -55.862  1.00  0.00           C  
ATOM   1396  HG  LEU A  87      34.374   3.518 -56.189  1.00  0.00           H  
ATOM   1397  CD1 LEU A  87      35.120   5.459 -56.667  1.00  0.00           C  
ATOM   1398 HD11 LEU A  87      34.929   6.500 -56.403  1.00  0.00           H  
ATOM   1399 HD12 LEU A  87      34.936   5.329 -57.733  1.00  0.00           H  
ATOM   1400 HD13 LEU A  87      36.162   5.218 -56.456  1.00  0.00           H  
ATOM   1401  CD2 LEU A  87      34.626   4.671 -54.394  1.00  0.00           C  
ATOM   1402 HD21 LEU A  87      33.899   4.215 -53.722  1.00  0.00           H  
ATOM   1403 HD22 LEU A  87      34.744   5.720 -54.120  1.00  0.00           H  
ATOM   1404 HD23 LEU A  87      35.581   4.165 -54.251  1.00  0.00           H  
ATOM   1405  N   GLU A  88      32.312   2.025 -54.374  1.00  0.00           N  
ATOM   1406  H   GLU A  88      32.787   1.601 -55.158  1.00  0.00           H  
ATOM   1407  CA  GLU A  88      32.371   1.326 -53.089  1.00  0.00           C  
ATOM   1408  HA  GLU A  88      31.680   1.796 -52.389  1.00  0.00           H  
ATOM   1409  C   GLU A  88      33.786   1.408 -52.493  1.00  0.00           C  
ATOM   1410  CB  GLU A  88      31.871  -0.107 -53.307  1.00  0.00           C  
ATOM   1411  HB2 GLU A  88      32.549  -0.590 -54.011  1.00  0.00           H  
ATOM   1412  HB3 GLU A  88      30.880  -0.055 -53.758  1.00  0.00           H  
ATOM   1413  O   GLU A  88      34.767   0.957 -53.090  1.00  0.00           O  
ATOM   1414  CG  GLU A  88      31.766  -0.976 -52.051  1.00  0.00           C  
ATOM   1415  HG2 GLU A  88      32.758  -1.110 -51.619  1.00  0.00           H  
ATOM   1416  HG3 GLU A  88      31.148  -0.453 -51.321  1.00  0.00           H  
ATOM   1417  CD  GLU A  88      31.140  -2.351 -52.367  1.00  0.00           C  
ATOM   1418  OE1 GLU A  88      30.312  -2.816 -51.554  1.00  0.00           O  
ATOM   1419  OE2 GLU A  88      31.443  -2.974 -53.418  1.00  0.00           O  
ATOM   1420  N   VAL A  89      33.911   1.984 -51.301  1.00  0.00           N  
ATOM   1421  H   VAL A  89      33.076   2.336 -50.854  1.00  0.00           H  
ATOM   1422  CA  VAL A  89      35.168   2.052 -50.548  1.00  0.00           C  
ATOM   1423  HA  VAL A  89      36.001   2.066 -51.251  1.00  0.00           H  
ATOM   1424  C   VAL A  89      35.293   0.801 -49.680  1.00  0.00           C  
ATOM   1425  CB  VAL A  89      35.248   3.339 -49.702  1.00  0.00           C  
ATOM   1426  HB  VAL A  89      34.460   3.325 -48.949  1.00  0.00           H  
ATOM   1427  O   VAL A  89      34.396   0.498 -48.897  1.00  0.00           O  
ATOM   1428  CG1 VAL A  89      36.603   3.433 -48.988  1.00  0.00           C  
ATOM   1429 HG11 VAL A  89      37.413   3.313 -49.708  1.00  0.00           H  
ATOM   1430 HG12 VAL A  89      36.687   2.650 -48.235  1.00  0.00           H  
ATOM   1431 HG13 VAL A  89      36.697   4.399 -48.492  1.00  0.00           H  
ATOM   1432  CG2 VAL A  89      35.071   4.594 -50.567  1.00  0.00           C  
ATOM   1433 HG21 VAL A  89      34.075   4.610 -51.011  1.00  0.00           H  
ATOM   1434 HG22 VAL A  89      35.816   4.612 -51.363  1.00  0.00           H  
ATOM   1435 HG23 VAL A  89      35.177   5.489 -49.954  1.00  0.00           H  
ATOM   1436  N   GLY A  90      36.405   0.070 -49.808  1.00  0.00           N  
ATOM   1437  H   GLY A  90      37.103   0.364 -50.476  1.00  0.00           H  
ATOM   1438  CA  GLY A  90      36.733  -1.049 -48.916  1.00  0.00           C  
ATOM   1439  HA2 GLY A  90      37.727  -1.415 -49.172  1.00  0.00           H  
ATOM   1440  HA3 GLY A  90      36.758  -0.686 -47.889  1.00  0.00           H  
ATOM   1441  C   GLY A  90      35.767  -2.242 -48.966  1.00  0.00           C  
ATOM   1442  O   GLY A  90      35.494  -2.835 -47.926  1.00  0.00           O  
ATOM   1443  N   ALA A  91      35.245  -2.599 -50.147  1.00  0.00           N  
ATOM   1444  H   ALA A  91      35.476  -2.035 -50.952  1.00  0.00           H  
ATOM   1445  CA  ALA A  91      34.252  -3.669 -50.311  1.00  0.00           C  
ATOM   1446  HA  ALA A  91      33.312  -3.314 -49.887  1.00  0.00           H  
ATOM   1447  C   ALA A  91      34.636  -4.990 -49.605  1.00  0.00           C  
ATOM   1448  CB  ALA A  91      34.040  -3.923 -51.810  1.00  0.00           C  
ATOM   1449  HB1 ALA A  91      33.904  -2.981 -52.340  1.00  0.00           H  
ATOM   1450  HB2 ALA A  91      33.157  -4.546 -51.952  1.00  0.00           H  
ATOM   1451  HB3 ALA A  91      34.903  -4.437 -52.232  1.00  0.00           H  
ATOM   1452  O   ALA A  91      35.777  -5.452 -49.680  1.00  0.00           O  
ATOM   1453  N   HIS A  92      33.681  -5.677 -48.974  1.00  0.00           N  
ATOM   1454  H   HIS A  92      32.740  -5.311 -48.940  1.00  0.00           H  
ATOM   1455  CA  HIS A  92      33.981  -6.982 -48.383  1.00  0.00           C  
ATOM   1456  HA  HIS A  92      34.921  -6.875 -47.843  1.00  0.00           H  
ATOM   1457  C   HIS A  92      34.137  -8.054 -49.487  1.00  0.00           C  
ATOM   1458  CB  HIS A  92      32.930  -7.367 -47.339  1.00  0.00           C  
ATOM   1459  HB2 HIS A  92      32.823  -6.554 -46.621  1.00  0.00           H  
ATOM   1460  HB3 HIS A  92      31.967  -7.523 -47.825  1.00  0.00           H  
ATOM   1461  O   HIS A  92      33.221  -8.222 -50.293  1.00  0.00           O  
ATOM   1462  CG  HIS A  92      33.333  -8.617 -46.599  1.00  0.00           C  
ATOM   1463  CD2 HIS A  92      34.268  -8.706 -45.603  1.00  0.00           C  
ATOM   1464  HD2 HIS A  92      34.826  -7.880 -45.187  1.00  0.00           H  
ATOM   1465  ND1 HIS A  92      32.888  -9.890 -46.859  1.00  0.00           N  
ATOM   1466  HD1 HIS A  92      32.091 -10.109 -47.439  1.00  0.00           H  
ATOM   1467  CE1 HIS A  92      33.540 -10.729 -46.034  1.00  0.00           C  
ATOM   1468  HE1 HIS A  92      33.365 -11.792 -45.961  1.00  0.00           H  
ATOM   1469  NE2 HIS A  92      34.403 -10.058 -45.259  1.00  0.00           N  
ATOM   1470  N   PRO A  93      35.220  -8.863 -49.526  1.00  0.00           N  
ATOM   1471  CA  PRO A  93      35.483  -9.761 -50.659  1.00  0.00           C  
ATOM   1472  HA  PRO A  93      35.648  -9.142 -51.540  1.00  0.00           H  
ATOM   1473  C   PRO A  93      34.377 -10.774 -50.990  1.00  0.00           C  
ATOM   1474  CB  PRO A  93      36.791 -10.471 -50.314  1.00  0.00           C  
ATOM   1475  HB2 PRO A  93      36.595 -11.352 -49.703  1.00  0.00           H  
ATOM   1476  HB3 PRO A  93      37.344 -10.733 -51.216  1.00  0.00           H  
ATOM   1477  O   PRO A  93      34.305 -11.254 -52.119  1.00  0.00           O  
ATOM   1478  CG  PRO A  93      37.534  -9.432 -49.484  1.00  0.00           C  
ATOM   1479  HG2 PRO A  93      38.292  -9.883 -48.844  1.00  0.00           H  
ATOM   1480  HG3 PRO A  93      37.983  -8.689 -50.143  1.00  0.00           H  
ATOM   1481  CD  PRO A  93      36.408  -8.783 -48.682  1.00  0.00           C  
ATOM   1482  HD2 PRO A  93      36.239  -9.338 -47.759  1.00  0.00           H  
ATOM   1483  HD3 PRO A  93      36.683  -7.752 -48.460  1.00  0.00           H  
ATOM   1484  N   ARG A  94      33.507 -11.105 -50.023  1.00  0.00           N  
ATOM   1485  H   ARG A  94      33.610 -10.626 -49.139  1.00  0.00           H  
ATOM   1486  CA  ARG A  94      32.354 -11.996 -50.243  1.00  0.00           C  
ATOM   1487  HA  ARG A  94      32.641 -12.747 -50.979  1.00  0.00           H  
ATOM   1488  C   ARG A  94      31.142 -11.319 -50.893  1.00  0.00           C  
ATOM   1489  CB  ARG A  94      31.953 -12.744 -48.960  1.00  0.00           C  
ATOM   1490  HB2 ARG A  94      31.075 -13.350 -49.182  1.00  0.00           H  
ATOM   1491  HB3 ARG A  94      31.679 -12.029 -48.184  1.00  0.00           H  
ATOM   1492  O   ARG A  94      30.420 -12.027 -51.575  1.00  0.00           O  
ATOM   1493  CG  ARG A  94      33.064 -13.675 -48.448  1.00  0.00           C  
ATOM   1494  HG2 ARG A  94      33.918 -13.081 -48.124  1.00  0.00           H  
ATOM   1495  HG3 ARG A  94      33.381 -14.336 -49.254  1.00  0.00           H  
ATOM   1496  CD  ARG A  94      32.567 -14.533 -47.277  1.00  0.00           C  
ATOM   1497  HD2 ARG A  94      32.192 -13.877 -46.491  1.00  0.00           H  
ATOM   1498  HD3 ARG A  94      31.751 -15.165 -47.626  1.00  0.00           H  
ATOM   1499  NE  ARG A  94      33.650 -15.376 -46.740  1.00  0.00           N  
ATOM   1500  HE  ARG A  94      34.514 -15.409 -47.263  1.00  0.00           H  
ATOM   1501  NH1 ARG A  94      32.514 -16.306 -44.961  1.00  0.00           N  
ATOM   1502 HH11 ARG A  94      31.654 -15.872 -45.265  1.00  0.00           H  
ATOM   1503 HH12 ARG A  94      32.515 -16.885 -44.133  1.00  0.00           H  
ATOM   1504  NH2 ARG A  94      34.692 -16.722 -45.254  1.00  0.00           N  
ATOM   1505 HH21 ARG A  94      35.566 -16.491 -45.704  1.00  0.00           H  
ATOM   1506 HH22 ARG A  94      34.682 -17.314 -44.435  1.00  0.00           H  
ATOM   1507  CZ  ARG A  94      33.605 -16.134 -45.658  1.00  0.00           C  
ATOM   1508  N   SER A  95      30.937 -10.007 -50.732  1.00  0.00           N  
ATOM   1509  H   SER A  95      31.632  -9.435 -50.273  1.00  0.00           H  
ATOM   1510  CA  SER A  95      29.761  -9.296 -51.273  1.00  0.00           C  
ATOM   1511  HA  SER A  95      28.938 -10.005 -51.362  1.00  0.00           H  
ATOM   1512  C   SER A  95      29.976  -8.720 -52.679  1.00  0.00           C  
ATOM   1513  CB  SER A  95      29.294  -8.202 -50.304  1.00  0.00           C  
ATOM   1514  HB2 SER A  95      28.417  -7.702 -50.715  1.00  0.00           H  
ATOM   1515  HB3 SER A  95      29.009  -8.658 -49.356  1.00  0.00           H  
ATOM   1516  O   SER A  95      29.026  -8.249 -53.300  1.00  0.00           O  
ATOM   1517  OG  SER A  95      30.313  -7.250 -50.072  1.00  0.00           O  
ATOM   1518  HG  SER A  95      29.890  -6.488 -49.669  1.00  0.00           H  
ATOM   1519  N   ILE A  96      31.200  -8.783 -53.224  1.00  0.00           N  
ATOM   1520  H   ILE A  96      31.949  -9.111 -52.631  1.00  0.00           H  
ATOM   1521  CA  ILE A  96      31.541  -8.258 -54.562  1.00  0.00           C  
ATOM   1522  HA  ILE A  96      31.384  -7.180 -54.561  1.00  0.00           H  
ATOM   1523  C   ILE A  96      30.636  -8.838 -55.662  1.00  0.00           C  
ATOM   1524  CB  ILE A  96      33.035  -8.537 -54.870  1.00  0.00           C  
ATOM   1525  HB  ILE A  96      33.221  -9.595 -54.688  1.00  0.00           H  
ATOM   1526  O   ILE A  96      30.207  -8.106 -56.551  1.00  0.00           O  
ATOM   1527  CG1 ILE A  96      33.944  -7.726 -53.921  1.00  0.00           C  
ATOM   1528 HG12 ILE A  96      33.653  -7.925 -52.889  1.00  0.00           H  
ATOM   1529 HG13 ILE A  96      33.808  -6.660 -54.105  1.00  0.00           H  
ATOM   1530  CG2 ILE A  96      33.388  -8.239 -56.342  1.00  0.00           C  
ATOM   1531 HG21 ILE A  96      33.147  -7.203 -56.582  1.00  0.00           H  
ATOM   1532 HG22 ILE A  96      32.827  -8.898 -57.005  1.00  0.00           H  
ATOM   1533 HG23 ILE A  96      34.446  -8.411 -56.539  1.00  0.00           H  
ATOM   1534  CD1 ILE A  96      35.434  -8.069 -54.041  1.00  0.00           C  
ATOM   1535 HD11 ILE A  96      35.843  -7.690 -54.978  1.00  0.00           H  
ATOM   1536 HD12 ILE A  96      35.578  -9.148 -53.984  1.00  0.00           H  
ATOM   1537 HD13 ILE A  96      35.970  -7.595 -53.218  1.00  0.00           H  
ATOM   1538  N   ASN A  97      30.340 -10.141 -55.606  1.00  0.00           N  
ATOM   1539  H   ASN A  97      30.663 -10.674 -54.812  1.00  0.00           H  
ATOM   1540  CA  ASN A  97      29.521 -10.815 -56.620  1.00  0.00           C  
ATOM   1541  HA  ASN A  97      29.841 -10.493 -57.611  1.00  0.00           H  
ATOM   1542  C   ASN A  97      28.026 -10.469 -56.515  1.00  0.00           C  
ATOM   1543  CB  ASN A  97      29.721 -12.333 -56.499  1.00  0.00           C  
ATOM   1544  HB2 ASN A  97      29.541 -12.639 -55.468  1.00  0.00           H  
ATOM   1545  HB3 ASN A  97      28.968 -12.825 -57.116  1.00  0.00           H  
ATOM   1546  O   ASN A  97      27.328 -10.524 -57.522  1.00  0.00           O  
ATOM   1547  CG  ASN A  97      31.076 -12.844 -56.952  1.00  0.00           C  
ATOM   1548  ND2 ASN A  97      31.317 -14.116 -56.750  1.00  0.00           N  
ATOM   1549 HD21 ASN A  97      32.187 -14.485 -57.107  1.00  0.00           H  
ATOM   1550 HD22 ASN A  97      30.608 -14.683 -56.307  1.00  0.00           H  
ATOM   1551  OD1 ASN A  97      31.923 -12.155 -57.504  1.00  0.00           O  
ATOM   1552  N   ASP A  98      27.554 -10.099 -55.323  1.00  0.00           N  
ATOM   1553  H   ASP A  98      28.187 -10.065 -54.537  1.00  0.00           H  
ATOM   1554  CA  ASP A  98      26.134  -9.859 -55.037  1.00  0.00           C  
ATOM   1555  HA  ASP A  98      25.534 -10.546 -55.635  1.00  0.00           H  
ATOM   1556  C   ASP A  98      25.698  -8.426 -55.403  1.00  0.00           C  
ATOM   1557  CB  ASP A  98      25.859 -10.168 -53.552  1.00  0.00           C  
ATOM   1558  HB2 ASP A  98      24.787 -10.101 -53.371  1.00  0.00           H  
ATOM   1559  HB3 ASP A  98      26.349  -9.406 -52.945  1.00  0.00           H  
ATOM   1560  O   ASP A  98      24.522  -8.083 -55.321  1.00  0.00           O  
ATOM   1561  CG  ASP A  98      26.345 -11.553 -53.096  1.00  0.00           C  
ATOM   1562  OD1 ASP A  98      26.272 -12.514 -53.895  1.00  0.00           O  
ATOM   1563  OD2 ASP A  98      26.841 -11.630 -51.947  1.00  0.00           O  
ATOM   1564  N   ASN A  99      26.650  -7.570 -55.802  1.00  0.00           N  
ATOM   1565  H   ASN A  99      27.586  -7.941 -55.880  1.00  0.00           H  
ATOM   1566  CA  ASN A  99      26.469  -6.125 -55.939  1.00  0.00           C  
ATOM   1567  HA  ASN A  99      25.411  -5.884 -55.830  1.00  0.00           H  
ATOM   1568  C   ASN A  99      26.896  -5.605 -57.327  1.00  0.00           C  
ATOM   1569  CB  ASN A  99      27.193  -5.455 -54.764  1.00  0.00           C  
ATOM   1570  HB2 ASN A  99      27.231  -4.376 -54.917  1.00  0.00           H  
ATOM   1571  HB3 ASN A  99      28.209  -5.837 -54.668  1.00  0.00           H  
ATOM   1572  O   ASN A  99      27.964  -4.993 -57.461  1.00  0.00           O  
ATOM   1573  CG  ASN A  99      26.412  -5.706 -53.496  1.00  0.00           C  
ATOM   1574  ND2 ASN A  99      26.886  -6.537 -52.603  1.00  0.00           N  
ATOM   1575 HD21 ASN A  99      26.291  -6.732 -51.810  1.00  0.00           H  
ATOM   1576 HD22 ASN A  99      27.697  -7.097 -52.825  1.00  0.00           H  
ATOM   1577  OD1 ASN A  99      25.343  -5.160 -53.316  1.00  0.00           O  
ATOM   1578  N   PRO A 100      26.070  -5.824 -58.372  1.00  0.00           N  
ATOM   1579  CA  PRO A 100      26.387  -5.438 -59.750  1.00  0.00           C  
ATOM   1580  HA  PRO A 100      27.395  -5.764 -60.003  1.00  0.00           H  
ATOM   1581  C   PRO A 100      26.307  -3.924 -60.012  1.00  0.00           C  
ATOM   1582  CB  PRO A 100      25.383  -6.210 -60.615  1.00  0.00           C  
ATOM   1583  HB2 PRO A 100      25.784  -7.198 -60.838  1.00  0.00           H  
ATOM   1584  HB3 PRO A 100      25.140  -5.685 -61.539  1.00  0.00           H  
ATOM   1585  O   PRO A 100      26.904  -3.446 -60.970  1.00  0.00           O  
ATOM   1586  CG  PRO A 100      24.164  -6.350 -59.705  1.00  0.00           C  
ATOM   1587  HG2 PRO A 100      23.585  -5.427 -59.718  1.00  0.00           H  
ATOM   1588  HG3 PRO A 100      23.542  -7.200 -59.986  1.00  0.00           H  
ATOM   1589  CD  PRO A 100      24.799  -6.543 -58.330  1.00  0.00           C  
ATOM   1590  HD2 PRO A 100      24.987  -7.603 -58.161  1.00  0.00           H  
ATOM   1591  HD3 PRO A 100      24.135  -6.153 -57.558  1.00  0.00           H  
ATOM   1592  N   ASN A 101      25.611  -3.153 -59.167  1.00  0.00           N  
ATOM   1593  H   ASN A 101      25.102  -3.607 -58.422  1.00  0.00           H  
ATOM   1594  CA  ASN A 101      25.434  -1.704 -59.355  1.00  0.00           C  
ATOM   1595  HA  ASN A 101      25.218  -1.519 -60.407  1.00  0.00           H  
ATOM   1596  C   ASN A 101      26.687  -0.868 -59.024  1.00  0.00           C  
ATOM   1597  CB  ASN A 101      24.223  -1.234 -58.527  1.00  0.00           C  
ATOM   1598  HB2 ASN A 101      24.359  -1.512 -57.482  1.00  0.00           H  
ATOM   1599  HB3 ASN A 101      24.161  -0.147 -58.576  1.00  0.00           H  
ATOM   1600  O   ASN A 101      26.717   0.332 -59.301  1.00  0.00           O  
ATOM   1601  CG  ASN A 101      22.892  -1.771 -59.022  1.00  0.00           C  
ATOM   1602  ND2 ASN A 101      21.856  -1.650 -58.228  1.00  0.00           N  
ATOM   1603 HD21 ASN A 101      21.941  -1.161 -57.348  1.00  0.00           H  
ATOM   1604 HD22 ASN A 101      20.979  -2.014 -58.572  1.00  0.00           H  
ATOM   1605  OD1 ASN A 101      22.761  -2.300 -60.111  1.00  0.00           O  
ATOM   1606  N   VAL A 102      27.715  -1.480 -58.430  1.00  0.00           N  
ATOM   1607  H   VAL A 102      27.659  -2.481 -58.301  1.00  0.00           H  
ATOM   1608  CA  VAL A 102      28.958  -0.806 -58.037  1.00  0.00           C  
ATOM   1609  HA  VAL A 102      28.709   0.167 -57.612  1.00  0.00           H  
ATOM   1610  C   VAL A 102      29.854  -0.592 -59.257  1.00  0.00           C  
ATOM   1611  CB  VAL A 102      29.687  -1.614 -56.957  1.00  0.00           C  
ATOM   1612  HB  VAL A 102      29.869  -2.612 -57.356  1.00  0.00           H  
ATOM   1613  O   VAL A 102      30.291  -1.550 -59.892  1.00  0.00           O  
ATOM   1614  CG1 VAL A 102      31.033  -0.994 -56.577  1.00  0.00           C  
ATOM   1615 HG11 VAL A 102      31.719  -1.012 -57.424  1.00  0.00           H  
ATOM   1616 HG12 VAL A 102      30.893   0.035 -56.247  1.00  0.00           H  
ATOM   1617 HG13 VAL A 102      31.478  -1.575 -55.770  1.00  0.00           H  
ATOM   1618  CG2 VAL A 102      28.840  -1.744 -55.683  1.00  0.00           C  
ATOM   1619 HG21 VAL A 102      28.642  -0.755 -55.270  1.00  0.00           H  
ATOM   1620 HG22 VAL A 102      27.893  -2.237 -55.904  1.00  0.00           H  
ATOM   1621 HG23 VAL A 102      29.375  -2.337 -54.942  1.00  0.00           H  
ATOM   1622  N   LEU A 103      30.156   0.672 -59.553  1.00  0.00           N  
ATOM   1623  H   LEU A 103      29.796   1.384 -58.934  1.00  0.00           H  
ATOM   1624  CA  LEU A 103      30.954   1.106 -60.705  1.00  0.00           C  
ATOM   1625  HA  LEU A 103      30.633   0.564 -61.594  1.00  0.00           H  
ATOM   1626  C   LEU A 103      32.451   0.834 -60.520  1.00  0.00           C  
ATOM   1627  CB  LEU A 103      30.740   2.620 -60.908  1.00  0.00           C  
ATOM   1628  HB2 LEU A 103      31.335   2.939 -61.763  1.00  0.00           H  
ATOM   1629  HB3 LEU A 103      31.122   3.142 -60.031  1.00  0.00           H  
ATOM   1630  O   LEU A 103      33.137   0.432 -61.458  1.00  0.00           O  
ATOM   1631  CG  LEU A 103      29.285   3.063 -61.126  1.00  0.00           C  
ATOM   1632  HG  LEU A 103      28.673   2.771 -60.273  1.00  0.00           H  
ATOM   1633  CD1 LEU A 103      29.224   4.584 -61.252  1.00  0.00           C  
ATOM   1634 HD11 LEU A 103      29.628   5.042 -60.349  1.00  0.00           H  
ATOM   1635 HD12 LEU A 103      29.806   4.923 -62.109  1.00  0.00           H  
ATOM   1636 HD13 LEU A 103      28.190   4.913 -61.359  1.00  0.00           H  
ATOM   1637  CD2 LEU A 103      28.687   2.454 -62.394  1.00  0.00           C  
ATOM   1638 HD21 LEU A 103      29.331   2.674 -63.246  1.00  0.00           H  
ATOM   1639 HD22 LEU A 103      28.586   1.376 -62.265  1.00  0.00           H  
ATOM   1640 HD23 LEU A 103      27.704   2.900 -62.543  1.00  0.00           H  
ATOM   1641  N   HIS A 104      32.950   1.080 -59.308  1.00  0.00           N  
ATOM   1642  H   HIS A 104      32.310   1.376 -58.584  1.00  0.00           H  
ATOM   1643  CA  HIS A 104      34.361   0.991 -58.955  1.00  0.00           C  
ATOM   1644  HA  HIS A 104      34.832   0.223 -59.570  1.00  0.00           H  
ATOM   1645  C   HIS A 104      34.529   0.621 -57.480  1.00  0.00           C  
ATOM   1646  CB  HIS A 104      35.042   2.331 -59.255  1.00  0.00           C  
ATOM   1647  HB2 HIS A 104      34.848   2.589 -60.296  1.00  0.00           H  
ATOM   1648  HB3 HIS A 104      34.616   3.111 -58.624  1.00  0.00           H  
ATOM   1649  O   HIS A 104      33.699   0.998 -56.652  1.00  0.00           O  
ATOM   1650  CG  HIS A 104      36.533   2.280 -59.063  1.00  0.00           C  
ATOM   1651  CD2 HIS A 104      37.248   2.654 -57.958  1.00  0.00           C  
ATOM   1652  HD2 HIS A 104      36.840   3.065 -57.047  1.00  0.00           H  
ATOM   1653  ND1 HIS A 104      37.427   1.769 -59.966  1.00  0.00           N  
ATOM   1654  HD1 HIS A 104      37.200   1.432 -60.890  1.00  0.00           H  
ATOM   1655  CE1 HIS A 104      38.653   1.833 -59.433  1.00  0.00           C  
ATOM   1656  HE1 HIS A 104      39.559   1.505 -59.921  1.00  0.00           H  
ATOM   1657  NE2 HIS A 104      38.593   2.352 -58.199  1.00  0.00           N  
ATOM   1658  N   ARG A 105      35.608  -0.094 -57.147  1.00  0.00           N  
ATOM   1659  H   ARG A 105      36.197  -0.414 -57.903  1.00  0.00           H  
ATOM   1660  CA  ARG A 105      35.943  -0.526 -55.784  1.00  0.00           C  
ATOM   1661  HA  ARG A 105      35.230  -0.078 -55.092  1.00  0.00           H  
ATOM   1662  C   ARG A 105      37.332  -0.054 -55.368  1.00  0.00           C  
ATOM   1663  CB  ARG A 105      35.803  -2.050 -55.658  1.00  0.00           C  
ATOM   1664  HB2 ARG A 105      36.132  -2.351 -54.664  1.00  0.00           H  
ATOM   1665  HB3 ARG A 105      36.426  -2.544 -56.403  1.00  0.00           H  
ATOM   1666  O   ARG A 105      38.335  -0.579 -55.850  1.00  0.00           O  
ATOM   1667  CG  ARG A 105      34.344  -2.467 -55.844  1.00  0.00           C  
ATOM   1668  HG2 ARG A 105      33.993  -2.181 -56.836  1.00  0.00           H  
ATOM   1669  HG3 ARG A 105      33.747  -1.950 -55.093  1.00  0.00           H  
ATOM   1670  CD  ARG A 105      34.140  -3.967 -55.666  1.00  0.00           C  
ATOM   1671  HD2 ARG A 105      34.586  -4.271 -54.719  1.00  0.00           H  
ATOM   1672  HD3 ARG A 105      34.634  -4.507 -56.473  1.00  0.00           H  
ATOM   1673  NE  ARG A 105      32.702  -4.268 -55.626  1.00  0.00           N  
ATOM   1674  HE  ARG A 105      32.234  -4.041 -54.760  1.00  0.00           H  
ATOM   1675  NH1 ARG A 105      32.312  -4.501 -57.888  1.00  0.00           N  
ATOM   1676 HH11 ARG A 105      31.629  -4.589 -58.627  1.00  0.00           H  
ATOM   1677 HH12 ARG A 105      33.237  -4.150 -58.093  1.00  0.00           H  
ATOM   1678  NH2 ARG A 105      30.675  -4.850 -56.393  1.00  0.00           N  
ATOM   1679 HH21 ARG A 105      29.997  -5.041 -57.117  1.00  0.00           H  
ATOM   1680 HH22 ARG A 105      30.355  -4.768 -55.438  1.00  0.00           H  
ATOM   1681  CZ  ARG A 105      31.911  -4.542 -56.645  1.00  0.00           C  
ATOM   1682  N   CYS A 106      37.387   0.897 -54.441  1.00  0.00           N  
ATOM   1683  H   CYS A 106      36.516   1.232 -54.055  1.00  0.00           H  
ATOM   1684  CA  CYS A 106      38.643   1.393 -53.884  1.00  0.00           C  
ATOM   1685  HA  CYS A 106      39.407   1.394 -54.661  1.00  0.00           H  
ATOM   1686  C   CYS A 106      39.121   0.470 -52.755  1.00  0.00           C  
ATOM   1687  CB  CYS A 106      38.461   2.841 -53.399  1.00  0.00           C  
ATOM   1688  HB2 CYS A 106      39.325   3.127 -52.798  1.00  0.00           H  
ATOM   1689  HB3 CYS A 106      37.563   2.920 -52.787  1.00  0.00           H  
ATOM   1690  O   CYS A 106      38.639   0.578 -51.624  1.00  0.00           O  
ATOM   1691  SG  CYS A 106      38.350   3.959 -54.822  1.00  0.00           S  
ATOM   1692  HG  CYS A 106      38.185   5.115 -54.174  1.00  0.00           H  
ATOM   1693  N   PHE A 107      40.078  -0.417 -53.038  1.00  0.00           N  
ATOM   1694  H   PHE A 107      40.423  -0.486 -53.985  1.00  0.00           H  
ATOM   1695  CA  PHE A 107      40.774  -1.199 -52.013  1.00  0.00           C  
ATOM   1696  HA  PHE A 107      40.152  -1.250 -51.119  1.00  0.00           H  
ATOM   1697  C   PHE A 107      42.098  -0.540 -51.617  1.00  0.00           C  
ATOM   1698  CB  PHE A 107      41.013  -2.639 -52.491  1.00  0.00           C  
ATOM   1699  HB2 PHE A 107      41.491  -3.197 -51.686  1.00  0.00           H  
ATOM   1700  HB3 PHE A 107      41.714  -2.629 -53.326  1.00  0.00           H  
ATOM   1701  O   PHE A 107      42.706   0.184 -52.402  1.00  0.00           O  
ATOM   1702  CG  PHE A 107      39.762  -3.388 -52.895  1.00  0.00           C  
ATOM   1703  CD1 PHE A 107      38.865  -3.818 -51.904  1.00  0.00           C  
ATOM   1704  HD1 PHE A 107      39.055  -3.607 -50.862  1.00  0.00           H  
ATOM   1705  CD2 PHE A 107      39.499  -3.671 -54.249  1.00  0.00           C  
ATOM   1706  HD2 PHE A 107      40.184  -3.330 -55.011  1.00  0.00           H  
ATOM   1707  CE1 PHE A 107      37.716  -4.532 -52.273  1.00  0.00           C  
ATOM   1708  HE1 PHE A 107      37.034  -4.872 -51.507  1.00  0.00           H  
ATOM   1709  CE2 PHE A 107      38.345  -4.389 -54.612  1.00  0.00           C  
ATOM   1710  HE2 PHE A 107      38.144  -4.611 -55.650  1.00  0.00           H  
ATOM   1711  CZ  PHE A 107      37.448  -4.815 -53.621  1.00  0.00           C  
ATOM   1712  HZ  PHE A 107      36.557  -5.361 -53.894  1.00  0.00           H  
ATOM   1713  N   LEU A 108      42.581  -0.852 -50.416  1.00  0.00           N  
ATOM   1714  H   LEU A 108      42.023  -1.453 -49.826  1.00  0.00           H  
ATOM   1715  CA  LEU A 108      44.003  -0.758 -50.081  1.00  0.00           C  
ATOM   1716  HA  LEU A 108      44.478   0.003 -50.701  1.00  0.00           H  
ATOM   1717  C   LEU A 108      44.687  -2.094 -50.411  1.00  0.00           C  
ATOM   1718  CB  LEU A 108      44.156  -0.370 -48.597  1.00  0.00           C  
ATOM   1719  HB2 LEU A 108      43.565  -1.062 -47.996  1.00  0.00           H  
ATOM   1720  HB3 LEU A 108      45.198  -0.489 -48.299  1.00  0.00           H  
ATOM   1721  O   LEU A 108      44.027  -3.132 -50.524  1.00  0.00           O  
ATOM   1722  CG  LEU A 108      43.718   1.074 -48.277  1.00  0.00           C  
ATOM   1723  HG  LEU A 108      42.721   1.255 -48.679  1.00  0.00           H  
ATOM   1724  CD1 LEU A 108      43.673   1.284 -46.765  1.00  0.00           C  
ATOM   1725 HD11 LEU A 108      42.960   0.594 -46.314  1.00  0.00           H  
ATOM   1726 HD12 LEU A 108      44.655   1.112 -46.325  1.00  0.00           H  
ATOM   1727 HD13 LEU A 108      43.352   2.300 -46.536  1.00  0.00           H  
ATOM   1728  CD2 LEU A 108      44.687   2.105 -48.864  1.00  0.00           C  
ATOM   1729 HD21 LEU A 108      44.722   2.025 -49.951  1.00  0.00           H  
ATOM   1730 HD22 LEU A 108      45.686   1.950 -48.458  1.00  0.00           H  
ATOM   1731 HD23 LEU A 108      44.350   3.108 -48.602  1.00  0.00           H  
ATOM   1732  N   ARG A 109      46.018  -2.093 -50.550  1.00  0.00           N  
ATOM   1733  H   ARG A 109      46.506  -1.215 -50.447  1.00  0.00           H  
ATOM   1734  CA  ARG A 109      46.787  -3.345 -50.647  1.00  0.00           C  
ATOM   1735  HA  ARG A 109      46.407  -3.905 -51.502  1.00  0.00           H  
ATOM   1736  C   ARG A 109      46.555  -4.176 -49.372  1.00  0.00           C  
ATOM   1737  CB  ARG A 109      48.282  -3.071 -50.852  1.00  0.00           C  
ATOM   1738  HB2 ARG A 109      48.646  -2.410 -50.064  1.00  0.00           H  
ATOM   1739  HB3 ARG A 109      48.818  -4.017 -50.780  1.00  0.00           H  
ATOM   1740  O   ARG A 109      46.741  -3.637 -48.283  1.00  0.00           O  
ATOM   1741  CG  ARG A 109      48.566  -2.447 -52.224  1.00  0.00           C  
ATOM   1742  HG2 ARG A 109      48.113  -1.457 -52.280  1.00  0.00           H  
ATOM   1743  HG3 ARG A 109      48.137  -3.078 -53.002  1.00  0.00           H  
ATOM   1744  CD  ARG A 109      50.075  -2.332 -52.453  1.00  0.00           C  
ATOM   1745  HD2 ARG A 109      50.510  -3.329 -52.381  1.00  0.00           H  
ATOM   1746  HD3 ARG A 109      50.506  -1.703 -51.674  1.00  0.00           H  
ATOM   1747  NE  ARG A 109      50.367  -1.744 -53.774  1.00  0.00           N  
ATOM   1748  HE  ARG A 109      49.657  -1.138 -54.160  1.00  0.00           H  
ATOM   1749  NH1 ARG A 109      52.453  -2.662 -54.097  1.00  0.00           N  
ATOM   1750 HH11 ARG A 109      52.395  -3.106 -53.192  1.00  0.00           H  
ATOM   1751 HH12 ARG A 109      53.269  -2.789 -54.679  1.00  0.00           H  
ATOM   1752  NH2 ARG A 109      51.568  -1.341 -55.662  1.00  0.00           N  
ATOM   1753 HH21 ARG A 109      50.826  -0.749 -56.005  1.00  0.00           H  
ATOM   1754 HH22 ARG A 109      52.393  -1.479 -56.229  1.00  0.00           H  
ATOM   1755  CZ  ARG A 109      51.457  -1.920 -54.501  1.00  0.00           C  
ATOM   1756  N   PRO A 110      46.147  -5.454 -49.476  1.00  0.00           N  
ATOM   1757  CA  PRO A 110      45.717  -6.223 -48.315  1.00  0.00           C  
ATOM   1758  HA  PRO A 110      44.968  -5.660 -47.758  1.00  0.00           H  
ATOM   1759  C   PRO A 110      46.889  -6.547 -47.386  1.00  0.00           C  
ATOM   1760  CB  PRO A 110      45.073  -7.486 -48.886  1.00  0.00           C  
ATOM   1761  HB2 PRO A 110      45.171  -8.344 -48.220  1.00  0.00           H  
ATOM   1762  HB3 PRO A 110      44.023  -7.280 -49.094  1.00  0.00           H  
ATOM   1763  O   PRO A 110      47.918  -7.059 -47.824  1.00  0.00           O  
ATOM   1764  CG  PRO A 110      45.824  -7.688 -50.202  1.00  0.00           C  
ATOM   1765  HG2 PRO A 110      45.250  -8.289 -50.909  1.00  0.00           H  
ATOM   1766  HG3 PRO A 110      46.792  -8.152 -50.014  1.00  0.00           H  
ATOM   1767  CD  PRO A 110      46.020  -6.252 -50.688  1.00  0.00           C  
ATOM   1768  HD2 PRO A 110      45.143  -5.927 -51.247  1.00  0.00           H  
ATOM   1769  HD3 PRO A 110      46.914  -6.185 -51.307  1.00  0.00           H  
ATOM   1770  N   VAL A 111      46.698  -6.308 -46.090  1.00  0.00           N  
ATOM   1771  H   VAL A 111      45.833  -5.871 -45.803  1.00  0.00           H  
ATOM   1772  CA  VAL A 111      47.660  -6.626 -45.026  1.00  0.00           C  
ATOM   1773  HA  VAL A 111      48.432  -7.277 -45.436  1.00  0.00           H  
ATOM   1774  C   VAL A 111      46.975  -7.408 -43.904  1.00  0.00           C  
ATOM   1775  CB  VAL A 111      48.368  -5.361 -44.494  1.00  0.00           C  
ATOM   1776  HB  VAL A 111      48.994  -5.658 -43.652  1.00  0.00           H  
ATOM   1777  O   VAL A 111      45.765  -7.301 -43.704  1.00  0.00           O  
ATOM   1778  CG1 VAL A 111      49.290  -4.755 -45.559  1.00  0.00           C  
ATOM   1779 HG11 VAL A 111      48.703  -4.386 -46.400  1.00  0.00           H  
ATOM   1780 HG12 VAL A 111      49.992  -5.508 -45.918  1.00  0.00           H  
ATOM   1781 HG13 VAL A 111      49.850  -3.925 -45.130  1.00  0.00           H  
ATOM   1782  CG2 VAL A 111      47.399  -4.277 -44.006  1.00  0.00           C  
ATOM   1783 HG21 VAL A 111      47.960  -3.449 -43.573  1.00  0.00           H  
ATOM   1784 HG22 VAL A 111      46.732  -4.678 -43.243  1.00  0.00           H  
ATOM   1785 HG23 VAL A 111      46.802  -3.895 -44.834  1.00  0.00           H  
ATOM   1786  N   GLY A 112      47.732  -8.245 -43.188  1.00  0.00           N  
ATOM   1787  H   GLY A 112      48.715  -8.310 -43.410  1.00  0.00           H  
ATOM   1788  CA  GLY A 112      47.230  -9.018 -42.045  1.00  0.00           C  
ATOM   1789  HA2 GLY A 112      47.978  -9.755 -41.754  1.00  0.00           H  
ATOM   1790  HA3 GLY A 112      47.084  -8.340 -41.203  1.00  0.00           H  
ATOM   1791  C   GLY A 112      45.914  -9.765 -42.324  1.00  0.00           C  
ATOM   1792  O   GLY A 112      45.841 -10.625 -43.205  1.00  0.00           O  
ATOM   1793  N   ARG A 113      44.856  -9.418 -41.574  1.00  0.00           N  
ATOM   1794  H   ARG A 113      44.982  -8.650 -40.930  1.00  0.00           H  
ATOM   1795  CA  ARG A 113      43.525 -10.054 -41.643  1.00  0.00           C  
ATOM   1796  HA  ARG A 113      43.659 -11.127 -41.501  1.00  0.00           H  
ATOM   1797  C   ARG A 113      42.840  -9.890 -43.009  1.00  0.00           C  
ATOM   1798  CB  ARG A 113      42.659  -9.518 -40.481  1.00  0.00           C  
ATOM   1799  HB2 ARG A 113      43.276  -9.490 -39.583  1.00  0.00           H  
ATOM   1800  HB3 ARG A 113      42.354  -8.496 -40.707  1.00  0.00           H  
ATOM   1801  O   ARG A 113      42.035 -10.743 -43.380  1.00  0.00           O  
ATOM   1802  CG  ARG A 113      41.407 -10.362 -40.156  1.00  0.00           C  
ATOM   1803  HG2 ARG A 113      40.721 -10.346 -41.003  1.00  0.00           H  
ATOM   1804  HG3 ARG A 113      41.711 -11.391 -39.963  1.00  0.00           H  
ATOM   1805  CD  ARG A 113      40.691  -9.802 -38.908  1.00  0.00           C  
ATOM   1806  HD2 ARG A 113      40.365  -8.784 -39.124  1.00  0.00           H  
ATOM   1807  HD3 ARG A 113      41.409  -9.760 -38.089  1.00  0.00           H  
ATOM   1808  NE  ARG A 113      39.523 -10.610 -38.473  1.00  0.00           N  
ATOM   1809  HE  ARG A 113      39.386 -11.502 -38.927  1.00  0.00           H  
ATOM   1810  NH1 ARG A 113      38.840  -9.242 -36.747  1.00  0.00           N  
ATOM   1811 HH11 ARG A 113      39.599  -8.594 -36.899  1.00  0.00           H  
ATOM   1812 HH12 ARG A 113      38.310  -9.129 -35.895  1.00  0.00           H  
ATOM   1813  NH2 ARG A 113      37.717 -11.104 -37.136  1.00  0.00           N  
ATOM   1814 HH21 ARG A 113      37.084 -10.816 -36.404  1.00  0.00           H  
ATOM   1815 HH22 ARG A 113      37.563 -12.005 -37.566  1.00  0.00           H  
ATOM   1816  CZ  ARG A 113      38.704 -10.319 -37.463  1.00  0.00           C  
ATOM   1817  N   ASP A 114      43.177  -8.873 -43.804  1.00  0.00           N  
ATOM   1818  H   ASP A 114      43.855  -8.193 -43.491  1.00  0.00           H  
ATOM   1819  CA  ASP A 114      42.603  -8.721 -45.150  1.00  0.00           C  
ATOM   1820  HA  ASP A 114      41.526  -8.881 -45.087  1.00  0.00           H  
ATOM   1821  C   ASP A 114      43.125  -9.767 -46.133  1.00  0.00           C  
ATOM   1822  CB  ASP A 114      42.830  -7.307 -45.692  1.00  0.00           C  
ATOM   1823  HB2 ASP A 114      42.542  -7.280 -46.743  1.00  0.00           H  
ATOM   1824  HB3 ASP A 114      43.887  -7.051 -45.624  1.00  0.00           H  
ATOM   1825  O   ASP A 114      42.373 -10.244 -46.984  1.00  0.00           O  
ATOM   1826  CG  ASP A 114      41.979  -6.286 -44.942  1.00  0.00           C  
ATOM   1827  OD1 ASP A 114      40.808  -6.626 -44.635  1.00  0.00           O  
ATOM   1828  OD2 ASP A 114      42.500  -5.190 -44.684  1.00  0.00           O  
ATOM   1829  N   VAL A 115      44.372 -10.219 -45.973  1.00  0.00           N  
ATOM   1830  H   VAL A 115      44.931  -9.832 -45.227  1.00  0.00           H  
ATOM   1831  CA  VAL A 115      44.913 -11.336 -46.762  1.00  0.00           C  
ATOM   1832  HA  VAL A 115      44.799 -11.099 -47.820  1.00  0.00           H  
ATOM   1833  C   VAL A 115      44.104 -12.612 -46.482  1.00  0.00           C  
ATOM   1834  CB  VAL A 115      46.415 -11.548 -46.477  1.00  0.00           C  
ATOM   1835  HB  VAL A 115      46.537 -11.946 -45.469  1.00  0.00           H  
ATOM   1836  O   VAL A 115      43.719 -13.324 -47.409  1.00  0.00           O  
ATOM   1837  CG1 VAL A 115      47.017 -12.545 -47.471  1.00  0.00           C  
ATOM   1838 HG11 VAL A 115      48.056 -12.744 -47.209  1.00  0.00           H  
ATOM   1839 HG12 VAL A 115      46.976 -12.138 -48.481  1.00  0.00           H  
ATOM   1840 HG13 VAL A 115      46.461 -13.482 -47.444  1.00  0.00           H  
ATOM   1841  CG2 VAL A 115      47.226 -10.250 -46.596  1.00  0.00           C  
ATOM   1842 HG21 VAL A 115      48.283 -10.456 -46.427  1.00  0.00           H  
ATOM   1843 HG22 VAL A 115      46.902  -9.529 -45.845  1.00  0.00           H  
ATOM   1844 HG23 VAL A 115      47.105  -9.815 -47.588  1.00  0.00           H  
ATOM   1845  N   GLN A 116      43.742 -12.858 -45.216  1.00  0.00           N  
ATOM   1846  H   GLN A 116      44.067 -12.221 -44.503  1.00  0.00           H  
ATOM   1847  CA  GLN A 116      42.857 -13.961 -44.819  1.00  0.00           C  
ATOM   1848  HA  GLN A 116      43.283 -14.895 -45.187  1.00  0.00           H  
ATOM   1849  C   GLN A 116      41.446 -13.820 -45.423  1.00  0.00           C  
ATOM   1850  CB  GLN A 116      42.804 -14.028 -43.284  1.00  0.00           C  
ATOM   1851  HB2 GLN A 116      42.272 -13.153 -42.912  1.00  0.00           H  
ATOM   1852  HB3 GLN A 116      43.819 -14.005 -42.886  1.00  0.00           H  
ATOM   1853  O   GLN A 116      40.896 -14.800 -45.940  1.00  0.00           O  
ATOM   1854  CG  GLN A 116      42.104 -15.290 -42.753  1.00  0.00           C  
ATOM   1855  HG2 GLN A 116      42.714 -16.161 -42.990  1.00  0.00           H  
ATOM   1856  HG3 GLN A 116      41.133 -15.410 -43.235  1.00  0.00           H  
ATOM   1857  CD  GLN A 116      41.863 -15.242 -41.244  1.00  0.00           C  
ATOM   1858  NE2 GLN A 116      41.507 -16.348 -40.629  1.00  0.00           N  
ATOM   1859 HE21 GLN A 116      41.417 -16.282 -39.626  1.00  0.00           H  
ATOM   1860 HE22 GLN A 116      41.472 -17.232 -41.116  1.00  0.00           H  
ATOM   1861  OE1 GLN A 116      41.951 -14.215 -40.591  1.00  0.00           O  
ATOM   1862  N   ARG A 117      40.867 -12.607 -45.423  1.00  0.00           N  
ATOM   1863  H   ARG A 117      41.356 -11.851 -44.965  1.00  0.00           H  
ATOM   1864  CA  ARG A 117      39.576 -12.332 -46.084  1.00  0.00           C  
ATOM   1865  HA  ARG A 117      38.813 -12.977 -45.646  1.00  0.00           H  
ATOM   1866  C   ARG A 117      39.637 -12.687 -47.572  1.00  0.00           C  
ATOM   1867  CB  ARG A 117      39.142 -10.867 -45.888  1.00  0.00           C  
ATOM   1868  HB2 ARG A 117      38.301 -10.667 -46.551  1.00  0.00           H  
ATOM   1869  HB3 ARG A 117      39.957 -10.206 -46.182  1.00  0.00           H  
ATOM   1870  O   ARG A 117      38.767 -13.426 -48.034  1.00  0.00           O  
ATOM   1871  CG  ARG A 117      38.693 -10.526 -44.457  1.00  0.00           C  
ATOM   1872  HG2 ARG A 117      37.780 -11.074 -44.226  1.00  0.00           H  
ATOM   1873  HG3 ARG A 117      39.467 -10.803 -43.742  1.00  0.00           H  
ATOM   1874  CD  ARG A 117      38.430  -9.016 -44.355  1.00  0.00           C  
ATOM   1875  HD2 ARG A 117      37.728  -8.720 -45.134  1.00  0.00           H  
ATOM   1876  HD3 ARG A 117      39.373  -8.501 -44.539  1.00  0.00           H  
ATOM   1877  NE  ARG A 117      37.885  -8.611 -43.044  1.00  0.00           N  
ATOM   1878  HE  ARG A 117      37.311  -9.283 -42.556  1.00  0.00           H  
ATOM   1879  NH1 ARG A 117      38.636  -6.416 -43.049  1.00  0.00           N  
ATOM   1880 HH11 ARG A 117      38.676  -5.491 -42.646  1.00  0.00           H  
ATOM   1881 HH12 ARG A 117      39.316  -6.587 -43.776  1.00  0.00           H  
ATOM   1882  NH2 ARG A 117      37.306  -7.111 -41.427  1.00  0.00           N  
ATOM   1883 HH21 ARG A 117      37.380  -6.173 -41.061  1.00  0.00           H  
ATOM   1884 HH22 ARG A 117      36.744  -7.806 -40.956  1.00  0.00           H  
ATOM   1885  CZ  ARG A 117      37.952  -7.390 -42.525  1.00  0.00           C  
ATOM   1886  N   TRP A 118      40.684 -12.259 -48.286  1.00  0.00           N  
ATOM   1887  H   TRP A 118      41.342 -11.642 -47.832  1.00  0.00           H  
ATOM   1888  CA  TRP A 118      40.902 -12.580 -49.703  1.00  0.00           C  
ATOM   1889  HA  TRP A 118      39.994 -12.327 -50.250  1.00  0.00           H  
ATOM   1890  C   TRP A 118      41.166 -14.066 -49.971  1.00  0.00           C  
ATOM   1891  CB  TRP A 118      42.032 -11.717 -50.275  1.00  0.00           C  
ATOM   1892  HB2 TRP A 118      42.878 -11.715 -49.587  1.00  0.00           H  
ATOM   1893  HB3 TRP A 118      42.367 -12.163 -51.211  1.00  0.00           H  
ATOM   1894  O   TRP A 118      40.662 -14.596 -50.964  1.00  0.00           O  
ATOM   1895  CG  TRP A 118      41.632 -10.311 -50.586  1.00  0.00           C  
ATOM   1896  CD1 TRP A 118      42.081  -9.202 -49.960  1.00  0.00           C  
ATOM   1897  HD1 TRP A 118      42.789  -9.203 -49.144  1.00  0.00           H  
ATOM   1898  CD2 TRP A 118      40.675  -9.841 -51.586  1.00  0.00           C  
ATOM   1899  CE2 TRP A 118      40.608  -8.418 -51.511  1.00  0.00           C  
ATOM   1900  CE3 TRP A 118      39.839 -10.479 -52.529  1.00  0.00           C  
ATOM   1901  HE3 TRP A 118      39.851 -11.556 -52.600  1.00  0.00           H  
ATOM   1902  NE1 TRP A 118      41.484  -8.082 -50.503  1.00  0.00           N  
ATOM   1903  HE1 TRP A 118      41.644  -7.144 -50.166  1.00  0.00           H  
ATOM   1904  CH2 TRP A 118      38.936  -8.329 -53.254  1.00  0.00           C  
ATOM   1905  HH2 TRP A 118      38.264  -7.751 -53.870  1.00  0.00           H  
ATOM   1906  CZ2 TRP A 118      39.762  -7.665 -52.334  1.00  0.00           C  
ATOM   1907  HZ2 TRP A 118      39.730  -6.589 -52.246  1.00  0.00           H  
ATOM   1908  CZ3 TRP A 118      38.975  -9.732 -53.354  1.00  0.00           C  
ATOM   1909  HZ3 TRP A 118      38.325 -10.238 -54.052  1.00  0.00           H  
ATOM   1910  N   TYR A 119      41.868 -14.785 -49.089  1.00  0.00           N  
ATOM   1911  H   TYR A 119      42.344 -14.314 -48.334  1.00  0.00           H  
ATOM   1912  CA  TYR A 119      41.989 -16.242 -49.215  1.00  0.00           C  
ATOM   1913  HA  TYR A 119      42.442 -16.456 -50.183  1.00  0.00           H  
ATOM   1914  C   TYR A 119      40.617 -16.927 -49.222  1.00  0.00           C  
ATOM   1915  CB  TYR A 119      42.894 -16.829 -48.120  1.00  0.00           C  
ATOM   1916  HB2 TYR A 119      42.691 -16.333 -47.171  1.00  0.00           H  
ATOM   1917  HB3 TYR A 119      42.649 -17.883 -47.993  1.00  0.00           H  
ATOM   1918  O   TYR A 119      40.392 -17.787 -50.078  1.00  0.00           O  
ATOM   1919  CG  TYR A 119      44.376 -16.761 -48.437  1.00  0.00           C  
ATOM   1920  CD1 TYR A 119      44.865 -17.354 -49.620  1.00  0.00           C  
ATOM   1921  HD1 TYR A 119      44.191 -17.864 -50.292  1.00  0.00           H  
ATOM   1922  CD2 TYR A 119      45.274 -16.153 -47.539  1.00  0.00           C  
ATOM   1923  HD2 TYR A 119      44.911 -15.713 -46.621  1.00  0.00           H  
ATOM   1924  CE1 TYR A 119      46.236 -17.293 -49.926  1.00  0.00           C  
ATOM   1925  HE1 TYR A 119      46.628 -17.736 -50.831  1.00  0.00           H  
ATOM   1926  CE2 TYR A 119      46.652 -16.115 -47.831  1.00  0.00           C  
ATOM   1927  HE2 TYR A 119      47.341 -15.656 -47.137  1.00  0.00           H  
ATOM   1928  OH  TYR A 119      48.449 -16.609 -49.352  1.00  0.00           O  
ATOM   1929  HH  TYR A 119      48.974 -16.177 -48.674  1.00  0.00           H  
ATOM   1930  CZ  TYR A 119      47.131 -16.667 -49.037  1.00  0.00           C  
ATOM   1931  N   SER A 120      39.697 -16.475 -48.357  1.00  0.00           N  
ATOM   1932  H   SER A 120      39.998 -15.764 -47.706  1.00  0.00           H  
ATOM   1933  CA  SER A 120      38.310 -16.962 -48.246  1.00  0.00           C  
ATOM   1934  HA  SER A 120      38.317 -18.017 -48.517  1.00  0.00           H  
ATOM   1935  C   SER A 120      37.294 -16.289 -49.190  1.00  0.00           C  
ATOM   1936  CB  SER A 120      37.845 -16.880 -46.785  1.00  0.00           C  
ATOM   1937  HB2 SER A 120      38.672 -17.139 -46.124  1.00  0.00           H  
ATOM   1938  HB3 SER A 120      37.051 -17.611 -46.636  1.00  0.00           H  
ATOM   1939  O   SER A 120      36.085 -16.495 -49.042  1.00  0.00           O  
ATOM   1940  OG  SER A 120      37.345 -15.595 -46.443  1.00  0.00           O  
ATOM   1941  HG  SER A 120      37.945 -14.935 -46.797  1.00  0.00           H  
ATOM   1942  N   ALA A 121      37.752 -15.455 -50.128  1.00  0.00           N  
ATOM   1943  H   ALA A 121      38.748 -15.298 -50.198  1.00  0.00           H  
ATOM   1944  CA  ALA A 121      36.887 -14.798 -51.105  1.00  0.00           C  
ATOM   1945  HA  ALA A 121      36.022 -14.415 -50.564  1.00  0.00           H  
ATOM   1946  C   ALA A 121      36.406 -15.787 -52.189  1.00  0.00           C  
ATOM   1947  CB  ALA A 121      37.627 -13.602 -51.709  1.00  0.00           C  
ATOM   1948  HB1 ALA A 121      37.983 -12.958 -50.904  1.00  0.00           H  
ATOM   1949  HB2 ALA A 121      36.956 -13.034 -52.353  1.00  0.00           H  
ATOM   1950  HB3 ALA A 121      38.480 -13.943 -52.296  1.00  0.00           H  
ATOM   1951  O   ALA A 121      37.126 -16.746 -52.494  1.00  0.00           O  
ATOM   1952  N   PRO A 122      35.231 -15.559 -52.809  1.00  0.00           N  
ATOM   1953  CA  PRO A 122      34.703 -16.429 -53.854  1.00  0.00           C  
ATOM   1954  HA  PRO A 122      34.458 -17.389 -53.398  1.00  0.00           H  
ATOM   1955  C   PRO A 122      35.702 -16.648 -54.998  1.00  0.00           C  
ATOM   1956  CB  PRO A 122      33.408 -15.769 -54.343  1.00  0.00           C  
ATOM   1957  HB2 PRO A 122      32.657 -16.508 -54.621  1.00  0.00           H  
ATOM   1958  HB3 PRO A 122      33.617 -15.108 -55.184  1.00  0.00           H  
ATOM   1959  O   PRO A 122      36.295 -15.713 -55.534  1.00  0.00           O  
ATOM   1960  CG  PRO A 122      32.959 -14.932 -53.146  1.00  0.00           C  
ATOM   1961  HG2 PRO A 122      32.422 -15.561 -52.436  1.00  0.00           H  
ATOM   1962  HG3 PRO A 122      32.347 -14.082 -53.449  1.00  0.00           H  
ATOM   1963  CD  PRO A 122      34.286 -14.486 -52.538  1.00  0.00           C  
ATOM   1964  HD2 PRO A 122      34.158 -14.312 -51.470  1.00  0.00           H  
ATOM   1965  HD3 PRO A 122      34.627 -13.577 -53.033  1.00  0.00           H  
ATOM   1966  N   THR A 123      35.866 -17.905 -55.407  1.00  0.00           N  
ATOM   1967  H   THR A 123      35.387 -18.645 -54.914  1.00  0.00           H  
ATOM   1968  CA  THR A 123      36.777 -18.313 -56.492  1.00  0.00           C  
ATOM   1969  HA  THR A 123      37.643 -17.651 -56.483  1.00  0.00           H  
ATOM   1970  C   THR A 123      36.158 -18.182 -57.890  1.00  0.00           C  
ATOM   1971  CB  THR A 123      37.283 -19.744 -56.255  1.00  0.00           C  
ATOM   1972  HB  THR A 123      37.866 -20.079 -57.113  1.00  0.00           H  
ATOM   1973  O   THR A 123      36.797 -18.529 -58.882  1.00  0.00           O  
ATOM   1974  CG2 THR A 123      38.162 -19.837 -55.006  1.00  0.00           C  
ATOM   1975 HG21 THR A 123      39.025 -19.181 -55.116  1.00  0.00           H  
ATOM   1976 HG22 THR A 123      37.602 -19.537 -54.120  1.00  0.00           H  
ATOM   1977 HG23 THR A 123      38.512 -20.861 -54.876  1.00  0.00           H  
ATOM   1978  OG1 THR A 123      36.185 -20.608 -56.065  1.00  0.00           O  
ATOM   1979  HG1 THR A 123      36.530 -21.466 -55.805  1.00  0.00           H  
ATOM   1980  N   ARG A 124      34.929 -17.657 -57.980  1.00  0.00           N  
ATOM   1981  H   ARG A 124      34.533 -17.301 -57.121  1.00  0.00           H  
ATOM   1982  CA  ARG A 124      34.159 -17.395 -59.208  1.00  0.00           C  
ATOM   1983  HA  ARG A 124      34.824 -17.456 -60.070  1.00  0.00           H  
ATOM   1984  C   ARG A 124      33.577 -15.974 -59.178  1.00  0.00           C  
ATOM   1985  CB  ARG A 124      33.037 -18.443 -59.356  1.00  0.00           C  
ATOM   1986  HB2 ARG A 124      32.371 -18.370 -58.496  1.00  0.00           H  
ATOM   1987  HB3 ARG A 124      32.458 -18.209 -60.250  1.00  0.00           H  
ATOM   1988  O   ARG A 124      33.467 -15.385 -58.103  1.00  0.00           O  
ATOM   1989  CG  ARG A 124      33.544 -19.892 -59.474  1.00  0.00           C  
ATOM   1990  HG2 ARG A 124      34.227 -19.967 -60.319  1.00  0.00           H  
ATOM   1991  HG3 ARG A 124      34.073 -20.173 -58.563  1.00  0.00           H  
ATOM   1992  CD  ARG A 124      32.366 -20.856 -59.681  1.00  0.00           C  
ATOM   1993  HD2 ARG A 124      31.682 -20.759 -58.838  1.00  0.00           H  
ATOM   1994  HD3 ARG A 124      31.838 -20.573 -60.593  1.00  0.00           H  
ATOM   1995  NE  ARG A 124      32.812 -22.259 -59.791  1.00  0.00           N  
ATOM   1996  HE  ARG A 124      33.806 -22.428 -59.728  1.00  0.00           H  
ATOM   1997  NH1 ARG A 124      30.739 -23.225 -60.063  1.00  0.00           N  
ATOM   1998 HH11 ARG A 124      30.302 -22.316 -60.008  1.00  0.00           H  
ATOM   1999 HH12 ARG A 124      30.169 -24.047 -60.205  1.00  0.00           H  
ATOM   2000  NH2 ARG A 124      32.556 -24.512 -60.055  1.00  0.00           N  
ATOM   2001 HH21 ARG A 124      33.555 -24.648 -60.001  1.00  0.00           H  
ATOM   2002 HH22 ARG A 124      31.957 -25.313 -60.196  1.00  0.00           H  
ATOM   2003  CZ  ARG A 124      32.037 -23.319 -59.968  1.00  0.00           C  
ATOM   2004  N   GLY A 125      33.169 -15.456 -60.338  1.00  0.00           N  
ATOM   2005  H   GLY A 125      33.301 -16.002 -61.178  1.00  0.00           H  
ATOM   2006  CA  GLY A 125      32.614 -14.101 -60.490  1.00  0.00           C  
ATOM   2007  HA2 GLY A 125      32.127 -14.022 -61.461  1.00  0.00           H  
ATOM   2008  HA3 GLY A 125      31.858 -13.933 -59.722  1.00  0.00           H  
ATOM   2009  C   GLY A 125      33.665 -12.981 -60.383  1.00  0.00           C  
ATOM   2010  O   GLY A 125      34.859 -13.279 -60.271  1.00  0.00           O  
ATOM   2011  N   PRO A 126      33.252 -11.698 -60.409  1.00  0.00           N  
ATOM   2012  CA  PRO A 126      34.157 -10.545 -60.310  1.00  0.00           C  
ATOM   2013  HA  PRO A 126      34.772 -10.511 -61.209  1.00  0.00           H  
ATOM   2014  C   PRO A 126      35.090 -10.567 -59.084  1.00  0.00           C  
ATOM   2015  CB  PRO A 126      33.238  -9.317 -60.297  1.00  0.00           C  
ATOM   2016  HB2 PRO A 126      32.938  -9.078 -59.277  1.00  0.00           H  
ATOM   2017  HB3 PRO A 126      33.712  -8.454 -60.764  1.00  0.00           H  
ATOM   2018  O   PRO A 126      36.243 -10.135 -59.172  1.00  0.00           O  
ATOM   2019  CG  PRO A 126      32.011  -9.781 -61.080  1.00  0.00           C  
ATOM   2020  HG2 PRO A 126      32.210  -9.710 -62.149  1.00  0.00           H  
ATOM   2021  HG3 PRO A 126      31.120  -9.212 -60.814  1.00  0.00           H  
ATOM   2022  CD  PRO A 126      31.889 -11.248 -60.674  1.00  0.00           C  
ATOM   2023  HD2 PRO A 126      31.424 -11.815 -61.481  1.00  0.00           H  
ATOM   2024  HD3 PRO A 126      31.287 -11.325 -59.769  1.00  0.00           H  
ATOM   2025  N   ALA A 127      34.651 -11.159 -57.966  1.00  0.00           N  
ATOM   2026  H   ALA A 127      33.693 -11.476 -57.929  1.00  0.00           H  
ATOM   2027  CA  ALA A 127      35.483 -11.369 -56.778  1.00  0.00           C  
ATOM   2028  HA  ALA A 127      35.768 -10.399 -56.372  1.00  0.00           H  
ATOM   2029  C   ALA A 127      36.774 -12.154 -57.078  1.00  0.00           C  
ATOM   2030  CB  ALA A 127      34.650 -12.116 -55.732  1.00  0.00           C  
ATOM   2031  HB1 ALA A 127      33.720 -11.584 -55.535  1.00  0.00           H  
ATOM   2032  HB2 ALA A 127      35.217 -12.194 -54.804  1.00  0.00           H  
ATOM   2033  HB3 ALA A 127      34.412 -13.116 -56.096  1.00  0.00           H  
ATOM   2034  O   ALA A 127      37.817 -11.875 -56.486  1.00  0.00           O  
ATOM   2035  N   ALA A 128      36.741 -13.098 -58.026  1.00  0.00           N  
ATOM   2036  H   ALA A 128      35.874 -13.247 -58.524  1.00  0.00           H  
ATOM   2037  CA  ALA A 128      37.895 -13.915 -58.391  1.00  0.00           C  
ATOM   2038  HA  ALA A 128      38.325 -14.321 -57.476  1.00  0.00           H  
ATOM   2039  C   ALA A 128      38.991 -13.112 -59.114  1.00  0.00           C  
ATOM   2040  CB  ALA A 128      37.411 -15.084 -59.252  1.00  0.00           C  
ATOM   2041  HB1 ALA A 128      38.225 -15.793 -59.406  1.00  0.00           H  
ATOM   2042  HB2 ALA A 128      36.589 -15.587 -58.742  1.00  0.00           H  
ATOM   2043  HB3 ALA A 128      37.062 -14.721 -60.218  1.00  0.00           H  
ATOM   2044  O   ALA A 128      40.176 -13.408 -58.938  1.00  0.00           O  
ATOM   2045  N   ASN A 129      38.617 -12.090 -59.895  1.00  0.00           N  
ATOM   2046  H   ASN A 129      37.632 -11.877 -59.964  1.00  0.00           H  
ATOM   2047  CA  ASN A 129      39.566 -11.170 -60.530  1.00  0.00           C  
ATOM   2048  HA  ASN A 129      40.330 -11.741 -61.057  1.00  0.00           H  
ATOM   2049  C   ASN A 129      40.283 -10.347 -59.453  1.00  0.00           C  
ATOM   2050  CB  ASN A 129      38.840 -10.263 -61.545  1.00  0.00           C  
ATOM   2051  HB2 ASN A 129      37.997  -9.762 -61.068  1.00  0.00           H  
ATOM   2052  HB3 ASN A 129      39.529  -9.484 -61.871  1.00  0.00           H  
ATOM   2053  O   ASN A 129      41.509 -10.412 -59.340  1.00  0.00           O  
ATOM   2054  CG  ASN A 129      38.336 -10.974 -62.789  1.00  0.00           C  
ATOM   2055  ND2 ASN A 129      37.667 -10.261 -63.664  1.00  0.00           N  
ATOM   2056 HD21 ASN A 129      37.353 -10.707 -64.514  1.00  0.00           H  
ATOM   2057 HD22 ASN A 129      37.549  -9.265 -63.546  1.00  0.00           H  
ATOM   2058  OD1 ASN A 129      38.554 -12.161 -63.000  1.00  0.00           O  
ATOM   2059  N   CYS A 130      39.499  -9.693 -58.588  1.00  0.00           N  
ATOM   2060  H   CYS A 130      38.503  -9.690 -58.756  1.00  0.00           H  
ATOM   2061  CA  CYS A 130      40.001  -8.906 -57.464  1.00  0.00           C  
ATOM   2062  HA  CYS A 130      40.581  -8.068 -57.851  1.00  0.00           H  
ATOM   2063  C   CYS A 130      40.926  -9.744 -56.564  1.00  0.00           C  
ATOM   2064  CB  CYS A 130      38.816  -8.344 -56.665  1.00  0.00           C  
ATOM   2065  HB2 CYS A 130      39.212  -7.673 -55.903  1.00  0.00           H  
ATOM   2066  HB3 CYS A 130      38.273  -9.154 -56.177  1.00  0.00           H  
ATOM   2067  O   CYS A 130      42.047  -9.333 -56.279  1.00  0.00           O  
ATOM   2068  SG  CYS A 130      37.662  -7.398 -57.701  1.00  0.00           S  
ATOM   2069  HG  CYS A 130      37.141  -8.396 -58.420  1.00  0.00           H  
ATOM   2070  N   ARG A 131      40.510 -10.970 -56.208  1.00  0.00           N  
ATOM   2071  H   ARG A 131      39.564 -11.220 -56.459  1.00  0.00           H  
ATOM   2072  CA  ARG A 131      41.282 -11.932 -55.402  1.00  0.00           C  
ATOM   2073  HA  ARG A 131      41.497 -11.479 -54.435  1.00  0.00           H  
ATOM   2074  C   ARG A 131      42.632 -12.283 -56.024  1.00  0.00           C  
ATOM   2075  CB  ARG A 131      40.426 -13.196 -55.198  1.00  0.00           C  
ATOM   2076  HB2 ARG A 131      39.496 -12.915 -54.706  1.00  0.00           H  
ATOM   2077  HB3 ARG A 131      40.182 -13.619 -56.172  1.00  0.00           H  
ATOM   2078  O   ARG A 131      43.623 -12.365 -55.301  1.00  0.00           O  
ATOM   2079  CG  ARG A 131      41.116 -14.275 -54.351  1.00  0.00           C  
ATOM   2080  HG2 ARG A 131      42.067 -14.557 -54.803  1.00  0.00           H  
ATOM   2081  HG3 ARG A 131      41.305 -13.873 -53.355  1.00  0.00           H  
ATOM   2082  CD  ARG A 131      40.238 -15.529 -54.257  1.00  0.00           C  
ATOM   2083  HD2 ARG A 131      39.245 -15.243 -53.909  1.00  0.00           H  
ATOM   2084  HD3 ARG A 131      40.118 -15.969 -55.246  1.00  0.00           H  
ATOM   2085  NE  ARG A 131      40.795 -16.514 -53.313  1.00  0.00           N  
ATOM   2086  HE  ARG A 131      40.466 -16.429 -52.362  1.00  0.00           H  
ATOM   2087  NH1 ARG A 131      42.213 -17.645 -54.725  1.00  0.00           N  
ATOM   2088 HH11 ARG A 131      41.988 -16.977 -55.448  1.00  0.00           H  
ATOM   2089 HH12 ARG A 131      42.872 -18.397 -54.871  1.00  0.00           H  
ATOM   2090  NH2 ARG A 131      41.954 -18.323 -52.605  1.00  0.00           N  
ATOM   2091 HH21 ARG A 131      42.591 -19.092 -52.753  1.00  0.00           H  
ATOM   2092 HH22 ARG A 131      41.449 -18.254 -51.733  1.00  0.00           H  
ATOM   2093  CZ  ARG A 131      41.654 -17.485 -53.555  1.00  0.00           C  
ATOM   2094  N   ARG A 132      42.686 -12.527 -57.342  1.00  0.00           N  
ATOM   2095  H   ARG A 132      41.841 -12.408 -57.882  1.00  0.00           H  
ATOM   2096  CA  ARG A 132      43.947 -12.851 -58.031  1.00  0.00           C  
ATOM   2097  HA  ARG A 132      44.467 -13.628 -57.471  1.00  0.00           H  
ATOM   2098  C   ARG A 132      44.905 -11.666 -58.029  1.00  0.00           C  
ATOM   2099  CB  ARG A 132      43.706 -13.341 -59.467  1.00  0.00           C  
ATOM   2100  HB2 ARG A 132      44.649 -13.285 -60.011  1.00  0.00           H  
ATOM   2101  HB3 ARG A 132      42.989 -12.685 -59.960  1.00  0.00           H  
ATOM   2102  O   ARG A 132      46.084 -11.888 -57.772  1.00  0.00           O  
ATOM   2103  CG  ARG A 132      43.216 -14.797 -59.513  1.00  0.00           C  
ATOM   2104  HG2 ARG A 132      43.881 -15.414 -58.909  1.00  0.00           H  
ATOM   2105  HG3 ARG A 132      42.213 -14.867 -59.091  1.00  0.00           H  
ATOM   2106  CD  ARG A 132      43.213 -15.363 -60.942  1.00  0.00           C  
ATOM   2107  HD2 ARG A 132      44.237 -15.370 -61.314  1.00  0.00           H  
ATOM   2108  HD3 ARG A 132      42.869 -16.397 -60.913  1.00  0.00           H  
ATOM   2109  NE  ARG A 132      42.384 -14.567 -61.868  1.00  0.00           N  
ATOM   2110  HE  ARG A 132      42.780 -13.693 -62.185  1.00  0.00           H  
ATOM   2111  NH1 ARG A 132      40.506 -15.908 -62.006  1.00  0.00           N  
ATOM   2112 HH11 ARG A 132      39.605 -16.066 -62.435  1.00  0.00           H  
ATOM   2113 HH12 ARG A 132      40.920 -16.590 -61.387  1.00  0.00           H  
ATOM   2114  NH2 ARG A 132      40.604 -13.989 -63.129  1.00  0.00           N  
ATOM   2115 HH21 ARG A 132      39.605 -13.987 -63.276  1.00  0.00           H  
ATOM   2116 HH22 ARG A 132      41.073 -13.143 -63.419  1.00  0.00           H  
ATOM   2117  CZ  ARG A 132      41.172 -14.832 -62.322  1.00  0.00           C  
ATOM   2118  N   SER A 133      44.418 -10.448 -58.264  1.00  0.00           N  
ATOM   2119  H   SER A 133      43.448 -10.337 -58.523  1.00  0.00           H  
ATOM   2120  CA  SER A 133      45.260  -9.251 -58.172  1.00  0.00           C  
ATOM   2121  HA  SER A 133      46.156  -9.417 -58.770  1.00  0.00           H  
ATOM   2122  C   SER A 133      45.732  -9.000 -56.736  1.00  0.00           C  
ATOM   2123  CB  SER A 133      44.545  -8.023 -58.734  1.00  0.00           C  
ATOM   2124  HB2 SER A 133      43.625  -7.868 -58.170  1.00  0.00           H  
ATOM   2125  HB3 SER A 133      45.196  -7.158 -58.609  1.00  0.00           H  
ATOM   2126  O   SER A 133      46.932  -8.875 -56.506  1.00  0.00           O  
ATOM   2127  OG  SER A 133      44.236  -8.153 -60.110  1.00  0.00           O  
ATOM   2128  HG  SER A 133      44.862  -7.622 -60.607  1.00  0.00           H  
ATOM   2129  N   ALA A 134      44.817  -9.052 -55.763  1.00  0.00           N  
ATOM   2130  H   ALA A 134      43.850  -9.178 -56.027  1.00  0.00           H  
ATOM   2131  CA  ALA A 134      45.080  -8.805 -54.346  1.00  0.00           C  
ATOM   2132  HA  ALA A 134      45.456  -7.788 -54.233  1.00  0.00           H  
ATOM   2133  C   ALA A 134      46.132  -9.758 -53.750  1.00  0.00           C  
ATOM   2134  CB  ALA A 134      43.740  -8.916 -53.599  1.00  0.00           C  
ATOM   2135  HB1 ALA A 134      43.333  -9.923 -53.695  1.00  0.00           H  
ATOM   2136  HB2 ALA A 134      43.020  -8.206 -54.006  1.00  0.00           H  
ATOM   2137  HB3 ALA A 134      43.876  -8.692 -52.541  1.00  0.00           H  
ATOM   2138  O   ALA A 134      47.108  -9.304 -53.160  1.00  0.00           O  
ATOM   2139  N   LEU A 135      45.967 -11.077 -53.927  1.00  0.00           N  
ATOM   2140  H   LEU A 135      45.147 -11.392 -54.426  1.00  0.00           H  
ATOM   2141  CA  LEU A 135      46.861 -12.085 -53.333  1.00  0.00           C  
ATOM   2142  HA  LEU A 135      47.111 -11.776 -52.319  1.00  0.00           H  
ATOM   2143  C   LEU A 135      48.207 -12.238 -54.060  1.00  0.00           C  
ATOM   2144  CB  LEU A 135      46.146 -13.449 -53.275  1.00  0.00           C  
ATOM   2145  HB2 LEU A 135      45.815 -13.705 -54.281  1.00  0.00           H  
ATOM   2146  HB3 LEU A 135      46.870 -14.203 -52.966  1.00  0.00           H  
ATOM   2147  O   LEU A 135      49.128 -12.821 -53.497  1.00  0.00           O  
ATOM   2148  CG  LEU A 135      44.947 -13.531 -52.313  1.00  0.00           C  
ATOM   2149  HG  LEU A 135      44.210 -12.774 -52.582  1.00  0.00           H  
ATOM   2150  CD1 LEU A 135      44.294 -14.909 -52.446  1.00  0.00           C  
ATOM   2151 HD11 LEU A 135      44.997 -15.679 -52.127  1.00  0.00           H  
ATOM   2152 HD12 LEU A 135      44.010 -15.079 -53.485  1.00  0.00           H  
ATOM   2153 HD13 LEU A 135      43.404 -14.948 -51.818  1.00  0.00           H  
ATOM   2154  CD2 LEU A 135      45.351 -13.341 -50.850  1.00  0.00           C  
ATOM   2155 HD21 LEU A 135      44.503 -13.531 -50.193  1.00  0.00           H  
ATOM   2156 HD22 LEU A 135      46.156 -14.027 -50.587  1.00  0.00           H  
ATOM   2157 HD23 LEU A 135      45.687 -12.316 -50.686  1.00  0.00           H  
ATOM   2158  N   ARG A 136      48.327 -11.765 -55.309  1.00  0.00           N  
ATOM   2159  H   ARG A 136      47.527 -11.303 -55.716  1.00  0.00           H  
ATOM   2160  CA  ARG A 136      49.573 -11.842 -56.099  1.00  0.00           C  
ATOM   2161  HA  ARG A 136      50.293 -12.472 -55.577  1.00  0.00           H  
ATOM   2162  C   ARG A 136      50.291 -10.498 -56.250  1.00  0.00           C  
ATOM   2163  CB  ARG A 136      49.303 -12.472 -57.475  1.00  0.00           C  
ATOM   2164  HB2 ARG A 136      48.584 -11.853 -58.012  1.00  0.00           H  
ATOM   2165  HB3 ARG A 136      50.233 -12.472 -58.044  1.00  0.00           H  
ATOM   2166  O   ARG A 136      51.339 -10.457 -56.884  1.00  0.00           O  
ATOM   2167  CG  ARG A 136      48.795 -13.918 -57.407  1.00  0.00           C  
ATOM   2168  HG2 ARG A 136      47.845 -13.958 -56.874  1.00  0.00           H  
ATOM   2169  HG3 ARG A 136      49.529 -14.527 -56.880  1.00  0.00           H  
ATOM   2170  CD  ARG A 136      48.607 -14.455 -58.831  1.00  0.00           C  
ATOM   2171  HD2 ARG A 136      47.806 -13.893 -59.312  1.00  0.00           H  
ATOM   2172  HD3 ARG A 136      49.531 -14.290 -59.384  1.00  0.00           H  
ATOM   2173  NE  ARG A 136      48.287 -15.897 -58.837  1.00  0.00           N  
ATOM   2174  HE  ARG A 136      48.194 -16.336 -57.932  1.00  0.00           H  
ATOM   2175  NH1 ARG A 136      48.422 -16.220 -61.109  1.00  0.00           N  
ATOM   2176 HH11 ARG A 136      48.471 -16.841 -61.904  1.00  0.00           H  
ATOM   2177 HH12 ARG A 136      48.666 -15.246 -61.222  1.00  0.00           H  
ATOM   2178  NH2 ARG A 136      48.027 -17.960 -59.775  1.00  0.00           N  
ATOM   2179 HH21 ARG A 136      48.073 -18.559 -60.587  1.00  0.00           H  
ATOM   2180 HH22 ARG A 136      48.000 -18.379 -58.856  1.00  0.00           H  
ATOM   2181  CZ  ARG A 136      48.244 -16.681 -59.902  1.00  0.00           C  
ATOM   2182  N   GLY A 137      49.724  -9.405 -55.733  1.00  0.00           N  
ATOM   2183  H   GLY A 137      48.849  -9.502 -55.238  1.00  0.00           H  
ATOM   2184  CA  GLY A 137      50.244  -8.050 -55.943  1.00  0.00           C  
ATOM   2185  HA2 GLY A 137      51.278  -8.005 -55.600  1.00  0.00           H  
ATOM   2186  HA3 GLY A 137      49.649  -7.355 -55.351  1.00  0.00           H  
ATOM   2187  C   GLY A 137      50.204  -7.577 -57.403  1.00  0.00           C  
ATOM   2188  O   GLY A 137      50.954  -6.674 -57.765  1.00  0.00           O  
ATOM   2189  N   LEU A 138      49.361  -8.184 -58.247  1.00  0.00           N  
ATOM   2190  H   LEU A 138      48.675  -8.803 -57.839  1.00  0.00           H  
ATOM   2191  CA  LEU A 138      49.201  -7.781 -59.649  1.00  0.00           C  
ATOM   2192  HA  LEU A 138      50.186  -7.526 -60.041  1.00  0.00           H  
ATOM   2193  C   LEU A 138      48.313  -6.527 -59.744  1.00  0.00           C  
ATOM   2194  CB  LEU A 138      48.615  -8.934 -60.491  1.00  0.00           C  
ATOM   2195  HB2 LEU A 138      48.455  -8.588 -61.512  1.00  0.00           H  
ATOM   2196  HB3 LEU A 138      47.630  -9.181 -60.094  1.00  0.00           H  
ATOM   2197  O   LEU A 138      47.449  -6.333 -58.884  1.00  0.00           O  
ATOM   2198  CG  LEU A 138      49.460 -10.217 -60.541  1.00  0.00           C  
ATOM   2199  HG  LEU A 138      49.741 -10.513 -59.530  1.00  0.00           H  
ATOM   2200  CD1 LEU A 138      48.639 -11.353 -61.160  1.00  0.00           C  
ATOM   2201 HD11 LEU A 138      47.752 -11.532 -60.553  1.00  0.00           H  
ATOM   2202 HD12 LEU A 138      49.246 -12.257 -61.198  1.00  0.00           H  
ATOM   2203 HD13 LEU A 138      48.338 -11.077 -62.171  1.00  0.00           H  
ATOM   2204  CD2 LEU A 138      50.731 -10.030 -61.367  1.00  0.00           C  
ATOM   2205 HD21 LEU A 138      51.364  -9.274 -60.904  1.00  0.00           H  
ATOM   2206 HD22 LEU A 138      50.484  -9.719 -62.382  1.00  0.00           H  
ATOM   2207 HD23 LEU A 138      51.294 -10.963 -61.401  1.00  0.00           H  
ATOM   2208  N   PRO A 139      48.457  -5.701 -60.798  1.00  0.00           N  
ATOM   2209  CA  PRO A 139      47.530  -4.601 -61.049  1.00  0.00           C  
ATOM   2210  HA  PRO A 139      47.566  -3.918 -60.200  1.00  0.00           H  
ATOM   2211  C   PRO A 139      46.074  -5.089 -61.241  1.00  0.00           C  
ATOM   2212  CB  PRO A 139      48.077  -3.881 -62.290  1.00  0.00           C  
ATOM   2213  HB2 PRO A 139      48.755  -3.086 -61.978  1.00  0.00           H  
ATOM   2214  HB3 PRO A 139      47.285  -3.474 -62.919  1.00  0.00           H  
ATOM   2215  O   PRO A 139      45.832  -6.285 -61.473  1.00  0.00           O  
ATOM   2216  CG  PRO A 139      48.869  -4.966 -63.017  1.00  0.00           C  
ATOM   2217  HG2 PRO A 139      48.190  -5.583 -63.606  1.00  0.00           H  
ATOM   2218  HG3 PRO A 139      49.653  -4.546 -63.647  1.00  0.00           H  
ATOM   2219  CD  PRO A 139      49.443  -5.789 -61.867  1.00  0.00           C  
ATOM   2220  HD2 PRO A 139      49.612  -6.814 -62.196  1.00  0.00           H  
ATOM   2221  HD3 PRO A 139      50.380  -5.346 -61.528  1.00  0.00           H  
ATOM   2222  N   PRO A 140      45.081  -4.186 -61.137  1.00  0.00           N  
ATOM   2223  CA  PRO A 140      43.703  -4.477 -61.524  1.00  0.00           C  
ATOM   2224  HA  PRO A 140      43.325  -5.274 -60.883  1.00  0.00           H  
ATOM   2225  C   PRO A 140      43.609  -4.905 -62.993  1.00  0.00           C  
ATOM   2226  CB  PRO A 140      42.907  -3.192 -61.268  1.00  0.00           C  
ATOM   2227  HB2 PRO A 140      42.832  -2.605 -62.184  1.00  0.00           H  
ATOM   2228  HB3 PRO A 140      41.911  -3.404 -60.878  1.00  0.00           H  
ATOM   2229  O   PRO A 140      44.329  -4.375 -63.838  1.00  0.00           O  
ATOM   2230  CG  PRO A 140      43.763  -2.431 -60.259  1.00  0.00           C  
ATOM   2231  HG2 PRO A 140      43.552  -2.792 -59.253  1.00  0.00           H  
ATOM   2232  HG3 PRO A 140      43.606  -1.354 -60.331  1.00  0.00           H  
ATOM   2233  CD  PRO A 140      45.184  -2.816 -60.659  1.00  0.00           C  
ATOM   2234  HD2 PRO A 140      45.527  -2.173 -61.469  1.00  0.00           H  
ATOM   2235  HD3 PRO A 140      45.843  -2.729 -59.796  1.00  0.00           H  
ATOM   2236  N   VAL A 141      42.724  -5.858 -63.306  1.00  0.00           N  
ATOM   2237  H   VAL A 141      42.156  -6.260 -62.574  1.00  0.00           H  
ATOM   2238  CA  VAL A 141      42.521  -6.320 -64.697  1.00  0.00           C  
ATOM   2239  HA  VAL A 141      43.482  -6.286 -65.209  1.00  0.00           H  
ATOM   2240  C   VAL A 141      41.593  -5.408 -65.505  1.00  0.00           C  
ATOM   2241  CB  VAL A 141      42.031  -7.780 -64.765  1.00  0.00           C  
ATOM   2242  HB  VAL A 141      42.000  -8.077 -65.814  1.00  0.00           H  
ATOM   2243  O   VAL A 141      41.580  -5.473 -66.729  1.00  0.00           O  
ATOM   2244  CG1 VAL A 141      43.005  -8.732 -64.057  1.00  0.00           C  
ATOM   2245 HG11 VAL A 141      42.696  -9.764 -64.224  1.00  0.00           H  
ATOM   2246 HG12 VAL A 141      43.026  -8.529 -62.986  1.00  0.00           H  
ATOM   2247 HG13 VAL A 141      44.006  -8.591 -64.465  1.00  0.00           H  
ATOM   2248  CG2 VAL A 141      40.628  -7.991 -64.183  1.00  0.00           C  
ATOM   2249 HG21 VAL A 141      40.588  -7.668 -63.143  1.00  0.00           H  
ATOM   2250 HG22 VAL A 141      40.354  -9.044 -64.256  1.00  0.00           H  
ATOM   2251 HG23 VAL A 141      39.902  -7.415 -64.757  1.00  0.00           H  
ATOM   2252  N   ASP A 142      40.815  -4.569 -64.824  1.00  0.00           N  
ATOM   2253  H   ASP A 142      40.919  -4.525 -63.820  1.00  0.00           H  
ATOM   2254  CA  ASP A 142      39.853  -3.634 -65.397  1.00  0.00           C  
ATOM   2255  HA  ASP A 142      40.253  -3.252 -66.336  1.00  0.00           H  
ATOM   2256  C   ASP A 142      39.654  -2.431 -64.451  1.00  0.00           C  
ATOM   2257  CB  ASP A 142      38.536  -4.380 -65.710  1.00  0.00           C  
ATOM   2258  HB2 ASP A 142      38.739  -5.149 -66.455  1.00  0.00           H  
ATOM   2259  HB3 ASP A 142      37.828  -3.681 -66.154  1.00  0.00           H  
ATOM   2260  O   ASP A 142      40.242  -2.362 -63.370  1.00  0.00           O  
ATOM   2261  CG  ASP A 142      37.886  -5.029 -64.485  1.00  0.00           C  
ATOM   2262  OD1 ASP A 142      37.702  -4.299 -63.487  1.00  0.00           O  
ATOM   2263  OD2 ASP A 142      37.547  -6.232 -64.534  1.00  0.00           O  
ATOM   2264  N   ARG A 143      38.827  -1.459 -64.857  1.00  0.00           N  
ATOM   2265  H   ARG A 143      38.335  -1.601 -65.728  1.00  0.00           H  
ATOM   2266  CA  ARG A 143      38.524  -0.259 -64.056  1.00  0.00           C  
ATOM   2267  HA  ARG A 143      39.416  -0.007 -63.482  1.00  0.00           H  
ATOM   2268  C   ARG A 143      37.446  -0.473 -62.983  1.00  0.00           C  
ATOM   2269  CB  ARG A 143      38.192   0.942 -64.965  1.00  0.00           C  
ATOM   2270  HB2 ARG A 143      37.376   0.673 -65.636  1.00  0.00           H  
ATOM   2271  HB3 ARG A 143      37.856   1.772 -64.344  1.00  0.00           H  
ATOM   2272  O   ARG A 143      37.026   0.511 -62.385  1.00  0.00           O  
ATOM   2273  CG  ARG A 143      39.391   1.446 -65.781  1.00  0.00           C  
ATOM   2274  HG2 ARG A 143      39.696   0.684 -66.499  1.00  0.00           H  
ATOM   2275  HG3 ARG A 143      40.221   1.657 -65.107  1.00  0.00           H  
ATOM   2276  CD  ARG A 143      39.002   2.733 -66.523  1.00  0.00           C  
ATOM   2277  HD2 ARG A 143      38.661   3.465 -65.792  1.00  0.00           H  
ATOM   2278  HD3 ARG A 143      38.179   2.510 -67.203  1.00  0.00           H  
ATOM   2279  NE  ARG A 143      40.132   3.298 -67.286  1.00  0.00           N  
ATOM   2280  HE  ARG A 143      40.994   2.772 -67.282  1.00  0.00           H  
ATOM   2281  NH1 ARG A 143      39.073   5.205 -68.021  1.00  0.00           N  
ATOM   2282 HH11 ARG A 143      38.236   4.929 -67.527  1.00  0.00           H  
ATOM   2283 HH12 ARG A 143      39.097   6.081 -68.522  1.00  0.00           H  
ATOM   2284  NH2 ARG A 143      41.197   4.840 -68.586  1.00  0.00           N  
ATOM   2285 HH21 ARG A 143      41.190   5.717 -69.087  1.00  0.00           H  
ATOM   2286 HH22 ARG A 143      42.044   4.291 -68.558  1.00  0.00           H  
ATOM   2287  CZ  ARG A 143      40.127   4.439 -67.958  1.00  0.00           C  
ATOM   2288  N   THR A 144      36.988  -1.697 -62.707  1.00  0.00           N  
ATOM   2289  H   THR A 144      37.399  -2.499 -63.164  1.00  0.00           H  
ATOM   2290  CA  THR A 144      35.968  -1.947 -61.665  1.00  0.00           C  
ATOM   2291  HA  THR A 144      35.269  -1.112 -61.676  1.00  0.00           H  
ATOM   2292  C   THR A 144      36.551  -1.982 -60.247  1.00  0.00           C  
ATOM   2293  CB  THR A 144      35.119  -3.205 -61.925  1.00  0.00           C  
ATOM   2294  HB  THR A 144      34.291  -3.196 -61.216  1.00  0.00           H  
ATOM   2295  O   THR A 144      35.794  -2.008 -59.276  1.00  0.00           O  
ATOM   2296  CG2 THR A 144      34.521  -3.254 -63.331  1.00  0.00           C  
ATOM   2297 HG21 THR A 144      35.307  -3.317 -64.084  1.00  0.00           H  
ATOM   2298 HG22 THR A 144      33.924  -2.359 -63.503  1.00  0.00           H  
ATOM   2299 HG23 THR A 144      33.878  -4.130 -63.417  1.00  0.00           H  
ATOM   2300  OG1 THR A 144      35.843  -4.392 -61.714  1.00  0.00           O  
ATOM   2301  HG1 THR A 144      36.515  -4.442 -62.397  1.00  0.00           H  
ATOM   2302  N   TYR A 145      37.882  -1.940 -60.097  1.00  0.00           N  
ATOM   2303  H   TYR A 145      38.464  -1.972 -60.922  1.00  0.00           H  
ATOM   2304  CA  TYR A 145      38.572  -1.855 -58.807  1.00  0.00           C  
ATOM   2305  HA  TYR A 145      37.984  -1.209 -58.156  1.00  0.00           H  
ATOM   2306  C   TYR A 145      39.973  -1.228 -58.911  1.00  0.00           C  
ATOM   2307  CB  TYR A 145      38.647  -3.248 -58.157  1.00  0.00           C  
ATOM   2308  HB2 TYR A 145      39.050  -3.119 -57.153  1.00  0.00           H  
ATOM   2309  HB3 TYR A 145      37.635  -3.638 -58.045  1.00  0.00           H  
ATOM   2310  O   TYR A 145      40.569  -1.191 -59.986  1.00  0.00           O  
ATOM   2311  CG  TYR A 145      39.470  -4.304 -58.880  1.00  0.00           C  
ATOM   2312  CD1 TYR A 145      38.974  -4.903 -60.054  1.00  0.00           C  
ATOM   2313  HD1 TYR A 145      38.024  -4.590 -60.463  1.00  0.00           H  
ATOM   2314  CD2 TYR A 145      40.704  -4.732 -58.352  1.00  0.00           C  
ATOM   2315  HD2 TYR A 145      41.092  -4.280 -57.452  1.00  0.00           H  
ATOM   2316  CE1 TYR A 145      39.700  -5.912 -60.711  1.00  0.00           C  
ATOM   2317  HE1 TYR A 145      39.308  -6.340 -61.622  1.00  0.00           H  
ATOM   2318  CE2 TYR A 145      41.422  -5.759 -58.996  1.00  0.00           C  
ATOM   2319  HE2 TYR A 145      42.361  -6.100 -58.586  1.00  0.00           H  
ATOM   2320  OH  TYR A 145      41.618  -7.346 -60.799  1.00  0.00           O  
ATOM   2321  HH  TYR A 145      42.443  -7.583 -60.371  1.00  0.00           H  
ATOM   2322  CZ  TYR A 145      40.925  -6.352 -60.176  1.00  0.00           C  
ATOM   2323  N   CYS A 146      40.516  -0.757 -57.786  1.00  0.00           N  
ATOM   2324  H   CYS A 146      39.944  -0.743 -56.954  1.00  0.00           H  
ATOM   2325  CA  CYS A 146      41.916  -0.343 -57.630  1.00  0.00           C  
ATOM   2326  HA  CYS A 146      42.502  -0.804 -58.426  1.00  0.00           H  
ATOM   2327  C   CYS A 146      42.499  -0.835 -56.291  1.00  0.00           C  
ATOM   2328  CB  CYS A 146      42.032   1.182 -57.795  1.00  0.00           C  
ATOM   2329  HB2 CYS A 146      43.056   1.449 -58.056  1.00  0.00           H  
ATOM   2330  HB3 CYS A 146      41.385   1.511 -58.609  1.00  0.00           H  
ATOM   2331  O   CYS A 146      41.752  -1.292 -55.425  1.00  0.00           O  
ATOM   2332  SG  CYS A 146      41.571   2.050 -56.266  1.00  0.00           S  
ATOM   2333  HG  CYS A 146      41.306   3.235 -56.822  1.00  0.00           H  
ATOM   2334  N   PHE A 147      43.822  -0.721 -56.106  1.00  0.00           N  
ATOM   2335  H   PHE A 147      44.366  -0.296 -56.843  1.00  0.00           H  
ATOM   2336  CA  PHE A 147      44.499  -0.947 -54.810  1.00  0.00           C  
ATOM   2337  HA  PHE A 147      43.744  -1.210 -54.069  1.00  0.00           H  
ATOM   2338  C   PHE A 147      45.183   0.315 -54.259  1.00  0.00           C  
ATOM   2339  CB  PHE A 147      45.470  -2.132 -54.883  1.00  0.00           C  
ATOM   2340  HB2 PHE A 147      46.220  -1.935 -55.648  1.00  0.00           H  
ATOM   2341  HB3 PHE A 147      45.987  -2.230 -53.928  1.00  0.00           H  
ATOM   2342  O   PHE A 147      46.029   0.229 -53.364  1.00  0.00           O  
ATOM   2343  CG  PHE A 147      44.785  -3.449 -55.152  1.00  0.00           C  
ATOM   2344  CD1 PHE A 147      44.047  -4.090 -54.140  1.00  0.00           C  
ATOM   2345  HD1 PHE A 147      43.984  -3.650 -53.155  1.00  0.00           H  
ATOM   2346  CD2 PHE A 147      44.852  -4.009 -56.435  1.00  0.00           C  
ATOM   2347  HD2 PHE A 147      45.412  -3.517 -57.217  1.00  0.00           H  
ATOM   2348  CE1 PHE A 147      43.354  -5.281 -54.420  1.00  0.00           C  
ATOM   2349  HE1 PHE A 147      42.759  -5.750 -53.650  1.00  0.00           H  
ATOM   2350  CE2 PHE A 147      44.165  -5.196 -56.711  1.00  0.00           C  
ATOM   2351  HE2 PHE A 147      44.214  -5.583 -57.718  1.00  0.00           H  
ATOM   2352  CZ  PHE A 147      43.408  -5.833 -55.712  1.00  0.00           C  
ATOM   2353  HZ  PHE A 147      42.854  -6.733 -55.938  1.00  0.00           H  
ATOM   2354  N   ASP A 148      44.840   1.479 -54.811  1.00  0.00           N  
ATOM   2355  H   ASP A 148      44.149   1.480 -55.548  1.00  0.00           H  
ATOM   2356  CA  ASP A 148      45.453   2.768 -54.476  1.00  0.00           C  
ATOM   2357  HA  ASP A 148      46.514   2.612 -54.281  1.00  0.00           H  
ATOM   2358  C   ASP A 148      44.836   3.392 -53.210  1.00  0.00           C  
ATOM   2359  CB  ASP A 148      45.334   3.695 -55.697  1.00  0.00           C  
ATOM   2360  HB2 ASP A 148      45.914   4.601 -55.518  1.00  0.00           H  
ATOM   2361  HB3 ASP A 148      44.290   3.977 -55.834  1.00  0.00           H  
ATOM   2362  O   ASP A 148      45.439   4.257 -52.573  1.00  0.00           O  
ATOM   2363  CG  ASP A 148      45.860   3.011 -56.964  1.00  0.00           C  
ATOM   2364  OD1 ASP A 148      47.026   2.556 -56.936  1.00  0.00           O  
ATOM   2365  OD2 ASP A 148      45.053   2.844 -57.906  1.00  0.00           O  
ATOM   2366  N   GLY A 149      43.654   2.911 -52.811  1.00  0.00           N  
ATOM   2367  H   GLY A 149      43.285   2.119 -53.316  1.00  0.00           H  
ATOM   2368  CA  GLY A 149      42.838   3.456 -51.731  1.00  0.00           C  
ATOM   2369  HA2 GLY A 149      42.176   2.672 -51.364  1.00  0.00           H  
ATOM   2370  HA3 GLY A 149      43.481   3.774 -50.910  1.00  0.00           H  
ATOM   2371  C   GLY A 149      41.997   4.659 -52.162  1.00  0.00           C  
ATOM   2372  O   GLY A 149      42.312   5.366 -53.117  1.00  0.00           O  
ATOM   2373  N   PHE A 150      40.924   4.923 -51.417  1.00  0.00           N  
ATOM   2374  H   PHE A 150      40.712   4.315 -50.639  1.00  0.00           H  
ATOM   2375  CA  PHE A 150      40.032   6.068 -51.652  1.00  0.00           C  
ATOM   2376  HA  PHE A 150      39.597   5.994 -52.649  1.00  0.00           H  
ATOM   2377  C   PHE A 150      40.777   7.416 -51.588  1.00  0.00           C  
ATOM   2378  CB  PHE A 150      38.914   5.975 -50.607  1.00  0.00           C  
ATOM   2379  HB2 PHE A 150      38.420   5.011 -50.733  1.00  0.00           H  
ATOM   2380  HB3 PHE A 150      39.355   5.995 -49.610  1.00  0.00           H  
ATOM   2381  O   PHE A 150      40.555   8.311 -52.396  1.00  0.00           O  
ATOM   2382  CG  PHE A 150      37.844   7.040 -50.695  1.00  0.00           C  
ATOM   2383  CD1 PHE A 150      37.604   7.898 -49.605  1.00  0.00           C  
ATOM   2384  HD1 PHE A 150      38.194   7.823 -48.704  1.00  0.00           H  
ATOM   2385  CD2 PHE A 150      37.064   7.158 -51.860  1.00  0.00           C  
ATOM   2386  HD2 PHE A 150      37.241   6.514 -52.709  1.00  0.00           H  
ATOM   2387  CE1 PHE A 150      36.598   8.874 -49.691  1.00  0.00           C  
ATOM   2388  HE1 PHE A 150      36.436   9.555 -48.869  1.00  0.00           H  
ATOM   2389  CE2 PHE A 150      36.055   8.131 -51.939  1.00  0.00           C  
ATOM   2390  HE2 PHE A 150      35.474   8.237 -52.843  1.00  0.00           H  
ATOM   2391  CZ  PHE A 150      35.824   8.994 -50.857  1.00  0.00           C  
ATOM   2392  HZ  PHE A 150      35.063   9.757 -50.928  1.00  0.00           H  
ATOM   2393  N   SER A 151      41.768   7.529 -50.702  1.00  0.00           N  
ATOM   2394  H   SER A 151      41.961   6.763 -50.072  1.00  0.00           H  
ATOM   2395  CA  SER A 151      42.599   8.727 -50.572  1.00  0.00           C  
ATOM   2396  HA  SER A 151      41.932   9.590 -50.578  1.00  0.00           H  
ATOM   2397  C   SER A 151      43.604   8.952 -51.712  1.00  0.00           C  
ATOM   2398  CB  SER A 151      43.305   8.728 -49.214  1.00  0.00           C  
ATOM   2399  HB2 SER A 151      43.949   9.603 -49.132  1.00  0.00           H  
ATOM   2400  HB3 SER A 151      42.554   8.780 -48.426  1.00  0.00           H  
ATOM   2401  O   SER A 151      44.240  10.001 -51.709  1.00  0.00           O  
ATOM   2402  OG  SER A 151      44.071   7.547 -49.045  1.00  0.00           O  
ATOM   2403  HG  SER A 151      44.414   7.568 -48.149  1.00  0.00           H  
ATOM   2404  N   ARG A 152      43.745   8.045 -52.695  1.00  0.00           N  
ATOM   2405  H   ARG A 152      43.212   7.190 -52.631  1.00  0.00           H  
ATOM   2406  CA  ARG A 152      44.624   8.242 -53.875  1.00  0.00           C  
ATOM   2407  HA  ARG A 152      44.931   9.287 -53.922  1.00  0.00           H  
ATOM   2408  C   ARG A 152      43.957   7.961 -55.221  1.00  0.00           C  
ATOM   2409  CB  ARG A 152      45.889   7.379 -53.780  1.00  0.00           C  
ATOM   2410  HB2 ARG A 152      45.611   6.347 -53.996  1.00  0.00           H  
ATOM   2411  HB3 ARG A 152      46.589   7.705 -54.549  1.00  0.00           H  
ATOM   2412  O   ARG A 152      44.519   8.306 -56.257  1.00  0.00           O  
ATOM   2413  CG  ARG A 152      46.591   7.421 -52.420  1.00  0.00           C  
ATOM   2414  HG2 ARG A 152      46.835   8.449 -52.151  1.00  0.00           H  
ATOM   2415  HG3 ARG A 152      45.924   7.003 -51.666  1.00  0.00           H  
ATOM   2416  CD  ARG A 152      47.869   6.580 -52.476  1.00  0.00           C  
ATOM   2417  HD2 ARG A 152      47.696   5.714 -53.116  1.00  0.00           H  
ATOM   2418  HD3 ARG A 152      48.665   7.184 -52.910  1.00  0.00           H  
ATOM   2419  NE  ARG A 152      48.220   6.093 -51.132  1.00  0.00           N  
ATOM   2420  HE  ARG A 152      47.429   5.874 -50.544  1.00  0.00           H  
ATOM   2421  NH1 ARG A 152      50.506   6.053 -51.341  1.00  0.00           N  
ATOM   2422 HH11 ARG A 152      50.404   6.419 -52.277  1.00  0.00           H  
ATOM   2423 HH12 ARG A 152      51.420   5.908 -50.936  1.00  0.00           H  
ATOM   2424  NH2 ARG A 152      49.551   5.405 -49.429  1.00  0.00           N  
ATOM   2425 HH21 ARG A 152      48.728   5.280 -48.857  1.00  0.00           H  
ATOM   2426 HH22 ARG A 152      50.468   5.267 -49.028  1.00  0.00           H  
ATOM   2427  CZ  ARG A 152      49.421   5.854 -50.645  1.00  0.00           C  
ATOM   2428  N   CYS A 153      42.793   7.319 -55.226  1.00  0.00           N  
ATOM   2429  H   CYS A 153      42.388   7.031 -54.347  1.00  0.00           H  
ATOM   2430  CA  CYS A 153      42.022   7.110 -56.441  1.00  0.00           C  
ATOM   2431  HA  CYS A 153      42.715   6.801 -57.224  1.00  0.00           H  
ATOM   2432  C   CYS A 153      41.356   8.423 -56.910  1.00  0.00           C  
ATOM   2433  CB  CYS A 153      41.041   5.956 -56.197  1.00  0.00           C  
ATOM   2434  HB2 CYS A 153      41.555   5.144 -55.684  1.00  0.00           H  
ATOM   2435  HB3 CYS A 153      40.232   6.303 -55.555  1.00  0.00           H  
ATOM   2436  O   CYS A 153      41.217   9.386 -56.153  1.00  0.00           O  
ATOM   2437  SG  CYS A 153      40.391   5.338 -57.778  1.00  0.00           S  
ATOM   2438  HG  CYS A 153      41.525   4.787 -58.220  1.00  0.00           H  
ATOM   2439  N   ALA A 154      40.977   8.448 -58.190  1.00  0.00           N  
ATOM   2440  H   ALA A 154      41.163   7.622 -58.739  1.00  0.00           H  
ATOM   2441  CA  ALA A 154      40.313   9.565 -58.868  1.00  0.00           C  
ATOM   2442  HA  ALA A 154      39.769  10.152 -58.128  1.00  0.00           H  
ATOM   2443  C   ALA A 154      39.268   9.064 -59.892  1.00  0.00           C  
ATOM   2444  CB  ALA A 154      41.390  10.464 -59.493  1.00  0.00           C  
ATOM   2445  HB1 ALA A 154      42.087  10.796 -58.724  1.00  0.00           H  
ATOM   2446  HB2 ALA A 154      40.917  11.341 -59.933  1.00  0.00           H  
ATOM   2447  HB3 ALA A 154      41.932   9.921 -60.268  1.00  0.00           H  
ATOM   2448  O   ALA A 154      39.041   9.671 -60.937  1.00  0.00           O  
ATOM   2449  N   PHE A 155      38.666   7.892 -59.647  1.00  0.00           N  
ATOM   2450  H   PHE A 155      38.870   7.424 -58.775  1.00  0.00           H  
ATOM   2451  CA  PHE A 155      37.586   7.368 -60.488  1.00  0.00           C  
ATOM   2452  HA  PHE A 155      37.882   7.443 -61.534  1.00  0.00           H  
ATOM   2453  C   PHE A 155      36.317   8.207 -60.284  1.00  0.00           C  
ATOM   2454  CB  PHE A 155      37.338   5.885 -60.162  1.00  0.00           C  
ATOM   2455  HB2 PHE A 155      38.273   5.337 -60.285  1.00  0.00           H  
ATOM   2456  HB3 PHE A 155      37.043   5.789 -59.117  1.00  0.00           H  
ATOM   2457  O   PHE A 155      35.765   8.202 -59.186  1.00  0.00           O  
ATOM   2458  CG  PHE A 155      36.271   5.238 -61.030  1.00  0.00           C  
ATOM   2459  CD1 PHE A 155      34.904   5.455 -60.765  1.00  0.00           C  
ATOM   2460  HD1 PHE A 155      34.596   6.082 -59.941  1.00  0.00           H  
ATOM   2461  CD2 PHE A 155      36.641   4.426 -62.120  1.00  0.00           C  
ATOM   2462  HD2 PHE A 155      37.686   4.239 -62.320  1.00  0.00           H  
ATOM   2463  CE1 PHE A 155      33.919   4.888 -61.590  1.00  0.00           C  
ATOM   2464  HE1 PHE A 155      32.877   5.096 -61.395  1.00  0.00           H  
ATOM   2465  CE2 PHE A 155      35.654   3.840 -62.934  1.00  0.00           C  
ATOM   2466  HE2 PHE A 155      35.936   3.195 -63.753  1.00  0.00           H  
ATOM   2467  CZ  PHE A 155      34.293   4.076 -62.673  1.00  0.00           C  
ATOM   2468  HZ  PHE A 155      33.534   3.629 -63.298  1.00  0.00           H  
ATOM   2469  N   ALA A 156      35.839   8.898 -61.319  1.00  0.00           N  
ATOM   2470  H   ALA A 156      36.357   8.913 -62.186  1.00  0.00           H  
ATOM   2471  CA  ALA A 156      34.670   9.768 -61.205  1.00  0.00           C  
ATOM   2472  HA  ALA A 156      34.870  10.486 -60.410  1.00  0.00           H  
ATOM   2473  C   ALA A 156      33.388   8.988 -60.845  1.00  0.00           C  
ATOM   2474  CB  ALA A 156      34.514  10.563 -62.506  1.00  0.00           C  
ATOM   2475  HB1 ALA A 156      34.320   9.887 -63.338  1.00  0.00           H  
ATOM   2476  HB2 ALA A 156      35.420  11.136 -62.701  1.00  0.00           H  
ATOM   2477  HB3 ALA A 156      33.678  11.256 -62.407  1.00  0.00           H  
ATOM   2478  O   ALA A 156      32.994   8.065 -61.562  1.00  0.00           O  
ATOM   2479  N   ALA A 157      32.727   9.369 -59.751  1.00  0.00           N  
ATOM   2480  H   ALA A 157      33.111  10.119 -59.195  1.00  0.00           H  
ATOM   2481  CA  ALA A 157      31.438   8.829 -59.328  1.00  0.00           C  
ATOM   2482  HA  ALA A 157      30.840   8.599 -60.210  1.00  0.00           H  
ATOM   2483  C   ALA A 157      30.681   9.859 -58.477  1.00  0.00           C  
ATOM   2484  CB  ALA A 157      31.667   7.537 -58.530  1.00  0.00           C  
ATOM   2485  HB1 ALA A 157      30.709   7.127 -58.210  1.00  0.00           H  
ATOM   2486  HB2 ALA A 157      32.182   6.805 -59.152  1.00  0.00           H  
ATOM   2487  HB3 ALA A 157      32.273   7.753 -57.651  1.00  0.00           H  
ATOM   2488  O   ALA A 157      31.217  10.353 -57.494  1.00  0.00           O  
ATOM   2489  N   GLU A 158      29.419  10.131 -58.813  1.00  0.00           N  
ATOM   2490  H   GLU A 158      29.041   9.738 -59.663  1.00  0.00           H  
ATOM   2491  CA  GLU A 158      28.585  11.106 -58.093  1.00  0.00           C  
ATOM   2492  HA  GLU A 158      29.116  12.054 -58.018  1.00  0.00           H  
ATOM   2493  C   GLU A 158      28.237  10.648 -56.664  1.00  0.00           C  
ATOM   2494  CB  GLU A 158      27.310  11.316 -58.923  1.00  0.00           C  
ATOM   2495  HB2 GLU A 158      27.596  11.643 -59.923  1.00  0.00           H  
ATOM   2496  HB3 GLU A 158      26.791  10.361 -59.007  1.00  0.00           H  
ATOM   2497  O   GLU A 158      28.251  11.445 -55.727  1.00  0.00           O  
ATOM   2498  CG  GLU A 158      26.359  12.353 -58.314  1.00  0.00           C  
ATOM   2499  HG2 GLU A 158      26.106  12.043 -57.301  1.00  0.00           H  
ATOM   2500  HG3 GLU A 158      26.871  13.313 -58.265  1.00  0.00           H  
ATOM   2501  CD  GLU A 158      25.046  12.508 -59.092  1.00  0.00           C  
ATOM   2502  OE1 GLU A 158      24.201  13.284 -58.591  1.00  0.00           O  
ATOM   2503  OE2 GLU A 158      24.877  11.826 -60.130  1.00  0.00           O  
ATOM   2504  N   THR A 159      27.939   9.355 -56.488  1.00  0.00           N  
ATOM   2505  H   THR A 159      27.989   8.745 -57.292  1.00  0.00           H  
ATOM   2506  CA  THR A 159      27.574   8.766 -55.191  1.00  0.00           C  
ATOM   2507  HA  THR A 159      27.587   9.556 -54.440  1.00  0.00           H  
ATOM   2508  C   THR A 159      28.578   7.698 -54.757  1.00  0.00           C  
ATOM   2509  CB  THR A 159      26.138   8.219 -55.205  1.00  0.00           C  
ATOM   2510  HB  THR A 159      26.049   7.439 -55.961  1.00  0.00           H  
ATOM   2511  O   THR A 159      28.948   6.811 -55.533  1.00  0.00           O  
ATOM   2512  CG2 THR A 159      25.698   7.669 -53.847  1.00  0.00           C  
ATOM   2513 HG21 THR A 159      24.637   7.420 -53.893  1.00  0.00           H  
ATOM   2514 HG22 THR A 159      26.259   6.766 -53.606  1.00  0.00           H  
ATOM   2515 HG23 THR A 159      25.857   8.418 -53.072  1.00  0.00           H  
ATOM   2516  OG1 THR A 159      25.236   9.259 -55.496  1.00  0.00           O  
ATOM   2517  HG1 THR A 159      25.614   9.809 -56.185  1.00  0.00           H  
ATOM   2518  N   GLY A 160      28.995   7.751 -53.494  1.00  0.00           N  
ATOM   2519  H   GLY A 160      28.692   8.540 -52.941  1.00  0.00           H  
ATOM   2520  CA  GLY A 160      29.839   6.750 -52.844  1.00  0.00           C  
ATOM   2521  HA2 GLY A 160      30.688   7.255 -52.383  1.00  0.00           H  
ATOM   2522  HA3 GLY A 160      30.239   6.065 -53.592  1.00  0.00           H  
ATOM   2523  C   GLY A 160      29.113   5.938 -51.765  1.00  0.00           C  
ATOM   2524  O   GLY A 160      28.135   6.389 -51.165  1.00  0.00           O  
ATOM   2525  N   VAL A 161      29.632   4.743 -51.478  1.00  0.00           N  
ATOM   2526  H   VAL A 161      30.392   4.418 -52.058  1.00  0.00           H  
ATOM   2527  CA  VAL A 161      29.271   3.902 -50.326  1.00  0.00           C  
ATOM   2528  HA  VAL A 161      28.690   4.495 -49.620  1.00  0.00           H  
ATOM   2529  C   VAL A 161      30.545   3.434 -49.629  1.00  0.00           C  
ATOM   2530  CB  VAL A 161      28.415   2.690 -50.751  1.00  0.00           C  
ATOM   2531  HB  VAL A 161      28.928   2.146 -51.544  1.00  0.00           H  
ATOM   2532  O   VAL A 161      31.452   2.921 -50.278  1.00  0.00           O  
ATOM   2533  CG1 VAL A 161      28.142   1.719 -49.595  1.00  0.00           C  
ATOM   2534 HG11 VAL A 161      27.705   2.251 -48.750  1.00  0.00           H  
ATOM   2535 HG12 VAL A 161      27.464   0.929 -49.919  1.00  0.00           H  
ATOM   2536 HG13 VAL A 161      29.078   1.251 -49.290  1.00  0.00           H  
ATOM   2537  CG2 VAL A 161      27.053   3.143 -51.272  1.00  0.00           C  
ATOM   2538 HG21 VAL A 161      27.191   3.801 -52.130  1.00  0.00           H  
ATOM   2539 HG22 VAL A 161      26.460   2.280 -51.575  1.00  0.00           H  
ATOM   2540 HG23 VAL A 161      26.523   3.692 -50.493  1.00  0.00           H  
ATOM   2541  N   ALA A 162      30.603   3.556 -48.306  1.00  0.00           N  
ATOM   2542  H   ALA A 162      29.838   4.021 -47.838  1.00  0.00           H  
ATOM   2543  CA  ALA A 162      31.719   3.104 -47.482  1.00  0.00           C  
ATOM   2544  HA  ALA A 162      32.375   2.448 -48.054  1.00  0.00           H  
ATOM   2545  C   ALA A 162      31.187   2.312 -46.279  1.00  0.00           C  
ATOM   2546  CB  ALA A 162      32.517   4.344 -47.070  1.00  0.00           C  
ATOM   2547  HB1 ALA A 162      32.923   4.837 -47.953  1.00  0.00           H  
ATOM   2548  HB2 ALA A 162      31.878   5.044 -46.531  1.00  0.00           H  
ATOM   2549  HB3 ALA A 162      33.340   4.041 -46.423  1.00  0.00           H  
ATOM   2550  O   ALA A 162      30.541   2.875 -45.400  1.00  0.00           O  
ATOM   2551  N   LEU A 163      31.415   0.998 -46.229  1.00  0.00           N  
ATOM   2552  H   LEU A 163      32.017   0.582 -46.925  1.00  0.00           H  
ATOM   2553  CA  LEU A 163      30.862   0.136 -45.176  1.00  0.00           C  
ATOM   2554  HA  LEU A 163      30.151   0.701 -44.572  1.00  0.00           H  
ATOM   2555  C   LEU A 163      31.972  -0.305 -44.222  1.00  0.00           C  
ATOM   2556  CB  LEU A 163      30.083  -1.042 -45.791  1.00  0.00           C  
ATOM   2557  HB2 LEU A 163      30.765  -1.618 -46.416  1.00  0.00           H  
ATOM   2558  HB3 LEU A 163      29.741  -1.692 -44.985  1.00  0.00           H  
ATOM   2559  O   LEU A 163      32.741  -1.213 -44.524  1.00  0.00           O  
ATOM   2560  CG  LEU A 163      28.865  -0.626 -46.639  1.00  0.00           C  
ATOM   2561  HG  LEU A 163      29.203   0.023 -47.447  1.00  0.00           H  
ATOM   2562  CD1 LEU A 163      28.231  -1.864 -47.269  1.00  0.00           C  
ATOM   2563 HD11 LEU A 163      27.906  -2.552 -46.489  1.00  0.00           H  
ATOM   2564 HD12 LEU A 163      28.962  -2.366 -47.903  1.00  0.00           H  
ATOM   2565 HD13 LEU A 163      27.381  -1.571 -47.884  1.00  0.00           H  
ATOM   2566  CD2 LEU A 163      27.784   0.111 -45.842  1.00  0.00           C  
ATOM   2567 HD21 LEU A 163      28.168   1.070 -45.495  1.00  0.00           H  
ATOM   2568 HD22 LEU A 163      26.922   0.303 -46.482  1.00  0.00           H  
ATOM   2569 HD23 LEU A 163      27.471  -0.491 -44.989  1.00  0.00           H  
ATOM   2570  N   TYR A 164      32.044   0.348 -43.061  1.00  0.00           N  
ATOM   2571  H   TYR A 164      31.374   1.082 -42.879  1.00  0.00           H  
ATOM   2572  CA  TYR A 164      33.053   0.133 -42.022  1.00  0.00           C  
ATOM   2573  HA  TYR A 164      32.876   0.930 -41.299  1.00  0.00           H  
ATOM   2574  C   TYR A 164      34.507   0.339 -42.488  1.00  0.00           C  
ATOM   2575  CB  TYR A 164      32.804  -1.197 -41.286  1.00  0.00           C  
ATOM   2576  HB2 TYR A 164      33.558  -1.318 -40.507  1.00  0.00           H  
ATOM   2577  HB3 TYR A 164      32.933  -2.024 -41.984  1.00  0.00           H  
ATOM   2578  O   TYR A 164      35.421  -0.319 -41.995  1.00  0.00           O  
ATOM   2579  CG  TYR A 164      31.439  -1.299 -40.635  1.00  0.00           C  
ATOM   2580  CD1 TYR A 164      31.246  -0.810 -39.329  1.00  0.00           C  
ATOM   2581  HD1 TYR A 164      32.061  -0.359 -38.783  1.00  0.00           H  
ATOM   2582  CD2 TYR A 164      30.357  -1.868 -41.335  1.00  0.00           C  
ATOM   2583  HD2 TYR A 164      30.493  -2.222 -42.346  1.00  0.00           H  
ATOM   2584  CE1 TYR A 164      29.983  -0.891 -38.723  1.00  0.00           C  
ATOM   2585  HE1 TYR A 164      29.857  -0.477 -37.734  1.00  0.00           H  
ATOM   2586  CE2 TYR A 164      29.092  -1.964 -40.723  1.00  0.00           C  
ATOM   2587  HE2 TYR A 164      28.259  -2.399 -41.255  1.00  0.00           H  
ATOM   2588  OH  TYR A 164      27.682  -1.627 -38.823  1.00  0.00           O  
ATOM   2589  HH  TYR A 164      27.644  -1.315 -37.915  1.00  0.00           H  
ATOM   2590  CZ  TYR A 164      28.900  -1.486 -39.411  1.00  0.00           C  
ATOM   2591  N   SER A 165      34.727   1.278 -43.415  1.00  0.00           N  
ATOM   2592  H   SER A 165      33.917   1.729 -43.816  1.00  0.00           H  
ATOM   2593  CA  SER A 165      36.003   1.465 -44.126  1.00  0.00           C  
ATOM   2594  HA  SER A 165      36.741   0.768 -43.727  1.00  0.00           H  
ATOM   2595  C   SER A 165      36.632   2.864 -44.013  1.00  0.00           C  
ATOM   2596  CB  SER A 165      35.786   1.104 -45.598  1.00  0.00           C  
ATOM   2597  HB2 SER A 165      35.342   0.110 -45.667  1.00  0.00           H  
ATOM   2598  HB3 SER A 165      36.738   1.101 -46.127  1.00  0.00           H  
ATOM   2599  O   SER A 165      37.645   3.102 -44.665  1.00  0.00           O  
ATOM   2600  OG  SER A 165      34.913   2.051 -46.183  1.00  0.00           O  
ATOM   2601  HG  SER A 165      35.438   2.809 -46.451  1.00  0.00           H  
ATOM   2602  N   LEU A 166      36.043   3.800 -43.250  1.00  0.00           N  
ATOM   2603  H   LEU A 166      35.186   3.560 -42.771  1.00  0.00           H  
ATOM   2604  CA  LEU A 166      36.576   5.170 -43.070  1.00  0.00           C  
ATOM   2605  HA  LEU A 166      37.431   5.301 -43.732  1.00  0.00           H  
ATOM   2606  C   LEU A 166      37.129   5.452 -41.660  1.00  0.00           C  
ATOM   2607  CB  LEU A 166      35.547   6.256 -43.462  1.00  0.00           C  
ATOM   2608  HB2 LEU A 166      36.058   7.218 -43.454  1.00  0.00           H  
ATOM   2609  HB3 LEU A 166      34.777   6.307 -42.692  1.00  0.00           H  
ATOM   2610  O   LEU A 166      37.595   6.559 -41.418  1.00  0.00           O  
ATOM   2611  CG  LEU A 166      34.848   6.109 -44.819  1.00  0.00           C  
ATOM   2612  HG  LEU A 166      34.273   5.183 -44.808  1.00  0.00           H  
ATOM   2613  CD1 LEU A 166      33.885   7.276 -45.025  1.00  0.00           C  
ATOM   2614 HD11 LEU A 166      33.270   7.099 -45.907  1.00  0.00           H  
ATOM   2615 HD12 LEU A 166      33.238   7.383 -44.154  1.00  0.00           H  
ATOM   2616 HD13 LEU A 166      34.440   8.206 -45.153  1.00  0.00           H  
ATOM   2617  CD2 LEU A 166      35.819   6.090 -46.002  1.00  0.00           C  
ATOM   2618 HD21 LEU A 166      36.502   5.245 -45.916  1.00  0.00           H  
ATOM   2619 HD22 LEU A 166      35.261   6.006 -46.935  1.00  0.00           H  
ATOM   2620 HD23 LEU A 166      36.395   7.015 -46.017  1.00  0.00           H  
ATOM   2621  N   HIS A 167      37.107   4.477 -40.742  1.00  0.00           N  
ATOM   2622  H   HIS A 167      36.720   3.578 -40.993  1.00  0.00           H  
ATOM   2623  CA  HIS A 167      37.561   4.657 -39.350  1.00  0.00           C  
ATOM   2624  HA  HIS A 167      36.950   5.424 -38.874  1.00  0.00           H  
ATOM   2625  C   HIS A 167      39.030   5.100 -39.224  1.00  0.00           C  
ATOM   2626  CB  HIS A 167      37.400   3.345 -38.571  1.00  0.00           C  
ATOM   2627  HB2 HIS A 167      37.730   3.522 -37.547  1.00  0.00           H  
ATOM   2628  HB3 HIS A 167      38.065   2.602 -39.011  1.00  0.00           H  
ATOM   2629  O   HIS A 167      39.401   5.672 -38.207  1.00  0.00           O  
ATOM   2630  CG  HIS A 167      36.010   2.769 -38.512  1.00  0.00           C  
ATOM   2631  CD2 HIS A 167      35.099   2.909 -37.496  1.00  0.00           C  
ATOM   2632  HD2 HIS A 167      35.224   3.498 -36.600  1.00  0.00           H  
ATOM   2633  ND1 HIS A 167      35.477   1.882 -39.417  1.00  0.00           N  
ATOM   2634  CE1 HIS A 167      35.992   1.402 -40.141  1.00  0.00           C  
ATOM   2635  HE1 HIS A 167      34.275   1.516 -38.957  1.00  0.00           H  
ATOM   2636  NE2 HIS A 167      33.657   0.757 -39.415  1.00  0.00           N  
ATOM   2637  HE2 HIS A 167      33.976   2.130 -37.810  1.00  0.00           H  
ATOM   2638  N   ASP A 168      39.845   4.853 -40.254  1.00  0.00           N  
ATOM   2639  H   ASP A 168      39.473   4.324 -41.030  1.00  0.00           H  
ATOM   2640  CA  ASP A 168      41.280   5.160 -40.280  1.00  0.00           C  
ATOM   2641  HA  ASP A 168      41.601   5.386 -39.264  1.00  0.00           H  
ATOM   2642  C   ASP A 168      41.597   6.411 -41.139  1.00  0.00           C  
ATOM   2643  CB  ASP A 168      42.063   3.910 -40.729  1.00  0.00           C  
ATOM   2644  HB2 ASP A 168      43.118   4.053 -40.498  1.00  0.00           H  
ATOM   2645  HB3 ASP A 168      41.969   3.824 -41.812  1.00  0.00           H  
ATOM   2646  O   ASP A 168      42.750   6.664 -41.489  1.00  0.00           O  
ATOM   2647  CG  ASP A 168      41.590   2.589 -40.091  1.00  0.00           C  
ATOM   2648  OD1 ASP A 168      41.306   2.546 -38.869  1.00  0.00           O  
ATOM   2649  OD2 ASP A 168      41.460   1.611 -40.863  1.00  0.00           O  
ATOM   2650  N   LEU A 169      40.572   7.190 -41.517  1.00  0.00           N  
ATOM   2651  H   LEU A 169      39.654   6.951 -41.171  1.00  0.00           H  
ATOM   2652  CA  LEU A 169      40.684   8.454 -42.253  1.00  0.00           C  
ATOM   2653  HA  LEU A 169      41.735   8.703 -42.397  1.00  0.00           H  
ATOM   2654  C   LEU A 169      40.052   9.594 -41.448  1.00  0.00           C  
ATOM   2655  CB  LEU A 169      39.995   8.344 -43.628  1.00  0.00           C  
ATOM   2656  HB2 LEU A 169      39.961   9.339 -44.074  1.00  0.00           H  
ATOM   2657  HB3 LEU A 169      38.966   8.023 -43.466  1.00  0.00           H  
ATOM   2658  O   LEU A 169      38.959   9.443 -40.901  1.00  0.00           O  
ATOM   2659  CG  LEU A 169      40.663   7.390 -44.633  1.00  0.00           C  
ATOM   2660  HG  LEU A 169      40.752   6.396 -44.196  1.00  0.00           H  
ATOM   2661  CD1 LEU A 169      39.799   7.286 -45.894  1.00  0.00           C  
ATOM   2662 HD11 LEU A 169      40.254   6.586 -46.596  1.00  0.00           H  
ATOM   2663 HD12 LEU A 169      38.812   6.915 -45.619  1.00  0.00           H  
ATOM   2664 HD13 LEU A 169      39.700   8.267 -46.358  1.00  0.00           H  
ATOM   2665  CD2 LEU A 169      42.049   7.878 -45.065  1.00  0.00           C  
ATOM   2666 HD21 LEU A 169      42.720   7.862 -44.206  1.00  0.00           H  
ATOM   2667 HD22 LEU A 169      41.986   8.895 -45.451  1.00  0.00           H  
ATOM   2668 HD23 LEU A 169      42.455   7.211 -45.826  1.00  0.00           H  
ATOM   2669  N   TRP A 170      40.700  10.761 -41.434  1.00  0.00           N  
ATOM   2670  H   TRP A 170      41.562  10.861 -41.951  1.00  0.00           H  
ATOM   2671  CA  TRP A 170      40.096  11.966 -40.863  1.00  0.00           C  
ATOM   2672  HA  TRP A 170      39.707  11.713 -39.877  1.00  0.00           H  
ATOM   2673  C   TRP A 170      38.941  12.456 -41.751  1.00  0.00           C  
ATOM   2674  CB  TRP A 170      41.149  13.068 -40.694  1.00  0.00           C  
ATOM   2675  HB2 TRP A 170      41.665  13.235 -41.639  1.00  0.00           H  
ATOM   2676  HB3 TRP A 170      40.635  13.997 -40.448  1.00  0.00           H  
ATOM   2677  O   TRP A 170      39.055  12.364 -42.977  1.00  0.00           O  
ATOM   2678  CG  TRP A 170      42.147  12.808 -39.611  1.00  0.00           C  
ATOM   2679  CD1 TRP A 170      43.196  11.956 -39.674  1.00  0.00           C  
ATOM   2680  HD1 TRP A 170      43.445  11.355 -40.537  1.00  0.00           H  
ATOM   2681  CD2 TRP A 170      42.132  13.331 -38.248  1.00  0.00           C  
ATOM   2682  CE2 TRP A 170      43.192  12.715 -37.520  1.00  0.00           C  
ATOM   2683  CE3 TRP A 170      41.308  14.240 -37.550  1.00  0.00           C  
ATOM   2684  HE3 TRP A 170      40.490  14.727 -38.060  1.00  0.00           H  
ATOM   2685  NE1 TRP A 170      43.820  11.902 -38.441  1.00  0.00           N  
ATOM   2686  HE1 TRP A 170      44.529  11.225 -38.199  1.00  0.00           H  
ATOM   2687  CH2 TRP A 170      42.563  13.866 -35.488  1.00  0.00           C  
ATOM   2688  HH2 TRP A 170      42.707  14.060 -34.435  1.00  0.00           H  
ATOM   2689  CZ2 TRP A 170      43.403  12.960 -36.157  1.00  0.00           C  
ATOM   2690  HZ2 TRP A 170      44.182  12.444 -35.616  1.00  0.00           H  
ATOM   2691  CZ3 TRP A 170      41.529  14.514 -36.187  1.00  0.00           C  
ATOM   2692  HZ3 TRP A 170      40.893  15.214 -35.665  1.00  0.00           H  
ATOM   2693  N   PRO A 171      37.882  13.069 -41.185  1.00  0.00           N  
ATOM   2694  CA  PRO A 171      36.809  13.678 -41.976  1.00  0.00           C  
ATOM   2695  HA  PRO A 171      36.232  12.882 -42.447  1.00  0.00           H  
ATOM   2696  C   PRO A 171      37.339  14.622 -43.073  1.00  0.00           C  
ATOM   2697  CB  PRO A 171      35.921  14.399 -40.953  1.00  0.00           C  
ATOM   2698  HB2 PRO A 171      34.875  14.399 -41.261  1.00  0.00           H  
ATOM   2699  HB3 PRO A 171      36.271  15.419 -40.794  1.00  0.00           H  
ATOM   2700  O   PRO A 171      36.926  14.529 -44.228  1.00  0.00           O  
ATOM   2701  CG  PRO A 171      36.121  13.595 -39.669  1.00  0.00           C  
ATOM   2702  HG2 PRO A 171      35.935  14.197 -38.780  1.00  0.00           H  
ATOM   2703  HG3 PRO A 171      35.469  12.721 -39.681  1.00  0.00           H  
ATOM   2704  CD  PRO A 171      37.579  13.150 -39.761  1.00  0.00           C  
ATOM   2705  HD2 PRO A 171      37.693  12.183 -39.271  1.00  0.00           H  
ATOM   2706  HD3 PRO A 171      38.222  13.893 -39.289  1.00  0.00           H  
ATOM   2707  N   ALA A 172      38.336  15.455 -42.751  1.00  0.00           N  
ATOM   2708  H   ALA A 172      38.620  15.501 -41.783  1.00  0.00           H  
ATOM   2709  CA  ALA A 172      38.988  16.361 -43.703  1.00  0.00           C  
ATOM   2710  HA  ALA A 172      38.228  17.007 -44.142  1.00  0.00           H  
ATOM   2711  C   ALA A 172      39.701  15.645 -44.873  1.00  0.00           C  
ATOM   2712  CB  ALA A 172      39.965  17.244 -42.916  1.00  0.00           C  
ATOM   2713  HB1 ALA A 172      40.743  16.633 -42.460  1.00  0.00           H  
ATOM   2714  HB2 ALA A 172      39.428  17.791 -42.140  1.00  0.00           H  
ATOM   2715  HB3 ALA A 172      40.426  17.966 -43.590  1.00  0.00           H  
ATOM   2716  O   ALA A 172      39.701  16.163 -45.988  1.00  0.00           O  
ATOM   2717  N   ASP A 173      40.269  14.452 -44.650  1.00  0.00           N  
ATOM   2718  H   ASP A 173      40.154  14.022 -43.744  1.00  0.00           H  
ATOM   2719  CA  ASP A 173      40.893  13.645 -45.713  1.00  0.00           C  
ATOM   2720  HA  ASP A 173      41.518  14.287 -46.334  1.00  0.00           H  
ATOM   2721  C   ASP A 173      39.823  13.003 -46.620  1.00  0.00           C  
ATOM   2722  CB  ASP A 173      41.781  12.536 -45.110  1.00  0.00           C  
ATOM   2723  HB2 ASP A 173      42.200  11.952 -45.930  1.00  0.00           H  
ATOM   2724  HB3 ASP A 173      41.157  11.862 -44.524  1.00  0.00           H  
ATOM   2725  O   ASP A 173      40.036  12.813 -47.820  1.00  0.00           O  
ATOM   2726  CG  ASP A 173      42.946  13.020 -44.238  1.00  0.00           C  
ATOM   2727  OD1 ASP A 173      43.528  14.094 -44.513  1.00  0.00           O  
ATOM   2728  OD2 ASP A 173      43.297  12.307 -43.266  1.00  0.00           O  
ATOM   2729  N   VAL A 174      38.649  12.687 -46.056  1.00  0.00           N  
ATOM   2730  H   VAL A 174      38.543  12.863 -45.067  1.00  0.00           H  
ATOM   2731  CA  VAL A 174      37.486  12.182 -46.801  1.00  0.00           C  
ATOM   2732  HA  VAL A 174      37.832  11.396 -47.474  1.00  0.00           H  
ATOM   2733  C   VAL A 174      36.883  13.265 -47.698  1.00  0.00           C  
ATOM   2734  CB  VAL A 174      36.447  11.554 -45.847  1.00  0.00           C  
ATOM   2735  HB  VAL A 174      36.224  12.245 -45.034  1.00  0.00           H  
ATOM   2736  O   VAL A 174      36.505  12.945 -48.822  1.00  0.00           O  
ATOM   2737  CG1 VAL A 174      35.119  11.194 -46.526  1.00  0.00           C  
ATOM   2738 HG11 VAL A 174      35.283  10.528 -47.373  1.00  0.00           H  
ATOM   2739 HG12 VAL A 174      34.458  10.704 -45.811  1.00  0.00           H  
ATOM   2740 HG13 VAL A 174      34.624  12.099 -46.877  1.00  0.00           H  
ATOM   2741  CG2 VAL A 174      37.023  10.265 -45.245  1.00  0.00           C  
ATOM   2742 HG21 VAL A 174      36.269   9.774 -44.630  1.00  0.00           H  
ATOM   2743 HG22 VAL A 174      37.879  10.504 -44.614  1.00  0.00           H  
ATOM   2744 HG23 VAL A 174      37.333   9.584 -46.037  1.00  0.00           H  
ATOM   2745  N   ALA A 175      36.862  14.534 -47.274  1.00  0.00           N  
ATOM   2746  H   ALA A 175      37.143  14.729 -46.323  1.00  0.00           H  
ATOM   2747  CA  ALA A 175      36.432  15.651 -48.122  1.00  0.00           C  
ATOM   2748  HA  ALA A 175      35.423  15.452 -48.485  1.00  0.00           H  
ATOM   2749  C   ALA A 175      37.296  15.818 -49.378  1.00  0.00           C  
ATOM   2750  CB  ALA A 175      36.407  16.937 -47.292  1.00  0.00           C  
ATOM   2751  HB1 ALA A 175      37.396  17.152 -46.887  1.00  0.00           H  
ATOM   2752  HB2 ALA A 175      36.094  17.769 -47.924  1.00  0.00           H  
ATOM   2753  HB3 ALA A 175      35.692  16.833 -46.477  1.00  0.00           H  
ATOM   2754  O   ALA A 175      36.772  15.899 -50.489  1.00  0.00           O  
ATOM   2755  N   GLU A 176      38.620  15.787 -49.222  1.00  0.00           N  
ATOM   2756  H   GLU A 176      38.996  15.733 -48.286  1.00  0.00           H  
ATOM   2757  CA  GLU A 176      39.547  15.857 -50.354  1.00  0.00           C  
ATOM   2758  HA  GLU A 176      39.324  16.749 -50.939  1.00  0.00           H  
ATOM   2759  C   GLU A 176      39.405  14.642 -51.292  1.00  0.00           C  
ATOM   2760  CB  GLU A 176      40.972  15.962 -49.799  1.00  0.00           C  
ATOM   2761  HB2 GLU A 176      41.279  14.980 -49.440  1.00  0.00           H  
ATOM   2762  HB3 GLU A 176      40.992  16.654 -48.957  1.00  0.00           H  
ATOM   2763  O   GLU A 176      39.444  14.778 -52.517  1.00  0.00           O  
ATOM   2764  CG  GLU A 176      41.962  16.466 -50.854  1.00  0.00           C  
ATOM   2765  HG2 GLU A 176      41.669  16.110 -51.842  1.00  0.00           H  
ATOM   2766  HG3 GLU A 176      41.948  17.555 -50.874  1.00  0.00           H  
ATOM   2767  CD  GLU A 176      43.367  15.958 -50.543  1.00  0.00           C  
ATOM   2768  OE1 GLU A 176      43.797  15.040 -51.291  1.00  0.00           O  
ATOM   2769  OE2 GLU A 176      43.963  16.421 -49.545  1.00  0.00           O  
ATOM   2770  N   ALA A 177      39.176  13.448 -50.735  1.00  0.00           N  
ATOM   2771  H   ALA A 177      39.181  13.377 -49.728  1.00  0.00           H  
ATOM   2772  CA  ALA A 177      38.917  12.250 -51.526  1.00  0.00           C  
ATOM   2773  HA  ALA A 177      39.698  12.165 -52.281  1.00  0.00           H  
ATOM   2774  C   ALA A 177      37.580  12.322 -52.288  1.00  0.00           C  
ATOM   2775  CB  ALA A 177      39.015  11.030 -50.608  1.00  0.00           C  
ATOM   2776  HB1 ALA A 177      40.001  10.996 -50.144  1.00  0.00           H  
ATOM   2777  HB2 ALA A 177      38.258  11.098 -49.826  1.00  0.00           H  
ATOM   2778  HB3 ALA A 177      38.854  10.123 -51.191  1.00  0.00           H  
ATOM   2779  O   ALA A 177      37.549  12.019 -53.481  1.00  0.00           O  
ATOM   2780  N   MET A 178      36.495  12.778 -51.650  1.00  0.00           N  
ATOM   2781  H   MET A 178      36.582  13.025 -50.674  1.00  0.00           H  
ATOM   2782  CA  MET A 178      35.204  13.011 -52.309  1.00  0.00           C  
ATOM   2783  HA  MET A 178      34.857  12.075 -52.747  1.00  0.00           H  
ATOM   2784  C   MET A 178      35.335  14.015 -53.460  1.00  0.00           C  
ATOM   2785  CB  MET A 178      34.155  13.496 -51.294  1.00  0.00           C  
ATOM   2786  HB2 MET A 178      33.328  13.952 -51.839  1.00  0.00           H  
ATOM   2787  HB3 MET A 178      34.587  14.252 -50.638  1.00  0.00           H  
ATOM   2788  O   MET A 178      34.866  13.728 -54.562  1.00  0.00           O  
ATOM   2789  CG  MET A 178      33.603  12.337 -50.456  1.00  0.00           C  
ATOM   2790  HG2 MET A 178      34.432  11.863 -49.930  1.00  0.00           H  
ATOM   2791  HG3 MET A 178      33.164  11.599 -51.127  1.00  0.00           H  
ATOM   2792  SD  MET A 178      32.352  12.790 -49.223  1.00  0.00           S  
ATOM   2793  CE  MET A 178      31.013  13.425 -50.274  1.00  0.00           C  
ATOM   2794  HE1 MET A 178      30.164  13.701 -49.649  1.00  0.00           H  
ATOM   2795  HE2 MET A 178      30.703  12.660 -50.985  1.00  0.00           H  
ATOM   2796  HE3 MET A 178      31.346  14.312 -50.814  1.00  0.00           H  
ATOM   2797  N   ALA A 179      36.044  15.129 -53.247  1.00  0.00           N  
ATOM   2798  H   ALA A 179      36.381  15.320 -52.315  1.00  0.00           H  
ATOM   2799  CA  ALA A 179      36.313  16.124 -54.285  1.00  0.00           C  
ATOM   2800  HA  ALA A 179      35.360  16.488 -54.668  1.00  0.00           H  
ATOM   2801  C   ALA A 179      37.089  15.525 -55.476  1.00  0.00           C  
ATOM   2802  CB  ALA A 179      37.053  17.306 -53.645  1.00  0.00           C  
ATOM   2803  HB1 ALA A 179      38.013  16.984 -53.241  1.00  0.00           H  
ATOM   2804  HB2 ALA A 179      37.225  18.081 -54.392  1.00  0.00           H  
ATOM   2805  HB3 ALA A 179      36.453  17.725 -52.837  1.00  0.00           H  
ATOM   2806  O   ALA A 179      36.673  15.687 -56.623  1.00  0.00           O  
ATOM   2807  N   ARG A 180      38.154  14.746 -55.225  1.00  0.00           N  
ATOM   2808  H   ARG A 180      38.457  14.666 -54.265  1.00  0.00           H  
ATOM   2809  CA  ARG A 180      38.916  14.037 -56.278  1.00  0.00           C  
ATOM   2810  HA  ARG A 180      39.220  14.761 -57.034  1.00  0.00           H  
ATOM   2811  C   ARG A 180      38.107  12.988 -57.044  1.00  0.00           C  
ATOM   2812  CB  ARG A 180      40.161  13.379 -55.667  1.00  0.00           C  
ATOM   2813  HB2 ARG A 180      40.522  12.603 -56.341  1.00  0.00           H  
ATOM   2814  HB3 ARG A 180      39.905  12.917 -54.713  1.00  0.00           H  
ATOM   2815  O   ARG A 180      38.434  12.690 -58.191  1.00  0.00           O  
ATOM   2816  CG  ARG A 180      41.281  14.409 -55.479  1.00  0.00           C  
ATOM   2817  HG2 ARG A 180      40.976  15.177 -54.768  1.00  0.00           H  
ATOM   2818  HG3 ARG A 180      41.474  14.888 -56.439  1.00  0.00           H  
ATOM   2819  CD  ARG A 180      42.582  13.752 -55.012  1.00  0.00           C  
ATOM   2820  HD2 ARG A 180      42.760  12.834 -55.572  1.00  0.00           H  
ATOM   2821  HD3 ARG A 180      43.400  14.437 -55.233  1.00  0.00           H  
ATOM   2822  NE  ARG A 180      42.593  13.501 -53.565  1.00  0.00           N  
ATOM   2823  HE  ARG A 180      42.912  14.254 -52.972  1.00  0.00           H  
ATOM   2824  NH1 ARG A 180      41.951  11.272 -53.513  1.00  0.00           N  
ATOM   2825 HH11 ARG A 180      41.709  11.288 -54.493  1.00  0.00           H  
ATOM   2826 HH12 ARG A 180      41.630  10.492 -52.957  1.00  0.00           H  
ATOM   2827  NH2 ARG A 180      42.653  12.363 -51.667  1.00  0.00           N  
ATOM   2828 HH21 ARG A 180      43.025  13.227 -51.300  1.00  0.00           H  
ATOM   2829 HH22 ARG A 180      42.985  11.496 -51.268  1.00  0.00           H  
ATOM   2830  CZ  ARG A 180      42.378  12.370 -52.933  1.00  0.00           C  
ATOM   2831  N   HIS A 181      37.071  12.429 -56.428  1.00  0.00           N  
ATOM   2832  H   HIS A 181      36.914  12.673 -55.460  1.00  0.00           H  
ATOM   2833  CA  HIS A 181      36.140  11.499 -57.063  1.00  0.00           C  
ATOM   2834  HA  HIS A 181      36.657  10.977 -57.868  1.00  0.00           H  
ATOM   2835  C   HIS A 181      34.933  12.189 -57.731  1.00  0.00           C  
ATOM   2836  CB  HIS A 181      35.723  10.446 -56.023  1.00  0.00           C  
ATOM   2837  HB2 HIS A 181      35.501  10.926 -55.070  1.00  0.00           H  
ATOM   2838  HB3 HIS A 181      34.809   9.963 -56.370  1.00  0.00           H  
ATOM   2839  O   HIS A 181      34.160  11.511 -58.407  1.00  0.00           O  
ATOM   2840  CG  HIS A 181      36.748   9.353 -55.830  1.00  0.00           C  
ATOM   2841  CD2 HIS A 181      37.518   9.080 -54.729  1.00  0.00           C  
ATOM   2842  HD2 HIS A 181      37.542   9.646 -53.810  1.00  0.00           H  
ATOM   2843  ND1 HIS A 181      36.981   8.349 -56.730  1.00  0.00           N  
ATOM   2844  HD1 HIS A 181      36.492   8.247 -57.608  1.00  0.00           H  
ATOM   2845  CE1 HIS A 181      37.843   7.480 -56.192  1.00  0.00           C  
ATOM   2846  HE1 HIS A 181      38.157   6.557 -56.656  1.00  0.00           H  
ATOM   2847  NE2 HIS A 181      38.199   7.872 -54.963  1.00  0.00           N  
ATOM   2848  N   GLY A 182      34.755  13.508 -57.578  1.00  0.00           N  
ATOM   2849  H   GLY A 182      35.426  14.033 -57.036  1.00  0.00           H  
ATOM   2850  CA  GLY A 182      33.565  14.221 -58.057  1.00  0.00           C  
ATOM   2851  HA2 GLY A 182      33.433  14.040 -59.124  1.00  0.00           H  
ATOM   2852  HA3 GLY A 182      33.713  15.290 -57.899  1.00  0.00           H  
ATOM   2853  C   GLY A 182      32.274  13.812 -57.334  1.00  0.00           C  
ATOM   2854  O   GLY A 182      31.196  13.867 -57.925  1.00  0.00           O  
ATOM   2855  N   MET A 183      32.381  13.360 -56.081  1.00  0.00           N  
ATOM   2856  H   MET A 183      33.285  13.410 -55.634  1.00  0.00           H  
ATOM   2857  CA  MET A 183      31.244  12.898 -55.284  1.00  0.00           C  
ATOM   2858  HA  MET A 183      30.589  12.306 -55.924  1.00  0.00           H  
ATOM   2859  C   MET A 183      30.439  14.069 -54.727  1.00  0.00           C  
ATOM   2860  CB  MET A 183      31.710  12.016 -54.119  1.00  0.00           C  
ATOM   2861  HB2 MET A 183      30.881  11.868 -53.427  1.00  0.00           H  
ATOM   2862  HB3 MET A 183      32.521  12.513 -53.587  1.00  0.00           H  
ATOM   2863  O   MET A 183      30.975  14.904 -54.001  1.00  0.00           O  
ATOM   2864  CG  MET A 183      32.175  10.644 -54.592  1.00  0.00           C  
ATOM   2865  HG2 MET A 183      31.319  10.138 -55.036  1.00  0.00           H  
ATOM   2866  HG3 MET A 183      32.939  10.772 -55.359  1.00  0.00           H  
ATOM   2867  SD  MET A 183      32.827   9.588 -53.276  1.00  0.00           S  
ATOM   2868  CE  MET A 183      33.059   8.100 -54.267  1.00  0.00           C  
ATOM   2869  HE1 MET A 183      32.139   7.889 -54.811  1.00  0.00           H  
ATOM   2870  HE2 MET A 183      33.288   7.267 -53.603  1.00  0.00           H  
ATOM   2871  HE3 MET A 183      33.874   8.251 -54.975  1.00  0.00           H  
ATOM   2872  N   THR A 184      29.131  14.068 -54.975  1.00  0.00           N  
ATOM   2873  H   THR A 184      28.748  13.337 -55.557  1.00  0.00           H  
ATOM   2874  CA  THR A 184      28.180  14.954 -54.289  1.00  0.00           C  
ATOM   2875  HA  THR A 184      28.672  15.897 -54.054  1.00  0.00           H  
ATOM   2876  C   THR A 184      27.707  14.346 -52.970  1.00  0.00           C  
ATOM   2877  CB  THR A 184      26.964  15.270 -55.174  1.00  0.00           C  
ATOM   2878  HB  THR A 184      26.293  15.933 -54.628  1.00  0.00           H  
ATOM   2879  O   THR A 184      27.404  15.088 -52.037  1.00  0.00           O  
ATOM   2880  CG2 THR A 184      27.358  15.953 -56.483  1.00  0.00           C  
ATOM   2881 HG21 THR A 184      27.912  16.866 -56.265  1.00  0.00           H  
ATOM   2882 HG22 THR A 184      26.461  16.212 -57.046  1.00  0.00           H  
ATOM   2883 HG23 THR A 184      27.981  15.294 -57.088  1.00  0.00           H  
ATOM   2884  OG1 THR A 184      26.270  14.087 -55.498  1.00  0.00           O  
ATOM   2885  HG1 THR A 184      25.779  14.237 -56.309  1.00  0.00           H  
ATOM   2886  N   ARG A 185      27.646  13.006 -52.873  1.00  0.00           N  
ATOM   2887  H   ARG A 185      27.878  12.480 -53.704  1.00  0.00           H  
ATOM   2888  CA  ARG A 185      27.116  12.269 -51.712  1.00  0.00           C  
ATOM   2889  HA  ARG A 185      27.167  12.916 -50.836  1.00  0.00           H  
ATOM   2890  C   ARG A 185      27.920  11.004 -51.402  1.00  0.00           C  
ATOM   2891  CB  ARG A 185      25.640  11.907 -51.958  1.00  0.00           C  
ATOM   2892  HB2 ARG A 185      25.561  11.345 -52.888  1.00  0.00           H  
ATOM   2893  HB3 ARG A 185      25.291  11.273 -51.143  1.00  0.00           H  
ATOM   2894  O   ARG A 185      28.254  10.238 -52.303  1.00  0.00           O  
ATOM   2895  CG  ARG A 185      24.738  13.149 -52.032  1.00  0.00           C  
ATOM   2896  HG2 ARG A 185      24.791  13.693 -51.090  1.00  0.00           H  
ATOM   2897  HG3 ARG A 185      25.073  13.802 -52.838  1.00  0.00           H  
ATOM   2898  CD  ARG A 185      23.289  12.759 -52.322  1.00  0.00           C  
ATOM   2899  HD2 ARG A 185      23.274  12.175 -53.243  1.00  0.00           H  
ATOM   2900  HD3 ARG A 185      22.913  12.146 -51.503  1.00  0.00           H  
ATOM   2901  NE  ARG A 185      22.450  13.963 -52.468  1.00  0.00           N  
ATOM   2902  HE  ARG A 185      22.779  14.791 -51.992  1.00  0.00           H  
ATOM   2903  NH1 ARG A 185      20.819  13.069 -53.816  1.00  0.00           N  
ATOM   2904 HH11 ARG A 185      20.018  13.203 -54.417  1.00  0.00           H  
ATOM   2905 HH12 ARG A 185      21.326  12.195 -53.817  1.00  0.00           H  
ATOM   2906  NH2 ARG A 185      20.728  15.226 -53.253  1.00  0.00           N  
ATOM   2907 HH21 ARG A 185      19.889  15.329 -53.805  1.00  0.00           H  
ATOM   2908 HH22 ARG A 185      21.108  16.029 -52.771  1.00  0.00           H  
ATOM   2909  CZ  ARG A 185      21.340  14.079 -53.175  1.00  0.00           C  
ATOM   2910  N   LEU A 186      28.164  10.725 -50.124  1.00  0.00           N  
ATOM   2911  H   LEU A 186      27.918  11.428 -49.442  1.00  0.00           H  
ATOM   2912  CA  LEU A 186      28.801   9.493 -49.647  1.00  0.00           C  
ATOM   2913  HA  LEU A 186      28.772   8.744 -50.438  1.00  0.00           H  
ATOM   2914  C   LEU A 186      28.034   8.927 -48.445  1.00  0.00           C  
ATOM   2915  CB  LEU A 186      30.283   9.796 -49.345  1.00  0.00           C  
ATOM   2916  HB2 LEU A 186      30.785  10.019 -50.286  1.00  0.00           H  
ATOM   2917  HB3 LEU A 186      30.323  10.700 -48.738  1.00  0.00           H  
ATOM   2918  O   LEU A 186      27.952   9.564 -47.398  1.00  0.00           O  
ATOM   2919  CG  LEU A 186      31.080   8.705 -48.603  1.00  0.00           C  
ATOM   2920  HG  LEU A 186      30.614   8.497 -47.640  1.00  0.00           H  
ATOM   2921  CD1 LEU A 186      31.168   7.402 -49.395  1.00  0.00           C  
ATOM   2922 HD11 LEU A 186      30.172   6.969 -49.489  1.00  0.00           H  
ATOM   2923 HD12 LEU A 186      31.800   6.693 -48.859  1.00  0.00           H  
ATOM   2924 HD13 LEU A 186      31.601   7.598 -50.376  1.00  0.00           H  
ATOM   2925  CD2 LEU A 186      32.506   9.191 -48.350  1.00  0.00           C  
ATOM   2926 HD21 LEU A 186      33.084   8.425 -47.833  1.00  0.00           H  
ATOM   2927 HD22 LEU A 186      32.993   9.435 -49.294  1.00  0.00           H  
ATOM   2928 HD23 LEU A 186      32.478  10.087 -47.729  1.00  0.00           H  
ATOM   2929  N   TYR A 187      27.506   7.708 -48.587  1.00  0.00           N  
ATOM   2930  H   TYR A 187      27.603   7.248 -49.482  1.00  0.00           H  
ATOM   2931  CA  TYR A 187      26.886   6.956 -47.492  1.00  0.00           C  
ATOM   2932  HA  TYR A 187      26.447   7.655 -46.779  1.00  0.00           H  
ATOM   2933  C   TYR A 187      27.942   6.121 -46.761  1.00  0.00           C  
ATOM   2934  CB  TYR A 187      25.756   6.065 -48.028  1.00  0.00           C  
ATOM   2935  HB2 TYR A 187      25.420   5.413 -47.222  1.00  0.00           H  
ATOM   2936  HB3 TYR A 187      26.148   5.427 -48.820  1.00  0.00           H  
ATOM   2937  O   TYR A 187      28.432   5.127 -47.304  1.00  0.00           O  
ATOM   2938  CG  TYR A 187      24.552   6.826 -48.546  1.00  0.00           C  
ATOM   2939  CD1 TYR A 187      23.598   7.324 -47.636  1.00  0.00           C  
ATOM   2940  HD1 TYR A 187      23.738   7.175 -46.576  1.00  0.00           H  
ATOM   2941  CD2 TYR A 187      24.400   7.058 -49.927  1.00  0.00           C  
ATOM   2942  HD2 TYR A 187      25.148   6.704 -50.622  1.00  0.00           H  
ATOM   2943  CE1 TYR A 187      22.497   8.066 -48.103  1.00  0.00           C  
ATOM   2944  HE1 TYR A 187      21.796   8.491 -47.400  1.00  0.00           H  
ATOM   2945  CE2 TYR A 187      23.290   7.785 -50.400  1.00  0.00           C  
ATOM   2946  HE2 TYR A 187      23.171   7.986 -51.454  1.00  0.00           H  
ATOM   2947  OH  TYR A 187      21.312   9.056 -49.942  1.00  0.00           O  
ATOM   2948  HH  TYR A 187      20.860   9.517 -49.232  1.00  0.00           H  
ATOM   2949  CZ  TYR A 187      22.348   8.304 -49.488  1.00  0.00           C  
ATOM   2950  N   ALA A 188      28.285   6.498 -45.531  1.00  0.00           N  
ATOM   2951  H   ALA A 188      27.828   7.308 -45.136  1.00  0.00           H  
ATOM   2952  CA  ALA A 188      29.313   5.844 -44.728  1.00  0.00           C  
ATOM   2953  HA  ALA A 188      29.805   5.083 -45.333  1.00  0.00           H  
ATOM   2954  C   ALA A 188      28.725   5.162 -43.483  1.00  0.00           C  
ATOM   2955  CB  ALA A 188      30.384   6.877 -44.369  1.00  0.00           C  
ATOM   2956  HB1 ALA A 188      31.161   6.399 -43.772  1.00  0.00           H  
ATOM   2957  HB2 ALA A 188      29.944   7.689 -43.790  1.00  0.00           H  
ATOM   2958  HB3 ALA A 188      30.823   7.288 -45.278  1.00  0.00           H  
ATOM   2959  O   ALA A 188      28.160   5.829 -42.625  1.00  0.00           O  
ATOM   2960  N   ALA A 189      28.885   3.844 -43.345  1.00  0.00           N  
ATOM   2961  H   ALA A 189      29.409   3.358 -44.058  1.00  0.00           H  
ATOM   2962  CA  ALA A 189      28.568   3.127 -42.110  1.00  0.00           C  
ATOM   2963  HA  ALA A 189      27.806   3.687 -41.568  1.00  0.00           H  
ATOM   2964  C   ALA A 189      29.816   3.031 -41.215  1.00  0.00           C  
ATOM   2965  CB  ALA A 189      27.957   1.758 -42.433  1.00  0.00           C  
ATOM   2966  HB1 ALA A 189      27.656   1.269 -41.506  1.00  0.00           H  
ATOM   2967  HB2 ALA A 189      27.080   1.886 -43.067  1.00  0.00           H  
ATOM   2968  HB3 ALA A 189      28.690   1.130 -42.941  1.00  0.00           H  
ATOM   2969  O   ALA A 189      30.844   2.500 -41.642  1.00  0.00           O  
ATOM   2970  N   LEU A 190      29.719   3.515 -39.978  1.00  0.00           N  
ATOM   2971  H   LEU A 190      28.835   3.921 -39.705  1.00  0.00           H  
ATOM   2972  CA  LEU A 190      30.781   3.510 -38.965  1.00  0.00           C  
ATOM   2973  HA  LEU A 190      31.591   2.849 -39.272  1.00  0.00           H  
ATOM   2974  C   LEU A 190      30.236   2.969 -37.637  1.00  0.00           C  
ATOM   2975  CB  LEU A 190      31.332   4.942 -38.789  1.00  0.00           C  
ATOM   2976  HB2 LEU A 190      31.996   4.961 -37.924  1.00  0.00           H  
ATOM   2977  HB3 LEU A 190      30.494   5.605 -38.572  1.00  0.00           H  
ATOM   2978  O   LEU A 190      29.032   3.034 -37.389  1.00  0.00           O  
ATOM   2979  CG  LEU A 190      32.104   5.499 -40.001  1.00  0.00           C  
ATOM   2980  HG  LEU A 190      31.492   5.420 -40.899  1.00  0.00           H  
ATOM   2981  CD1 LEU A 190      32.442   6.972 -39.786  1.00  0.00           C  
ATOM   2982 HD11 LEU A 190      32.915   7.387 -40.676  1.00  0.00           H  
ATOM   2983 HD12 LEU A 190      31.528   7.531 -39.584  1.00  0.00           H  
ATOM   2984 HD13 LEU A 190      33.121   7.087 -38.941  1.00  0.00           H  
ATOM   2985  CD2 LEU A 190      33.418   4.748 -40.223  1.00  0.00           C  
ATOM   2986 HD21 LEU A 190      33.213   3.715 -40.505  1.00  0.00           H  
ATOM   2987 HD22 LEU A 190      33.984   5.228 -41.021  1.00  0.00           H  
ATOM   2988 HD23 LEU A 190      34.012   4.773 -39.310  1.00  0.00           H  
ATOM   2989  N   HIS A 191      31.102   2.454 -36.762  1.00  0.00           N  
ATOM   2990  H   HIS A 191      32.083   2.451 -37.000  1.00  0.00           H  
ATOM   2991  CA  HIS A 191      30.791   2.419 -35.332  1.00  0.00           C  
ATOM   2992  HA  HIS A 191      29.714   2.510 -35.192  1.00  0.00           H  
ATOM   2993  C   HIS A 191      31.417   3.650 -34.670  1.00  0.00           C  
ATOM   2994  CB  HIS A 191      31.176   1.082 -34.680  1.00  0.00           C  
ATOM   2995  HB2 HIS A 191      30.566   0.293 -35.119  1.00  0.00           H  
ATOM   2996  HB3 HIS A 191      30.927   1.130 -33.620  1.00  0.00           H  
ATOM   2997  O   HIS A 191      32.598   3.928 -34.848  1.00  0.00           O  
ATOM   2998  CG  HIS A 191      32.622   0.684 -34.809  1.00  0.00           C  
ATOM   2999  CD2 HIS A 191      33.680   1.226 -34.131  1.00  0.00           C  
ATOM   3000  HD2 HIS A 191      33.638   2.034 -33.415  1.00  0.00           H  
ATOM   3001  ND1 HIS A 191      33.122  -0.324 -35.603  1.00  0.00           N  
ATOM   3002  HD1 HIS A 191      32.597  -0.901 -36.244  1.00  0.00           H  
ATOM   3003  CE1 HIS A 191      34.453  -0.361 -35.430  1.00  0.00           C  
ATOM   3004  HE1 HIS A 191      35.136  -1.008 -35.960  1.00  0.00           H  
ATOM   3005  NE2 HIS A 191      34.829   0.548 -34.525  1.00  0.00           N  
ATOM   3006  N   LEU A 192      30.604   4.403 -33.935  1.00  0.00           N  
ATOM   3007  H   LEU A 192      29.646   4.102 -33.830  1.00  0.00           H  
ATOM   3008  CA  LEU A 192      30.990   5.613 -33.215  1.00  0.00           C  
ATOM   3009  HA  LEU A 192      32.074   5.724 -33.207  1.00  0.00           H  
ATOM   3010  C   LEU A 192      30.521   5.465 -31.757  1.00  0.00           C  
ATOM   3011  CB  LEU A 192      30.416   6.851 -33.928  1.00  0.00           C  
ATOM   3012  HB2 LEU A 192      30.696   7.732 -33.351  1.00  0.00           H  
ATOM   3013  HB3 LEU A 192      29.328   6.790 -33.913  1.00  0.00           H  
ATOM   3014  O   LEU A 192      29.471   5.995 -31.392  1.00  0.00           O  
ATOM   3015  CG  LEU A 192      30.882   7.049 -35.383  1.00  0.00           C  
ATOM   3016  HG  LEU A 192      30.609   6.176 -35.976  1.00  0.00           H  
ATOM   3017  CD1 LEU A 192      30.174   8.263 -35.983  1.00  0.00           C  
ATOM   3018 HD11 LEU A 192      29.094   8.129 -35.924  1.00  0.00           H  
ATOM   3019 HD12 LEU A 192      30.460   8.368 -37.030  1.00  0.00           H  
ATOM   3020 HD13 LEU A 192      30.467   9.164 -35.444  1.00  0.00           H  
ATOM   3021  CD2 LEU A 192      32.389   7.283 -35.507  1.00  0.00           C  
ATOM   3022 HD21 LEU A 192      32.941   6.413 -35.152  1.00  0.00           H  
ATOM   3023 HD22 LEU A 192      32.654   7.440 -36.553  1.00  0.00           H  
ATOM   3024 HD23 LEU A 192      32.690   8.153 -34.923  1.00  0.00           H  
ATOM   3025  N   PRO A 193      31.235   4.672 -30.942  1.00  0.00           N  
ATOM   3026  CA  PRO A 193      30.923   4.472 -29.525  1.00  0.00           C  
ATOM   3027  HA  PRO A 193      29.917   4.066 -29.421  1.00  0.00           H  
ATOM   3028  C   PRO A 193      31.048   5.779 -28.713  1.00  0.00           C  
ATOM   3029  CB  PRO A 193      31.934   3.420 -29.057  1.00  0.00           C  
ATOM   3030  HB2 PRO A 193      31.457   2.442 -29.000  1.00  0.00           H  
ATOM   3031  HB3 PRO A 193      32.372   3.705 -28.100  1.00  0.00           H  
ATOM   3032  O   PRO A 193      32.070   6.449 -28.858  1.00  0.00           O  
ATOM   3033  CG  PRO A 193      33.050   3.398 -30.094  1.00  0.00           C  
ATOM   3034  HG2 PRO A 193      33.479   2.404 -30.217  1.00  0.00           H  
ATOM   3035  HG3 PRO A 193      33.820   4.121 -29.826  1.00  0.00           H  
ATOM   3036  CD  PRO A 193      32.374   3.865 -31.360  1.00  0.00           C  
ATOM   3037  HD2 PRO A 193      33.089   4.431 -31.957  1.00  0.00           H  
ATOM   3038  HD3 PRO A 193      32.016   2.998 -31.916  1.00  0.00           H  
ATOM   3039  N   PRO A 194      30.078   6.164 -27.852  1.00  0.00           N  
ATOM   3040  CA  PRO A 194      30.193   7.367 -27.017  1.00  0.00           C  
ATOM   3041  HA  PRO A 194      30.333   8.246 -27.645  1.00  0.00           H  
ATOM   3042  C   PRO A 194      31.363   7.290 -26.030  1.00  0.00           C  
ATOM   3043  CB  PRO A 194      28.864   7.483 -26.257  1.00  0.00           C  
ATOM   3044  HB2 PRO A 194      28.995   7.875 -25.249  1.00  0.00           H  
ATOM   3045  HB3 PRO A 194      28.170   8.117 -26.808  1.00  0.00           H  
ATOM   3046  O   PRO A 194      31.904   8.319 -25.635  1.00  0.00           O  
ATOM   3047  CG  PRO A 194      28.319   6.060 -26.234  1.00  0.00           C  
ATOM   3048  HG2 PRO A 194      27.230   6.043 -26.196  1.00  0.00           H  
ATOM   3049  HG3 PRO A 194      28.736   5.534 -25.375  1.00  0.00           H  
ATOM   3050  CD  PRO A 194      28.850   5.452 -27.532  1.00  0.00           C  
ATOM   3051  HD2 PRO A 194      28.124   5.589 -28.333  1.00  0.00           H  
ATOM   3052  HD3 PRO A 194      29.039   4.389 -27.377  1.00  0.00           H  
ATOM   3053  N   GLU A 195      31.795   6.084 -25.657  1.00  0.00           N  
ATOM   3054  H   GLU A 195      31.344   5.268 -26.044  1.00  0.00           H  
ATOM   3055  CA  GLU A 195      32.802   5.863 -24.621  1.00  0.00           C  
ATOM   3056  HA  GLU A 195      32.493   6.406 -23.727  1.00  0.00           H  
ATOM   3057  C   GLU A 195      34.186   6.395 -25.015  1.00  0.00           C  
ATOM   3058  CB  GLU A 195      32.899   4.374 -24.254  1.00  0.00           C  
ATOM   3059  HB2 GLU A 195      33.581   4.293 -23.408  1.00  0.00           H  
ATOM   3060  HB3 GLU A 195      33.346   3.825 -25.082  1.00  0.00           H  
ATOM   3061  O   GLU A 195      34.989   6.696 -24.138  1.00  0.00           O  
ATOM   3062  CG  GLU A 195      31.574   3.707 -23.848  1.00  0.00           C  
ATOM   3063  HG2 GLU A 195      31.070   4.343 -23.121  1.00  0.00           H  
ATOM   3064  HG3 GLU A 195      31.809   2.759 -23.364  1.00  0.00           H  
ATOM   3065  CD  GLU A 195      30.640   3.389 -25.024  1.00  0.00           C  
ATOM   3066  OE1 GLU A 195      29.445   3.144 -24.818  1.00  0.00           O  
ATOM   3067  OE2 GLU A 195      31.089   3.374 -26.188  1.00  0.00           O  
ATOM   3068  N   VAL A 196      34.471   6.604 -26.309  1.00  0.00           N  
ATOM   3069  H   VAL A 196      33.766   6.391 -27.000  1.00  0.00           H  
ATOM   3070  CA  VAL A 196      35.735   7.247 -26.717  1.00  0.00           C  
ATOM   3071  HA  VAL A 196      36.537   6.758 -26.165  1.00  0.00           H  
ATOM   3072  C   VAL A 196      35.798   8.719 -26.320  1.00  0.00           C  
ATOM   3073  CB  VAL A 196      36.067   7.087 -28.212  1.00  0.00           C  
ATOM   3074  HB  VAL A 196      37.079   7.457 -28.375  1.00  0.00           H  
ATOM   3075  O   VAL A 196      36.886   9.285 -26.321  1.00  0.00           O  
ATOM   3076  CG1 VAL A 196      36.073   5.611 -28.604  1.00  0.00           C  
ATOM   3077 HG11 VAL A 196      36.368   5.503 -29.648  1.00  0.00           H  
ATOM   3078 HG12 VAL A 196      36.780   5.071 -27.974  1.00  0.00           H  
ATOM   3079 HG13 VAL A 196      35.078   5.190 -28.458  1.00  0.00           H  
ATOM   3080  CG2 VAL A 196      35.145   7.892 -29.131  1.00  0.00           C  
ATOM   3081 HG21 VAL A 196      35.325   7.620 -30.171  1.00  0.00           H  
ATOM   3082 HG22 VAL A 196      35.340   8.958 -29.014  1.00  0.00           H  
ATOM   3083 HG23 VAL A 196      34.102   7.701 -28.881  1.00  0.00           H  
ATOM   3084  N   LEU A 197      34.681   9.363 -25.967  1.00  0.00           N  
ATOM   3085  H   LEU A 197      33.810   8.852 -25.962  1.00  0.00           H  
ATOM   3086  CA  LEU A 197      34.680  10.716 -25.397  1.00  0.00           C  
ATOM   3087  HA  LEU A 197      35.370  11.344 -25.960  1.00  0.00           H  
ATOM   3088  C   LEU A 197      35.170  10.736 -23.938  1.00  0.00           C  
ATOM   3089  CB  LEU A 197      33.267  11.317 -25.501  1.00  0.00           C  
ATOM   3090  HB2 LEU A 197      33.263  12.284 -24.997  1.00  0.00           H  
ATOM   3091  HB3 LEU A 197      32.580  10.674 -24.951  1.00  0.00           H  
ATOM   3092  O   LEU A 197      35.620  11.780 -23.471  1.00  0.00           O  
ATOM   3093  CG  LEU A 197      32.743  11.512 -26.937  1.00  0.00           C  
ATOM   3094  HG  LEU A 197      32.843  10.589 -27.509  1.00  0.00           H  
ATOM   3095  CD1 LEU A 197      31.265  11.886 -26.874  1.00  0.00           C  
ATOM   3096 HD11 LEU A 197      31.131  12.740 -26.209  1.00  0.00           H  
ATOM   3097 HD12 LEU A 197      30.699  11.043 -26.478  1.00  0.00           H  
ATOM   3098 HD13 LEU A 197      30.884  12.131 -27.866  1.00  0.00           H  
ATOM   3099  CD2 LEU A 197      33.492  12.635 -27.667  1.00  0.00           C  
ATOM   3100 HD21 LEU A 197      33.076  12.757 -28.667  1.00  0.00           H  
ATOM   3101 HD22 LEU A 197      33.376  13.565 -27.111  1.00  0.00           H  
ATOM   3102 HD23 LEU A 197      34.548  12.379 -27.756  1.00  0.00           H  
ATOM   3103  N   LEU A 198      35.131   9.595 -23.245  1.00  0.00           N  
ATOM   3104  H   LEU A 198      34.845   8.753 -23.724  1.00  0.00           H  
ATOM   3105  CA  LEU A 198      35.518   9.450 -21.842  1.00  0.00           C  
ATOM   3106  HA  LEU A 198      35.190  10.342 -21.309  1.00  0.00           H  
ATOM   3107  C   LEU A 198      37.055   9.350 -21.676  1.00  0.00           C  
ATOM   3108  CB  LEU A 198      34.773   8.226 -21.256  1.00  0.00           C  
ATOM   3109  HB2 LEU A 198      34.987   8.148 -20.190  1.00  0.00           H  
ATOM   3110  HB3 LEU A 198      35.168   7.326 -21.727  1.00  0.00           H  
ATOM   3111  O   LEU A 198      37.802   9.301 -22.665  1.00  0.00           O  
ATOM   3112  CG  LEU A 198      33.240   8.241 -21.414  1.00  0.00           C  
ATOM   3113  HG  LEU A 198      32.972   8.348 -22.466  1.00  0.00           H  
ATOM   3114  CD1 LEU A 198      32.642   6.931 -20.910  1.00  0.00           C  
ATOM   3115 HD11 LEU A 198      32.782   6.839 -19.833  1.00  0.00           H  
ATOM   3116 HD12 LEU A 198      33.124   6.089 -21.407  1.00  0.00           H  
ATOM   3117 HD13 LEU A 198      31.578   6.905 -21.144  1.00  0.00           H  
ATOM   3118  CD2 LEU A 198      32.609   9.385 -20.621  1.00  0.00           C  
ATOM   3119 HD21 LEU A 198      32.936  10.338 -21.035  1.00  0.00           H  
ATOM   3120 HD22 LEU A 198      31.524   9.325 -20.699  1.00  0.00           H  
ATOM   3121 HD23 LEU A 198      32.898   9.327 -19.571  1.00  0.00           H  
ATOM   3122  N   PRO A 199      37.576   9.346 -20.431  1.00  0.00           N  
ATOM   3123  CA  PRO A 199      38.981   9.047 -20.165  1.00  0.00           C  
ATOM   3124  HA  PRO A 199      39.581   9.739 -20.755  1.00  0.00           H  
ATOM   3125  C   PRO A 199      39.356   7.592 -20.504  1.00  0.00           C  
ATOM   3126  CB  PRO A 199      39.200   9.326 -18.673  1.00  0.00           C  
ATOM   3127  HB2 PRO A 199      39.097   8.403 -18.102  1.00  0.00           H  
ATOM   3128  HB3 PRO A 199      40.171   9.784 -18.486  1.00  0.00           H  
ATOM   3129  O   PRO A 199      38.478   6.729 -20.555  1.00  0.00           O  
ATOM   3130  CG  PRO A 199      38.056  10.265 -18.311  1.00  0.00           C  
ATOM   3131  HG2 PRO A 199      37.817  10.192 -17.250  1.00  0.00           H  
ATOM   3132  HG3 PRO A 199      38.311  11.288 -18.585  1.00  0.00           H  
ATOM   3133  CD  PRO A 199      36.924   9.757 -19.198  1.00  0.00           C  
ATOM   3134  HD2 PRO A 199      36.191  10.548 -19.363  1.00  0.00           H  
ATOM   3135  HD3 PRO A 199      36.454   8.893 -18.730  1.00  0.00           H  
ATOM   3136  N   PRO A 200      40.659   7.279 -20.632  1.00  0.00           N  
ATOM   3137  CA  PRO A 200      41.122   5.920 -20.907  1.00  0.00           C  
ATOM   3138  HA  PRO A 200      40.732   5.610 -21.876  1.00  0.00           H  
ATOM   3139  C   PRO A 200      40.672   4.917 -19.839  1.00  0.00           C  
ATOM   3140  CB  PRO A 200      42.645   6.022 -20.998  1.00  0.00           C  
ATOM   3141  HB2 PRO A 200      43.043   5.322 -21.733  1.00  0.00           H  
ATOM   3142  HB3 PRO A 200      43.095   5.854 -20.019  1.00  0.00           H  
ATOM   3143  O   PRO A 200      41.020   5.057 -18.663  1.00  0.00           O  
ATOM   3144  CG  PRO A 200      42.874   7.474 -21.404  1.00  0.00           C  
ATOM   3145  HG2 PRO A 200      43.871   7.825 -21.140  1.00  0.00           H  
ATOM   3146  HG3 PRO A 200      42.677   7.591 -22.469  1.00  0.00           H  
ATOM   3147  CD  PRO A 200      41.782   8.201 -20.632  1.00  0.00           C  
ATOM   3148  HD2 PRO A 200      42.105   8.381 -19.606  1.00  0.00           H  
ATOM   3149  HD3 PRO A 200      41.546   9.142 -21.129  1.00  0.00           H  
ATOM   3150  N   GLY A 201      39.936   3.888 -20.252  1.00  0.00           N  
ATOM   3151  H   GLY A 201      39.798   3.777 -21.247  1.00  0.00           H  
ATOM   3152  CA  GLY A 201      39.290   2.915 -19.377  1.00  0.00           C  
ATOM   3153  HA2 GLY A 201      40.005   2.562 -18.633  1.00  0.00           H  
ATOM   3154  HA3 GLY A 201      38.467   3.404 -18.856  1.00  0.00           H  
ATOM   3155  C   GLY A 201      38.733   1.709 -20.136  1.00  0.00           C  
ATOM   3156  O   GLY A 201      38.879   1.588 -21.350  1.00  0.00           O  
ATOM   3157  N   THR A 202      38.102   0.795 -19.402  1.00  0.00           N  
ATOM   3158  H   THR A 202      37.944   0.993 -18.424  1.00  0.00           H  
ATOM   3159  CA  THR A 202      37.363  -0.344 -19.964  1.00  0.00           C  
ATOM   3160  HA  THR A 202      37.502  -0.389 -21.045  1.00  0.00           H  
ATOM   3161  C   THR A 202      35.881  -0.141 -19.687  1.00  0.00           C  
ATOM   3162  CB  THR A 202      37.860  -1.671 -19.381  1.00  0.00           C  
ATOM   3163  HB  THR A 202      37.745  -1.665 -18.297  1.00  0.00           H  
ATOM   3164  O   THR A 202      35.483  -0.004 -18.531  1.00  0.00           O  
ATOM   3165  CG2 THR A 202      37.137  -2.880 -19.961  1.00  0.00           C  
ATOM   3166 HG21 THR A 202      37.611  -3.796 -19.608  1.00  0.00           H  
ATOM   3167 HG22 THR A 202      36.098  -2.880 -19.634  1.00  0.00           H  
ATOM   3168 HG23 THR A 202      37.173  -2.847 -21.050  1.00  0.00           H  
ATOM   3169  OG1 THR A 202      39.225  -1.814 -19.701  1.00  0.00           O  
ATOM   3170  HG1 THR A 202      39.634  -0.959 -19.549  1.00  0.00           H  
ATOM   3171  N   TYR A 203      35.081  -0.107 -20.746  1.00  0.00           N  
ATOM   3172  H   TYR A 203      35.487  -0.252 -21.659  1.00  0.00           H  
ATOM   3173  CA  TYR A 203      33.671   0.249 -20.714  1.00  0.00           C  
ATOM   3174  HA  TYR A 203      33.374   0.474 -19.690  1.00  0.00           H  
ATOM   3175  C   TYR A 203      32.824  -0.919 -21.212  1.00  0.00           C  
ATOM   3176  CB  TYR A 203      33.451   1.521 -21.537  1.00  0.00           C  
ATOM   3177  HB2 TYR A 203      33.745   1.345 -22.571  1.00  0.00           H  
ATOM   3178  HB3 TYR A 203      32.384   1.742 -21.517  1.00  0.00           H  
ATOM   3179  O   TYR A 203      32.868  -1.297 -22.383  1.00  0.00           O  
ATOM   3180  CG  TYR A 203      34.194   2.725 -20.993  1.00  0.00           C  
ATOM   3181  CD1 TYR A 203      33.712   3.350 -19.830  1.00  0.00           C  
ATOM   3182  HD1 TYR A 203      32.812   2.990 -19.353  1.00  0.00           H  
ATOM   3183  CD2 TYR A 203      35.373   3.194 -21.608  1.00  0.00           C  
ATOM   3184  HD2 TYR A 203      35.743   2.715 -22.503  1.00  0.00           H  
ATOM   3185  CE1 TYR A 203      34.415   4.428 -19.269  1.00  0.00           C  
ATOM   3186  HE1 TYR A 203      34.055   4.884 -18.358  1.00  0.00           H  
ATOM   3187  CE2 TYR A 203      36.063   4.298 -21.065  1.00  0.00           C  
ATOM   3188  HE2 TYR A 203      36.948   4.682 -21.551  1.00  0.00           H  
ATOM   3189  OH  TYR A 203      36.262   5.945 -19.320  1.00  0.00           O  
ATOM   3190  HH  TYR A 203      37.024   6.192 -19.850  1.00  0.00           H  
ATOM   3191  CZ  TYR A 203      35.586   4.911 -19.885  1.00  0.00           C  
ATOM   3192  N   HIS A 204      32.056  -1.500 -20.294  1.00  0.00           N  
ATOM   3193  H   HIS A 204      32.047  -1.114 -19.361  1.00  0.00           H  
ATOM   3194  CA  HIS A 204      31.104  -2.564 -20.584  1.00  0.00           C  
ATOM   3195  HA  HIS A 204      31.420  -3.124 -21.464  1.00  0.00           H  
ATOM   3196  C   HIS A 204      29.739  -1.934 -20.869  1.00  0.00           C  
ATOM   3197  CB  HIS A 204      31.042  -3.531 -19.391  1.00  0.00           C  
ATOM   3198  HB2 HIS A 204      30.253  -4.259 -19.579  1.00  0.00           H  
ATOM   3199  HB3 HIS A 204      30.772  -2.980 -18.490  1.00  0.00           H  
ATOM   3200  O   HIS A 204      29.124  -1.395 -19.952  1.00  0.00           O  
ATOM   3201  CG  HIS A 204      32.328  -4.277 -19.136  1.00  0.00           C  
ATOM   3202  CD2 HIS A 204      33.443  -3.807 -18.493  1.00  0.00           C  
ATOM   3203  HD2 HIS A 204      33.567  -2.819 -18.074  1.00  0.00           H  
ATOM   3204  ND1 HIS A 204      32.592  -5.577 -19.504  1.00  0.00           N  
ATOM   3205  HD1 HIS A 204      31.956  -6.199 -19.982  1.00  0.00           H  
ATOM   3206  CE1 HIS A 204      33.840  -5.876 -19.106  1.00  0.00           C  
ATOM   3207  HE1 HIS A 204      34.328  -6.828 -19.256  1.00  0.00           H  
ATOM   3208  NE2 HIS A 204      34.399  -4.828 -18.483  1.00  0.00           N  
ATOM   3209  N   THR A 205      29.275  -2.011 -22.117  1.00  0.00           N  
ATOM   3210  H   THR A 205      29.833  -2.468 -22.824  1.00  0.00           H  
ATOM   3211  CA  THR A 205      27.893  -1.662 -22.481  1.00  0.00           C  
ATOM   3212  HA  THR A 205      27.454  -1.035 -21.706  1.00  0.00           H  
ATOM   3213  C   THR A 205      27.053  -2.927 -22.596  1.00  0.00           C  
ATOM   3214  CB  THR A 205      27.787  -0.874 -23.799  1.00  0.00           C  
ATOM   3215  HB  THR A 205      26.793  -0.430 -23.849  1.00  0.00           H  
ATOM   3216  O   THR A 205      27.576  -4.038 -22.703  1.00  0.00           O  
ATOM   3217  CG2 THR A 205      28.815   0.240 -23.920  1.00  0.00           C  
ATOM   3218 HG21 THR A 205      29.829  -0.156 -23.971  1.00  0.00           H  
ATOM   3219 HG22 THR A 205      28.723   0.915 -23.069  1.00  0.00           H  
ATOM   3220 HG23 THR A 205      28.602   0.803 -24.829  1.00  0.00           H  
ATOM   3221  OG1 THR A 205      27.940  -1.729 -24.916  1.00  0.00           O  
ATOM   3222  HG1 THR A 205      28.873  -1.955 -24.926  1.00  0.00           H  
ATOM   3223  N   THR A 206      25.737  -2.759 -22.689  1.00  0.00           N  
ATOM   3224  H   THR A 206      25.371  -1.837 -22.499  1.00  0.00           H  
ATOM   3225  CA  THR A 206      24.796  -3.868 -22.911  1.00  0.00           C  
ATOM   3226  HA  THR A 206      24.908  -4.576 -22.090  1.00  0.00           H  
ATOM   3227  C   THR A 206      25.037  -4.658 -24.219  1.00  0.00           C  
ATOM   3228  CB  THR A 206      23.360  -3.312 -22.860  1.00  0.00           C  
ATOM   3229  HB  THR A 206      23.198  -2.650 -23.710  1.00  0.00           H  
ATOM   3230  O   THR A 206      24.541  -5.774 -24.352  1.00  0.00           O  
ATOM   3231  CG2 THR A 206      22.284  -4.402 -22.867  1.00  0.00           C  
ATOM   3232 HG21 THR A 206      22.519  -5.160 -22.120  1.00  0.00           H  
ATOM   3233 HG22 THR A 206      21.316  -3.958 -22.632  1.00  0.00           H  
ATOM   3234 HG23 THR A 206      22.219  -4.865 -23.851  1.00  0.00           H  
ATOM   3235  OG1 THR A 206      23.149  -2.576 -21.670  1.00  0.00           O  
ATOM   3236  HG1 THR A 206      23.631  -1.745 -21.680  1.00  0.00           H  
ATOM   3237  N   SER A 207      25.778  -4.122 -25.204  1.00  0.00           N  
ATOM   3238  H   SER A 207      26.271  -3.265 -25.001  1.00  0.00           H  
ATOM   3239  CA  SER A 207      25.938  -4.762 -26.531  1.00  0.00           C  
ATOM   3240  HA  SER A 207      25.484  -5.752 -26.500  1.00  0.00           H  
ATOM   3241  C   SER A 207      27.377  -5.012 -26.993  1.00  0.00           C  
ATOM   3242  CB  SER A 207      25.171  -3.968 -27.588  1.00  0.00           C  
ATOM   3243  HB2 SER A 207      24.119  -3.926 -27.305  1.00  0.00           H  
ATOM   3244  HB3 SER A 207      25.256  -4.496 -28.537  1.00  0.00           H  
ATOM   3245  O   SER A 207      27.608  -5.900 -27.820  1.00  0.00           O  
ATOM   3246  OG  SER A 207      25.660  -2.651 -27.756  1.00  0.00           O  
ATOM   3247  HG  SER A 207      25.776  -2.237 -26.897  1.00  0.00           H  
ATOM   3248  N   TYR A 208      28.339  -4.255 -26.467  1.00  0.00           N  
ATOM   3249  H   TYR A 208      28.082  -3.554 -25.787  1.00  0.00           H  
ATOM   3250  CA  TYR A 208      29.764  -4.392 -26.753  1.00  0.00           C  
ATOM   3251  HA  TYR A 208      29.975  -5.443 -26.951  1.00  0.00           H  
ATOM   3252  C   TYR A 208      30.620  -3.976 -25.553  1.00  0.00           C  
ATOM   3253  CB  TYR A 208      30.153  -3.575 -28.002  1.00  0.00           C  
ATOM   3254  HB2 TYR A 208      29.605  -3.968 -28.858  1.00  0.00           H  
ATOM   3255  HB3 TYR A 208      31.212  -3.725 -28.210  1.00  0.00           H  
ATOM   3256  O   TYR A 208      30.242  -3.134 -24.737  1.00  0.00           O  
ATOM   3257  CG  TYR A 208      29.895  -2.083 -27.895  1.00  0.00           C  
ATOM   3258  CD1 TYR A 208      28.674  -1.561 -28.355  1.00  0.00           C  
ATOM   3259  HD1 TYR A 208      27.943  -2.219 -28.801  1.00  0.00           H  
ATOM   3260  CD2 TYR A 208      30.845  -1.228 -27.297  1.00  0.00           C  
ATOM   3261  HD2 TYR A 208      31.780  -1.625 -26.931  1.00  0.00           H  
ATOM   3262  CE1 TYR A 208      28.385  -0.195 -28.188  1.00  0.00           C  
ATOM   3263  HE1 TYR A 208      27.428   0.205 -28.490  1.00  0.00           H  
ATOM   3264  CE2 TYR A 208      30.559   0.143 -27.136  1.00  0.00           C  
ATOM   3265  HE2 TYR A 208      31.264   0.806 -26.656  1.00  0.00           H  
ATOM   3266  OH  TYR A 208      29.025   1.974 -27.450  1.00  0.00           O  
ATOM   3267  HH  TYR A 208      29.596   2.421 -26.822  1.00  0.00           H  
ATOM   3268  CZ  TYR A 208      29.324   0.659 -27.578  1.00  0.00           C  
ATOM   3269  N   LEU A 209      31.821  -4.536 -25.500  1.00  0.00           N  
ATOM   3270  H   LEU A 209      32.048  -5.192 -26.234  1.00  0.00           H  
ATOM   3271  CA  LEU A 209      32.919  -4.091 -24.657  1.00  0.00           C  
ATOM   3272  HA  LEU A 209      32.529  -3.548 -23.795  1.00  0.00           H  
ATOM   3273  C   LEU A 209      33.818  -3.154 -25.468  1.00  0.00           C  
ATOM   3274  CB  LEU A 209      33.655  -5.346 -24.165  1.00  0.00           C  
ATOM   3275  HB2 LEU A 209      33.921  -5.950 -25.033  1.00  0.00           H  
ATOM   3276  HB3 LEU A 209      32.971  -5.936 -23.555  1.00  0.00           H  
ATOM   3277  O   LEU A 209      34.237  -3.510 -26.573  1.00  0.00           O  
ATOM   3278  CG  LEU A 209      34.939  -5.077 -23.365  1.00  0.00           C  
ATOM   3279  HG  LEU A 209      35.659  -4.540 -23.983  1.00  0.00           H  
ATOM   3280  CD1 LEU A 209      34.644  -4.258 -22.112  1.00  0.00           C  
ATOM   3281 HD11 LEU A 209      33.676  -4.541 -21.700  1.00  0.00           H  
ATOM   3282 HD12 LEU A 209      34.632  -3.195 -22.353  1.00  0.00           H  
ATOM   3283 HD13 LEU A 209      35.409  -4.439 -21.356  1.00  0.00           H  
ATOM   3284  CD2 LEU A 209      35.567  -6.407 -22.949  1.00  0.00           C  
ATOM   3285 HD21 LEU A 209      34.949  -6.892 -22.193  1.00  0.00           H  
ATOM   3286 HD22 LEU A 209      35.658  -7.060 -23.818  1.00  0.00           H  
ATOM   3287 HD23 LEU A 209      36.562  -6.224 -22.543  1.00  0.00           H  
ATOM   3288  N   LEU A 210      34.124  -1.982 -24.909  1.00  0.00           N  
ATOM   3289  H   LEU A 210      33.706  -1.751 -24.019  1.00  0.00           H  
ATOM   3290  CA  LEU A 210      35.113  -1.049 -25.441  1.00  0.00           C  
ATOM   3291  HA  LEU A 210      35.495  -1.455 -26.378  1.00  0.00           H  
ATOM   3292  C   LEU A 210      36.295  -0.910 -24.478  1.00  0.00           C  
ATOM   3293  CB  LEU A 210      34.445   0.293 -25.778  1.00  0.00           C  
ATOM   3294  HB2 LEU A 210      33.606   0.077 -26.439  1.00  0.00           H  
ATOM   3295  HB3 LEU A 210      34.044   0.755 -24.875  1.00  0.00           H  
ATOM   3296  O   LEU A 210      36.119  -0.616 -23.298  1.00  0.00           O  
ATOM   3297  CG  LEU A 210      35.411   1.264 -26.488  1.00  0.00           C  
ATOM   3298  HG  LEU A 210      36.155   0.698 -27.049  1.00  0.00           H  
ATOM   3299  CD1 LEU A 210      34.654   2.133 -27.480  1.00  0.00           C  
ATOM   3300 HD11 LEU A 210      33.978   2.794 -26.937  1.00  0.00           H  
ATOM   3301 HD12 LEU A 210      35.355   2.726 -28.067  1.00  0.00           H  
ATOM   3302 HD13 LEU A 210      34.067   1.502 -28.147  1.00  0.00           H  
ATOM   3303  CD2 LEU A 210      36.124   2.223 -25.534  1.00  0.00           C  
ATOM   3304 HD21 LEU A 210      36.751   2.902 -26.112  1.00  0.00           H  
ATOM   3305 HD22 LEU A 210      35.396   2.808 -24.971  1.00  0.00           H  
ATOM   3306 HD23 LEU A 210      36.751   1.678 -24.828  1.00  0.00           H  
ATOM   3307  N   ILE A 211      37.511  -1.069 -24.993  1.00  0.00           N  
ATOM   3308  H   ILE A 211      37.577  -1.345 -25.963  1.00  0.00           H  
ATOM   3309  CA  ILE A 211      38.756  -0.807 -24.263  1.00  0.00           C  
ATOM   3310  HA  ILE A 211      38.532  -0.578 -23.221  1.00  0.00           H  
ATOM   3311  C   ILE A 211      39.419   0.420 -24.886  1.00  0.00           C  
ATOM   3312  CB  ILE A 211      39.680  -2.046 -24.278  1.00  0.00           C  
ATOM   3313  HB  ILE A 211      39.949  -2.257 -25.313  1.00  0.00           H  
ATOM   3314  O   ILE A 211      39.780   0.394 -26.061  1.00  0.00           O  
ATOM   3315  CG1 ILE A 211      38.972  -3.293 -23.696  1.00  0.00           C  
ATOM   3316 HG12 ILE A 211      37.996  -3.420 -24.165  1.00  0.00           H  
ATOM   3317 HG13 ILE A 211      38.815  -3.152 -22.627  1.00  0.00           H  
ATOM   3318  CG2 ILE A 211      40.973  -1.744 -23.496  1.00  0.00           C  
ATOM   3319 HG21 ILE A 211      41.652  -2.595 -23.539  1.00  0.00           H  
ATOM   3320 HG22 ILE A 211      41.494  -0.891 -23.929  1.00  0.00           H  
ATOM   3321 HG23 ILE A 211      40.736  -1.528 -22.454  1.00  0.00           H  
ATOM   3322  CD1 ILE A 211      39.736  -4.604 -23.918  1.00  0.00           C  
ATOM   3323 HD11 ILE A 211      40.665  -4.609 -23.348  1.00  0.00           H  
ATOM   3324 HD12 ILE A 211      39.120  -5.438 -23.581  1.00  0.00           H  
ATOM   3325 HD13 ILE A 211      39.954  -4.732 -24.979  1.00  0.00           H  
ATOM   3326  N   HIS A 212      39.582   1.484 -24.102  1.00  0.00           N  
ATOM   3327  H   HIS A 212      39.259   1.424 -23.147  1.00  0.00           H  
ATOM   3328  CA  HIS A 212      40.237   2.732 -24.491  1.00  0.00           C  
ATOM   3329  HA  HIS A 212      40.461   2.709 -25.558  1.00  0.00           H  
ATOM   3330  C   HIS A 212      41.557   2.883 -23.724  1.00  0.00           C  
ATOM   3331  CB  HIS A 212      39.267   3.899 -24.239  1.00  0.00           C  
ATOM   3332  HB2 HIS A 212      38.399   3.789 -24.889  1.00  0.00           H  
ATOM   3333  HB3 HIS A 212      38.919   3.858 -23.207  1.00  0.00           H  
ATOM   3334  O   HIS A 212      41.549   3.127 -22.519  1.00  0.00           O  
ATOM   3335  CG  HIS A 212      39.843   5.270 -24.479  1.00  0.00           C  
ATOM   3336  CD2 HIS A 212      40.919   5.573 -25.257  1.00  0.00           C  
ATOM   3337  HD2 HIS A 212      41.499   4.877 -25.845  1.00  0.00           H  
ATOM   3338  ND1 HIS A 212      39.363   6.445 -23.909  1.00  0.00           N  
ATOM   3339  CE1 HIS A 212      40.155   7.427 -24.351  1.00  0.00           C  
ATOM   3340  HE1 HIS A 212      40.031   8.467 -24.090  1.00  0.00           H  
ATOM   3341  NE2 HIS A 212      41.113   6.930 -25.151  1.00  0.00           N  
ATOM   3342  HE2 HIS A 212      41.832   7.458 -25.626  1.00  0.00           H  
ATOM   3343  N   ASP A 213      42.703   2.741 -24.396  1.00  0.00           N  
ATOM   3344  H   ASP A 213      42.672   2.568 -25.391  1.00  0.00           H  
ATOM   3345  CA  ASP A 213      44.023   2.804 -23.734  1.00  0.00           C  
ATOM   3346  HA  ASP A 213      43.889   2.460 -22.708  1.00  0.00           H  
ATOM   3347  C   ASP A 213      44.600   4.230 -23.605  1.00  0.00           C  
ATOM   3348  CB  ASP A 213      45.001   1.796 -24.372  1.00  0.00           C  
ATOM   3349  HB2 ASP A 213      45.912   1.783 -23.774  1.00  0.00           H  
ATOM   3350  HB3 ASP A 213      44.556   0.804 -24.304  1.00  0.00           H  
ATOM   3351  O   ASP A 213      45.396   4.507 -22.699  1.00  0.00           O  
ATOM   3352  CG  ASP A 213      45.395   2.054 -25.835  1.00  0.00           C  
ATOM   3353  OD1 ASP A 213      45.150   3.175 -26.336  1.00  0.00           O  
ATOM   3354  OD2 ASP A 213      45.954   1.116 -26.453  1.00  0.00           O  
ATOM   3355  N   GLY A 214      44.118   5.143 -24.448  1.00  0.00           N  
ATOM   3356  H   GLY A 214      43.525   4.772 -25.176  1.00  0.00           H  
ATOM   3357  CA  GLY A 214      44.587   6.516 -24.621  1.00  0.00           C  
ATOM   3358  HA2 GLY A 214      45.641   6.586 -24.352  1.00  0.00           H  
ATOM   3359  HA3 GLY A 214      44.009   7.206 -24.007  1.00  0.00           H  
ATOM   3360  C   GLY A 214      44.432   6.917 -26.080  1.00  0.00           C  
ATOM   3361  O   GLY A 214      43.595   7.762 -26.406  1.00  0.00           O  
ATOM   3362  N   ASP A 215      45.157   6.201 -26.934  1.00  0.00           N  
ATOM   3363  H   ASP A 215      45.717   5.450 -26.557  1.00  0.00           H  
ATOM   3364  CA  ASP A 215      45.264   6.450 -28.371  1.00  0.00           C  
ATOM   3365  HA  ASP A 215      44.976   7.478 -28.590  1.00  0.00           H  
ATOM   3366  C   ASP A 215      44.357   5.512 -29.181  1.00  0.00           C  
ATOM   3367  CB  ASP A 215      46.728   6.258 -28.806  1.00  0.00           C  
ATOM   3368  HB2 ASP A 215      46.810   6.494 -29.867  1.00  0.00           H  
ATOM   3369  HB3 ASP A 215      46.992   5.208 -28.679  1.00  0.00           H  
ATOM   3370  O   ASP A 215      43.953   5.841 -30.295  1.00  0.00           O  
ATOM   3371  CG  ASP A 215      47.743   7.117 -28.039  1.00  0.00           C  
ATOM   3372  OD1 ASP A 215      47.388   8.244 -27.626  1.00  0.00           O  
ATOM   3373  OD2 ASP A 215      48.879   6.616 -27.869  1.00  0.00           O  
ATOM   3374  N   ARG A 216      44.018   4.337 -28.633  1.00  0.00           N  
ATOM   3375  H   ARG A 216      44.404   4.112 -27.728  1.00  0.00           H  
ATOM   3376  CA  ARG A 216      43.302   3.262 -29.331  1.00  0.00           C  
ATOM   3377  HA  ARG A 216      43.048   3.603 -30.335  1.00  0.00           H  
ATOM   3378  C   ARG A 216      42.008   2.890 -28.624  1.00  0.00           C  
ATOM   3379  CB  ARG A 216      44.191   2.021 -29.462  1.00  0.00           C  
ATOM   3380  HB2 ARG A 216      44.302   1.566 -28.478  1.00  0.00           H  
ATOM   3381  HB3 ARG A 216      43.697   1.301 -30.115  1.00  0.00           H  
ATOM   3382  O   ARG A 216      41.938   2.859 -27.394  1.00  0.00           O  
ATOM   3383  CG  ARG A 216      45.580   2.343 -30.022  1.00  0.00           C  
ATOM   3384  HG2 ARG A 216      45.492   2.756 -31.027  1.00  0.00           H  
ATOM   3385  HG3 ARG A 216      46.074   3.070 -29.377  1.00  0.00           H  
ATOM   3386  CD  ARG A 216      46.442   1.087 -30.042  1.00  0.00           C  
ATOM   3387  HD2 ARG A 216      46.084   0.420 -30.826  1.00  0.00           H  
ATOM   3388  HD3 ARG A 216      46.344   0.598 -29.073  1.00  0.00           H  
ATOM   3389  NE  ARG A 216      47.850   1.454 -30.262  1.00  0.00           N  
ATOM   3390  HE  ARG A 216      48.021   2.436 -30.425  1.00  0.00           H  
ATOM   3391  NH1 ARG A 216      48.754  -0.582 -29.756  1.00  0.00           N  
ATOM   3392 HH11 ARG A 216      47.814  -0.877 -29.533  1.00  0.00           H  
ATOM   3393 HH12 ARG A 216      49.550  -1.133 -29.466  1.00  0.00           H  
ATOM   3394  NH2 ARG A 216      50.098   1.173 -30.113  1.00  0.00           N  
ATOM   3395 HH21 ARG A 216      50.199   2.171 -30.232  1.00  0.00           H  
ATOM   3396 HH22 ARG A 216      50.900   0.608 -29.876  1.00  0.00           H  
ATOM   3397  CZ  ARG A 216      48.893   0.681 -30.049  1.00  0.00           C  
ATOM   3398  N   ALA A 217      41.001   2.572 -29.427  1.00  0.00           N  
ATOM   3399  H   ALA A 217      41.161   2.660 -30.421  1.00  0.00           H  
ATOM   3400  CA  ALA A 217      39.719   2.030 -29.014  1.00  0.00           C  
ATOM   3401  HA  ALA A 217      39.683   1.952 -27.928  1.00  0.00           H  
ATOM   3402  C   ALA A 217      39.553   0.632 -29.622  1.00  0.00           C  
ATOM   3403  CB  ALA A 217      38.608   2.990 -29.454  1.00  0.00           C  
ATOM   3404  HB1 ALA A 217      38.757   3.965 -28.991  1.00  0.00           H  
ATOM   3405  HB2 ALA A 217      37.640   2.593 -29.150  1.00  0.00           H  
ATOM   3406  HB3 ALA A 217      38.627   3.098 -30.538  1.00  0.00           H  
ATOM   3407  O   ALA A 217      39.549   0.478 -30.845  1.00  0.00           O  
ATOM   3408  N   VAL A 218      39.420  -0.384 -28.768  1.00  0.00           N  
ATOM   3409  H   VAL A 218      39.469  -0.176 -27.781  1.00  0.00           H  
ATOM   3410  CA  VAL A 218      39.180  -1.776 -29.168  1.00  0.00           C  
ATOM   3411  HA  VAL A 218      39.323  -1.851 -30.246  1.00  0.00           H  
ATOM   3412  C   VAL A 218      37.741  -2.157 -28.836  1.00  0.00           C  
ATOM   3413  CB  VAL A 218      40.189  -2.749 -28.531  1.00  0.00           C  
ATOM   3414  HB  VAL A 218      40.063  -2.751 -27.448  1.00  0.00           H  
ATOM   3415  O   VAL A 218      37.367  -2.148 -27.668  1.00  0.00           O  
ATOM   3416  CG1 VAL A 218      39.972  -4.179 -29.049  1.00  0.00           C  
ATOM   3417 HG11 VAL A 218      40.051  -4.198 -30.136  1.00  0.00           H  
ATOM   3418 HG12 VAL A 218      38.987  -4.537 -28.750  1.00  0.00           H  
ATOM   3419 HG13 VAL A 218      40.719  -4.843 -28.615  1.00  0.00           H  
ATOM   3420  CG2 VAL A 218      41.637  -2.349 -28.851  1.00  0.00           C  
ATOM   3421 HG21 VAL A 218      41.861  -1.381 -28.404  1.00  0.00           H  
ATOM   3422 HG22 VAL A 218      41.778  -2.281 -29.929  1.00  0.00           H  
ATOM   3423 HG23 VAL A 218      42.328  -3.081 -28.433  1.00  0.00           H  
ATOM   3424  N   VAL A 219      36.947  -2.507 -29.852  1.00  0.00           N  
ATOM   3425  H   VAL A 219      37.339  -2.444 -30.781  1.00  0.00           H  
ATOM   3426  CA  VAL A 219      35.521  -2.861 -29.737  1.00  0.00           C  
ATOM   3427  HA  VAL A 219      35.200  -2.668 -28.714  1.00  0.00           H  
ATOM   3428  C   VAL A 219      35.301  -4.349 -30.029  1.00  0.00           C  
ATOM   3429  CB  VAL A 219      34.642  -1.987 -30.660  1.00  0.00           C  
ATOM   3430  HB  VAL A 219      34.843  -2.248 -31.699  1.00  0.00           H  
ATOM   3431  O   VAL A 219      35.716  -4.858 -31.076  1.00  0.00           O  
ATOM   3432  CG1 VAL A 219      33.149  -2.215 -30.386  1.00  0.00           C  
ATOM   3433 HG11 VAL A 219      32.549  -1.583 -31.041  1.00  0.00           H  
ATOM   3434 HG12 VAL A 219      32.876  -3.253 -30.576  1.00  0.00           H  
ATOM   3435 HG13 VAL A 219      32.919  -1.970 -29.349  1.00  0.00           H  
ATOM   3436  CG2 VAL A 219      34.926  -0.490 -30.480  1.00  0.00           C  
ATOM   3437 HG21 VAL A 219      34.819  -0.222 -29.429  1.00  0.00           H  
ATOM   3438 HG22 VAL A 219      34.233   0.097 -31.083  1.00  0.00           H  
ATOM   3439 HG23 VAL A 219      35.939  -0.256 -30.810  1.00  0.00           H  
ATOM   3440  N   THR A 220      34.608  -5.044 -29.128  1.00  0.00           N  
ATOM   3441  H   THR A 220      34.342  -4.564 -28.281  1.00  0.00           H  
ATOM   3442  CA  THR A 220      34.224  -6.469 -29.234  1.00  0.00           C  
ATOM   3443  HA  THR A 220      34.312  -6.807 -30.266  1.00  0.00           H  
ATOM   3444  C   THR A 220      32.772  -6.664 -28.797  1.00  0.00           C  
ATOM   3445  CB  THR A 220      35.106  -7.361 -28.341  1.00  0.00           C  
ATOM   3446  HB  THR A 220      34.664  -8.356 -28.291  1.00  0.00           H  
ATOM   3447  O   THR A 220      32.369  -6.047 -27.814  1.00  0.00           O  
ATOM   3448  CG2 THR A 220      36.540  -7.494 -28.843  1.00  0.00           C  
ATOM   3449 HG21 THR A 220      37.017  -6.515 -28.870  1.00  0.00           H  
ATOM   3450 HG22 THR A 220      37.092  -8.144 -28.165  1.00  0.00           H  
ATOM   3451 HG23 THR A 220      36.533  -7.944 -29.836  1.00  0.00           H  
ATOM   3452  OG1 THR A 220      35.206  -6.832 -27.042  1.00  0.00           O  
ATOM   3453  HG1 THR A 220      34.365  -6.422 -26.828  1.00  0.00           H  
ATOM   3454  N   TYR A 221      31.993  -7.518 -29.466  1.00  0.00           N  
ATOM   3455  H   TYR A 221      32.364  -8.059 -30.234  1.00  0.00           H  
ATOM   3456  CA  TYR A 221      30.586  -7.765 -29.115  1.00  0.00           C  
ATOM   3457  HA  TYR A 221      30.210  -6.911 -28.553  1.00  0.00           H  
ATOM   3458  C   TYR A 221      30.426  -8.987 -28.205  1.00  0.00           C  
ATOM   3459  CB  TYR A 221      29.707  -7.858 -30.374  1.00  0.00           C  
ATOM   3460  HB2 TYR A 221      30.025  -8.695 -30.996  1.00  0.00           H  
ATOM   3461  HB3 TYR A 221      28.681  -8.060 -30.068  1.00  0.00           H  
ATOM   3462  O   TYR A 221      31.309  -9.841 -28.111  1.00  0.00           O  
ATOM   3463  CG  TYR A 221      29.726  -6.586 -31.195  1.00  0.00           C  
ATOM   3464  CD1 TYR A 221      28.695  -5.637 -31.047  1.00  0.00           C  
ATOM   3465  HD1 TYR A 221      27.860  -5.843 -30.394  1.00  0.00           H  
ATOM   3466  CD2 TYR A 221      30.831  -6.306 -32.023  1.00  0.00           C  
ATOM   3467  HD2 TYR A 221      31.612  -7.042 -32.140  1.00  0.00           H  
ATOM   3468  CE1 TYR A 221      28.796  -4.386 -31.681  1.00  0.00           C  
ATOM   3469  HE1 TYR A 221      28.029  -3.640 -31.538  1.00  0.00           H  
ATOM   3470  CE2 TYR A 221      30.953  -5.045 -32.632  1.00  0.00           C  
ATOM   3471  HE2 TYR A 221      31.830  -4.795 -33.211  1.00  0.00           H  
ATOM   3472  OH  TYR A 221      30.100  -2.847 -32.976  1.00  0.00           O  
ATOM   3473  HH  TYR A 221      29.328  -2.309 -32.785  1.00  0.00           H  
ATOM   3474  CZ  TYR A 221      29.947  -4.080 -32.439  1.00  0.00           C  
ATOM   3475  N   GLU A 222      29.279  -9.068 -27.533  1.00  0.00           N  
ATOM   3476  H   GLU A 222      28.613  -8.314 -27.616  1.00  0.00           H  
ATOM   3477  CA  GLU A 222      28.965 -10.159 -26.610  1.00  0.00           C  
ATOM   3478  HA  GLU A 222      29.699 -10.128 -25.805  1.00  0.00           H  
ATOM   3479  C   GLU A 222      29.058 -11.535 -27.295  1.00  0.00           C  
ATOM   3480  CB  GLU A 222      27.575  -9.900 -26.005  1.00  0.00           C  
ATOM   3481  HB2 GLU A 222      26.840  -9.847 -26.808  1.00  0.00           H  
ATOM   3482  HB3 GLU A 222      27.588  -8.930 -25.507  1.00  0.00           H  
ATOM   3483  O   GLU A 222      28.380 -11.800 -28.291  1.00  0.00           O  
ATOM   3484  CG  GLU A 222      27.111 -10.961 -24.998  1.00  0.00           C  
ATOM   3485  HG2 GLU A 222      26.865 -11.872 -25.545  1.00  0.00           H  
ATOM   3486  HG3 GLU A 222      26.194 -10.604 -24.530  1.00  0.00           H  
ATOM   3487  CD  GLU A 222      28.147 -11.272 -23.908  1.00  0.00           C  
ATOM   3488  OE1 GLU A 222      28.229 -12.465 -23.541  1.00  0.00           O  
ATOM   3489  OE2 GLU A 222      28.894 -10.351 -23.517  1.00  0.00           O  
ATOM   3490  N   GLY A 223      29.902 -12.422 -26.759  1.00  0.00           N  
ATOM   3491  H   GLY A 223      30.375 -12.156 -25.907  1.00  0.00           H  
ATOM   3492  CA  GLY A 223      30.179 -13.754 -27.312  1.00  0.00           C  
ATOM   3493  HA2 GLY A 223      30.661 -14.346 -26.534  1.00  0.00           H  
ATOM   3494  HA3 GLY A 223      29.234 -14.238 -27.561  1.00  0.00           H  
ATOM   3495  C   GLY A 223      31.087 -13.803 -28.554  1.00  0.00           C  
ATOM   3496  O   GLY A 223      31.217 -14.874 -29.152  1.00  0.00           O  
ATOM   3497  N   ASP A 224      31.723 -12.698 -28.954  1.00  0.00           N  
ATOM   3498  H   ASP A 224      31.551 -11.828 -28.470  1.00  0.00           H  
ATOM   3499  CA  ASP A 224      32.717 -12.693 -30.034  1.00  0.00           C  
ATOM   3500  HA  ASP A 224      32.298 -13.204 -30.901  1.00  0.00           H  
ATOM   3501  C   ASP A 224      34.008 -13.417 -29.609  1.00  0.00           C  
ATOM   3502  CB  ASP A 224      33.082 -11.261 -30.456  1.00  0.00           C  
ATOM   3503  HB2 ASP A 224      33.322 -10.670 -29.572  1.00  0.00           H  
ATOM   3504  HB3 ASP A 224      33.991 -11.316 -31.056  1.00  0.00           H  
ATOM   3505  O   ASP A 224      34.703 -13.004 -28.683  1.00  0.00           O  
ATOM   3506  CG  ASP A 224      32.047 -10.520 -31.301  1.00  0.00           C  
ATOM   3507  OD1 ASP A 224      30.987 -11.079 -31.659  1.00  0.00           O  
ATOM   3508  OD2 ASP A 224      32.399  -9.389 -31.719  1.00  0.00           O  
ATOM   3509  N   THR A 225      34.394 -14.469 -30.335  1.00  0.00           N  
ATOM   3510  H   THR A 225      33.764 -14.809 -31.047  1.00  0.00           H  
ATOM   3511  CA  THR A 225      35.621 -15.250 -30.057  1.00  0.00           C  
ATOM   3512  HA  THR A 225      35.939 -15.050 -29.033  1.00  0.00           H  
ATOM   3513  C   THR A 225      36.812 -14.877 -30.942  1.00  0.00           C  
ATOM   3514  CB  THR A 225      35.353 -16.757 -30.154  1.00  0.00           C  
ATOM   3515  HB  THR A 225      36.283 -17.306 -30.010  1.00  0.00           H  
ATOM   3516  O   THR A 225      37.865 -15.511 -30.879  1.00  0.00           O  
ATOM   3517  CG2 THR A 225      34.355 -17.234 -29.102  1.00  0.00           C  
ATOM   3518 HG21 THR A 225      33.382 -16.765 -29.254  1.00  0.00           H  
ATOM   3519 HG22 THR A 225      34.250 -18.318 -29.153  1.00  0.00           H  
ATOM   3520 HG23 THR A 225      34.718 -16.966 -28.110  1.00  0.00           H  
ATOM   3521  OG1 THR A 225      34.812 -17.079 -31.418  1.00  0.00           O  
ATOM   3522  HG1 THR A 225      34.142 -17.746 -31.252  1.00  0.00           H  
ATOM   3523  N   SER A 226      36.670 -13.860 -31.796  1.00  0.00           N  
ATOM   3524  H   SER A 226      35.842 -13.292 -31.696  1.00  0.00           H  
ATOM   3525  CA  SER A 226      37.733 -13.414 -32.704  1.00  0.00           C  
ATOM   3526  HA  SER A 226      38.641 -13.966 -32.458  1.00  0.00           H  
ATOM   3527  C   SER A 226      38.097 -11.947 -32.502  1.00  0.00           C  
ATOM   3528  CB  SER A 226      37.406 -13.781 -34.153  1.00  0.00           C  
ATOM   3529  HB2 SER A 226      38.276 -13.570 -34.774  1.00  0.00           H  
ATOM   3530  HB3 SER A 226      37.223 -14.855 -34.194  1.00  0.00           H  
ATOM   3531  O   SER A 226      37.303 -11.179 -31.970  1.00  0.00           O  
ATOM   3532  OG  SER A 226      36.290 -13.119 -34.707  1.00  0.00           O  
ATOM   3533  HG  SER A 226      35.751 -12.741 -34.008  1.00  0.00           H  
ATOM   3534  N   ALA A 227      39.311 -11.573 -32.923  1.00  0.00           N  
ATOM   3535  H   ALA A 227      39.917 -12.280 -33.314  1.00  0.00           H  
ATOM   3536  CA  ALA A 227      39.901 -10.260 -32.664  1.00  0.00           C  
ATOM   3537  HA  ALA A 227      40.173 -10.219 -31.609  1.00  0.00           H  
ATOM   3538  C   ALA A 227      38.936  -9.094 -32.950  1.00  0.00           C  
ATOM   3539  CB  ALA A 227      41.184 -10.131 -33.495  1.00  0.00           C  
ATOM   3540  HB1 ALA A 227      41.885 -10.921 -33.224  1.00  0.00           H  
ATOM   3541  HB2 ALA A 227      40.950 -10.196 -34.557  1.00  0.00           H  
ATOM   3542  HB3 ALA A 227      41.649  -9.166 -33.294  1.00  0.00           H  
ATOM   3543  O   ALA A 227      38.347  -9.025 -34.036  1.00  0.00           O  
ATOM   3544  N   GLY A 228      38.820  -8.191 -31.974  1.00  0.00           N  
ATOM   3545  H   GLY A 228      39.316  -8.350 -31.109  1.00  0.00           H  
ATOM   3546  CA  GLY A 228      37.985  -6.997 -32.043  1.00  0.00           C  
ATOM   3547  HA2 GLY A 228      36.959  -7.285 -32.271  1.00  0.00           H  
ATOM   3548  HA3 GLY A 228      37.985  -6.502 -31.072  1.00  0.00           H  
ATOM   3549  C   GLY A 228      38.440  -5.971 -33.079  1.00  0.00           C  
ATOM   3550  O   GLY A 228      39.464  -6.119 -33.752  1.00  0.00           O  
ATOM   3551  N   TYR A 229      37.645  -4.916 -33.192  1.00  0.00           N  
ATOM   3552  H   TYR A 229      36.869  -4.845 -32.550  1.00  0.00           H  
ATOM   3553  CA  TYR A 229      37.879  -3.777 -34.070  1.00  0.00           C  
ATOM   3554  HA  TYR A 229      38.406  -4.104 -34.966  1.00  0.00           H  
ATOM   3555  C   TYR A 229      38.747  -2.757 -33.344  1.00  0.00           C  
ATOM   3556  CB  TYR A 229      36.521  -3.206 -34.488  1.00  0.00           C  
ATOM   3557  HB2 TYR A 229      35.926  -2.972 -33.605  1.00  0.00           H  
ATOM   3558  HB3 TYR A 229      36.687  -2.277 -35.034  1.00  0.00           H  
ATOM   3559  O   TYR A 229      38.364  -2.302 -32.276  1.00  0.00           O  
ATOM   3560  CG  TYR A 229      35.774  -4.181 -35.370  1.00  0.00           C  
ATOM   3561  CD1 TYR A 229      36.026  -4.171 -36.753  1.00  0.00           C  
ATOM   3562  HD1 TYR A 229      36.646  -3.392 -37.172  1.00  0.00           H  
ATOM   3563  CD2 TYR A 229      34.959  -5.180 -34.801  1.00  0.00           C  
ATOM   3564  HD2 TYR A 229      34.772  -5.183 -33.737  1.00  0.00           H  
ATOM   3565  CE1 TYR A 229      35.506  -5.191 -37.568  1.00  0.00           C  
ATOM   3566  HE1 TYR A 229      35.712  -5.181 -38.628  1.00  0.00           H  
ATOM   3567  CE2 TYR A 229      34.460  -6.220 -35.608  1.00  0.00           C  
ATOM   3568  HE2 TYR A 229      33.868  -7.016 -35.180  1.00  0.00           H  
ATOM   3569  OH  TYR A 229      34.303  -7.233 -37.785  1.00  0.00           O  
ATOM   3570  HH  TYR A 229      34.418  -7.034 -38.717  1.00  0.00           H  
ATOM   3571  CZ  TYR A 229      34.760  -6.237 -36.986  1.00  0.00           C  
ATOM   3572  N   ASN A 230      39.922  -2.447 -33.888  1.00  0.00           N  
ATOM   3573  H   ASN A 230      40.125  -2.776 -34.821  1.00  0.00           H  
ATOM   3574  CA  ASN A 230      40.919  -1.577 -33.267  1.00  0.00           C  
ATOM   3575  HA  ASN A 230      40.600  -1.277 -32.269  1.00  0.00           H  
ATOM   3576  C   ASN A 230      41.078  -0.315 -34.118  1.00  0.00           C  
ATOM   3577  CB  ASN A 230      42.233  -2.369 -33.146  1.00  0.00           C  
ATOM   3578  HB2 ASN A 230      42.523  -2.722 -34.136  1.00  0.00           H  
ATOM   3579  HB3 ASN A 230      42.076  -3.230 -32.496  1.00  0.00           H  
ATOM   3580  O   ASN A 230      41.471  -0.429 -35.279  1.00  0.00           O  
ATOM   3581  CG  ASN A 230      43.380  -1.550 -32.578  1.00  0.00           C  
ATOM   3582  ND2 ASN A 230      44.602  -1.976 -32.790  1.00  0.00           N  
ATOM   3583 HD21 ASN A 230      45.326  -1.352 -32.465  1.00  0.00           H  
ATOM   3584 HD22 ASN A 230      44.766  -2.778 -33.382  1.00  0.00           H  
ATOM   3585  OD1 ASN A 230      43.221  -0.539 -31.925  1.00  0.00           O  
ATOM   3586  N   HIS A 231      40.778   0.847 -33.542  1.00  0.00           N  
ATOM   3587  H   HIS A 231      40.492   0.845 -32.573  1.00  0.00           H  
ATOM   3588  CA  HIS A 231      40.759   2.135 -34.235  1.00  0.00           C  
ATOM   3589  HA  HIS A 231      41.345   2.062 -35.151  1.00  0.00           H  
ATOM   3590  C   HIS A 231      41.378   3.248 -33.390  1.00  0.00           C  
ATOM   3591  CB  HIS A 231      39.314   2.477 -34.615  1.00  0.00           C  
ATOM   3592  HB2 HIS A 231      39.277   3.471 -35.062  1.00  0.00           H  
ATOM   3593  HB3 HIS A 231      38.703   2.479 -33.712  1.00  0.00           H  
ATOM   3594  O   HIS A 231      41.457   3.149 -32.166  1.00  0.00           O  
ATOM   3595  CG  HIS A 231      38.749   1.490 -35.597  1.00  0.00           C  
ATOM   3596  CD2 HIS A 231      37.822   0.521 -35.328  1.00  0.00           C  
ATOM   3597  HD2 HIS A 231      37.343   0.365 -34.373  1.00  0.00           H  
ATOM   3598  ND1 HIS A 231      39.192   1.288 -36.885  1.00  0.00           N  
ATOM   3599  HD1 HIS A 231      39.936   1.780 -37.359  1.00  0.00           H  
ATOM   3600  CE1 HIS A 231      38.523   0.239 -37.383  1.00  0.00           C  
ATOM   3601  HE1 HIS A 231      38.684  -0.158 -38.374  1.00  0.00           H  
ATOM   3602  NE2 HIS A 231      37.672  -0.274 -36.477  1.00  0.00           N  
ATOM   3603  N   ASP A 232      41.806   4.318 -34.053  1.00  0.00           N  
ATOM   3604  H   ASP A 232      41.670   4.362 -35.053  1.00  0.00           H  
ATOM   3605  CA  ASP A 232      42.391   5.490 -33.406  1.00  0.00           C  
ATOM   3606  HA  ASP A 232      43.080   5.154 -32.632  1.00  0.00           H  
ATOM   3607  C   ASP A 232      41.308   6.362 -32.743  1.00  0.00           C  
ATOM   3608  CB  ASP A 232      43.212   6.257 -34.445  1.00  0.00           C  
ATOM   3609  HB2 ASP A 232      42.542   6.654 -35.207  1.00  0.00           H  
ATOM   3610  HB3 ASP A 232      43.905   5.569 -34.930  1.00  0.00           H  
ATOM   3611  O   ASP A 232      40.322   6.766 -33.368  1.00  0.00           O  
ATOM   3612  CG  ASP A 232      44.000   7.401 -33.817  1.00  0.00           C  
ATOM   3613  OD1 ASP A 232      43.343   8.375 -33.379  1.00  0.00           O  
ATOM   3614  OD2 ASP A 232      45.243   7.318 -33.803  1.00  0.00           O  
ATOM   3615  N   VAL A 233      41.496   6.666 -31.460  1.00  0.00           N  
ATOM   3616  H   VAL A 233      42.358   6.356 -31.035  1.00  0.00           H  
ATOM   3617  CA  VAL A 233      40.556   7.438 -30.634  1.00  0.00           C  
ATOM   3618  HA  VAL A 233      39.573   6.967 -30.668  1.00  0.00           H  
ATOM   3619  C   VAL A 233      40.402   8.864 -31.144  1.00  0.00           C  
ATOM   3620  CB  VAL A 233      41.051   7.466 -29.177  1.00  0.00           C  
ATOM   3621  HB  VAL A 233      42.100   7.762 -29.176  1.00  0.00           H  
ATOM   3622  O   VAL A 233      39.297   9.404 -31.106  1.00  0.00           O  
ATOM   3623  CG1 VAL A 233      40.288   8.446 -28.274  1.00  0.00           C  
ATOM   3624 HG11 VAL A 233      40.655   8.365 -27.251  1.00  0.00           H  
ATOM   3625 HG12 VAL A 233      39.219   8.230 -28.297  1.00  0.00           H  
ATOM   3626 HG13 VAL A 233      40.464   9.470 -28.603  1.00  0.00           H  
ATOM   3627  CG2 VAL A 233      40.940   6.073 -28.563  1.00  0.00           C  
ATOM   3628 HG21 VAL A 233      41.662   6.000 -27.749  1.00  0.00           H  
ATOM   3629 HG22 VAL A 233      41.194   5.316 -29.305  1.00  0.00           H  
ATOM   3630 HG23 VAL A 233      39.931   5.888 -28.195  1.00  0.00           H  
ATOM   3631  N   SER A 234      41.481   9.490 -31.620  1.00  0.00           N  
ATOM   3632  H   SER A 234      42.313   8.946 -31.800  1.00  0.00           H  
ATOM   3633  CA  SER A 234      41.437  10.862 -32.130  1.00  0.00           C  
ATOM   3634  HA  SER A 234      40.939  11.482 -31.385  1.00  0.00           H  
ATOM   3635  C   SER A 234      40.602  10.945 -33.409  1.00  0.00           C  
ATOM   3636  CB  SER A 234      42.852  11.427 -32.316  1.00  0.00           C  
ATOM   3637  HB2 SER A 234      42.779  12.510 -32.415  1.00  0.00           H  
ATOM   3638  HB3 SER A 234      43.448  11.208 -31.430  1.00  0.00           H  
ATOM   3639  O   SER A 234      39.779  11.852 -33.541  1.00  0.00           O  
ATOM   3640  OG  SER A 234      43.512  10.927 -33.458  1.00  0.00           O  
ATOM   3641  HG  SER A 234      43.564   9.970 -33.398  1.00  0.00           H  
ATOM   3642  N   ILE A 235      40.706   9.938 -34.284  1.00  0.00           N  
ATOM   3643  H   ILE A 235      41.400   9.228 -34.099  1.00  0.00           H  
ATOM   3644  CA  ILE A 235      39.905   9.851 -35.511  1.00  0.00           C  
ATOM   3645  HA  ILE A 235      39.945  10.825 -35.999  1.00  0.00           H  
ATOM   3646  C   ILE A 235      38.430   9.582 -35.181  1.00  0.00           C  
ATOM   3647  CB  ILE A 235      40.492   8.813 -36.497  1.00  0.00           C  
ATOM   3648  HB  ILE A 235      40.449   7.822 -36.044  1.00  0.00           H  
ATOM   3649  O   ILE A 235      37.553  10.267 -35.710  1.00  0.00           O  
ATOM   3650  CG1 ILE A 235      41.966   9.145 -36.828  1.00  0.00           C  
ATOM   3651 HG12 ILE A 235      42.552   9.129 -35.909  1.00  0.00           H  
ATOM   3652 HG13 ILE A 235      42.015  10.153 -37.239  1.00  0.00           H  
ATOM   3653  CG2 ILE A 235      39.642   8.804 -37.781  1.00  0.00           C  
ATOM   3654 HG21 ILE A 235      38.650   8.409 -37.565  1.00  0.00           H  
ATOM   3655 HG22 ILE A 235      40.078   8.146 -38.533  1.00  0.00           H  
ATOM   3656 HG23 ILE A 235      39.559   9.810 -38.191  1.00  0.00           H  
ATOM   3657  CD1 ILE A 235      42.645   8.181 -37.812  1.00  0.00           C  
ATOM   3658 HD11 ILE A 235      42.456   7.148 -37.520  1.00  0.00           H  
ATOM   3659 HD12 ILE A 235      42.277   8.348 -38.824  1.00  0.00           H  
ATOM   3660 HD13 ILE A 235      43.720   8.361 -37.805  1.00  0.00           H  
ATOM   3661  N   LEU A 236      38.127   8.652 -34.266  1.00  0.00           N  
ATOM   3662  H   LEU A 236      38.875   8.097 -33.875  1.00  0.00           H  
ATOM   3663  CA  LEU A 236      36.742   8.404 -33.836  1.00  0.00           C  
ATOM   3664  HA  LEU A 236      36.136   8.196 -34.718  1.00  0.00           H  
ATOM   3665  C   LEU A 236      36.113   9.637 -33.166  1.00  0.00           C  
ATOM   3666  CB  LEU A 236      36.673   7.193 -32.892  1.00  0.00           C  
ATOM   3667  HB2 LEU A 236      37.340   7.368 -32.048  1.00  0.00           H  
ATOM   3668  HB3 LEU A 236      35.655   7.131 -32.506  1.00  0.00           H  
ATOM   3669  O   LEU A 236      34.964   9.966 -33.457  1.00  0.00           O  
ATOM   3670  CG  LEU A 236      37.017   5.832 -33.525  1.00  0.00           C  
ATOM   3671  HG  LEU A 236      38.037   5.841 -33.911  1.00  0.00           H  
ATOM   3672  CD1 LEU A 236      36.912   4.761 -32.439  1.00  0.00           C  
ATOM   3673 HD11 LEU A 236      37.673   4.953 -31.683  1.00  0.00           H  
ATOM   3674 HD12 LEU A 236      35.923   4.774 -31.983  1.00  0.00           H  
ATOM   3675 HD13 LEU A 236      37.090   3.774 -32.868  1.00  0.00           H  
ATOM   3676  CD2 LEU A 236      36.079   5.450 -34.669  1.00  0.00           C  
ATOM   3677 HD21 LEU A 236      36.253   6.101 -35.526  1.00  0.00           H  
ATOM   3678 HD22 LEU A 236      36.296   4.424 -34.967  1.00  0.00           H  
ATOM   3679 HD23 LEU A 236      35.040   5.520 -34.347  1.00  0.00           H  
ATOM   3680  N   ARG A 237      36.867  10.362 -32.327  1.00  0.00           N  
ATOM   3681  H   ARG A 237      37.797  10.027 -32.121  1.00  0.00           H  
ATOM   3682  CA  ARG A 237      36.436  11.646 -31.745  1.00  0.00           C  
ATOM   3683  HA  ARG A 237      35.494  11.501 -31.216  1.00  0.00           H  
ATOM   3684  C   ARG A 237      36.155  12.687 -32.825  1.00  0.00           C  
ATOM   3685  CB  ARG A 237      37.489  12.179 -30.762  1.00  0.00           C  
ATOM   3686  HB2 ARG A 237      37.295  13.234 -30.571  1.00  0.00           H  
ATOM   3687  HB3 ARG A 237      38.480  12.092 -31.209  1.00  0.00           H  
ATOM   3688  O   ARG A 237      35.121  13.343 -32.748  1.00  0.00           O  
ATOM   3689  CG  ARG A 237      37.457  11.440 -29.420  1.00  0.00           C  
ATOM   3690  HG2 ARG A 237      37.526  10.364 -29.576  1.00  0.00           H  
ATOM   3691  HG3 ARG A 237      36.512  11.653 -28.920  1.00  0.00           H  
ATOM   3692  CD  ARG A 237      38.618  11.900 -28.531  1.00  0.00           C  
ATOM   3693  HD2 ARG A 237      39.559  11.649 -29.020  1.00  0.00           H  
ATOM   3694  HD3 ARG A 237      38.560  12.980 -28.395  1.00  0.00           H  
ATOM   3695  NE  ARG A 237      38.541  11.231 -27.227  1.00  0.00           N  
ATOM   3696  HE  ARG A 237      37.830  10.521 -27.127  1.00  0.00           H  
ATOM   3697  NH1 ARG A 237      40.286  12.207 -26.107  1.00  0.00           N  
ATOM   3698 HH11 ARG A 237      40.559  12.671 -26.962  1.00  0.00           H  
ATOM   3699 HH12 ARG A 237      40.845  12.276 -25.268  1.00  0.00           H  
ATOM   3700  NH2 ARG A 237      38.947  10.742 -25.065  1.00  0.00           N  
ATOM   3701 HH21 ARG A 237      39.340  10.940 -24.156  1.00  0.00           H  
ATOM   3702 HH22 ARG A 237      38.164  10.105 -25.101  1.00  0.00           H  
ATOM   3703  CZ  ARG A 237      39.264  11.400 -26.141  1.00  0.00           C  
ATOM   3704  N   ALA A 238      37.005  12.799 -33.847  1.00  0.00           N  
ATOM   3705  H   ALA A 238      37.857  12.256 -33.837  1.00  0.00           H  
ATOM   3706  CA  ALA A 238      36.769  13.702 -34.972  1.00  0.00           C  
ATOM   3707  HA  ALA A 238      36.670  14.715 -34.583  1.00  0.00           H  
ATOM   3708  C   ALA A 238      35.461  13.358 -35.702  1.00  0.00           C  
ATOM   3709  CB  ALA A 238      37.980  13.675 -35.912  1.00  0.00           C  
ATOM   3710  HB1 ALA A 238      38.884  13.899 -35.345  1.00  0.00           H  
ATOM   3711  HB2 ALA A 238      37.853  14.431 -36.687  1.00  0.00           H  
ATOM   3712  HB3 ALA A 238      38.086  12.696 -36.379  1.00  0.00           H  
ATOM   3713  O   ALA A 238      34.642  14.249 -35.923  1.00  0.00           O  
ATOM   3714  N   TRP A 239      35.202  12.078 -35.997  1.00  0.00           N  
ATOM   3715  H   TRP A 239      35.919  11.389 -35.823  1.00  0.00           H  
ATOM   3716  CA  TRP A 239      33.921  11.640 -36.570  1.00  0.00           C  
ATOM   3717  HA  TRP A 239      33.738  12.208 -37.482  1.00  0.00           H  
ATOM   3718  C   TRP A 239      32.719  11.908 -35.653  1.00  0.00           C  
ATOM   3719  CB  TRP A 239      33.985  10.151 -36.935  1.00  0.00           C  
ATOM   3720  HB2 TRP A 239      32.966   9.794 -37.084  1.00  0.00           H  
ATOM   3721  HB3 TRP A 239      34.414   9.588 -36.106  1.00  0.00           H  
ATOM   3722  O   TRP A 239      31.638  12.208 -36.156  1.00  0.00           O  
ATOM   3723  CG  TRP A 239      34.736   9.846 -38.192  1.00  0.00           C  
ATOM   3724  CD1 TRP A 239      35.934   9.228 -38.279  1.00  0.00           C  
ATOM   3725  HD1 TRP A 239      36.501   8.870 -37.432  1.00  0.00           H  
ATOM   3726  CD2 TRP A 239      34.357  10.171 -39.562  1.00  0.00           C  
ATOM   3727  CE2 TRP A 239      35.401   9.738 -40.431  1.00  0.00           C  
ATOM   3728  CE3 TRP A 239      33.252  10.819 -40.155  1.00  0.00           C  
ATOM   3729  HE3 TRP A 239      32.453  11.180 -39.524  1.00  0.00           H  
ATOM   3730  NE1 TRP A 239      36.341   9.177 -39.598  1.00  0.00           N  
ATOM   3731  HE1 TRP A 239      37.250   8.858 -39.901  1.00  0.00           H  
ATOM   3732  CH2 TRP A 239      34.240  10.580 -42.377  1.00  0.00           C  
ATOM   3733  HH2 TRP A 239      34.198  10.753 -43.443  1.00  0.00           H  
ATOM   3734  CZ2 TRP A 239      35.357   9.939 -41.814  1.00  0.00           C  
ATOM   3735  HZ2 TRP A 239      36.191   9.613 -42.418  1.00  0.00           H  
ATOM   3736  CZ3 TRP A 239      33.190  11.018 -41.547  1.00  0.00           C  
ATOM   3737  HZ3 TRP A 239      32.337  11.526 -41.972  1.00  0.00           H  
ATOM   3738  N   ILE A 240      32.879  11.820 -34.329  1.00  0.00           N  
ATOM   3739  H   ILE A 240      33.774  11.501 -33.985  1.00  0.00           H  
ATOM   3740  CA  ILE A 240      31.825  12.113 -33.340  1.00  0.00           C  
ATOM   3741  HA  ILE A 240      30.883  11.708 -33.709  1.00  0.00           H  
ATOM   3742  C   ILE A 240      31.582  13.617 -33.161  1.00  0.00           C  
ATOM   3743  CB  ILE A 240      32.126  11.400 -32.000  1.00  0.00           C  
ATOM   3744  HB  ILE A 240      33.163  11.598 -31.727  1.00  0.00           H  
ATOM   3745  O   ILE A 240      30.474  13.997 -32.810  1.00  0.00           O  
ATOM   3746  CG1 ILE A 240      31.924   9.882 -32.184  1.00  0.00           C  
ATOM   3747 HG12 ILE A 240      32.352   9.567 -33.136  1.00  0.00           H  
ATOM   3748 HG13 ILE A 240      30.856   9.668 -32.213  1.00  0.00           H  
ATOM   3749  CG2 ILE A 240      31.220  11.879 -30.848  1.00  0.00           C  
ATOM   3750 HG21 ILE A 240      31.431  12.920 -30.602  1.00  0.00           H  
ATOM   3751 HG22 ILE A 240      30.171  11.788 -31.128  1.00  0.00           H  
ATOM   3752 HG23 ILE A 240      31.397  11.284 -29.952  1.00  0.00           H  
ATOM   3753  CD1 ILE A 240      32.578   9.023 -31.097  1.00  0.00           C  
ATOM   3754 HD11 ILE A 240      33.638   9.267 -31.035  1.00  0.00           H  
ATOM   3755 HD12 ILE A 240      32.106   9.186 -30.128  1.00  0.00           H  
ATOM   3756 HD13 ILE A 240      32.473   7.970 -31.360  1.00  0.00           H  
ATOM   3757  N   ARG A 241      32.551  14.497 -33.407  1.00  0.00           N  
ATOM   3758  H   ARG A 241      33.481  14.151 -33.594  1.00  0.00           H  
ATOM   3759  CA  ARG A 241      32.351  15.939 -33.181  1.00  0.00           C  
ATOM   3760  HA  ARG A 241      31.464  16.102 -32.569  1.00  0.00           H  
ATOM   3761  C   ARG A 241      32.088  16.744 -34.450  1.00  0.00           C  
ATOM   3762  CB  ARG A 241      33.530  16.491 -32.387  1.00  0.00           C  
ATOM   3763  HB2 ARG A 241      33.363  17.561 -32.257  1.00  0.00           H  
ATOM   3764  HB3 ARG A 241      34.454  16.336 -32.944  1.00  0.00           H  
ATOM   3765  O   ARG A 241      31.282  17.670 -34.413  1.00  0.00           O  
ATOM   3766  CG  ARG A 241      33.632  15.851 -30.996  1.00  0.00           C  
ATOM   3767  HG2 ARG A 241      33.798  14.776 -31.071  1.00  0.00           H  
ATOM   3768  HG3 ARG A 241      32.704  16.025 -30.452  1.00  0.00           H  
ATOM   3769  CD  ARG A 241      34.794  16.479 -30.234  1.00  0.00           C  
ATOM   3770  HD2 ARG A 241      34.641  17.558 -30.206  1.00  0.00           H  
ATOM   3771  HD3 ARG A 241      35.719  16.278 -30.774  1.00  0.00           H  
ATOM   3772  NE  ARG A 241      34.876  15.958 -28.856  1.00  0.00           N  
ATOM   3773  HE  ARG A 241      34.171  15.290 -28.577  1.00  0.00           H  
ATOM   3774  NH1 ARG A 241      36.612  17.300 -28.230  1.00  0.00           N  
ATOM   3775 HH11 ARG A 241      36.596  17.684 -29.163  1.00  0.00           H  
ATOM   3776 HH12 ARG A 241      37.182  17.734 -27.518  1.00  0.00           H  
ATOM   3777  NH2 ARG A 241      35.631  15.983 -26.702  1.00  0.00           N  
ATOM   3778 HH21 ARG A 241      36.202  16.406 -25.984  1.00  0.00           H  
ATOM   3779 HH22 ARG A 241      34.880  15.369 -26.422  1.00  0.00           H  
ATOM   3780  CZ  ARG A 241      35.706  16.409 -27.935  1.00  0.00           C  
ATOM   3781  N   THR A 242      32.719  16.370 -35.563  1.00  0.00           N  
ATOM   3782  H   THR A 242      33.333  15.569 -35.512  1.00  0.00           H  
ATOM   3783  CA  THR A 242      32.637  17.115 -36.828  1.00  0.00           C  
ATOM   3784  HA  THR A 242      32.835  18.164 -36.607  1.00  0.00           H  
ATOM   3785  C   THR A 242      31.245  16.998 -37.449  1.00  0.00           C  
ATOM   3786  CB  THR A 242      33.693  16.664 -37.854  1.00  0.00           C  
ATOM   3787  HB  THR A 242      33.432  15.676 -38.233  1.00  0.00           H  
ATOM   3788  O   THR A 242      30.811  15.899 -37.804  1.00  0.00           O  
ATOM   3789  CG2 THR A 242      33.814  17.627 -39.035  1.00  0.00           C  
ATOM   3790 HG21 THR A 242      32.886  17.645 -39.607  1.00  0.00           H  
ATOM   3791 HG22 THR A 242      34.624  17.310 -39.691  1.00  0.00           H  
ATOM   3792 HG23 THR A 242      34.022  18.634 -38.672  1.00  0.00           H  
ATOM   3793  OG1 THR A 242      34.977  16.584 -37.280  1.00  0.00           O  
ATOM   3794  HG1 THR A 242      34.944  15.866 -36.644  1.00  0.00           H  
ATOM   3795  N   THR A 243      30.570  18.132 -37.628  1.00  0.00           N  
ATOM   3796  H   THR A 243      30.950  18.984 -37.242  1.00  0.00           H  
ATOM   3797  CA  THR A 243      29.316  18.261 -38.398  1.00  0.00           C  
ATOM   3798  HA  THR A 243      28.840  17.288 -38.518  1.00  0.00           H  
ATOM   3799  C   THR A 243      29.561  18.821 -39.788  1.00  0.00           C  
ATOM   3800  CB  THR A 243      28.329  19.202 -37.702  1.00  0.00           C  
ATOM   3801  HB  THR A 243      27.487  19.408 -38.362  1.00  0.00           H  
ATOM   3802  O   THR A 243      28.833  18.490 -40.724  1.00  0.00           O  
ATOM   3803  CG2 THR A 243      27.813  18.550 -36.432  1.00  0.00           C  
ATOM   3804 HG21 THR A 243      27.328  17.610 -36.690  1.00  0.00           H  
ATOM   3805 HG22 THR A 243      28.630  18.374 -35.732  1.00  0.00           H  
ATOM   3806 HG23 THR A 243      27.078  19.210 -35.971  1.00  0.00           H  
ATOM   3807  OG1 THR A 243      28.987  20.402 -37.380  1.00  0.00           O  
ATOM   3808  HG1 THR A 243      28.329  21.030 -37.072  1.00  0.00           H  
ATOM   3809  N   LYS A 244      30.608  19.637 -39.946  1.00  0.00           N  
ATOM   3810  H   LYS A 244      31.123  19.904 -39.118  1.00  0.00           H  
ATOM   3811  CA  LYS A 244      30.957  20.274 -41.213  1.00  0.00           C  
ATOM   3812  HA  LYS A 244      30.582  19.642 -42.018  1.00  0.00           H  
ATOM   3813  C   LYS A 244      32.454  20.412 -41.434  1.00  0.00           C  
ATOM   3814  CB  LYS A 244      30.245  21.626 -41.334  1.00  0.00           C  
ATOM   3815  HB2 LYS A 244      29.170  21.449 -41.307  1.00  0.00           H  
ATOM   3816  HB3 LYS A 244      30.496  22.054 -42.304  1.00  0.00           H  
ATOM   3817  O   LYS A 244      33.251  20.512 -40.501  1.00  0.00           O  
ATOM   3818  CG  LYS A 244      30.621  22.642 -40.244  1.00  0.00           C  
ATOM   3819  HG2 LYS A 244      31.655  22.960 -40.379  1.00  0.00           H  
ATOM   3820  HG3 LYS A 244      30.506  22.198 -39.255  1.00  0.00           H  
ATOM   3821  CD  LYS A 244      29.691  23.850 -40.354  1.00  0.00           C  
ATOM   3822  HD2 LYS A 244      29.826  24.325 -41.325  1.00  0.00           H  
ATOM   3823  HD3 LYS A 244      28.663  23.496 -40.268  1.00  0.00           H  
ATOM   3824  CE  LYS A 244      29.956  24.862 -39.242  1.00  0.00           C  
ATOM   3825  HE2 LYS A 244      29.943  24.340 -38.285  1.00  0.00           H  
ATOM   3826  HE3 LYS A 244      30.945  25.297 -39.388  1.00  0.00           H  
ATOM   3827  NZ  LYS A 244      28.911  25.910 -39.248  1.00  0.00           N  
ATOM   3828  HZ1 LYS A 244      29.093  26.608 -38.541  1.00  0.00           H  
ATOM   3829  HZ2 LYS A 244      28.840  26.336 -40.161  1.00  0.00           H  
ATOM   3830  HZ3 LYS A 244      28.021  25.485 -39.032  1.00  0.00           H  
ATOM   3831  N   ILE A 245      32.816  20.445 -42.709  1.00  0.00           N  
ATOM   3832  H   ILE A 245      32.079  20.391 -43.397  1.00  0.00           H  
ATOM   3833  CA  ILE A 245      34.169  20.708 -43.185  1.00  0.00           C  
ATOM   3834  HA  ILE A 245      34.806  20.874 -42.316  1.00  0.00           H  
ATOM   3835  C   ILE A 245      34.136  21.993 -44.003  1.00  0.00           C  
ATOM   3836  CB  ILE A 245      34.726  19.497 -43.958  1.00  0.00           C  
ATOM   3837  HB  ILE A 245      34.027  19.255 -44.759  1.00  0.00           H  
ATOM   3838  O   ILE A 245      33.263  22.154 -44.853  1.00  0.00           O  
ATOM   3839  CG1 ILE A 245      34.832  18.289 -42.996  1.00  0.00           C  
ATOM   3840 HG12 ILE A 245      35.655  18.445 -42.299  1.00  0.00           H  
ATOM   3841 HG13 ILE A 245      33.918  18.185 -42.412  1.00  0.00           H  
ATOM   3842  CG2 ILE A 245      36.097  19.808 -44.593  1.00  0.00           C  
ATOM   3843 HG21 ILE A 245      36.817  20.081 -43.821  1.00  0.00           H  
ATOM   3844 HG22 ILE A 245      36.467  18.942 -45.143  1.00  0.00           H  
ATOM   3845 HG23 ILE A 245      36.004  20.625 -45.309  1.00  0.00           H  
ATOM   3846  CD1 ILE A 245      35.023  16.962 -43.720  1.00  0.00           C  
ATOM   3847 HD11 ILE A 245      34.217  16.815 -44.439  1.00  0.00           H  
ATOM   3848 HD12 ILE A 245      34.991  16.151 -42.992  1.00  0.00           H  
ATOM   3849 HD13 ILE A 245      35.986  16.950 -44.231  1.00  0.00           H  
ATOM   3850  N   VAL A 246      35.083  22.896 -43.749  1.00  0.00           N  
ATOM   3851  H   VAL A 246      35.766  22.658 -43.044  1.00  0.00           H  
ATOM   3852  CA  VAL A 246      35.173  24.226 -44.382  1.00  0.00           C  
ATOM   3853  HA  VAL A 246      34.371  24.317 -45.115  1.00  0.00           H  
ATOM   3854  C   VAL A 246      36.483  24.403 -45.158  1.00  0.00           C  
ATOM   3855  CB  VAL A 246      34.965  25.356 -43.351  1.00  0.00           C  
ATOM   3856  HB  VAL A 246      35.100  26.309 -43.863  1.00  0.00           H  
ATOM   3857  O   VAL A 246      37.472  23.722 -44.889  1.00  0.00           O  
ATOM   3858  CG1 VAL A 246      33.538  25.338 -42.792  1.00  0.00           C  
ATOM   3859 HG11 VAL A 246      32.824  25.400 -43.613  1.00  0.00           H  
ATOM   3860 HG12 VAL A 246      33.358  24.421 -42.230  1.00  0.00           H  
ATOM   3861 HG13 VAL A 246      33.386  26.194 -42.135  1.00  0.00           H  
ATOM   3862  CG2 VAL A 246      35.958  25.306 -42.180  1.00  0.00           C  
ATOM   3863 HG21 VAL A 246      35.824  24.390 -41.605  1.00  0.00           H  
ATOM   3864 HG22 VAL A 246      36.980  25.362 -42.554  1.00  0.00           H  
ATOM   3865 HG23 VAL A 246      35.784  26.157 -41.522  1.00  0.00           H  
ATOM   3866  N   GLY A 247      36.521  25.326 -46.121  1.00  0.00           N  
ATOM   3867  H   GLY A 247      35.661  25.802 -46.355  1.00  0.00           H  
ATOM   3868  CA  GLY A 247      37.652  25.530 -47.042  1.00  0.00           C  
ATOM   3869  HA2 GLY A 247      37.908  26.589 -47.072  1.00  0.00           H  
ATOM   3870  HA3 GLY A 247      38.529  24.977 -46.705  1.00  0.00           H  
ATOM   3871  C   GLY A 247      37.311  25.087 -48.466  1.00  0.00           C  
ATOM   3872  O   GLY A 247      36.138  25.027 -48.813  1.00  0.00           O  
ATOM   3873  N   ASP A 248      38.315  24.757 -49.284  1.00  0.00           N  
ATOM   3874  H   ASP A 248      39.259  24.967 -48.992  1.00  0.00           H  
ATOM   3875  CA  ASP A 248      38.132  24.528 -50.734  1.00  0.00           C  
ATOM   3876  HA  ASP A 248      37.631  25.401 -51.150  1.00  0.00           H  
ATOM   3877  C   ASP A 248      37.268  23.294 -51.080  1.00  0.00           C  
ATOM   3878  CB  ASP A 248      39.501  24.390 -51.437  1.00  0.00           C  
ATOM   3879  HB2 ASP A 248      39.335  24.409 -52.514  1.00  0.00           H  
ATOM   3880  HB3 ASP A 248      39.915  23.411 -51.196  1.00  0.00           H  
ATOM   3881  O   ASP A 248      36.820  23.140 -52.218  1.00  0.00           O  
ATOM   3882  CG  ASP A 248      40.551  25.463 -51.101  1.00  0.00           C  
ATOM   3883  OD1 ASP A 248      40.179  26.551 -50.604  1.00  0.00           O  
ATOM   3884  OD2 ASP A 248      41.751  25.173 -51.305  1.00  0.00           O  
ATOM   3885  N   HIS A 249      37.051  22.390 -50.118  1.00  0.00           N  
ATOM   3886  H   HIS A 249      37.421  22.606 -49.203  1.00  0.00           H  
ATOM   3887  CA  HIS A 249      36.256  21.164 -50.266  1.00  0.00           C  
ATOM   3888  HA  HIS A 249      35.701  21.200 -51.203  1.00  0.00           H  
ATOM   3889  C   HIS A 249      35.217  21.060 -49.133  1.00  0.00           C  
ATOM   3890  CB  HIS A 249      37.195  19.944 -50.330  1.00  0.00           C  
ATOM   3891  HB2 HIS A 249      37.709  19.841 -49.374  1.00  0.00           H  
ATOM   3892  HB3 HIS A 249      36.595  19.047 -50.484  1.00  0.00           H  
ATOM   3893  O   HIS A 249      35.404  20.269 -48.202  1.00  0.00           O  
ATOM   3894  CG  HIS A 249      38.236  20.009 -51.422  1.00  0.00           C  
ATOM   3895  CD2 HIS A 249      39.496  19.481 -51.370  1.00  0.00           C  
ATOM   3896  HD2 HIS A 249      39.914  18.926 -50.543  1.00  0.00           H  
ATOM   3897  ND1 HIS A 249      38.137  20.690 -52.613  1.00  0.00           N  
ATOM   3898  HD1 HIS A 249      37.430  21.379 -52.825  1.00  0.00           H  
ATOM   3899  CE1 HIS A 249      39.309  20.581 -53.255  1.00  0.00           C  
ATOM   3900  HE1 HIS A 249      39.554  21.083 -54.179  1.00  0.00           H  
ATOM   3901  NE2 HIS A 249      40.169  19.834 -52.544  1.00  0.00           N  
ATOM   3902  N   PRO A 250      34.158  21.889 -49.155  1.00  0.00           N  
ATOM   3903  CA  PRO A 250      33.205  21.959 -48.059  1.00  0.00           C  
ATOM   3904  HA  PRO A 250      33.762  21.938 -47.122  1.00  0.00           H  
ATOM   3905  C   PRO A 250      32.214  20.785 -48.075  1.00  0.00           C  
ATOM   3906  CB  PRO A 250      32.533  23.324 -48.197  1.00  0.00           C  
ATOM   3907  HB2 PRO A 250      31.523  23.321 -47.788  1.00  0.00           H  
ATOM   3908  HB3 PRO A 250      33.140  24.080 -47.700  1.00  0.00           H  
ATOM   3909  O   PRO A 250      31.643  20.441 -49.113  1.00  0.00           O  
ATOM   3910  CG  PRO A 250      32.554  23.569 -49.707  1.00  0.00           C  
ATOM   3911  HG2 PRO A 250      31.717  23.059 -50.185  1.00  0.00           H  
ATOM   3912  HG3 PRO A 250      32.540  24.633 -49.944  1.00  0.00           H  
ATOM   3913  CD  PRO A 250      33.852  22.904 -50.157  1.00  0.00           C  
ATOM   3914  HD2 PRO A 250      33.722  22.458 -51.143  1.00  0.00           H  
ATOM   3915  HD3 PRO A 250      34.643  23.653 -50.191  1.00  0.00           H  
ATOM   3916  N   LEU A 251      32.002  20.171 -46.907  1.00  0.00           N  
ATOM   3917  H   LEU A 251      32.426  20.582 -46.088  1.00  0.00           H  
ATOM   3918  CA  LEU A 251      31.057  19.066 -46.703  1.00  0.00           C  
ATOM   3919  HA  LEU A 251      30.399  18.990 -47.568  1.00  0.00           H  
ATOM   3920  C   LEU A 251      30.182  19.306 -45.467  1.00  0.00           C  
ATOM   3921  CB  LEU A 251      31.771  17.712 -46.500  1.00  0.00           C  
ATOM   3922  HB2 LEU A 251      30.989  16.989 -46.265  1.00  0.00           H  
ATOM   3923  HB3 LEU A 251      32.397  17.793 -45.611  1.00  0.00           H  
ATOM   3924  O   LEU A 251      30.657  19.826 -44.459  1.00  0.00           O  
ATOM   3925  CG  LEU A 251      32.626  17.106 -47.627  1.00  0.00           C  
ATOM   3926  HG  LEU A 251      33.542  17.683 -47.755  1.00  0.00           H  
ATOM   3927  CD1 LEU A 251      32.976  15.675 -47.207  1.00  0.00           C  
ATOM   3928 HD11 LEU A 251      33.621  15.684 -46.327  1.00  0.00           H  
ATOM   3929 HD12 LEU A 251      32.063  15.125 -46.978  1.00  0.00           H  
ATOM   3930 HD13 LEU A 251      33.477  15.149 -48.020  1.00  0.00           H  
ATOM   3931  CD2 LEU A 251      31.915  16.990 -48.972  1.00  0.00           C  
ATOM   3932 HD21 LEU A 251      30.932  16.539 -48.842  1.00  0.00           H  
ATOM   3933 HD22 LEU A 251      31.823  17.988 -49.401  1.00  0.00           H  
ATOM   3934 HD23 LEU A 251      32.508  16.394 -49.665  1.00  0.00           H  
ATOM   3935  N   VAL A 252      28.951  18.797 -45.508  1.00  0.00           N  
ATOM   3936  H   VAL A 252      28.649  18.397 -46.384  1.00  0.00           H  
ATOM   3937  CA  VAL A 252      28.068  18.590 -44.348  1.00  0.00           C  
ATOM   3938  HA  VAL A 252      28.479  19.099 -43.476  1.00  0.00           H  
ATOM   3939  C   VAL A 252      28.004  17.089 -44.033  1.00  0.00           C  
ATOM   3940  CB  VAL A 252      26.672  19.183 -44.625  1.00  0.00           C  
ATOM   3941  HB  VAL A 252      26.274  18.746 -45.541  1.00  0.00           H  
ATOM   3942  O   VAL A 252      27.921  16.271 -44.950  1.00  0.00           O  
ATOM   3943  CG1 VAL A 252      25.685  18.909 -43.489  1.00  0.00           C  
ATOM   3944 HG11 VAL A 252      24.736  19.406 -43.691  1.00  0.00           H  
ATOM   3945 HG12 VAL A 252      25.488  17.840 -43.409  1.00  0.00           H  
ATOM   3946 HG13 VAL A 252      26.083  19.286 -42.547  1.00  0.00           H  
ATOM   3947  CG2 VAL A 252      26.750  20.705 -44.801  1.00  0.00           C  
ATOM   3948 HG21 VAL A 252      27.125  21.168 -43.888  1.00  0.00           H  
ATOM   3949 HG22 VAL A 252      27.412  20.953 -45.630  1.00  0.00           H  
ATOM   3950 HG23 VAL A 252      25.760  21.105 -45.019  1.00  0.00           H  
ATOM   3951  N   ILE A 253      28.060  16.719 -42.750  1.00  0.00           N  
ATOM   3952  H   ILE A 253      28.133  17.449 -42.056  1.00  0.00           H  
ATOM   3953  CA  ILE A 253      28.077  15.334 -42.249  1.00  0.00           C  
ATOM   3954  HA  ILE A 253      28.067  14.650 -43.097  1.00  0.00           H  
ATOM   3955  C   ILE A 253      26.809  15.069 -41.423  1.00  0.00           C  
ATOM   3956  CB  ILE A 253      29.367  15.051 -41.433  1.00  0.00           C  
ATOM   3957  HB  ILE A 253      29.345  15.659 -40.528  1.00  0.00           H  
ATOM   3958  O   ILE A 253      26.734  15.392 -40.239  1.00  0.00           O  
ATOM   3959  CG1 ILE A 253      30.645  15.431 -42.221  1.00  0.00           C  
ATOM   3960 HG12 ILE A 253      30.628  16.502 -42.424  1.00  0.00           H  
ATOM   3961 HG13 ILE A 253      30.654  14.910 -43.178  1.00  0.00           H  
ATOM   3962  CG2 ILE A 253      29.400  13.566 -41.011  1.00  0.00           C  
ATOM   3963 HG21 ILE A 253      29.488  12.926 -41.889  1.00  0.00           H  
ATOM   3964 HG22 ILE A 253      28.495  13.304 -40.464  1.00  0.00           H  
ATOM   3965 HG23 ILE A 253      30.241  13.390 -40.339  1.00  0.00           H  
ATOM   3966  CD1 ILE A 253      31.959  15.139 -41.484  1.00  0.00           C  
ATOM   3967 HD11 ILE A 253      32.782  15.606 -42.025  1.00  0.00           H  
ATOM   3968 HD12 ILE A 253      32.140  14.065 -41.435  1.00  0.00           H  
ATOM   3969 HD13 ILE A 253      31.918  15.551 -40.476  1.00  0.00           H  
ATOM   3970  N   GLU A 254      25.810  14.441 -42.040  1.00  0.00           N  
ATOM   3971  H   GLU A 254      25.928  14.192 -43.012  1.00  0.00           H  
ATOM   3972  CA  GLU A 254      24.506  14.148 -41.431  1.00  0.00           C  
ATOM   3973  HA  GLU A 254      24.337  14.831 -40.599  1.00  0.00           H  
ATOM   3974  C   GLU A 254      24.430  12.705 -40.898  1.00  0.00           C  
ATOM   3975  CB  GLU A 254      23.420  14.407 -42.485  1.00  0.00           C  
ATOM   3976  HB2 GLU A 254      23.456  13.593 -43.208  1.00  0.00           H  
ATOM   3977  HB3 GLU A 254      23.636  15.339 -43.007  1.00  0.00           H  
ATOM   3978  O   GLU A 254      24.945  11.781 -41.523  1.00  0.00           O  
ATOM   3979  CG  GLU A 254      22.009  14.506 -41.888  1.00  0.00           C  
ATOM   3980  HG2 GLU A 254      21.913  15.453 -41.358  1.00  0.00           H  
ATOM   3981  HG3 GLU A 254      21.873  13.704 -41.162  1.00  0.00           H  
ATOM   3982  CD  GLU A 254      20.905  14.379 -42.951  1.00  0.00           C  
ATOM   3983  OE1 GLU A 254      19.771  14.045 -42.544  1.00  0.00           O  
ATOM   3984  OE2 GLU A 254      21.212  14.481 -44.162  1.00  0.00           O  
ATOM   3985  N   ARG A 255      23.751  12.462 -39.768  1.00  0.00           N  
ATOM   3986  H   ARG A 255      23.283  13.245 -39.334  1.00  0.00           H  
ATOM   3987  CA  ARG A 255      23.500  11.111 -39.215  1.00  0.00           C  
ATOM   3988  HA  ARG A 255      24.209  10.402 -39.642  1.00  0.00           H  
ATOM   3989  C   ARG A 255      22.106  10.609 -39.589  1.00  0.00           C  
ATOM   3990  CB  ARG A 255      23.694  11.130 -37.692  1.00  0.00           C  
ATOM   3991  HB2 ARG A 255      23.193  10.273 -37.242  1.00  0.00           H  
ATOM   3992  HB3 ARG A 255      23.252  12.038 -37.283  1.00  0.00           H  
ATOM   3993  O   ARG A 255      21.146  10.824 -38.859  1.00  0.00           O  
ATOM   3994  CG  ARG A 255      25.177  11.051 -37.341  1.00  0.00           C  
ATOM   3995  HG2 ARG A 255      25.520  10.027 -37.490  1.00  0.00           H  
ATOM   3996  HG3 ARG A 255      25.740  11.726 -37.986  1.00  0.00           H  
ATOM   3997  CD  ARG A 255      25.397  11.446 -35.886  1.00  0.00           C  
ATOM   3998  HD2 ARG A 255      24.805  10.797 -35.242  1.00  0.00           H  
ATOM   3999  HD3 ARG A 255      25.042  12.469 -35.762  1.00  0.00           H  
ATOM   4000  NE  ARG A 255      26.818  11.343 -35.514  1.00  0.00           N  
ATOM   4001  HE  ARG A 255      27.067  10.590 -34.888  1.00  0.00           H  
ATOM   4002  NH1 ARG A 255      27.655  13.176 -36.670  1.00  0.00           N  
ATOM   4003 HH11 ARG A 255      26.728  13.546 -36.824  1.00  0.00           H  
ATOM   4004 HH12 ARG A 255      28.451  13.756 -36.895  1.00  0.00           H  
ATOM   4005  NH2 ARG A 255      29.020  11.779 -35.599  1.00  0.00           N  
ATOM   4006 HH21 ARG A 255      29.813  12.305 -35.937  1.00  0.00           H  
ATOM   4007 HH22 ARG A 255      29.184  11.039 -34.931  1.00  0.00           H  
ATOM   4008  CZ  ARG A 255      27.812  12.113 -35.929  1.00  0.00           C  
ATOM   4009  N   VAL A 256      22.004   9.879 -40.699  1.00  0.00           N  
ATOM   4010  H   VAL A 256      22.850   9.719 -41.227  1.00  0.00           H  
ATOM   4011  CA  VAL A 256      20.709   9.486 -41.296  1.00  0.00           C  
ATOM   4012  HA  VAL A 256      19.990  10.272 -41.067  1.00  0.00           H  
ATOM   4013  C   VAL A 256      20.098   8.193 -40.736  1.00  0.00           C  
ATOM   4014  CB  VAL A 256      20.803   9.417 -42.831  1.00  0.00           C  
ATOM   4015  HB  VAL A 256      19.830   9.122 -43.222  1.00  0.00           H  
ATOM   4016  O   VAL A 256      18.911   7.927 -40.942  1.00  0.00           O  
ATOM   4017  CG1 VAL A 256      21.139  10.787 -43.422  1.00  0.00           C  
ATOM   4018 HG11 VAL A 256      20.387  11.513 -43.113  1.00  0.00           H  
ATOM   4019 HG12 VAL A 256      21.137  10.745 -44.511  1.00  0.00           H  
ATOM   4020 HG13 VAL A 256      22.112  11.137 -43.078  1.00  0.00           H  
ATOM   4021  CG2 VAL A 256      21.840   8.402 -43.333  1.00  0.00           C  
ATOM   4022 HG21 VAL A 256      21.641   7.420 -42.904  1.00  0.00           H  
ATOM   4023 HG22 VAL A 256      21.783   8.336 -44.419  1.00  0.00           H  
ATOM   4024 HG23 VAL A 256      22.844   8.727 -43.059  1.00  0.00           H  
ATOM   4025  N   ARG A 257      20.880   7.348 -40.047  1.00  0.00           N  
ATOM   4026  H   ARG A 257      21.851   7.603 -39.935  1.00  0.00           H  
ATOM   4027  CA  ARG A 257      20.376   6.153 -39.338  1.00  0.00           C  
ATOM   4028  HA  ARG A 257      19.433   6.433 -38.868  1.00  0.00           H  
ATOM   4029  C   ARG A 257      21.337   5.707 -38.237  1.00  0.00           C  
ATOM   4030  CB  ARG A 257      20.123   5.013 -40.350  1.00  0.00           C  
ATOM   4031  HB2 ARG A 257      21.073   4.623 -40.717  1.00  0.00           H  
ATOM   4032  HB3 ARG A 257      19.572   5.414 -41.200  1.00  0.00           H  
ATOM   4033  O   ARG A 257      22.544   5.831 -38.410  1.00  0.00           O  
ATOM   4034  CG  ARG A 257      19.299   3.868 -39.741  1.00  0.00           C  
ATOM   4035  HG2 ARG A 257      19.913   3.303 -39.039  1.00  0.00           H  
ATOM   4036  HG3 ARG A 257      18.449   4.292 -39.207  1.00  0.00           H  
ATOM   4037  CD  ARG A 257      18.769   2.916 -40.818  1.00  0.00           C  
ATOM   4038  HD2 ARG A 257      18.209   3.505 -41.544  1.00  0.00           H  
ATOM   4039  HD3 ARG A 257      19.612   2.434 -41.313  1.00  0.00           H  
ATOM   4040  NE  ARG A 257      17.863   1.910 -40.231  1.00  0.00           N  
ATOM   4041  HE  ARG A 257      17.560   2.084 -39.283  1.00  0.00           H  
ATOM   4042  NH1 ARG A 257      17.811   0.384 -41.962  1.00  0.00           N  
ATOM   4043 HH11 ARG A 257      17.608  -0.582 -42.175  1.00  0.00           H  
ATOM   4044 HH12 ARG A 257      18.555   0.866 -42.446  1.00  0.00           H  
ATOM   4045  NH2 ARG A 257      16.687  -0.035 -40.126  1.00  0.00           N  
ATOM   4046 HH21 ARG A 257      16.549   0.076 -39.132  1.00  0.00           H  
ATOM   4047 HH22 ARG A 257      16.602  -0.951 -40.544  1.00  0.00           H  
ATOM   4048  CZ  ARG A 257      17.457   0.780 -40.778  1.00  0.00           C  
ATOM   4049  N   ALA A 258      20.810   5.116 -37.163  1.00  0.00           N  
ATOM   4050  H   ALA A 258      19.806   5.054 -37.073  1.00  0.00           H  
ATOM   4051  CA  ALA A 258      21.606   4.476 -36.116  1.00  0.00           C  
ATOM   4052  HA  ALA A 258      22.598   4.290 -36.528  1.00  0.00           H  
ATOM   4053  C   ALA A 258      21.022   3.119 -35.671  1.00  0.00           C  
ATOM   4054  CB  ALA A 258      21.765   5.444 -34.939  1.00  0.00           C  
ATOM   4055  HB1 ALA A 258      22.188   6.386 -35.287  1.00  0.00           H  
ATOM   4056  HB2 ALA A 258      22.442   5.015 -34.200  1.00  0.00           H  
ATOM   4057  HB3 ALA A 258      20.798   5.632 -34.471  1.00  0.00           H  
ATOM   4058  O   ALA A 258      19.805   2.926 -35.727  1.00  0.00           O  
ATOM   4059  N   ILE A 259      21.890   2.199 -35.230  1.00  0.00           N  
ATOM   4060  H   ILE A 259      22.867   2.453 -35.272  1.00  0.00           H  
ATOM   4061  CA  ILE A 259      21.571   0.938 -34.531  1.00  0.00           C  
ATOM   4062  HA  ILE A 259      20.598   1.027 -34.048  1.00  0.00           H  
ATOM   4063  C   ILE A 259      22.641   0.741 -33.443  1.00  0.00           C  
ATOM   4064  CB  ILE A 259      21.524  -0.276 -35.501  1.00  0.00           C  
ATOM   4065  HB  ILE A 259      22.496  -0.369 -35.986  1.00  0.00           H  
ATOM   4066  O   ILE A 259      23.782   0.396 -33.750  1.00  0.00           O  
ATOM   4067  CG1 ILE A 259      20.455  -0.087 -36.605  1.00  0.00           C  
ATOM   4068 HG12 ILE A 259      20.677   0.828 -37.155  1.00  0.00           H  
ATOM   4069 HG13 ILE A 259      19.476   0.027 -36.141  1.00  0.00           H  
ATOM   4070  CG2 ILE A 259      21.246  -1.572 -34.712  1.00  0.00           C  
ATOM   4071 HG21 ILE A 259      21.255  -2.438 -35.375  1.00  0.00           H  
ATOM   4072 HG22 ILE A 259      20.272  -1.513 -34.226  1.00  0.00           H  
ATOM   4073 HG23 ILE A 259      22.013  -1.741 -33.957  1.00  0.00           H  
ATOM   4074  CD1 ILE A 259      20.378  -1.212 -37.646  1.00  0.00           C  
ATOM   4075 HD11 ILE A 259      21.368  -1.414 -38.056  1.00  0.00           H  
ATOM   4076 HD12 ILE A 259      19.715  -0.905 -38.455  1.00  0.00           H  
ATOM   4077 HD13 ILE A 259      19.976  -2.121 -37.199  1.00  0.00           H  
ATOM   4078  N   GLY A 260      22.308   0.999 -32.175  1.00  0.00           N  
ATOM   4079  H   GLY A 260      21.363   1.289 -31.968  1.00  0.00           H  
ATOM   4080  CA  GLY A 260      23.313   1.089 -31.105  1.00  0.00           C  
ATOM   4081  HA2 GLY A 260      23.805   0.123 -30.989  1.00  0.00           H  
ATOM   4082  HA3 GLY A 260      22.830   1.342 -30.161  1.00  0.00           H  
ATOM   4083  C   GLY A 260      24.371   2.157 -31.415  1.00  0.00           C  
ATOM   4084  O   GLY A 260      24.033   3.252 -31.859  1.00  0.00           O  
ATOM   4085  N   CYS A 261      25.654   1.822 -31.255  1.00  0.00           N  
ATOM   4086  H   CYS A 261      25.884   0.910 -30.885  1.00  0.00           H  
ATOM   4087  CA  CYS A 261      26.778   2.689 -31.632  1.00  0.00           C  
ATOM   4088  HA  CYS A 261      26.541   3.707 -31.325  1.00  0.00           H  
ATOM   4089  C   CYS A 261      27.060   2.745 -33.148  1.00  0.00           C  
ATOM   4090  CB  CYS A 261      28.022   2.239 -30.853  1.00  0.00           C  
ATOM   4091  HB2 CYS A 261      28.834   2.945 -31.029  1.00  0.00           H  
ATOM   4092  HB3 CYS A 261      27.803   2.236 -29.785  1.00  0.00           H  
ATOM   4093  O   CYS A 261      28.006   3.412 -33.567  1.00  0.00           O  
ATOM   4094  SG  CYS A 261      28.544   0.579 -31.389  1.00  0.00           S  
ATOM   4095  HG  CYS A 261      29.297   0.314 -30.317  1.00  0.00           H  
ATOM   4096  N   HIS A 262      26.299   2.038 -33.989  1.00  0.00           N  
ATOM   4097  H   HIS A 262      25.508   1.528 -33.624  1.00  0.00           H  
ATOM   4098  CA  HIS A 262      26.504   2.040 -35.437  1.00  0.00           C  
ATOM   4099  HA  HIS A 262      27.562   2.203 -35.643  1.00  0.00           H  
ATOM   4100  C   HIS A 262      25.708   3.149 -36.109  1.00  0.00           C  
ATOM   4101  CB  HIS A 262      26.120   0.692 -36.039  1.00  0.00           C  
ATOM   4102  HB2 HIS A 262      25.058   0.500 -35.891  1.00  0.00           H  
ATOM   4103  HB3 HIS A 262      26.299   0.739 -37.114  1.00  0.00           H  
ATOM   4104  O   HIS A 262      24.483   3.145 -36.030  1.00  0.00           O  
ATOM   4105  CG  HIS A 262      26.917  -0.448 -35.487  1.00  0.00           C  
ATOM   4106  CD2 HIS A 262      26.532  -1.355 -34.541  1.00  0.00           C  
ATOM   4107  HD2 HIS A 262      25.588  -1.365 -34.015  1.00  0.00           H  
ATOM   4108  ND1 HIS A 262      28.187  -0.770 -35.877  1.00  0.00           N  
ATOM   4109  HD1 HIS A 262      28.812  -0.141 -36.359  1.00  0.00           H  
ATOM   4110  CE1 HIS A 262      28.537  -1.897 -35.244  1.00  0.00           C  
ATOM   4111  HE1 HIS A 262      29.500  -2.379 -35.325  1.00  0.00           H  
ATOM   4112  NE2 HIS A 262      27.558  -2.295 -34.419  1.00  0.00           N  
ATOM   4113  N   PHE A 263      26.385   4.034 -36.838  1.00  0.00           N  
ATOM   4114  H   PHE A 263      27.383   3.911 -36.933  1.00  0.00           H  
ATOM   4115  CA  PHE A 263      25.771   5.143 -37.565  1.00  0.00           C  
ATOM   4116  HA  PHE A 263      24.700   5.160 -37.362  1.00  0.00           H  
ATOM   4117  C   PHE A 263      25.963   4.985 -39.066  1.00  0.00           C  
ATOM   4118  CB  PHE A 263      26.343   6.484 -37.093  1.00  0.00           C  
ATOM   4119  HB2 PHE A 263      27.427   6.475 -37.206  1.00  0.00           H  
ATOM   4120  HB3 PHE A 263      25.953   7.277 -37.731  1.00  0.00           H  
ATOM   4121  O   PHE A 263      27.041   4.610 -39.527  1.00  0.00           O  
ATOM   4122  CG  PHE A 263      25.991   6.805 -35.659  1.00  0.00           C  
ATOM   4123  CD1 PHE A 263      24.862   7.590 -35.361  1.00  0.00           C  
ATOM   4124  HD1 PHE A 263      24.248   7.987 -36.156  1.00  0.00           H  
ATOM   4125  CD2 PHE A 263      26.768   6.271 -34.619  1.00  0.00           C  
ATOM   4126  HD2 PHE A 263      27.619   5.646 -34.846  1.00  0.00           H  
ATOM   4127  CE1 PHE A 263      24.522   7.844 -34.021  1.00  0.00           C  
ATOM   4128  HE1 PHE A 263      23.656   8.443 -33.783  1.00  0.00           H  
ATOM   4129  CE2 PHE A 263      26.427   6.521 -33.282  1.00  0.00           C  
ATOM   4130  HE2 PHE A 263      27.026   6.096 -32.490  1.00  0.00           H  
ATOM   4131  CZ  PHE A 263      25.305   7.311 -32.982  1.00  0.00           C  
ATOM   4132  HZ  PHE A 263      25.038   7.506 -31.954  1.00  0.00           H  
ATOM   4133  N   VAL A 264      24.930   5.340 -39.827  1.00  0.00           N  
ATOM   4134  H   VAL A 264      24.088   5.633 -39.353  1.00  0.00           H  
ATOM   4135  CA  VAL A 264      25.059   5.706 -41.235  1.00  0.00           C  
ATOM   4136  HA  VAL A 264      25.976   5.275 -41.637  1.00  0.00           H  
ATOM   4137  C   VAL A 264      25.164   7.221 -41.300  1.00  0.00           C  
ATOM   4138  CB  VAL A 264      23.895   5.190 -42.096  1.00  0.00           C  
ATOM   4139  HB  VAL A 264      22.960   5.641 -41.761  1.00  0.00           H  
ATOM   4140  O   VAL A 264      24.214   7.928 -40.958  1.00  0.00           O  
ATOM   4141  CG1 VAL A 264      24.122   5.548 -43.571  1.00  0.00           C  
ATOM   4142 HG11 VAL A 264      24.119   6.630 -43.704  1.00  0.00           H  
ATOM   4143 HG12 VAL A 264      25.085   5.162 -43.905  1.00  0.00           H  
ATOM   4144 HG13 VAL A 264      23.330   5.121 -44.187  1.00  0.00           H  
ATOM   4145  CG2 VAL A 264      23.767   3.666 -41.989  1.00  0.00           C  
ATOM   4146 HG21 VAL A 264      24.695   3.192 -42.308  1.00  0.00           H  
ATOM   4147 HG22 VAL A 264      22.947   3.316 -42.616  1.00  0.00           H  
ATOM   4148 HG23 VAL A 264      23.564   3.391 -40.954  1.00  0.00           H  
ATOM   4149  N   LEU A 265      26.322   7.699 -41.737  1.00  0.00           N  
ATOM   4150  H   LEU A 265      27.045   7.038 -41.983  1.00  0.00           H  
ATOM   4151  CA  LEU A 265      26.562   9.088 -42.083  1.00  0.00           C  
ATOM   4152  HA  LEU A 265      25.894   9.703 -41.481  1.00  0.00           H  
ATOM   4153  C   LEU A 265      26.237   9.307 -43.564  1.00  0.00           C  
ATOM   4154  CB  LEU A 265      28.011   9.499 -41.755  1.00  0.00           C  
ATOM   4155  HB2 LEU A 265      28.089  10.576 -41.905  1.00  0.00           H  
ATOM   4156  HB3 LEU A 265      28.677   9.018 -42.471  1.00  0.00           H  
ATOM   4157  O   LEU A 265      26.606   8.489 -44.409  1.00  0.00           O  
ATOM   4158  CG  LEU A 265      28.512   9.158 -40.339  1.00  0.00           C  
ATOM   4159  HG  LEU A 265      28.594   8.076 -40.231  1.00  0.00           H  
ATOM   4160  CD1 LEU A 265      29.894   9.771 -40.125  1.00  0.00           C  
ATOM   4161 HD11 LEU A 265      29.838  10.857 -40.206  1.00  0.00           H  
ATOM   4162 HD12 LEU A 265      30.269   9.514 -39.134  1.00  0.00           H  
ATOM   4163 HD13 LEU A 265      30.586   9.394 -40.877  1.00  0.00           H  
ATOM   4164  CD2 LEU A 265      27.593   9.691 -39.245  1.00  0.00           C  
ATOM   4165 HD21 LEU A 265      27.467  10.766 -39.367  1.00  0.00           H  
ATOM   4166 HD22 LEU A 265      26.622   9.200 -39.318  1.00  0.00           H  
ATOM   4167 HD23 LEU A 265      28.021   9.482 -38.264  1.00  0.00           H  
ATOM   4168  N   LEU A 266      25.578  10.415 -43.878  1.00  0.00           N  
ATOM   4169  H   LEU A 266      25.312  11.029 -43.122  1.00  0.00           H  
ATOM   4170  CA  LEU A 266      25.491  10.972 -45.221  1.00  0.00           C  
ATOM   4171  HA  LEU A 266      25.854  10.246 -45.949  1.00  0.00           H  
ATOM   4172  C   LEU A 266      26.403  12.196 -45.264  1.00  0.00           C  
ATOM   4173  CB  LEU A 266      24.024  11.294 -45.551  1.00  0.00           C  
ATOM   4174  HB2 LEU A 266      23.612  11.897 -44.742  1.00  0.00           H  
ATOM   4175  HB3 LEU A 266      23.464  10.360 -45.599  1.00  0.00           H  
ATOM   4176  O   LEU A 266      26.107  13.224 -44.660  1.00  0.00           O  
ATOM   4177  CG  LEU A 266      23.822  12.077 -46.862  1.00  0.00           C  
ATOM   4178  HG  LEU A 266      24.303  13.052 -46.775  1.00  0.00           H  
ATOM   4179  CD1 LEU A 266      24.402  11.352 -48.082  1.00  0.00           C  
ATOM   4180 HD11 LEU A 266      24.000  10.342 -48.151  1.00  0.00           H  
ATOM   4181 HD12 LEU A 266      24.154  11.914 -48.982  1.00  0.00           H  
ATOM   4182 HD13 LEU A 266      25.488  11.306 -48.005  1.00  0.00           H  
ATOM   4183  CD2 LEU A 266      22.331  12.300 -47.103  1.00  0.00           C  
ATOM   4184 HD21 LEU A 266      21.819  11.351 -47.263  1.00  0.00           H  
ATOM   4185 HD22 LEU A 266      22.195  12.953 -47.965  1.00  0.00           H  
ATOM   4186 HD23 LEU A 266      21.899  12.803 -46.238  1.00  0.00           H  
ATOM   4187  N   LEU A 267      27.522  12.073 -45.969  1.00  0.00           N  
ATOM   4188  H   LEU A 267      27.710  11.196 -46.434  1.00  0.00           H  
ATOM   4189  CA  LEU A 267      28.384  13.205 -46.267  1.00  0.00           C  
ATOM   4190  HA  LEU A 267      28.293  13.953 -45.479  1.00  0.00           H  
ATOM   4191  C   LEU A 267      27.909  13.821 -47.582  1.00  0.00           C  
ATOM   4192  CB  LEU A 267      29.856  12.782 -46.340  1.00  0.00           C  
ATOM   4193  HB2 LEU A 267      30.410  13.666 -46.653  1.00  0.00           H  
ATOM   4194  HB3 LEU A 267      29.981  12.028 -47.117  1.00  0.00           H  
ATOM   4195  O   LEU A 267      27.869  13.122 -48.596  1.00  0.00           O  
ATOM   4196  CG  LEU A 267      30.465  12.263 -45.025  1.00  0.00           C  
ATOM   4197  HG  LEU A 267      30.092  12.851 -44.187  1.00  0.00           H  
ATOM   4198  CD1 LEU A 267      30.189  10.775 -44.763  1.00  0.00           C  
ATOM   4199 HD11 LEU A 267      29.125  10.613 -44.591  1.00  0.00           H  
ATOM   4200 HD12 LEU A 267      30.509  10.179 -45.618  1.00  0.00           H  
ATOM   4201 HD13 LEU A 267      30.727  10.453 -43.872  1.00  0.00           H  
ATOM   4202  CD2 LEU A 267      31.981  12.431 -45.102  1.00  0.00           C  
ATOM   4203 HD21 LEU A 267      32.448  12.051 -44.193  1.00  0.00           H  
ATOM   4204 HD22 LEU A 267      32.229  13.489 -45.189  1.00  0.00           H  
ATOM   4205 HD23 LEU A 267      32.366  11.900 -45.973  1.00  0.00           H  
ATOM   4206  N   THR A 268      27.557  15.103 -47.567  1.00  0.00           N  
ATOM   4207  H   THR A 268      27.627  15.605 -46.694  1.00  0.00           H  
ATOM   4208  CA  THR A 268      27.072  15.839 -48.743  1.00  0.00           C  
ATOM   4209  HA  THR A 268      27.088  15.183 -49.613  1.00  0.00           H  
ATOM   4210  C   THR A 268      27.988  17.021 -49.024  1.00  0.00           C  
ATOM   4211  CB  THR A 268      25.619  16.304 -48.555  1.00  0.00           C  
ATOM   4212  HB  THR A 268      25.550  16.966 -47.692  1.00  0.00           H  
ATOM   4213  O   THR A 268      28.284  17.799 -48.120  1.00  0.00           O  
ATOM   4214  CG2 THR A 268      25.061  17.020 -49.785  1.00  0.00           C  
ATOM   4215 HG21 THR A 268      25.572  17.973 -49.924  1.00  0.00           H  
ATOM   4216 HG22 THR A 268      25.197  16.403 -50.673  1.00  0.00           H  
ATOM   4217 HG23 THR A 268      24.000  17.222 -49.636  1.00  0.00           H  
ATOM   4218  OG1 THR A 268      24.785  15.184 -48.350  1.00  0.00           O  
ATOM   4219  HG1 THR A 268      24.688  15.084 -47.400  1.00  0.00           H  
ATOM   4220  N   ALA A 269      28.431  17.171 -50.273  1.00  0.00           N  
ATOM   4221  H   ALA A 269      28.125  16.518 -50.979  1.00  0.00           H  
ATOM   4222  CA  ALA A 269      29.157  18.360 -50.706  1.00  0.00           C  
ATOM   4223  HA  ALA A 269      29.903  18.614 -49.954  1.00  0.00           H  
ATOM   4224  C   ALA A 269      28.192  19.548 -50.804  1.00  0.00           C  
ATOM   4225  CB  ALA A 269      29.885  18.061 -52.022  1.00  0.00           C  
ATOM   4226  HB1 ALA A 269      30.549  17.206 -51.897  1.00  0.00           H  
ATOM   4227  HB2 ALA A 269      29.160  17.847 -52.808  1.00  0.00           H  
ATOM   4228  HB3 ALA A 269      30.477  18.929 -52.312  1.00  0.00           H  
ATOM   4229  O   ALA A 269      27.215  19.495 -51.553  1.00  0.00           O  
ATOM   4230  N   ALA A 270      28.462  20.601 -50.035  1.00  0.00           N  
ATOM   4231  H   ALA A 270      29.315  20.600 -49.494  1.00  0.00           H  
ATOM   4232  CA  ALA A 270      27.612  21.781 -49.918  1.00  0.00           C  
ATOM   4233  HA  ALA A 270      26.871  21.783 -50.717  1.00  0.00           H  
ATOM   4234  C   ALA A 270      28.498  23.034 -49.999  1.00  0.00           C  
ATOM   4235  CB  ALA A 270      26.857  21.714 -48.585  1.00  0.00           C  
ATOM   4236  HB1 ALA A 270      26.202  22.580 -48.488  1.00  0.00           H  
ATOM   4237  HB2 ALA A 270      26.257  20.805 -48.539  1.00  0.00           H  
ATOM   4238  HB3 ALA A 270      27.570  21.720 -47.760  1.00  0.00           H  
ATOM   4239  O   ALA A 270      29.418  23.130 -49.190  1.00  0.00           O  
ATOM   4240  N   PRO A 271      28.261  23.980 -50.933  1.00  0.00           N  
ATOM   4241  CA  PRO A 271      29.126  25.153 -51.109  1.00  0.00           C  
ATOM   4242  HA  PRO A 271      30.110  24.819 -51.438  1.00  0.00           H  
ATOM   4243  C   PRO A 271      29.294  25.987 -49.833  1.00  0.00           C  
ATOM   4244  CB  PRO A 271      28.472  25.980 -52.222  1.00  0.00           C  
ATOM   4245  HB2 PRO A 271      27.767  26.696 -51.800  1.00  0.00           H  
ATOM   4246  HB3 PRO A 271      29.216  26.498 -52.827  1.00  0.00           H  
ATOM   4247  O   PRO A 271      30.392  26.450 -49.537  1.00  0.00           O  
ATOM   4248  CG  PRO A 271      27.703  24.941 -53.035  1.00  0.00           C  
ATOM   4249  HG2 PRO A 271      26.863  25.385 -53.568  1.00  0.00           H  
ATOM   4250  HG3 PRO A 271      28.382  24.444 -53.728  1.00  0.00           H  
ATOM   4251  CD  PRO A 271      27.240  23.949 -51.971  1.00  0.00           C  
ATOM   4252  HD2 PRO A 271      26.287  24.272 -51.552  1.00  0.00           H  
ATOM   4253  HD3 PRO A 271      27.144  22.960 -52.420  1.00  0.00           H  
ATOM   4254  N   GLU A 272      28.212  26.120 -49.065  1.00  0.00           N  
ATOM   4255  H   GLU A 272      27.343  25.720 -49.389  1.00  0.00           H  
ATOM   4256  CA  GLU A 272      28.147  26.862 -47.809  1.00  0.00           C  
ATOM   4257  HA  GLU A 272      29.144  27.178 -47.504  1.00  0.00           H  
ATOM   4258  C   GLU A 272      27.555  25.939 -46.728  1.00  0.00           C  
ATOM   4259  CB  GLU A 272      27.318  28.140 -48.016  1.00  0.00           C  
ATOM   4260  HB2 GLU A 272      27.150  28.610 -47.047  1.00  0.00           H  
ATOM   4261  HB3 GLU A 272      26.356  27.880 -48.458  1.00  0.00           H  
ATOM   4262  O   GLU A 272      26.338  25.752 -46.668  1.00  0.00           O  
ATOM   4263  CG  GLU A 272      28.060  29.133 -48.930  1.00  0.00           C  
ATOM   4264  HG2 GLU A 272      28.999  29.409 -48.450  1.00  0.00           H  
ATOM   4265  HG3 GLU A 272      28.301  28.641 -49.873  1.00  0.00           H  
ATOM   4266  CD  GLU A 272      27.266  30.405 -49.254  1.00  0.00           C  
ATOM   4267  OE1 GLU A 272      27.788  31.190 -50.079  1.00  0.00           O  
ATOM   4268  OE2 GLU A 272      26.153  30.573 -48.710  1.00  0.00           O  
ATOM   4269  N   PRO A 273      28.391  25.273 -45.911  1.00  0.00           N  
ATOM   4270  CA  PRO A 273      27.912  24.330 -44.909  1.00  0.00           C  
ATOM   4271  HA  PRO A 273      27.099  23.732 -45.319  1.00  0.00           H  
ATOM   4272  C   PRO A 273      27.399  25.070 -43.662  1.00  0.00           C  
ATOM   4273  CB  PRO A 273      29.100  23.407 -44.639  1.00  0.00           C  
ATOM   4274  HB2 PRO A 273      29.106  22.597 -45.368  1.00  0.00           H  
ATOM   4275  HB3 PRO A 273      29.069  23.008 -43.625  1.00  0.00           H  
ATOM   4276  O   PRO A 273      28.171  25.623 -42.868  1.00  0.00           O  
ATOM   4277  CG  PRO A 273      30.313  24.301 -44.883  1.00  0.00           C  
ATOM   4278  HG2 PRO A 273      31.187  23.724 -45.186  1.00  0.00           H  
ATOM   4279  HG3 PRO A 273      30.527  24.881 -43.985  1.00  0.00           H  
ATOM   4280  CD  PRO A 273      29.844  25.236 -45.998  1.00  0.00           C  
ATOM   4281  HD2 PRO A 273      30.131  24.836 -46.970  1.00  0.00           H  
ATOM   4282  HD3 PRO A 273      30.274  26.228 -45.858  1.00  0.00           H  
ATOM   4283  N   SER A 274      26.080  25.059 -43.475  1.00  0.00           N  
ATOM   4284  H   SER A 274      25.493  24.613 -44.165  1.00  0.00           H  
ATOM   4285  CA  SER A 274      25.408  25.643 -42.310  1.00  0.00           C  
ATOM   4286  HA  SER A 274      25.699  26.693 -42.257  1.00  0.00           H  
ATOM   4287  C   SER A 274      25.807  24.948 -40.995  1.00  0.00           C  
ATOM   4288  CB  SER A 274      23.886  25.591 -42.512  1.00  0.00           C  
ATOM   4289  HB2 SER A 274      23.630  26.148 -43.413  1.00  0.00           H  
ATOM   4290  HB3 SER A 274      23.378  26.051 -41.664  1.00  0.00           H  
ATOM   4291  O   SER A 274      26.250  23.797 -41.009  1.00  0.00           O  
ATOM   4292  OG  SER A 274      23.442  24.256 -42.659  1.00  0.00           O  
ATOM   4293  HG  SER A 274      23.281  23.891 -41.786  1.00  0.00           H  
ATOM   4294  N   PRO A 275      25.664  25.615 -39.831  1.00  0.00           N  
ATOM   4295  CA  PRO A 275      25.590  24.933 -38.536  1.00  0.00           C  
ATOM   4296  HA  PRO A 275      26.571  24.551 -38.251  1.00  0.00           H  
ATOM   4297  C   PRO A 275      24.588  23.776 -38.591  1.00  0.00           C  
ATOM   4298  CB  PRO A 275      25.137  26.004 -37.532  1.00  0.00           C  
ATOM   4299  HB2 PRO A 275      25.589  25.871 -36.549  1.00  0.00           H  
ATOM   4300  HB3 PRO A 275      24.051  26.001 -37.442  1.00  0.00           H  
ATOM   4301  O   PRO A 275      23.503  23.929 -39.154  1.00  0.00           O  
ATOM   4302  CG  PRO A 275      25.577  27.313 -38.181  1.00  0.00           C  
ATOM   4303  HG2 PRO A 275      24.976  28.156 -37.839  1.00  0.00           H  
ATOM   4304  HG3 PRO A 275      26.634  27.488 -37.983  1.00  0.00           H  
ATOM   4305  CD  PRO A 275      25.361  27.029 -39.665  1.00  0.00           C  
ATOM   4306  HD2 PRO A 275      24.318  27.213 -39.922  1.00  0.00           H  
ATOM   4307  HD3 PRO A 275      26.016  27.657 -40.268  1.00  0.00           H  
ATOM   4308  N   MET A 276      24.943  22.626 -38.023  1.00  0.00           N  
ATOM   4309  H   MET A 276      25.836  22.567 -37.555  1.00  0.00           H  
ATOM   4310  CA  MET A 276      24.035  21.483 -37.914  1.00  0.00           C  
ATOM   4311  HA  MET A 276      23.011  21.856 -37.955  1.00  0.00           H  
ATOM   4312  C   MET A 276      24.198  20.810 -36.543  1.00  0.00           C  
ATOM   4313  CB  MET A 276      24.214  20.553 -39.124  1.00  0.00           C  
ATOM   4314  HB2 MET A 276      25.144  19.993 -39.031  1.00  0.00           H  
ATOM   4315  HB3 MET A 276      24.263  21.157 -40.030  1.00  0.00           H  
ATOM   4316  O   MET A 276      24.599  19.643 -36.466  1.00  0.00           O  
ATOM   4317  CG  MET A 276      23.017  19.601 -39.259  1.00  0.00           C  
ATOM   4318  HG2 MET A 276      23.016  18.904 -38.421  1.00  0.00           H  
ATOM   4319  HG3 MET A 276      22.102  20.191 -39.207  1.00  0.00           H  
ATOM   4320  SD  MET A 276      22.961  18.655 -40.805  1.00  0.00           S  
ATOM   4321  CE  MET A 276      24.445  17.646 -40.596  1.00  0.00           C  
ATOM   4322  HE1 MET A 276      24.360  17.052 -39.686  1.00  0.00           H  
ATOM   4323  HE2 MET A 276      25.326  18.283 -40.526  1.00  0.00           H  
ATOM   4324  HE3 MET A 276      24.551  16.987 -41.457  1.00  0.00           H  
ATOM   4325  N   PRO A 277      23.915  21.549 -35.448  1.00  0.00           N  
ATOM   4326  CA  PRO A 277      24.033  21.038 -34.092  1.00  0.00           C  
ATOM   4327  HA  PRO A 277      25.068  20.754 -33.897  1.00  0.00           H  
ATOM   4328  C   PRO A 277      23.134  19.823 -33.903  1.00  0.00           C  
ATOM   4329  CB  PRO A 277      23.631  22.188 -33.165  1.00  0.00           C  
ATOM   4330  HB2 PRO A 277      24.511  22.781 -32.915  1.00  0.00           H  
ATOM   4331  HB3 PRO A 277      23.137  21.839 -32.258  1.00  0.00           H  
ATOM   4332  O   PRO A 277      21.955  19.829 -34.257  1.00  0.00           O  
ATOM   4333  CG  PRO A 277      22.686  23.017 -34.032  1.00  0.00           C  
ATOM   4334  HG2 PRO A 277      21.691  22.572 -34.030  1.00  0.00           H  
ATOM   4335  HG3 PRO A 277      22.645  24.057 -33.709  1.00  0.00           H  
ATOM   4336  CD  PRO A 277      23.313  22.878 -35.416  1.00  0.00           C  
ATOM   4337  HD2 PRO A 277      22.544  22.999 -36.180  1.00  0.00           H  
ATOM   4338  HD3 PRO A 277      24.091  23.631 -35.542  1.00  0.00           H  
ATOM   4339  N   TYR A 278      23.694  18.765 -33.330  1.00  0.00           N  
ATOM   4340  H   TYR A 278      24.678  18.796 -33.105  1.00  0.00           H  
ATOM   4341  CA  TYR A 278      22.982  17.504 -33.192  1.00  0.00           C  
ATOM   4342  HA  TYR A 278      21.917  17.714 -33.099  1.00  0.00           H  
ATOM   4343  C   TYR A 278      23.419  16.744 -31.936  1.00  0.00           C  
ATOM   4344  CB  TYR A 278      23.191  16.675 -34.473  1.00  0.00           C  
ATOM   4345  HB2 TYR A 278      22.380  15.950 -34.542  1.00  0.00           H  
ATOM   4346  HB3 TYR A 278      23.129  17.316 -35.352  1.00  0.00           H  
ATOM   4347  O   TYR A 278      24.552  16.871 -31.468  1.00  0.00           O  
ATOM   4348  CG  TYR A 278      24.510  15.938 -34.468  1.00  0.00           C  
ATOM   4349  CD1 TYR A 278      25.728  16.629 -34.629  1.00  0.00           C  
ATOM   4350  HD1 TYR A 278      25.715  17.676 -34.896  1.00  0.00           H  
ATOM   4351  CD2 TYR A 278      24.504  14.585 -34.106  1.00  0.00           C  
ATOM   4352  HD2 TYR A 278      23.570  14.060 -33.966  1.00  0.00           H  
ATOM   4353  CE1 TYR A 278      26.952  15.986 -34.351  1.00  0.00           C  
ATOM   4354  HE1 TYR A 278      27.886  16.522 -34.430  1.00  0.00           H  
ATOM   4355  CE2 TYR A 278      25.718  13.949 -33.845  1.00  0.00           C  
ATOM   4356  HE2 TYR A 278      25.737  12.912 -33.545  1.00  0.00           H  
ATOM   4357  OH  TYR A 278      28.033  13.948 -33.601  1.00  0.00           O  
ATOM   4358  HH  TYR A 278      28.807  14.476 -33.397  1.00  0.00           H  
ATOM   4359  CZ  TYR A 278      26.927  14.646 -33.924  1.00  0.00           C  
ATOM   4360  N   VAL A 279      22.516  15.908 -31.423  1.00  0.00           N  
ATOM   4361  H   VAL A 279      21.605  15.869 -31.857  1.00  0.00           H  
ATOM   4362  CA  VAL A 279      22.808  14.933 -30.367  1.00  0.00           C  
ATOM   4363  HA  VAL A 279      23.678  15.271 -29.804  1.00  0.00           H  
ATOM   4364  C   VAL A 279      23.106  13.581 -31.027  1.00  0.00           C  
ATOM   4365  CB  VAL A 279      21.634  14.834 -29.375  1.00  0.00           C  
ATOM   4366  HB  VAL A 279      20.734  14.545 -29.918  1.00  0.00           H  
ATOM   4367  O   VAL A 279      22.224  13.055 -31.711  1.00  0.00           O  
ATOM   4368  CG1 VAL A 279      21.896  13.785 -28.290  1.00  0.00           C  
ATOM   4369 HG11 VAL A 279      22.097  12.809 -28.732  1.00  0.00           H  
ATOM   4370 HG12 VAL A 279      22.744  14.085 -27.674  1.00  0.00           H  
ATOM   4371 HG13 VAL A 279      21.007  13.692 -27.666  1.00  0.00           H  
ATOM   4372  CG2 VAL A 279      21.370  16.173 -28.677  1.00  0.00           C  
ATOM   4373 HG21 VAL A 279      22.266  16.495 -28.146  1.00  0.00           H  
ATOM   4374 HG22 VAL A 279      21.091  16.935 -29.404  1.00  0.00           H  
ATOM   4375 HG23 VAL A 279      20.557  16.065 -27.959  1.00  0.00           H  
ATOM   4376  N   PRO A 280      24.295  12.966 -30.851  1.00  0.00           N  
ATOM   4377  CA  PRO A 280      24.586  11.668 -31.466  1.00  0.00           C  
ATOM   4378  HA  PRO A 280      24.300  11.693 -32.518  1.00  0.00           H  
ATOM   4379  C   PRO A 280      23.833  10.512 -30.811  1.00  0.00           C  
ATOM   4380  CB  PRO A 280      26.098  11.448 -31.348  1.00  0.00           C  
ATOM   4381  HB2 PRO A 280      26.304  10.543 -30.776  1.00  0.00           H  
ATOM   4382  HB3 PRO A 280      26.559  11.334 -32.329  1.00  0.00           H  
ATOM   4383  O   PRO A 280      23.463   9.558 -31.492  1.00  0.00           O  
ATOM   4384  CG  PRO A 280      26.657  12.677 -30.629  1.00  0.00           C  
ATOM   4385  HG2 PRO A 280      27.249  13.260 -31.335  1.00  0.00           H  
ATOM   4386  HG3 PRO A 280      27.283  12.389 -29.784  1.00  0.00           H  
ATOM   4387  CD  PRO A 280      25.458  13.500 -30.162  1.00  0.00           C  
ATOM   4388  HD2 PRO A 280      25.330  13.388 -29.086  1.00  0.00           H  
ATOM   4389  HD3 PRO A 280      25.619  14.550 -30.409  1.00  0.00           H  
ATOM   4390  N   TYR A 281      23.600  10.588 -29.498  1.00  0.00           N  
ATOM   4391  H   TYR A 281      23.927  11.408 -29.008  1.00  0.00           H  
ATOM   4392  CA  TYR A 281      23.103   9.471 -28.690  1.00  0.00           C  
ATOM   4393  HA  TYR A 281      22.901   8.626 -29.348  1.00  0.00           H  
ATOM   4394  C   TYR A 281      21.773   9.787 -27.971  1.00  0.00           C  
ATOM   4395  CB  TYR A 281      24.219   9.025 -27.731  1.00  0.00           C  
ATOM   4396  HB2 TYR A 281      23.930   8.082 -27.266  1.00  0.00           H  
ATOM   4397  HB3 TYR A 281      24.307   9.771 -26.941  1.00  0.00           H  
ATOM   4398  O   TYR A 281      21.638   9.497 -26.781  1.00  0.00           O  
ATOM   4399  CG  TYR A 281      25.581   8.847 -28.376  1.00  0.00           C  
ATOM   4400  CD1 TYR A 281      25.841   7.710 -29.162  1.00  0.00           C  
ATOM   4401  HD1 TYR A 281      25.085   6.947 -29.277  1.00  0.00           H  
ATOM   4402  CD2 TYR A 281      26.574   9.835 -28.211  1.00  0.00           C  
ATOM   4403  HD2 TYR A 281      26.376  10.703 -27.599  1.00  0.00           H  
ATOM   4404  CE1 TYR A 281      27.088   7.566 -29.795  1.00  0.00           C  
ATOM   4405  HE1 TYR A 281      27.295   6.684 -30.382  1.00  0.00           H  
ATOM   4406  CE2 TYR A 281      27.823   9.695 -28.851  1.00  0.00           C  
ATOM   4407  HE2 TYR A 281      28.592  10.443 -28.730  1.00  0.00           H  
ATOM   4408  OH  TYR A 281      29.272   8.429 -30.276  1.00  0.00           O  
ATOM   4409  HH  TYR A 281      29.343   7.570 -30.698  1.00  0.00           H  
ATOM   4410  CZ  TYR A 281      28.077   8.562 -29.651  1.00  0.00           C  
ATOM   4411  N   PRO A 282      20.738  10.325 -28.655  1.00  0.00           N  
ATOM   4412  CA  PRO A 282      19.493  10.769 -28.012  1.00  0.00           C  
ATOM   4413  HA  PRO A 282      19.714  11.476 -27.211  1.00  0.00           H  
ATOM   4414  C   PRO A 282      18.679   9.608 -27.419  1.00  0.00           C  
ATOM   4415  CB  PRO A 282      18.715  11.485 -29.122  1.00  0.00           C  
ATOM   4416  HB2 PRO A 282      19.042  12.523 -29.182  1.00  0.00           H  
ATOM   4417  HB3 PRO A 282      17.636  11.440 -28.969  1.00  0.00           H  
ATOM   4418  O   PRO A 282      17.771   9.817 -26.621  1.00  0.00           O  
ATOM   4419  CG  PRO A 282      19.144  10.742 -30.386  1.00  0.00           C  
ATOM   4420  HG2 PRO A 282      19.023  11.357 -31.278  1.00  0.00           H  
ATOM   4421  HG3 PRO A 282      18.589   9.808 -30.479  1.00  0.00           H  
ATOM   4422  CD  PRO A 282      20.615  10.447 -30.103  1.00  0.00           C  
ATOM   4423  HD2 PRO A 282      20.927   9.537 -30.614  1.00  0.00           H  
ATOM   4424  HD3 PRO A 282      21.212  11.294 -30.440  1.00  0.00           H  
ATOM   4425  N   ARG A 283      19.003   8.370 -27.815  1.00  0.00           N  
ATOM   4426  H   ARG A 283      19.780   8.300 -28.456  1.00  0.00           H  
ATOM   4427  CA  ARG A 283      18.429   7.120 -27.299  1.00  0.00           C  
ATOM   4428  HA  ARG A 283      17.605   7.363 -26.628  1.00  0.00           H  
ATOM   4429  C   ARG A 283      19.413   6.329 -26.426  1.00  0.00           C  
ATOM   4430  CB  ARG A 283      17.873   6.266 -28.452  1.00  0.00           C  
ATOM   4431  HB2 ARG A 283      17.432   5.360 -28.036  1.00  0.00           H  
ATOM   4432  HB3 ARG A 283      18.694   5.975 -29.107  1.00  0.00           H  
ATOM   4433  O   ARG A 283      19.221   5.126 -26.271  1.00  0.00           O  
ATOM   4434  CG  ARG A 283      16.794   6.978 -29.277  1.00  0.00           C  
ATOM   4435  HG2 ARG A 283      15.989   7.307 -28.620  1.00  0.00           H  
ATOM   4436  HG3 ARG A 283      17.224   7.843 -29.783  1.00  0.00           H  
ATOM   4437  CD  ARG A 283      16.240   6.005 -30.321  1.00  0.00           C  
ATOM   4438  HD2 ARG A 283      17.070   5.622 -30.916  1.00  0.00           H  
ATOM   4439  HD3 ARG A 283      15.763   5.172 -29.804  1.00  0.00           H  
ATOM   4440  NE  ARG A 283      15.267   6.665 -31.208  1.00  0.00           N  
ATOM   4441  HE  ARG A 283      15.081   7.641 -31.026  1.00  0.00           H  
ATOM   4442  NH1 ARG A 283      14.775   4.833 -32.500  1.00  0.00           N  
ATOM   4443 HH11 ARG A 283      14.246   4.396 -33.242  1.00  0.00           H  
ATOM   4444 HH12 ARG A 283      15.384   4.276 -31.919  1.00  0.00           H  
ATOM   4445  NH2 ARG A 283      13.801   6.797 -32.942  1.00  0.00           N  
ATOM   4446 HH21 ARG A 283      13.664   7.778 -32.744  1.00  0.00           H  
ATOM   4447 HH22 ARG A 283      13.295   6.367 -33.703  1.00  0.00           H  
ATOM   4448  CZ  ARG A 283      14.621   6.097 -32.210  1.00  0.00           C  
ATOM   4449  N   SER A 284      20.469   6.959 -25.895  1.00  0.00           N  
ATOM   4450  H   SER A 284      20.595   7.948 -26.056  1.00  0.00           H  
ATOM   4451  CA  SER A 284      21.346   6.293 -24.924  1.00  0.00           C  
ATOM   4452  HA  SER A 284      21.819   5.440 -25.410  1.00  0.00           H  
ATOM   4453  C   SER A 284      20.520   5.798 -23.741  1.00  0.00           C  
ATOM   4454  CB  SER A 284      22.455   7.206 -24.389  1.00  0.00           C  
ATOM   4455  HB2 SER A 284      23.003   7.646 -25.222  1.00  0.00           H  
ATOM   4456  HB3 SER A 284      22.026   7.998 -23.774  1.00  0.00           H  
ATOM   4457  O   SER A 284      19.740   6.552 -23.160  1.00  0.00           O  
ATOM   4458  OG  SER A 284      23.331   6.410 -23.614  1.00  0.00           O  
ATOM   4459  HG  SER A 284      23.566   6.851 -22.795  1.00  0.00           H  
ATOM   4460  N   THR A 285      20.693   4.528 -23.387  1.00  0.00           N  
ATOM   4461  H   THR A 285      21.309   3.945 -23.935  1.00  0.00           H  
ATOM   4462  CA  THR A 285      20.091   3.917 -22.197  1.00  0.00           C  
ATOM   4463  HA  THR A 285      19.143   4.409 -21.981  1.00  0.00           H  
ATOM   4464  C   THR A 285      20.963   4.088 -20.955  1.00  0.00           C  
ATOM   4465  CB  THR A 285      19.809   2.427 -22.448  1.00  0.00           C  
ATOM   4466  HB  THR A 285      19.534   1.935 -21.515  1.00  0.00           H  
ATOM   4467  O   THR A 285      20.518   3.750 -19.860  1.00  0.00           O  
ATOM   4468  CG2 THR A 285      18.663   2.251 -23.447  1.00  0.00           C  
ATOM   4469 HG21 THR A 285      18.473   1.188 -23.591  1.00  0.00           H  
ATOM   4470 HG22 THR A 285      18.924   2.699 -24.406  1.00  0.00           H  
ATOM   4471 HG23 THR A 285      17.760   2.724 -23.061  1.00  0.00           H  
ATOM   4472  OG1 THR A 285      20.938   1.790 -23.008  1.00  0.00           O  
ATOM   4473  HG1 THR A 285      21.523   1.502 -22.305  1.00  0.00           H  
ATOM   4474  N   GLU A 286      22.182   4.610 -21.112  1.00  0.00           N  
ATOM   4475  H   GLU A 286      22.447   4.919 -22.036  1.00  0.00           H  
ATOM   4476  CA  GLU A 286      23.239   4.668 -20.100  1.00  0.00           C  
ATOM   4477  HA  GLU A 286      22.839   4.335 -19.142  1.00  0.00           H  
ATOM   4478  C   GLU A 286      23.741   6.122 -19.912  1.00  0.00           C  
ATOM   4479  CB  GLU A 286      24.371   3.682 -20.494  1.00  0.00           C  
ATOM   4480  HB2 GLU A 286      25.192   3.793 -19.786  1.00  0.00           H  
ATOM   4481  HB3 GLU A 286      24.735   3.953 -21.486  1.00  0.00           H  
ATOM   4482  O   GLU A 286      23.871   6.880 -20.878  1.00  0.00           O  
ATOM   4483  CG  GLU A 286      23.923   2.193 -20.505  1.00  0.00           C  
ATOM   4484  HG2 GLU A 286      23.702   1.899 -19.479  1.00  0.00           H  
ATOM   4485  HG3 GLU A 286      22.995   2.107 -21.070  1.00  0.00           H  
ATOM   4486  CD  GLU A 286      24.932   1.185 -21.116  1.00  0.00           C  
ATOM   4487  OE1 GLU A 286      24.509   0.038 -21.435  1.00  0.00           O  
ATOM   4488  OE2 GLU A 286      26.119   1.539 -21.272  1.00  0.00           O  
ATOM   4489  N   VAL A 287      24.008   6.497 -18.655  1.00  0.00           N  
ATOM   4490  H   VAL A 287      23.829   5.812 -17.934  1.00  0.00           H  
ATOM   4491  CA  VAL A 287      24.650   7.738 -18.181  1.00  0.00           C  
ATOM   4492  HA  VAL A 287      24.844   8.402 -19.023  1.00  0.00           H  
ATOM   4493  C   VAL A 287      25.979   7.352 -17.530  1.00  0.00           C  
ATOM   4494  CB  VAL A 287      23.762   8.475 -17.147  1.00  0.00           C  
ATOM   4495  HB  VAL A 287      23.559   7.801 -16.316  1.00  0.00           H  
ATOM   4496  O   VAL A 287      26.031   6.396 -16.757  1.00  0.00           O  
ATOM   4497  CG1 VAL A 287      24.416   9.741 -16.575  1.00  0.00           C  
ATOM   4498 HG11 VAL A 287      25.339   9.490 -16.051  1.00  0.00           H  
ATOM   4499 HG12 VAL A 287      24.631  10.447 -17.377  1.00  0.00           H  
ATOM   4500 HG13 VAL A 287      23.741  10.208 -15.858  1.00  0.00           H  
ATOM   4501  CG2 VAL A 287      22.420   8.891 -17.755  1.00  0.00           C  
ATOM   4502 HG21 VAL A 287      22.580   9.516 -18.634  1.00  0.00           H  
ATOM   4503 HG22 VAL A 287      21.871   7.995 -18.046  1.00  0.00           H  
ATOM   4504 HG23 VAL A 287      21.826   9.438 -17.023  1.00  0.00           H  
ATOM   4505  N   TYR A 288      27.054   8.086 -17.806  1.00  0.00           N  
ATOM   4506  H   TYR A 288      26.950   8.902 -18.392  1.00  0.00           H  
ATOM   4507  CA  TYR A 288      28.391   7.785 -17.291  1.00  0.00           C  
ATOM   4508  HA  TYR A 288      28.437   6.732 -17.012  1.00  0.00           H  
ATOM   4509  C   TYR A 288      28.697   8.611 -16.047  1.00  0.00           C  
ATOM   4510  CB  TYR A 288      29.432   8.000 -18.393  1.00  0.00           C  
ATOM   4511  HB2 TYR A 288      30.432   7.878 -17.976  1.00  0.00           H  
ATOM   4512  HB3 TYR A 288      29.352   9.014 -18.785  1.00  0.00           H  
ATOM   4513  O   TYR A 288      28.872   9.823 -16.128  1.00  0.00           O  
ATOM   4514  CG  TYR A 288      29.273   7.000 -19.508  1.00  0.00           C  
ATOM   4515  CD1 TYR A 288      29.758   5.686 -19.341  1.00  0.00           C  
ATOM   4516  HD1 TYR A 288      30.301   5.415 -18.448  1.00  0.00           H  
ATOM   4517  CD2 TYR A 288      28.566   7.361 -20.669  1.00  0.00           C  
ATOM   4518  HD2 TYR A 288      28.182   8.364 -20.784  1.00  0.00           H  
ATOM   4519  CE1 TYR A 288      29.502   4.715 -20.329  1.00  0.00           C  
ATOM   4520  HE1 TYR A 288      29.846   3.698 -20.215  1.00  0.00           H  
ATOM   4521  CE2 TYR A 288      28.312   6.393 -21.652  1.00  0.00           C  
ATOM   4522  HE2 TYR A 288      27.740   6.630 -22.537  1.00  0.00           H  
ATOM   4523  OH  TYR A 288      28.381   4.155 -22.392  1.00  0.00           O  
ATOM   4524  HH  TYR A 288      28.627   3.243 -22.223  1.00  0.00           H  
ATOM   4525  CZ  TYR A 288      28.749   5.068 -21.468  1.00  0.00           C  
ATOM   4526  N   VAL A 289      28.803   7.966 -14.889  1.00  0.00           N  
ATOM   4527  H   VAL A 289      28.649   6.967 -14.889  1.00  0.00           H  
ATOM   4528  CA  VAL A 289      29.021   8.637 -13.601  1.00  0.00           C  
ATOM   4529  HA  VAL A 289      28.795   9.697 -13.713  1.00  0.00           H  
ATOM   4530  C   VAL A 289      30.482   8.524 -13.173  1.00  0.00           C  
ATOM   4531  CB  VAL A 289      28.052   8.099 -12.542  1.00  0.00           C  
ATOM   4532  HB  VAL A 289      28.247   7.039 -12.378  1.00  0.00           H  
ATOM   4533  O   VAL A 289      31.046   7.430 -13.139  1.00  0.00           O  
ATOM   4534  CG1 VAL A 289      28.216   8.860 -11.225  1.00  0.00           C  
ATOM   4535 HG11 VAL A 289      29.157   8.596 -10.741  1.00  0.00           H  
ATOM   4536 HG12 VAL A 289      27.384   8.625 -10.561  1.00  0.00           H  
ATOM   4537 HG13 VAL A 289      28.188   9.933 -11.412  1.00  0.00           H  
ATOM   4538  CG2 VAL A 289      26.594   8.280 -12.990  1.00  0.00           C  
ATOM   4539 HG21 VAL A 289      26.383   9.333 -13.175  1.00  0.00           H  
ATOM   4540 HG22 VAL A 289      26.398   7.716 -13.902  1.00  0.00           H  
ATOM   4541 HG23 VAL A 289      25.916   7.917 -12.218  1.00  0.00           H  
ATOM   4542  N   ARG A 290      31.109   9.657 -12.857  1.00  0.00           N  
ATOM   4543  H   ARG A 290      30.553  10.498 -12.804  1.00  0.00           H  
ATOM   4544  CA  ARG A 290      32.537   9.755 -12.540  1.00  0.00           C  
ATOM   4545  HA  ARG A 290      33.089   9.110 -13.224  1.00  0.00           H  
ATOM   4546  C   ARG A 290      32.821   9.296 -11.110  1.00  0.00           C  
ATOM   4547  CB  ARG A 290      32.989  11.206 -12.762  1.00  0.00           C  
ATOM   4548  HB2 ARG A 290      32.624  11.552 -13.729  1.00  0.00           H  
ATOM   4549  HB3 ARG A 290      32.555  11.840 -11.989  1.00  0.00           H  
ATOM   4550  O   ARG A 290      32.211   9.793 -10.166  1.00  0.00           O  
ATOM   4551  CG  ARG A 290      34.516  11.341 -12.735  1.00  0.00           C  
ATOM   4552  HG2 ARG A 290      34.902  11.013 -11.770  1.00  0.00           H  
ATOM   4553  HG3 ARG A 290      34.950  10.726 -13.524  1.00  0.00           H  
ATOM   4554  CD  ARG A 290      34.900  12.803 -12.948  1.00  0.00           C  
ATOM   4555  HD2 ARG A 290      34.498  13.383 -12.117  1.00  0.00           H  
ATOM   4556  HD3 ARG A 290      34.451  13.156 -13.876  1.00  0.00           H  
ATOM   4557  NE  ARG A 290      36.359  12.976 -13.010  1.00  0.00           N  
ATOM   4558  HE  ARG A 290      36.923  12.143 -13.099  1.00  0.00           H  
ATOM   4559  NH1 ARG A 290      36.360  15.264 -12.920  1.00  0.00           N  
ATOM   4560 HH11 ARG A 290      36.852  16.146 -12.921  1.00  0.00           H  
ATOM   4561 HH12 ARG A 290      35.351  15.232 -12.904  1.00  0.00           H  
ATOM   4562  NH2 ARG A 290      38.298  14.132 -13.058  1.00  0.00           N  
ATOM   4563 HH21 ARG A 290      38.817  14.998 -13.047  1.00  0.00           H  
ATOM   4564 HH22 ARG A 290      38.773  13.245 -13.147  1.00  0.00           H  
ATOM   4565  CZ  ARG A 290      36.998  14.127 -12.992  1.00  0.00           C  
ATOM   4566  N   SER A 291      33.806   8.417 -10.936  1.00  0.00           N  
ATOM   4567  H   SER A 291      34.276   8.048 -11.750  1.00  0.00           H  
ATOM   4568  CA  SER A 291      34.366   8.127  -9.615  1.00  0.00           C  
ATOM   4569  HA  SER A 291      33.541   7.954  -8.924  1.00  0.00           H  
ATOM   4570  C   SER A 291      35.179   9.313  -9.101  1.00  0.00           C  
ATOM   4571  CB  SER A 291      35.228   6.867  -9.621  1.00  0.00           C  
ATOM   4572  HB2 SER A 291      34.646   6.023  -9.991  1.00  0.00           H  
ATOM   4573  HB3 SER A 291      36.098   7.020 -10.261  1.00  0.00           H  
ATOM   4574  O   SER A 291      36.054   9.837  -9.794  1.00  0.00           O  
ATOM   4575  OG  SER A 291      35.645   6.614  -8.292  1.00  0.00           O  
ATOM   4576  HG  SER A 291      36.319   5.931  -8.315  1.00  0.00           H  
ATOM   4577  N   ILE A 292      34.888   9.714  -7.864  1.00  0.00           N  
ATOM   4578  H   ILE A 292      34.147   9.223  -7.384  1.00  0.00           H  
ATOM   4579  CA  ILE A 292      35.576  10.790  -7.131  1.00  0.00           C  
ATOM   4580  HA  ILE A 292      36.048  11.433  -7.874  1.00  0.00           H  
ATOM   4581  C   ILE A 292      36.719  10.253  -6.251  1.00  0.00           C  
ATOM   4582  CB  ILE A 292      34.587  11.652  -6.301  1.00  0.00           C  
ATOM   4583  HB  ILE A 292      34.676  11.362  -5.255  1.00  0.00           H  
ATOM   4584  O   ILE A 292      37.377  11.011  -5.540  1.00  0.00           O  
ATOM   4585  CG1 ILE A 292      33.097  11.469  -6.687  1.00  0.00           C  
ATOM   4586 HG12 ILE A 292      32.809  10.431  -6.516  1.00  0.00           H  
ATOM   4587 HG13 ILE A 292      32.955  11.701  -7.743  1.00  0.00           H  
ATOM   4588  CG2 ILE A 292      35.029  13.122  -6.427  1.00  0.00           C  
ATOM   4589 HG21 ILE A 292      34.443  13.765  -5.770  1.00  0.00           H  
ATOM   4590 HG22 ILE A 292      36.074  13.220  -6.133  1.00  0.00           H  
ATOM   4591 HG23 ILE A 292      34.929  13.452  -7.461  1.00  0.00           H  
ATOM   4592  CD1 ILE A 292      32.144  12.334  -5.863  1.00  0.00           C  
ATOM   4593 HD11 ILE A 292      31.118  12.009  -6.034  1.00  0.00           H  
ATOM   4594 HD12 ILE A 292      32.395  12.243  -4.806  1.00  0.00           H  
ATOM   4595 HD13 ILE A 292      32.231  13.378  -6.163  1.00  0.00           H  
ATOM   4596  N   PHE A 293      36.940   8.937  -6.282  1.00  0.00           N  
ATOM   4597  H   PHE A 293      36.402   8.378  -6.928  1.00  0.00           H  
ATOM   4598  CA  PHE A 293      37.983   8.249  -5.532  1.00  0.00           C  
ATOM   4599  HA  PHE A 293      38.349   8.897  -4.736  1.00  0.00           H  
ATOM   4600  C   PHE A 293      39.150   7.924  -6.465  1.00  0.00           C  
ATOM   4601  CB  PHE A 293      37.393   6.989  -4.880  1.00  0.00           C  
ATOM   4602  HB2 PHE A 293      38.161   6.524  -4.262  1.00  0.00           H  
ATOM   4603  HB3 PHE A 293      37.126   6.275  -5.660  1.00  0.00           H  
ATOM   4604  O   PHE A 293      38.952   7.365  -7.547  1.00  0.00           O  
ATOM   4605  CG  PHE A 293      36.171   7.262  -4.019  1.00  0.00           C  
ATOM   4606  CD1 PHE A 293      36.327   7.809  -2.731  1.00  0.00           C  
ATOM   4607  HD1 PHE A 293      37.316   8.000  -2.341  1.00  0.00           H  
ATOM   4608  CD2 PHE A 293      34.878   7.007  -4.518  1.00  0.00           C  
ATOM   4609  HD2 PHE A 293      34.753   6.581  -5.502  1.00  0.00           H  
ATOM   4610  CE1 PHE A 293      35.196   8.105  -1.949  1.00  0.00           C  
ATOM   4611  HE1 PHE A 293      35.320   8.517  -0.958  1.00  0.00           H  
ATOM   4612  CE2 PHE A 293      33.747   7.310  -3.737  1.00  0.00           C  
ATOM   4613  HE2 PHE A 293      32.757   7.117  -4.123  1.00  0.00           H  
ATOM   4614  CZ  PHE A 293      33.906   7.859  -2.453  1.00  0.00           C  
ATOM   4615  HZ  PHE A 293      33.037   8.087  -1.853  1.00  0.00           H  
ATOM   4616  N   GLY A 294      40.372   8.263  -6.048  1.00  0.00           N  
ATOM   4617  H   GLY A 294      40.475   8.725  -5.156  1.00  0.00           H  
ATOM   4618  CA  GLY A 294      41.579   7.859  -6.766  1.00  0.00           C  
ATOM   4619  HA2 GLY A 294      41.467   8.117  -7.819  1.00  0.00           H  
ATOM   4620  HA3 GLY A 294      42.436   8.399  -6.363  1.00  0.00           H  
ATOM   4621  C   GLY A 294      41.853   6.350  -6.643  1.00  0.00           C  
ATOM   4622  O   GLY A 294      41.306   5.690  -5.753  1.00  0.00           O  
ATOM   4623  N   PRO A 295      42.731   5.774  -7.486  1.00  0.00           N  
ATOM   4624  CA  PRO A 295      43.216   4.411  -7.289  1.00  0.00           C  
ATOM   4625  HA  PRO A 295      42.381   3.711  -7.321  1.00  0.00           H  
ATOM   4626  C   PRO A 295      43.915   4.312  -5.925  1.00  0.00           C  
ATOM   4627  CB  PRO A 295      44.155   4.131  -8.467  1.00  0.00           C  
ATOM   4628  HB2 PRO A 295      44.981   3.474  -8.192  1.00  0.00           H  
ATOM   4629  HB3 PRO A 295      43.584   3.697  -9.287  1.00  0.00           H  
ATOM   4630  O   PRO A 295      44.919   4.979  -5.685  1.00  0.00           O  
ATOM   4631  CG  PRO A 295      44.645   5.519  -8.872  1.00  0.00           C  
ATOM   4632  HG2 PRO A 295      45.487   5.808  -8.242  1.00  0.00           H  
ATOM   4633  HG3 PRO A 295      44.922   5.550  -9.925  1.00  0.00           H  
ATOM   4634  CD  PRO A 295      43.446   6.421  -8.571  1.00  0.00           C  
ATOM   4635  HD2 PRO A 295      43.788   7.414  -8.280  1.00  0.00           H  
ATOM   4636  HD3 PRO A 295      42.797   6.483  -9.444  1.00  0.00           H  
ATOM   4637  N   GLY A 296      43.347   3.501  -5.027  1.00  0.00           N  
ATOM   4638  H   GLY A 296      42.518   2.997  -5.309  1.00  0.00           H  
ATOM   4639  CA  GLY A 296      43.725   3.435  -3.609  1.00  0.00           C  
ATOM   4640  HA2 GLY A 296      44.685   3.926  -3.455  1.00  0.00           H  
ATOM   4641  HA3 GLY A 296      43.837   2.388  -3.328  1.00  0.00           H  
ATOM   4642  C   GLY A 296      42.717   4.068  -2.636  1.00  0.00           C  
ATOM   4643  O   GLY A 296      42.983   4.091  -1.440  1.00  0.00           O  
ATOM   4644  N   GLY A 297      41.572   4.574  -3.112  1.00  0.00           N  
ATOM   4645  H   GLY A 297      41.441   4.633  -4.111  1.00  0.00           H  
ATOM   4646  CA  GLY A 297      40.484   5.076  -2.258  1.00  0.00           C  
ATOM   4647  HA2 GLY A 297      40.315   4.373  -1.442  1.00  0.00           H  
ATOM   4648  HA3 GLY A 297      39.571   5.130  -2.851  1.00  0.00           H  
ATOM   4649  C   GLY A 297      40.727   6.458  -1.643  1.00  0.00           C  
ATOM   4650  O   GLY A 297      39.950   6.902  -0.799  1.00  0.00           O  
ATOM   4651  N   SER A 298      41.785   7.162  -2.054  1.00  0.00           N  
ATOM   4652  H   SER A 298      42.371   6.786  -2.785  1.00  0.00           H  
ATOM   4653  CA  SER A 298      42.082   8.510  -1.571  1.00  0.00           C  
ATOM   4654  HA  SER A 298      42.058   8.465  -0.482  1.00  0.00           H  
ATOM   4655  C   SER A 298      41.030   9.523  -2.066  1.00  0.00           C  
ATOM   4656  CB  SER A 298      43.505   8.927  -1.960  1.00  0.00           C  
ATOM   4657  HB2 SER A 298      43.641   9.989  -1.754  1.00  0.00           H  
ATOM   4658  HB3 SER A 298      44.210   8.361  -1.350  1.00  0.00           H  
ATOM   4659  O   SER A 298      40.756   9.584  -3.270  1.00  0.00           O  
ATOM   4660  OG  SER A 298      43.781   8.662  -3.325  1.00  0.00           O  
ATOM   4661  HG  SER A 298      44.693   8.895  -3.510  1.00  0.00           H  
ATOM   4662  N   PRO A 299      40.429  10.332  -1.170  1.00  0.00           N  
ATOM   4663  CA  PRO A 299      39.466  11.355  -1.562  1.00  0.00           C  
ATOM   4664  HA  PRO A 299      38.793  10.969  -2.327  1.00  0.00           H  
ATOM   4665  C   PRO A 299      40.188  12.596  -2.106  1.00  0.00           C  
ATOM   4666  CB  PRO A 299      38.660  11.647  -0.289  1.00  0.00           C  
ATOM   4667  HB2 PRO A 299      38.285  12.670  -0.264  1.00  0.00           H  
ATOM   4668  HB3 PRO A 299      37.833  10.940  -0.219  1.00  0.00           H  
ATOM   4669  O   PRO A 299      40.897  13.281  -1.368  1.00  0.00           O  
ATOM   4670  CG  PRO A 299      39.653  11.375   0.842  1.00  0.00           C  
ATOM   4671  HG2 PRO A 299      39.146  11.077   1.760  1.00  0.00           H  
ATOM   4672  HG3 PRO A 299      40.268  12.258   1.018  1.00  0.00           H  
ATOM   4673  CD  PRO A 299      40.520  10.247   0.284  1.00  0.00           C  
ATOM   4674  HD2 PRO A 299      40.123   9.287   0.615  1.00  0.00           H  
ATOM   4675  HD3 PRO A 299      41.549  10.367   0.624  1.00  0.00           H  
ATOM   4676  N   SER A 300      39.975  12.931  -3.381  1.00  0.00           N  
ATOM   4677  H   SER A 300      39.463  12.296  -3.977  1.00  0.00           H  
ATOM   4678  CA  SER A 300      40.497  14.158  -4.000  1.00  0.00           C  
ATOM   4679  HA  SER A 300      40.914  14.793  -3.219  1.00  0.00           H  
ATOM   4680  C   SER A 300      39.382  14.975  -4.664  1.00  0.00           C  
ATOM   4681  CB  SER A 300      41.669  13.856  -4.946  1.00  0.00           C  
ATOM   4682  HB2 SER A 300      41.990  14.782  -5.423  1.00  0.00           H  
ATOM   4683  HB3 SER A 300      42.499  13.461  -4.360  1.00  0.00           H  
ATOM   4684  O   SER A 300      39.050  14.821  -5.835  1.00  0.00           O  
ATOM   4685  OG  SER A 300      41.327  12.912  -5.939  1.00  0.00           O  
ATOM   4686  HG  SER A 300      42.062  12.802  -6.545  1.00  0.00           H  
ATOM   4687  N   LEU A 301      38.819  15.919  -3.902  1.00  0.00           N  
ATOM   4688  H   LEU A 301      39.096  15.970  -2.933  1.00  0.00           H  
ATOM   4689  CA  LEU A 301      37.821  16.886  -4.394  1.00  0.00           C  
ATOM   4690  HA  LEU A 301      37.070  16.343  -4.969  1.00  0.00           H  
ATOM   4691  C   LEU A 301      38.396  17.940  -5.362  1.00  0.00           C  
ATOM   4692  CB  LEU A 301      37.144  17.551  -3.177  1.00  0.00           C  
ATOM   4693  HB2 LEU A 301      36.865  18.576  -3.423  1.00  0.00           H  
ATOM   4694  HB3 LEU A 301      37.858  17.608  -2.356  1.00  0.00           H  
ATOM   4695  O   LEU A 301      37.631  18.648  -6.012  1.00  0.00           O  
ATOM   4696  CG  LEU A 301      35.879  16.797  -2.726  1.00  0.00           C  
ATOM   4697  HG  LEU A 301      36.041  15.723  -2.820  1.00  0.00           H  
ATOM   4698  CD1 LEU A 301      35.562  17.103  -1.263  1.00  0.00           C  
ATOM   4699 HD11 LEU A 301      34.660  16.567  -0.964  1.00  0.00           H  
ATOM   4700 HD12 LEU A 301      36.387  16.774  -0.632  1.00  0.00           H  
ATOM   4701 HD13 LEU A 301      35.408  18.174  -1.130  1.00  0.00           H  
ATOM   4702  CD2 LEU A 301      34.667  17.203  -3.570  1.00  0.00           C  
ATOM   4703 HD21 LEU A 301      34.864  16.998  -4.623  1.00  0.00           H  
ATOM   4704 HD22 LEU A 301      34.462  18.267  -3.451  1.00  0.00           H  
ATOM   4705 HD23 LEU A 301      33.794  16.629  -3.262  1.00  0.00           H  
ATOM   4706  N   PHE A 302      39.724  18.051  -5.464  1.00  0.00           N  
ATOM   4707  H   PHE A 302      40.294  17.393  -4.951  1.00  0.00           H  
ATOM   4708  CA  PHE A 302      40.421  19.059  -6.266  1.00  0.00           C  
ATOM   4709  HA  PHE A 302      39.695  19.590  -6.882  1.00  0.00           H  
ATOM   4710  C   PHE A 302      41.478  18.378  -7.161  1.00  0.00           C  
ATOM   4711  CB  PHE A 302      41.027  20.115  -5.327  1.00  0.00           C  
ATOM   4712  HB2 PHE A 302      41.798  19.649  -4.713  1.00  0.00           H  
ATOM   4713  HB3 PHE A 302      41.507  20.886  -5.930  1.00  0.00           H  
ATOM   4714  O   PHE A 302      42.402  17.768  -6.620  1.00  0.00           O  
ATOM   4715  CG  PHE A 302      39.994  20.775  -4.427  1.00  0.00           C  
ATOM   4716  CD1 PHE A 302      39.029  21.642  -4.977  1.00  0.00           C  
ATOM   4717  HD1 PHE A 302      39.040  21.864  -6.034  1.00  0.00           H  
ATOM   4718  CD2 PHE A 302      39.949  20.469  -3.052  1.00  0.00           C  
ATOM   4719  HD2 PHE A 302      40.678  19.797  -2.624  1.00  0.00           H  
ATOM   4720  CE1 PHE A 302      38.026  22.194  -4.160  1.00  0.00           C  
ATOM   4721  HE1 PHE A 302      37.274  22.838  -4.591  1.00  0.00           H  
ATOM   4722  CE2 PHE A 302      38.949  21.027  -2.235  1.00  0.00           C  
ATOM   4723  HE2 PHE A 302      38.917  20.788  -1.182  1.00  0.00           H  
ATOM   4724  CZ  PHE A 302      37.987  21.889  -2.789  1.00  0.00           C  
ATOM   4725  HZ  PHE A 302      37.214  22.310  -2.164  1.00  0.00           H  
ATOM   4726  N   PRO A 303      41.382  18.449  -8.509  1.00  0.00           N  
ATOM   4727  CA  PRO A 303      42.221  17.632  -9.402  1.00  0.00           C  
ATOM   4728  HA  PRO A 303      42.147  16.594  -9.078  1.00  0.00           H  
ATOM   4729  C   PRO A 303      43.714  17.994  -9.481  1.00  0.00           C  
ATOM   4730  CB  PRO A 303      41.589  17.754 -10.796  1.00  0.00           C  
ATOM   4731  HB2 PRO A 303      41.661  16.820 -11.352  1.00  0.00           H  
ATOM   4732  HB3 PRO A 303      42.066  18.560 -11.354  1.00  0.00           H  
ATOM   4733  O   PRO A 303      44.482  17.247 -10.079  1.00  0.00           O  
ATOM   4734  CG  PRO A 303      40.140  18.134 -10.514  1.00  0.00           C  
ATOM   4735  HG2 PRO A 303      39.564  17.240 -10.278  1.00  0.00           H  
ATOM   4736  HG3 PRO A 303      39.692  18.678 -11.346  1.00  0.00           H  
ATOM   4737  CD  PRO A 303      40.266  19.005  -9.270  1.00  0.00           C  
ATOM   4738  HD2 PRO A 303      39.320  18.962  -8.731  1.00  0.00           H  
ATOM   4739  HD3 PRO A 303      40.495  20.033  -9.555  1.00  0.00           H  
ATOM   4740  N   SER A 304      44.145  19.125  -8.918  1.00  0.00           N  
ATOM   4741  H   SER A 304      43.505  19.630  -8.321  1.00  0.00           H  
ATOM   4742  CA  SER A 304      45.387  19.833  -9.282  1.00  0.00           C  
ATOM   4743  HA  SER A 304      45.436  19.858 -10.371  1.00  0.00           H  
ATOM   4744  C   SER A 304      46.717  19.197  -8.828  1.00  0.00           C  
ATOM   4745  CB  SER A 304      45.274  21.288  -8.803  1.00  0.00           C  
ATOM   4746  HB2 SER A 304      44.390  21.741  -9.251  1.00  0.00           H  
ATOM   4747  HB3 SER A 304      46.148  21.858  -9.120  1.00  0.00           H  
ATOM   4748  O   SER A 304      47.706  19.913  -8.683  1.00  0.00           O  
ATOM   4749  OG  SER A 304      45.152  21.332  -7.392  1.00  0.00           O  
ATOM   4750  HG  SER A 304      46.025  21.164  -7.031  1.00  0.00           H  
ATOM   4751  N   ALA A 305      46.756  17.891  -8.540  1.00  0.00           N  
ATOM   4752  H   ALA A 305      45.919  17.361  -8.735  1.00  0.00           H  
ATOM   4753  CA  ALA A 305      47.974  17.192  -8.102  1.00  0.00           C  
ATOM   4754  HA  ALA A 305      48.817  17.605  -8.655  1.00  0.00           H  
ATOM   4755  C   ALA A 305      48.007  15.663  -8.347  1.00  0.00           C  
ATOM   4756  CB  ALA A 305      48.192  17.496  -6.609  1.00  0.00           C  
ATOM   4757  HB1 ALA A 305      48.248  18.573  -6.446  1.00  0.00           H  
ATOM   4758  HB2 ALA A 305      47.371  17.086  -6.021  1.00  0.00           H  
ATOM   4759  HB3 ALA A 305      49.129  17.052  -6.273  1.00  0.00           H  
ATOM   4760  O   ALA A 305      48.966  15.016  -7.929  1.00  0.00           O  
ATOM   4761  N   CYS A 306      46.996  15.050  -8.980  1.00  0.00           N  
ATOM   4762  H   CYS A 306      46.259  15.602  -9.394  1.00  0.00           H  
ATOM   4763  CA  CYS A 306      46.947  13.589  -9.160  1.00  0.00           C  
ATOM   4764  HA  CYS A 306      47.918  13.165  -8.904  1.00  0.00           H  
ATOM   4765  C   CYS A 306      46.696  13.192 -10.620  1.00  0.00           C  
ATOM   4766  CB  CYS A 306      45.913  12.974  -8.196  1.00  0.00           C  
ATOM   4767  HB2 CYS A 306      45.196  12.371  -8.753  1.00  0.00           H  
ATOM   4768  HB3 CYS A 306      45.367  13.760  -7.675  1.00  0.00           H  
ATOM   4769  O   CYS A 306      45.592  13.331 -11.134  1.00  0.00           O  
ATOM   4770  SG  CYS A 306      46.764  11.915  -6.988  1.00  0.00           S  
ATOM   4771  HG  CYS A 306      47.617  12.845  -6.548  1.00  0.00           H  
ATOM   4772  N   SER A 307      47.717  12.623 -11.268  1.00  0.00           N  
ATOM   4773  H   SER A 307      48.589  12.500 -10.773  1.00  0.00           H  
ATOM   4774  CA  SER A 307      47.702  12.145 -12.662  1.00  0.00           C  
ATOM   4775  HA  SER A 307      47.187  12.888 -13.271  1.00  0.00           H  
ATOM   4776  C   SER A 307      46.958  10.812 -12.867  1.00  0.00           C  
ATOM   4777  CB  SER A 307      49.149  12.045 -13.158  1.00  0.00           C  
ATOM   4778  HB2 SER A 307      49.586  13.043 -13.176  1.00  0.00           H  
ATOM   4779  HB3 SER A 307      49.169  11.641 -14.170  1.00  0.00           H  
ATOM   4780  O   SER A 307      47.153  10.110 -13.862  1.00  0.00           O  
ATOM   4781  OG  SER A 307      49.911  11.220 -12.290  1.00  0.00           O  
ATOM   4782  HG  SER A 307      50.801  11.151 -12.643  1.00  0.00           H  
ATOM   4783  N   THR A 308      46.126  10.416 -11.907  1.00  0.00           N  
ATOM   4784  H   THR A 308      45.933  11.052 -11.146  1.00  0.00           H  
ATOM   4785  CA  THR A 308      45.551   9.078 -11.795  1.00  0.00           C  
ATOM   4786  HA  THR A 308      46.148   8.403 -12.408  1.00  0.00           H  
ATOM   4787  C   THR A 308      44.122   9.021 -12.338  1.00  0.00           C  
ATOM   4788  CB  THR A 308      45.658   8.568 -10.351  1.00  0.00           C  
ATOM   4789  HB  THR A 308      44.850   7.857 -10.177  1.00  0.00           H  
ATOM   4790  O   THR A 308      43.210   9.680 -11.848  1.00  0.00           O  
ATOM   4791  CG2 THR A 308      46.997   7.868 -10.123  1.00  0.00           C  
ATOM   4792 HG21 THR A 308      47.079   6.999 -10.776  1.00  0.00           H  
ATOM   4793 HG22 THR A 308      47.072   7.537  -9.087  1.00  0.00           H  
ATOM   4794 HG23 THR A 308      47.815   8.557 -10.336  1.00  0.00           H  
ATOM   4795  OG1 THR A 308      45.583   9.614  -9.407  1.00  0.00           O  
ATOM   4796  HG1 THR A 308      45.768   9.261  -8.533  1.00  0.00           H  
ATOM   4797  N   LYS A 309      43.946   8.204 -13.385  1.00  0.00           N  
ATOM   4798  H   LYS A 309      44.771   7.719 -13.708  1.00  0.00           H  
ATOM   4799  CA  LYS A 309      42.726   8.044 -14.198  1.00  0.00           C  
ATOM   4800  HA  LYS A 309      42.597   8.928 -14.822  1.00  0.00           H  
ATOM   4801  C   LYS A 309      41.452   7.884 -13.345  1.00  0.00           C  
ATOM   4802  CB  LYS A 309      42.903   6.807 -15.111  1.00  0.00           C  
ATOM   4803  HB2 LYS A 309      43.060   5.928 -14.487  1.00  0.00           H  
ATOM   4804  HB3 LYS A 309      41.978   6.656 -15.667  1.00  0.00           H  
ATOM   4805  O   LYS A 309      41.211   6.808 -12.805  1.00  0.00           O  
ATOM   4806  CG  LYS A 309      44.064   6.906 -16.122  1.00  0.00           C  
ATOM   4807  HG2 LYS A 309      43.869   7.739 -16.798  1.00  0.00           H  
ATOM   4808  HG3 LYS A 309      45.001   7.092 -15.598  1.00  0.00           H  
ATOM   4809  CD  LYS A 309      44.204   5.608 -16.940  1.00  0.00           C  
ATOM   4810  HD2 LYS A 309      44.468   4.787 -16.273  1.00  0.00           H  
ATOM   4811  HD3 LYS A 309      43.241   5.386 -17.400  1.00  0.00           H  
ATOM   4812  CE  LYS A 309      45.269   5.751 -18.041  1.00  0.00           C  
ATOM   4813  HE2 LYS A 309      45.043   6.652 -18.611  1.00  0.00           H  
ATOM   4814  HE3 LYS A 309      46.245   5.890 -17.576  1.00  0.00           H  
ATOM   4815  NZ  LYS A 309      45.290   4.581 -18.962  1.00  0.00           N  
ATOM   4816  HZ1 LYS A 309      45.588   3.740 -18.488  1.00  0.00           H  
ATOM   4817  HZ2 LYS A 309      45.898   4.744 -19.752  1.00  0.00           H  
ATOM   4818  HZ3 LYS A 309      44.369   4.418 -19.343  1.00  0.00           H  
ATOM   4819  N   SER A 310      40.604   8.918 -13.283  1.00  0.00           N  
ATOM   4820  H   SER A 310      40.885   9.805 -13.676  1.00  0.00           H  
ATOM   4821  CA  SER A 310      39.261   8.802 -12.695  1.00  0.00           C  
ATOM   4822  HA  SER A 310      39.348   8.315 -11.724  1.00  0.00           H  
ATOM   4823  C   SER A 310      38.374   7.936 -13.593  1.00  0.00           C  
ATOM   4824  CB  SER A 310      38.612  10.176 -12.464  1.00  0.00           C  
ATOM   4825  HB2 SER A 310      37.633  10.028 -12.008  1.00  0.00           H  
ATOM   4826  HB3 SER A 310      39.226  10.752 -11.772  1.00  0.00           H  
ATOM   4827  O   SER A 310      38.128   8.308 -14.744  1.00  0.00           O  
ATOM   4828  OG  SER A 310      38.457  10.901 -13.678  1.00  0.00           O  
ATOM   4829  HG  SER A 310      38.219  10.250 -14.342  1.00  0.00           H  
ATOM   4830  N   THR A 311      37.897   6.805 -13.077  1.00  0.00           N  
ATOM   4831  H   THR A 311      38.130   6.557 -12.126  1.00  0.00           H  
ATOM   4832  CA  THR A 311      37.002   5.888 -13.792  1.00  0.00           C  
ATOM   4833  HA  THR A 311      37.405   5.718 -14.791  1.00  0.00           H  
ATOM   4834  C   THR A 311      35.601   6.477 -13.957  1.00  0.00           C  
ATOM   4835  CB  THR A 311      36.916   4.529 -13.073  1.00  0.00           C  
ATOM   4836  HB  THR A 311      36.136   3.921 -13.532  1.00  0.00           H  
ATOM   4837  O   THR A 311      35.153   7.282 -13.141  1.00  0.00           O  
ATOM   4838  CG2 THR A 311      38.242   3.771 -13.165  1.00  0.00           C  
ATOM   4839 HG21 THR A 311      38.500   3.602 -14.211  1.00  0.00           H  
ATOM   4840 HG22 THR A 311      38.142   2.808 -12.665  1.00  0.00           H  
ATOM   4841 HG23 THR A 311      39.038   4.338 -12.683  1.00  0.00           H  
ATOM   4842  OG1 THR A 311      36.629   4.702 -11.703  1.00  0.00           O  
ATOM   4843  HG1 THR A 311      35.734   4.398 -11.534  1.00  0.00           H  
ATOM   4844  N   PHE A 312      34.890   6.050 -15.000  1.00  0.00           N  
ATOM   4845  H   PHE A 312      35.304   5.388 -15.640  1.00  0.00           H  
ATOM   4846  CA  PHE A 312      33.469   6.335 -15.195  1.00  0.00           C  
ATOM   4847  HA  PHE A 312      33.097   6.947 -14.374  1.00  0.00           H  
ATOM   4848  C   PHE A 312      32.677   5.022 -15.185  1.00  0.00           C  
ATOM   4849  CB  PHE A 312      33.255   7.123 -16.496  1.00  0.00           C  
ATOM   4850  HB2 PHE A 312      32.233   6.954 -16.833  1.00  0.00           H  
ATOM   4851  HB3 PHE A 312      33.915   6.734 -17.271  1.00  0.00           H  
ATOM   4852  O   PHE A 312      33.106   4.030 -15.772  1.00  0.00           O  
ATOM   4853  CG  PHE A 312      33.479   8.621 -16.400  1.00  0.00           C  
ATOM   4854  CD1 PHE A 312      32.374   9.493 -16.381  1.00  0.00           C  
ATOM   4855  HD1 PHE A 312      31.369   9.097 -16.373  1.00  0.00           H  
ATOM   4856  CD2 PHE A 312      34.781   9.157 -16.393  1.00  0.00           C  
ATOM   4857  HD2 PHE A 312      35.637   8.498 -16.404  1.00  0.00           H  
ATOM   4858  CE1 PHE A 312      32.559  10.883 -16.410  1.00  0.00           C  
ATOM   4859  HE1 PHE A 312      31.703  11.541 -16.438  1.00  0.00           H  
ATOM   4860  CE2 PHE A 312      34.966  10.553 -16.393  1.00  0.00           C  
ATOM   4861  HE2 PHE A 312      35.961  10.974 -16.388  1.00  0.00           H  
ATOM   4862  CZ  PHE A 312      33.857  11.415 -16.424  1.00  0.00           C  
ATOM   4863  HZ  PHE A 312      33.997  12.485 -16.465  1.00  0.00           H  
ATOM   4864  N   HIS A 313      31.522   5.021 -14.524  1.00  0.00           N  
ATOM   4865  H   HIS A 313      31.240   5.873 -14.062  1.00  0.00           H  
ATOM   4866  CA  HIS A 313      30.630   3.871 -14.395  1.00  0.00           C  
ATOM   4867  HA  HIS A 313      31.134   2.974 -14.756  1.00  0.00           H  
ATOM   4868  C   HIS A 313      29.373   4.091 -15.240  1.00  0.00           C  
ATOM   4869  CB  HIS A 313      30.286   3.659 -12.911  1.00  0.00           C  
ATOM   4870  HB2 HIS A 313      29.755   4.533 -12.537  1.00  0.00           H  
ATOM   4871  HB3 HIS A 313      29.620   2.801 -12.820  1.00  0.00           H  
ATOM   4872  O   HIS A 313      28.720   5.124 -15.101  1.00  0.00           O  
ATOM   4873  CG  HIS A 313      31.503   3.422 -12.050  1.00  0.00           C  
ATOM   4874  CD2 HIS A 313      32.160   4.355 -11.292  1.00  0.00           C  
ATOM   4875  HD2 HIS A 313      31.885   5.395 -11.191  1.00  0.00           H  
ATOM   4876  ND1 HIS A 313      32.200   2.241 -11.928  1.00  0.00           N  
ATOM   4877  HD1 HIS A 313      31.970   1.362 -12.370  1.00  0.00           H  
ATOM   4878  CE1 HIS A 313      33.239   2.451 -11.102  1.00  0.00           C  
ATOM   4879  HE1 HIS A 313      33.957   1.703 -10.801  1.00  0.00           H  
ATOM   4880  NE2 HIS A 313      33.270   3.733 -10.707  1.00  0.00           N  
ATOM   4881  N   ALA A 314      29.022   3.131 -16.098  1.00  0.00           N  
ATOM   4882  H   ALA A 314      29.593   2.302 -16.179  1.00  0.00           H  
ATOM   4883  CA  ALA A 314      27.776   3.164 -16.861  1.00  0.00           C  
ATOM   4884  HA  ALA A 314      27.634   4.165 -17.270  1.00  0.00           H  
ATOM   4885  C   ALA A 314      26.584   2.834 -15.944  1.00  0.00           C  
ATOM   4886  CB  ALA A 314      27.886   2.185 -18.037  1.00  0.00           C  
ATOM   4887  HB1 ALA A 314      27.978   1.161 -17.674  1.00  0.00           H  
ATOM   4888  HB2 ALA A 314      28.756   2.425 -18.649  1.00  0.00           H  
ATOM   4889  HB3 ALA A 314      26.995   2.256 -18.661  1.00  0.00           H  
ATOM   4890  O   ALA A 314      26.549   1.766 -15.327  1.00  0.00           O  
ATOM   4891  N   VAL A 315      25.617   3.748 -15.856  1.00  0.00           N  
ATOM   4892  H   VAL A 315      25.755   4.621 -16.346  1.00  0.00           H  
ATOM   4893  CA  VAL A 315      24.401   3.642 -15.035  1.00  0.00           C  
ATOM   4894  HA  VAL A 315      24.397   2.684 -14.516  1.00  0.00           H  
ATOM   4895  C   VAL A 315      23.176   3.765 -15.940  1.00  0.00           C  
ATOM   4896  CB  VAL A 315      24.330   4.757 -13.970  1.00  0.00           C  
ATOM   4897  HB  VAL A 315      24.150   5.716 -14.456  1.00  0.00           H  
ATOM   4898  O   VAL A 315      23.094   4.732 -16.695  1.00  0.00           O  
ATOM   4899  CG1 VAL A 315      23.185   4.497 -12.978  1.00  0.00           C  
ATOM   4900 HG11 VAL A 315      23.332   3.538 -12.480  1.00  0.00           H  
ATOM   4901 HG12 VAL A 315      22.227   4.493 -13.497  1.00  0.00           H  
ATOM   4902 HG13 VAL A 315      23.159   5.288 -12.229  1.00  0.00           H  
ATOM   4903  CG2 VAL A 315      25.625   4.886 -13.169  1.00  0.00           C  
ATOM   4904 HG21 VAL A 315      25.483   5.618 -12.373  1.00  0.00           H  
ATOM   4905 HG22 VAL A 315      26.429   5.236 -13.816  1.00  0.00           H  
ATOM   4906 HG23 VAL A 315      25.902   3.922 -12.742  1.00  0.00           H  
ATOM   4907  N   PRO A 316      22.184   2.861 -15.876  1.00  0.00           N  
ATOM   4908  CA  PRO A 316      20.964   3.011 -16.652  1.00  0.00           C  
ATOM   4909  HA  PRO A 316      21.246   2.983 -17.704  1.00  0.00           H  
ATOM   4910  C   PRO A 316      20.238   4.323 -16.343  1.00  0.00           C  
ATOM   4911  CB  PRO A 316      20.112   1.778 -16.346  1.00  0.00           C  
ATOM   4912  HB2 PRO A 316      19.500   1.491 -17.201  1.00  0.00           H  
ATOM   4913  HB3 PRO A 316      19.494   1.948 -15.465  1.00  0.00           H  
ATOM   4914  O   PRO A 316      19.965   4.644 -15.185  1.00  0.00           O  
ATOM   4915  CG  PRO A 316      21.173   0.729 -16.033  1.00  0.00           C  
ATOM   4916  HG2 PRO A 316      21.592   0.342 -16.962  1.00  0.00           H  
ATOM   4917  HG3 PRO A 316      20.768  -0.085 -15.431  1.00  0.00           H  
ATOM   4918  CD  PRO A 316      22.236   1.538 -15.290  1.00  0.00           C  
ATOM   4919  HD2 PRO A 316      23.216   1.087 -15.450  1.00  0.00           H  
ATOM   4920  HD3 PRO A 316      22.001   1.597 -14.227  1.00  0.00           H  
ATOM   4921  N   VAL A 317      19.862   5.044 -17.399  1.00  0.00           N  
ATOM   4922  H   VAL A 317      20.164   4.706 -18.301  1.00  0.00           H  
ATOM   4923  CA  VAL A 317      19.122   6.317 -17.371  1.00  0.00           C  
ATOM   4924  HA  VAL A 317      19.787   7.126 -17.069  1.00  0.00           H  
ATOM   4925  C   VAL A 317      17.962   6.292 -16.373  1.00  0.00           C  
ATOM   4926  CB  VAL A 317      18.609   6.591 -18.800  1.00  0.00           C  
ATOM   4927  HB  VAL A 317      18.320   5.643 -19.254  1.00  0.00           H  
ATOM   4928  O   VAL A 317      17.841   7.167 -15.524  1.00  0.00           O  
ATOM   4929  CG1 VAL A 317      17.383   7.499 -18.872  1.00  0.00           C  
ATOM   4930 HG11 VAL A 317      16.510   7.022 -18.427  1.00  0.00           H  
ATOM   4931 HG12 VAL A 317      17.588   8.425 -18.336  1.00  0.00           H  
ATOM   4932 HG13 VAL A 317      17.147   7.698 -19.917  1.00  0.00           H  
ATOM   4933  CG2 VAL A 317      19.718   7.209 -19.655  1.00  0.00           C  
ATOM   4934 HG21 VAL A 317      19.392   7.277 -20.693  1.00  0.00           H  
ATOM   4935 HG22 VAL A 317      19.952   8.211 -19.296  1.00  0.00           H  
ATOM   4936 HG23 VAL A 317      20.619   6.598 -19.615  1.00  0.00           H  
ATOM   4937  N   HIS A 318      17.136   5.245 -16.419  1.00  0.00           N  
ATOM   4938  H   HIS A 318      17.323   4.522 -17.098  1.00  0.00           H
[truncated: 1,796,427 more chars]
