# Supplementary material for: Structural features stabilized by divalent cation coordination within hepatitis E virus ORF1 are critical for viral replication
Source: eLife. 2023 Feb 28;12:e80529. doi: 10.7554/eLife.80529 (PMC9977285; doi:10.7554/eLife.80529)
Supplement: Source data 1. — These files are the best ranked (ranked 0) predictions generated by AlphaFold of HEV ORF1, its associated point mutants, and the hepatitis A virus (HAV) 3 C protease. [file elife-80529-data1.zip › AlphaFold Predictions Figures 4-5 ΓÇô Source Data/D248A_ranked_0.pdb]

ATOM      1  N   MET A   1      -5.183   6.398 -17.440  1.00 32.44           N  
ATOM      2  H   MET A   1      -4.276   6.127 -17.794  1.00 32.44           H  
ATOM      3  H2  MET A   1      -5.246   7.406 -17.406  1.00 32.44           H  
ATOM      4  H3  MET A   1      -5.289   6.023 -16.509  1.00 32.44           H  
ATOM      5  CA  MET A   1      -6.228   5.849 -18.326  1.00 32.44           C  
ATOM      6  HA  MET A   1      -7.216   6.072 -17.923  1.00 32.44           H  
ATOM      7  C   MET A   1      -6.072   4.341 -18.357  1.00 32.44           C  
ATOM      8  CB  MET A   1      -6.142   6.422 -19.751  1.00 32.44           C  
ATOM      9  HB2 MET A   1      -6.691   5.759 -20.420  1.00 32.44           H  
ATOM     10  HB3 MET A   1      -5.105   6.463 -20.086  1.00 32.44           H  
ATOM     11  O   MET A   1      -5.059   3.859 -18.851  1.00 32.44           O  
ATOM     12  CG  MET A   1      -6.783   7.809 -19.852  1.00 32.44           C  
ATOM     13  HG2 MET A   1      -7.757   7.770 -19.366  1.00 32.44           H  
ATOM     14  HG3 MET A   1      -6.170   8.544 -19.331  1.00 32.44           H  
ATOM     15  SD  MET A   1      -7.058   8.354 -21.556  1.00 32.44           S  
ATOM     16  CE  MET A   1      -5.426   8.991 -22.017  1.00 32.44           C  
ATOM     17  HE1 MET A   1      -5.464   9.367 -23.040  1.00 32.44           H  
ATOM     18  HE2 MET A   1      -5.146   9.807 -21.351  1.00 32.44           H  
ATOM     19  HE3 MET A   1      -4.684   8.194 -21.958  1.00 32.44           H  
ATOM     20  N   GLU A   2      -7.014   3.603 -17.774  1.00 30.52           N  
ATOM     21  H   GLU A   2      -7.840   4.030 -17.381  1.00 30.52           H  
ATOM     22  CA  GLU A   2      -7.026   2.138 -17.808  1.00 30.52           C  
ATOM     23  HA  GLU A   2      -6.026   1.757 -17.602  1.00 30.52           H  
ATOM     24  C   GLU A   2      -7.434   1.644 -19.207  1.00 30.52           C  
ATOM     25  CB  GLU A   2      -7.965   1.580 -16.726  1.00 30.52           C  
ATOM     26  HB2 GLU A   2      -8.941   2.057 -16.816  1.00 30.52           H  
ATOM     27  HB3 GLU A   2      -8.078   0.510 -16.900  1.00 30.52           H  
ATOM     28  O   GLU A   2      -8.576   1.279 -19.458  1.00 30.52           O  
ATOM     29  CG  GLU A   2      -7.424   1.775 -15.303  1.00 30.52           C  
ATOM     30  HG2 GLU A   2      -6.414   1.367 -15.261  1.00 30.52           H  
ATOM     31  HG3 GLU A   2      -7.365   2.843 -15.091  1.00 30.52           H  
ATOM     32  CD  GLU A   2      -8.298   1.087 -14.241  1.00 30.52           C  
ATOM     33  OE1 GLU A   2      -7.807   1.001 -13.097  1.00 30.52           O  
ATOM     34  OE2 GLU A   2      -9.417   0.647 -14.590  1.00 30.52           O  
ATOM     35  N   ALA A   3      -6.481   1.608 -20.143  1.00 41.79           N  
ATOM     36  H   ALA A   3      -5.583   2.021 -19.932  1.00 41.79           H  
ATOM     37  CA  ALA A   3      -6.678   1.001 -21.465  1.00 41.79           C  
ATOM     38  HA  ALA A   3      -7.561   1.446 -21.923  1.00 41.79           H  
ATOM     39  C   ALA A   3      -6.920  -0.525 -21.395  1.00 41.79           C  
ATOM     40  CB  ALA A   3      -5.459   1.339 -22.333  1.00 41.79           C  
ATOM     41  HB1 ALA A   3      -5.336   2.420 -22.396  1.00 41.79           H  
ATOM     42  HB2 ALA A   3      -5.609   0.947 -23.338  1.00 41.79           H  
ATOM     43  HB3 ALA A   3      -4.559   0.895 -21.908  1.00 41.79           H  
ATOM     44  O   ALA A   3      -7.283  -1.152 -22.388  1.00 41.79           O  
ATOM     45  N   HIS A   4      -6.739  -1.140 -20.222  1.00 45.56           N  
ATOM     46  H   HIS A   4      -6.505  -0.567 -19.423  1.00 45.56           H  
ATOM     47  CA  HIS A   4      -6.754  -2.590 -20.040  1.00 45.56           C  
ATOM     48  HA  HIS A   4      -6.036  -3.019 -20.740  1.00 45.56           H  
ATOM     49  C   HIS A   4      -8.120  -3.238 -20.340  1.00 45.56           C  
ATOM     50  CB  HIS A   4      -6.272  -2.898 -18.614  1.00 45.56           C  
ATOM     51  HB2 HIS A   4      -5.489  -2.192 -18.336  1.00 45.56           H  
ATOM     52  HB3 HIS A   4      -7.096  -2.777 -17.910  1.00 45.56           H  
ATOM     53  O   HIS A   4      -8.173  -4.420 -20.685  1.00 45.56           O  
ATOM     54  CG  HIS A   4      -5.698  -4.284 -18.481  1.00 45.56           C  
ATOM     55  CD2 HIS A   4      -4.415  -4.608 -18.133  1.00 45.56           C  
ATOM     56  HD2 HIS A   4      -3.632  -3.915 -17.863  1.00 45.56           H  
ATOM     57  ND1 HIS A   4      -6.346  -5.458 -18.782  1.00 45.56           N  
ATOM     58  HD1 HIS A   4      -7.248  -5.507 -19.234  1.00 45.56           H  
ATOM     59  CE1 HIS A   4      -5.474  -6.465 -18.615  1.00 45.56           C  
ATOM     60  HE1 HIS A   4      -5.661  -7.506 -18.829  1.00 45.56           H  
ATOM     61  NE2 HIS A   4      -4.285  -5.997 -18.221  1.00 45.56           N  
ATOM     62  N   GLN A   5      -9.218  -2.482 -20.244  1.00 48.49           N  
ATOM     63  H   GLN A   5      -9.130  -1.522 -19.944  1.00 48.49           H  
ATOM     64  CA  GLN A   5     -10.557  -2.991 -20.563  1.00 48.49           C  
ATOM     65  HA  GLN A   5     -10.627  -4.027 -20.233  1.00 48.49           H  
ATOM     66  C   GLN A   5     -10.820  -3.001 -22.080  1.00 48.49           C  
ATOM     67  CB  GLN A   5     -11.617  -2.200 -19.780  1.00 48.49           C  
ATOM     68  HB2 GLN A   5     -12.586  -2.657 -19.974  1.00 48.49           H  
ATOM     69  HB3 GLN A   5     -11.644  -1.170 -20.137  1.00 48.49           H  
ATOM     70  O   GLN A   5     -11.445  -3.930 -22.584  1.00 48.49           O  
ATOM     71  CG  GLN A   5     -11.348  -2.202 -18.258  1.00 48.49           C  
ATOM     72  HG2 GLN A   5     -11.184  -3.225 -17.921  1.00 48.49           H  
ATOM     73  HG3 GLN A   5     -10.450  -1.622 -18.044  1.00 48.49           H  
ATOM     74  CD  GLN A   5     -12.494  -1.620 -17.434  1.00 48.49           C  
ATOM     75  NE2 GLN A   5     -12.273  -1.284 -16.182  1.00 48.49           N  
ATOM     76 HE21 GLN A   5     -13.057  -0.861 -15.706  1.00 48.49           H  
ATOM     77 HE22 GLN A   5     -11.343  -1.206 -15.797  1.00 48.49           H  
ATOM     78  OE1 GLN A   5     -13.612  -1.474 -17.892  1.00 48.49           O  
ATOM     79  N   PHE A   6     -10.251  -2.047 -22.828  1.00 51.33           N  
ATOM     80  H   PHE A   6      -9.727  -1.321 -22.362  1.00 51.33           H  
ATOM     81  CA  PHE A   6     -10.380  -1.969 -24.289  1.00 51.33           C  
ATOM     82  HA  PHE A   6     -11.369  -2.332 -24.572  1.00 51.33           H  
ATOM     83  C   PHE A   6      -9.364  -2.854 -25.029  1.00 51.33           C  
ATOM     84  CB  PHE A   6     -10.289  -0.500 -24.727  1.00 51.33           C  
ATOM     85  HB2 PHE A   6      -9.333  -0.086 -24.407  1.00 51.33           H  
ATOM     86  HB3 PHE A   6     -10.315  -0.458 -25.816  1.00 51.33           H  
ATOM     87  O   PHE A   6      -9.697  -3.439 -26.054  1.00 51.33           O  
ATOM     88  CG  PHE A   6     -11.421   0.361 -24.195  1.00 51.33           C  
ATOM     89  CD1 PHE A   6     -12.684   0.321 -24.818  1.00 51.33           C  
ATOM     90  HD1 PHE A   6     -12.844  -0.308 -25.681  1.00 51.33           H  
ATOM     91  CD2 PHE A   6     -11.229   1.179 -23.064  1.00 51.33           C  
ATOM     92  HD2 PHE A   6     -10.268   1.216 -22.572  1.00 51.33           H  
ATOM     93  CE1 PHE A   6     -13.746   1.094 -24.316  1.00 51.33           C  
ATOM     94  HE1 PHE A   6     -14.715   1.062 -24.792  1.00 51.33           H  
ATOM     95  CE2 PHE A   6     -12.292   1.951 -22.561  1.00 51.33           C  
ATOM     96  HE2 PHE A   6     -12.151   2.573 -21.691  1.00 51.33           H  
ATOM     97  CZ  PHE A   6     -13.550   1.909 -23.187  1.00 51.33           C  
ATOM     98  HZ  PHE A   6     -14.367   2.499 -22.800  1.00 51.33           H  
ATOM     99  N   ILE A   7      -8.151  -3.043 -24.490  1.00 53.87           N  
ATOM    100  H   ILE A   7      -7.909  -2.503 -23.671  1.00 53.87           H  
ATOM    101  CA  ILE A   7      -7.109  -3.890 -25.110  1.00 53.87           C  
ATOM    102  HA  ILE A   7      -6.953  -3.544 -26.132  1.00 53.87           H  
ATOM    103  C   ILE A   7      -7.553  -5.362 -25.234  1.00 53.87           C  
ATOM    104  CB  ILE A   7      -5.766  -3.728 -24.349  1.00 53.87           C  
ATOM    105  HB  ILE A   7      -5.959  -3.869 -23.285  1.00 53.87           H  
ATOM    106  O   ILE A   7      -7.104  -6.056 -26.141  1.00 53.87           O  
ATOM    107  CG1 ILE A   7      -5.191  -2.308 -24.575  1.00 53.87           C  
ATOM    108 HG12 ILE A   7      -5.985  -1.565 -24.496  1.00 53.87           H  
ATOM    109 HG13 ILE A   7      -4.794  -2.238 -25.587  1.00 53.87           H  
ATOM    110  CG2 ILE A   7      -4.708  -4.760 -24.788  1.00 53.87           C  
ATOM    111 HG21 ILE A   7      -5.035  -5.772 -24.548  1.00 53.87           H  
ATOM    112 HG22 ILE A   7      -4.540  -4.692 -25.863  1.00 53.87           H  
ATOM    113 HG23 ILE A   7      -3.763  -4.600 -24.269  1.00 53.87           H  
ATOM    114  CD1 ILE A   7      -4.088  -1.917 -23.580  1.00 53.87           C  
ATOM    115 HD11 ILE A   7      -4.454  -2.018 -22.558  1.00 53.87           H  
ATOM    116 HD12 ILE A   7      -3.801  -0.880 -23.754  1.00 53.87           H  
ATOM    117 HD13 ILE A   7      -3.204  -2.541 -23.714  1.00 53.87           H  
ATOM    118  N   LYS A   8      -8.471  -5.844 -24.379  1.00 57.02           N  
ATOM    119  H   LYS A   8      -8.847  -5.213 -23.685  1.00 57.02           H  
ATOM    120  CA  LYS A   8      -9.003  -7.218 -24.454  1.00 57.02           C  
ATOM    121  HA  LYS A   8      -8.189  -7.885 -24.738  1.00 57.02           H  
ATOM    122  C   LYS A   8     -10.054  -7.438 -25.552  1.00 57.02           C  
ATOM    123  CB  LYS A   8      -9.540  -7.670 -23.086  1.00 57.02           C  
ATOM    124  HB2 LYS A   8     -10.176  -6.893 -22.663  1.00 57.02           H  
ATOM    125  HB3 LYS A   8     -10.151  -8.562 -23.230  1.00 57.02           H  
ATOM    126  O   LYS A   8     -10.431  -8.584 -25.779  1.00 57.02           O  
ATOM    127  CG  LYS A   8      -8.414  -8.025 -22.106  1.00 57.02           C  
ATOM    128  HG2 LYS A   8      -7.715  -8.707 -22.590  1.00 57.02           H  
ATOM    129  HG3 LYS A   8      -7.882  -7.119 -21.813  1.00 57.02           H  
ATOM    130  CD  LYS A   8      -8.999  -8.713 -20.865  1.00 57.02           C  
ATOM    131  HD2 LYS A   8      -9.682  -8.025 -20.367  1.00 57.02           H  
ATOM    132  HD3 LYS A   8      -9.554  -9.597 -21.180  1.00 57.02           H  
ATOM    133  CE  LYS A   8      -7.883  -9.129 -19.904  1.00 57.02           C  
ATOM    134  HE2 LYS A   8      -7.354  -8.230 -19.589  1.00 57.02           H  
ATOM    135  HE3 LYS A   8      -7.181  -9.763 -20.444  1.00 57.02           H  
ATOM    136  NZ  LYS A   8      -8.423  -9.851 -18.724  1.00 57.02           N  
ATOM    137  HZ1 LYS A   8      -9.078  -9.270 -18.219  1.00 57.02           H  
ATOM    138  HZ2 LYS A   8      -8.909 -10.686 -19.018  1.00 57.02           H  
ATOM    139  HZ3 LYS A   8      -7.682 -10.122 -18.094  1.00 57.02           H  
ATOM    140  N   ALA A   9     -10.526  -6.394 -26.237  1.00 62.13           N  
ATOM    141  H   ALA A   9     -10.161  -5.470 -26.056  1.00 62.13           H  
ATOM    142  CA  ALA A   9     -11.436  -6.573 -27.364  1.00 62.13           C  
ATOM    143  HA  ALA A   9     -12.276  -7.174 -27.017  1.00 62.13           H  
ATOM    144  C   ALA A   9     -10.700  -7.288 -28.523  1.00 62.13           C  
ATOM    145  CB  ALA A   9     -11.998  -5.211 -27.788  1.00 62.13           C  
ATOM    146  HB1 ALA A   9     -12.714  -5.343 -28.599  1.00 62.13           H  
ATOM    147  HB2 ALA A   9     -11.190  -4.561 -28.125  1.00 62.13           H  
ATOM    148  HB3 ALA A   9     -12.503  -4.741 -26.944  1.00 62.13           H  
ATOM    149  O   ALA A   9      -9.633  -6.810 -28.925  1.00 62.13           O  
ATOM    150  N   PRO A  10     -11.251  -8.375 -29.104  1.00 72.47           N  
ATOM    151  CA  PRO A  10     -10.608  -9.142 -30.182  1.00 72.47           C  
ATOM    152  HA  PRO A  10      -9.752  -9.678 -29.772  1.00 72.47           H  
ATOM    153  C   PRO A  10     -10.144  -8.284 -31.374  1.00 72.47           C  
ATOM    154  CB  PRO A  10     -11.653 -10.173 -30.620  1.00 72.47           C  
ATOM    155  HB2 PRO A  10     -12.290  -9.759 -31.402  1.00 72.47           H  
ATOM    156  HB3 PRO A  10     -11.186 -11.097 -30.963  1.00 72.47           H  
ATOM    157  O   PRO A  10      -9.101  -8.534 -31.976  1.00 72.47           O  
ATOM    158  CG  PRO A  10     -12.487 -10.397 -29.362  1.00 72.47           C  
ATOM    159  HG2 PRO A  10     -13.499 -10.728 -29.598  1.00 72.47           H  
ATOM    160  HG3 PRO A  10     -11.988 -11.122 -28.720  1.00 72.47           H  
ATOM    161  CD  PRO A  10     -12.482  -9.031 -28.684  1.00 72.47           C  
ATOM    162  HD2 PRO A  10     -12.516  -9.171 -27.604  1.00 72.47           H  
ATOM    163  HD3 PRO A  10     -13.340  -8.448 -29.020  1.00 72.47           H  
ATOM    164  N   GLY A  11     -10.895  -7.223 -31.699  1.00 75.06           N  
ATOM    165  H   GLY A  11     -11.755  -7.075 -31.190  1.00 75.06           H  
ATOM    166  CA  GLY A  11     -10.545  -6.295 -32.779  1.00 75.06           C  
ATOM    167  HA2 GLY A  11     -11.378  -5.612 -32.943  1.00 75.06           H  
ATOM    168  HA3 GLY A  11     -10.378  -6.858 -33.697  1.00 75.06           H  
ATOM    169  C   GLY A  11      -9.292  -5.454 -32.498  1.00 75.06           C  
ATOM    170  O   GLY A  11      -8.482  -5.248 -33.398  1.00 75.06           O  
ATOM    171  N   ILE A  12      -9.087  -5.011 -31.251  1.00 71.42           N  
ATOM    172  H   ILE A  12      -9.712  -5.321 -30.520  1.00 71.42           H  
ATOM    173  CA  ILE A  12      -7.903  -4.224 -30.864  1.00 71.42           C  
ATOM    174  HA  ILE A  12      -7.688  -3.514 -31.662  1.00 71.42           H  
ATOM    175  C   ILE A  12      -6.670  -5.126 -30.763  1.00 71.42           C  
ATOM    176  CB  ILE A  12      -8.168  -3.408 -29.572  1.00 71.42           C  
ATOM    177  HB  ILE A  12      -8.531  -4.079 -28.794  1.00 71.42           H  
ATOM    178  O   ILE A  12      -5.599  -4.738 -31.223  1.00 71.42           O  
ATOM    179  CG1 ILE A  12      -9.262  -2.355 -29.877  1.00 71.42           C  
ATOM    180 HG12 ILE A  12     -10.196  -2.875 -30.089  1.00 71.42           H  
ATOM    181 HG13 ILE A  12      -8.981  -1.803 -30.775  1.00 71.42           H  
ATOM    182  CG2 ILE A  12      -6.877  -2.741 -29.059  1.00 71.42           C  
ATOM    183 HG21 ILE A  12      -6.466  -2.079 -29.822  1.00 71.42           H  
ATOM    184 HG22 ILE A  12      -7.076  -2.173 -28.150  1.00 71.42           H  
ATOM    185 HG23 ILE A  12      -6.136  -3.498 -28.801  1.00 71.42           H  
ATOM    186  CD1 ILE A  12      -9.552  -1.325 -28.778  1.00 71.42           C  
ATOM    187 HD11 ILE A  12      -9.812  -1.829 -27.847  1.00 71.42           H  
ATOM    188 HD12 ILE A  12      -8.694  -0.671 -28.624  1.00 71.42           H  
ATOM    189 HD13 ILE A  12     -10.398  -0.709 -29.083  1.00 71.42           H  
ATOM    190  N   THR A  13      -6.820  -6.348 -30.243  1.00 71.51           N  
ATOM    191  H   THR A  13      -7.735  -6.636 -29.927  1.00 71.51           H  
ATOM    192  CA  THR A  13      -5.736  -7.348 -30.237  1.00 71.51           C  
ATOM    193  HA  THR A  13      -4.870  -6.912 -29.738  1.00 71.51           H  
ATOM    194  C   THR A  13      -5.275  -7.673 -31.658  1.00 71.51           C  
ATOM    195  CB  THR A  13      -6.117  -8.641 -29.489  1.00 71.51           C  
ATOM    196  HB  THR A  13      -5.721  -9.506 -30.021  1.00 71.51           H  
ATOM    197  O   THR A  13      -4.081  -7.586 -31.932  1.00 71.51           O  
ATOM    198  CG2 THR A  13      -5.558  -8.649 -28.070  1.00 71.51           C  
ATOM    199 HG21 THR A  13      -5.902  -9.541 -27.546  1.00 71.51           H  
ATOM    200 HG22 THR A  13      -4.469  -8.669 -28.114  1.00 71.51           H  
ATOM    201 HG23 THR A  13      -5.879  -7.756 -27.532  1.00 71.51           H  
ATOM    202  OG1 THR A  13      -7.510  -8.783 -29.350  1.00 71.51           O  
ATOM    203  HG1 THR A  13      -7.804  -8.164 -28.677  1.00 71.51           H  
ATOM    204  N   THR A  14      -6.204  -7.903 -32.592  1.00 76.30           N  
ATOM    205  H   THR A  14      -7.164  -8.003 -32.293  1.00 76.30           H  
ATOM    206  CA  THR A  14      -5.870  -8.151 -34.009  1.00 76.30           C  
ATOM    207  HA  THR A  14      -5.195  -9.005 -34.057  1.00 76.30           H  
ATOM    208  C   THR A  14      -5.155  -6.953 -34.658  1.00 76.30           C  
ATOM    209  CB  THR A  14      -7.129  -8.491 -34.827  1.00 76.30           C  
ATOM    210  HB  THR A  14      -7.748  -7.599 -34.928  1.00 76.30           H  
ATOM    211  O   THR A  14      -4.176  -7.129 -35.384  1.00 76.30           O  
ATOM    212  CG2 THR A  14      -6.777  -9.019 -36.219  1.00 76.30           C  
ATOM    213 HG21 THR A  14      -6.118  -9.882 -36.128  1.00 76.30           H  
ATOM    214 HG22 THR A  14      -7.690  -9.320 -36.733  1.00 76.30           H  
ATOM    215 HG23 THR A  14      -6.284  -8.244 -36.805  1.00 76.30           H  
ATOM    216  OG1 THR A  14      -7.900  -9.501 -34.217  1.00 76.30           O  
ATOM    217  HG1 THR A  14      -8.256  -9.180 -33.385  1.00 76.30           H  
ATOM    218  N   ALA A  15      -5.596  -5.718 -34.385  1.00 73.98           N  
ATOM    219  H   ALA A  15      -6.421  -5.608 -33.813  1.00 73.98           H  
ATOM    220  CA  ALA A  15      -4.948  -4.512 -34.910  1.00 73.98           C  
ATOM    221  HA  ALA A  15      -4.862  -4.609 -35.993  1.00 73.98           H  
ATOM    222  C   ALA A  15      -3.521  -4.316 -34.355  1.00 73.98           C  
ATOM    223  CB  ALA A  15      -5.843  -3.304 -34.606  1.00 73.98           C  
ATOM    224  HB1 ALA A  15      -5.399  -2.405 -35.032  1.00 73.98           H  
ATOM    225  HB2 ALA A  15      -6.829  -3.456 -35.045  1.00 73.98           H  
ATOM    226  HB3 ALA A  15      -5.946  -3.177 -33.528  1.00 73.98           H  
ATOM    227  O   ALA A  15      -2.614  -3.938 -35.101  1.00 73.98           O  
ATOM    228  N   ILE A  16      -3.302  -4.614 -33.068  1.00 74.80           N  
ATOM    229  H   ILE A  16      -4.088  -4.912 -32.508  1.00 74.80           H  
ATOM    230  CA  ILE A  16      -1.973  -4.587 -32.437  1.00 74.80           C  
ATOM    231  HA  ILE A  16      -1.508  -3.624 -32.650  1.00 74.80           H  
ATOM    232  C   ILE A  16      -1.062  -5.657 -33.053  1.00 74.80           C  
ATOM    233  CB  ILE A  16      -2.096  -4.730 -30.899  1.00 74.80           C  
ATOM    234  HB  ILE A  16      -2.741  -5.581 -30.681  1.00 74.80           H  
ATOM    235  O   ILE A  16       0.086  -5.355 -33.375  1.00 74.80           O  
ATOM    236  CG1 ILE A  16      -2.728  -3.454 -30.294  1.00 74.80           C  
ATOM    237 HG12 ILE A  16      -3.617  -3.179 -30.862  1.00 74.80           H  
ATOM    238 HG13 ILE A  16      -2.024  -2.626 -30.379  1.00 74.80           H  
ATOM    239  CG2 ILE A  16      -0.725  -4.987 -30.240  1.00 74.80           C  
ATOM    240 HG21 ILE A  16      -0.300  -5.925 -30.597  1.00 74.80           H  
ATOM    241 HG22 ILE A  16      -0.830  -5.084 -29.159  1.00 74.80           H  
ATOM    242 HG23 ILE A  16      -0.037  -4.173 -30.468  1.00 74.80           H  
ATOM    243  CD1 ILE A  16      -3.148  -3.599 -28.823  1.00 74.80           C  
ATOM    244 HD11 ILE A  16      -3.803  -4.463 -28.708  1.00 74.80           H  
ATOM    245 HD12 ILE A  16      -3.687  -2.704 -28.515  1.00 74.80           H  
ATOM    246 HD13 ILE A  16      -2.275  -3.713 -28.180  1.00 74.80           H  
ATOM    247  N   GLU A  17      -1.560  -6.878 -33.272  1.00 77.50           N  
ATOM    248  H   GLU A  17      -2.495  -7.088 -32.953  1.00 77.50           H  
ATOM    249  CA  GLU A  17      -0.799  -7.959 -33.914  1.00 77.50           C  
ATOM    250  HA  GLU A  17       0.122  -8.129 -33.357  1.00 77.50           H  
ATOM    251  C   GLU A  17      -0.391  -7.607 -35.353  1.00 77.50           C  
ATOM    252  CB  GLU A  17      -1.613  -9.260 -33.903  1.00 77.50           C  
ATOM    253  HB2 GLU A  17      -2.625  -9.051 -34.249  1.00 77.50           H  
ATOM    254  HB3 GLU A  17      -1.151  -9.964 -34.595  1.00 77.50           H  
ATOM    255  O   GLU A  17       0.768  -7.795 -35.726  1.00 77.50           O  
ATOM    256  CG  GLU A  17      -1.657  -9.915 -32.514  1.00 77.50           C  
ATOM    257  HG2 GLU A  17      -0.637 -10.161 -32.221  1.00 77.50           H  
ATOM    258  HG3 GLU A  17      -2.044  -9.201 -31.787  1.00 77.50           H  
ATOM    259  CD  GLU A  17      -2.515 -11.192 -32.476  1.00 77.50           C  
ATOM    260  OE1 GLU A  17      -2.533 -11.825 -31.397  1.00 77.50           O  
ATOM    261  OE2 GLU A  17      -3.126 -11.534 -33.514  1.00 77.50           O  
ATOM    262  N   GLN A  18      -1.295  -7.028 -36.152  1.00 78.49           N  
ATOM    263  H   GLN A  18      -2.239  -6.925 -35.808  1.00 78.49           H  
ATOM    264  CA  GLN A  18      -0.981  -6.583 -37.516  1.00 78.49           C  
ATOM    265  HA  GLN A  18      -0.538  -7.416 -38.061  1.00 78.49           H  
ATOM    266  C   GLN A  18       0.048  -5.444 -37.538  1.00 78.49           C  
ATOM    267  CB  GLN A  18      -2.259  -6.145 -38.243  1.00 78.49           C  
ATOM    268  HB2 GLN A  18      -2.834  -5.474 -37.605  1.00 78.49           H  
ATOM    269  HB3 GLN A  18      -1.977  -5.603 -39.146  1.00 78.49           H  
ATOM    270  O   GLN A  18       0.983  -5.474 -38.344  1.00 78.49           O  
ATOM    271  CG  GLN A  18      -3.129  -7.339 -38.661  1.00 78.49           C  
ATOM    272  HG2 GLN A  18      -3.459  -7.887 -37.777  1.00 78.49           H  
ATOM    273  HG3 GLN A  18      -2.535  -8.015 -39.275  1.00 78.49           H  
ATOM    274  CD  GLN A  18      -4.359  -6.920 -39.461  1.00 78.49           C  
ATOM    275  NE2 GLN A  18      -5.098  -7.862 -40.003  1.00 78.49           N  
ATOM    276 HE21 GLN A  18      -4.903  -8.836 -39.817  1.00 78.49           H  
ATOM    277 HE22 GLN A  18      -5.924  -7.544 -40.490  1.00 78.49           H  
ATOM    278  OE1 GLN A  18      -4.679  -5.756 -39.637  1.00 78.49           O  
ATOM    279  N   ALA A  19      -0.078  -4.464 -36.636  1.00 73.88           N  
ATOM    280  H   ALA A  19      -0.873  -4.474 -36.014  1.00 73.88           H  
ATOM    281  CA  ALA A  19       0.900  -3.387 -36.501  1.00 73.88           C  
ATOM    282  HA  ALA A  19       1.033  -2.915 -37.475  1.00 73.88           H  
ATOM    283  C   ALA A  19       2.276  -3.918 -36.054  1.00 73.88           C  
ATOM    284  CB  ALA A  19       0.342  -2.340 -35.531  1.00 73.88           C  
ATOM    285  HB1 ALA A  19       1.044  -1.511 -35.441  1.00 73.88           H  
ATOM    286  HB2 ALA A  19      -0.610  -1.962 -35.904  1.00 73.88           H  
ATOM    287  HB3 ALA A  19       0.185  -2.786 -34.549  1.00 73.88           H  
ATOM    288  O   ALA A  19       3.304  -3.503 -36.597  1.00 73.88           O  
ATOM    289  N   ALA A  20       2.306  -4.881 -35.125  1.00 74.04           N  
ATOM    290  H   ALA A  20       1.435  -5.166 -34.699  1.00 74.04           H  
ATOM    291  CA  ALA A  20       3.529  -5.540 -34.675  1.00 74.04           C  
ATOM    292  HA  ALA A  20       4.239  -4.773 -34.365  1.00 74.04           H  
ATOM    293  C   ALA A  20       4.197  -6.354 -35.799  1.00 74.04           C  
ATOM    294  CB  ALA A  20       3.203  -6.409 -33.453  1.00 74.04           C  
ATOM    295  HB1 ALA A  20       2.774  -5.792 -32.664  1.00 74.04           H  
ATOM    296  HB2 ALA A  20       2.488  -7.186 -33.724  1.00 74.04           H  
ATOM    297  HB3 ALA A  20       4.114  -6.878 -33.082  1.00 74.04           H  
ATOM    298  O   ALA A  20       5.412  -6.255 -35.981  1.00 74.04           O  
ATOM    299  N   LEU A  21       3.425  -7.095 -36.606  1.00 81.46           N  
ATOM    300  H   LEU A  21       2.445  -7.178 -36.376  1.00 81.46           H  
ATOM    301  CA  LEU A  21       3.933  -7.853 -37.756  1.00 81.46           C  
ATOM    302  HA  LEU A  21       4.733  -8.506 -37.409  1.00 81.46           H  
ATOM    303  C   LEU A  21       4.512  -6.926 -38.843  1.00 81.46           C  
ATOM    304  CB  LEU A  21       2.795  -8.723 -38.325  1.00 81.46           C  
ATOM    305  HB2 LEU A  21       2.272  -9.216 -37.506  1.00 81.46           H  
ATOM    306  HB3 LEU A  21       2.074  -8.067 -38.814  1.00 81.46           H  
ATOM    307  O   LEU A  21       5.593  -7.188 -39.373  1.00 81.46           O  
ATOM    308  CG  LEU A  21       3.299  -9.790 -39.321  1.00 81.46           C  
ATOM    309  HG  LEU A  21       4.279  -9.512 -39.707  1.00 81.46           H  
ATOM    310  CD1 LEU A  21       3.417 -11.157 -38.647  1.00 81.46           C  
ATOM    311 HD11 LEU A  21       4.092 -11.087 -37.795  1.00 81.46           H  
ATOM    312 HD12 LEU A  21       2.440 -11.491 -38.299  1.00 81.46           H  
ATOM    313 HD13 LEU A  21       3.816 -11.886 -39.353  1.00 81.46           H  
ATOM    314  CD2 LEU A  21       2.355  -9.917 -40.516  1.00 81.46           C  
ATOM    315 HD21 LEU A  21       2.296  -8.963 -41.041  1.00 81.46           H  
ATOM    316 HD22 LEU A  21       2.725 -10.679 -41.202  1.00 81.46           H  
ATOM    317 HD23 LEU A  21       1.360 -10.198 -40.172  1.00 81.46           H  
ATOM    318  N   ALA A  22       3.830  -5.818 -39.156  1.00 78.07           N  
ATOM    319  H   ALA A  22       2.935  -5.664 -38.715  1.00 78.07           H  
ATOM    320  CA  ALA A  22       4.316  -4.823 -40.114  1.00 78.07           C  
ATOM    321  HA  ALA A  22       4.529  -5.323 -41.058  1.00 78.07           H  
ATOM    322  C   ALA A  22       5.624  -4.159 -39.640  1.00 78.07           C  
ATOM    323  CB  ALA A  22       3.207  -3.792 -40.355  1.00 78.07           C  
ATOM    324  HB1 ALA A  22       2.323  -4.288 -40.755  1.00 78.07           H  
ATOM    325  HB2 ALA A  22       3.548  -3.042 -41.068  1.00 78.07           H  
ATOM    326  HB3 ALA A  22       2.941  -3.301 -39.418  1.00 78.07           H  
ATOM    327  O   ALA A  22       6.567  -4.013 -40.426  1.00 78.07           O  
ATOM    328  N   ALA A  23       5.716  -3.821 -38.349  1.00 71.35           N  
ATOM    329  H   ALA A  23       4.904  -3.934 -37.759  1.00 71.35           H  
ATOM    330  CA  ALA A  23       6.937  -3.295 -37.743  1.00 71.35           C  
ATOM    331  HA  ALA A  23       7.262  -2.427 -38.317  1.00 71.35           H  
ATOM    332  C   ALA A  23       8.085  -4.322 -37.774  1.00 71.35           C  
ATOM    333  CB  ALA A  23       6.616  -2.830 -36.317  1.00 71.35           C  
ATOM    334  HB1 ALA A  23       5.829  -2.076 -36.343  1.00 71.35           H  
ATOM    335  HB2 ALA A  23       7.507  -2.397 -35.862  1.00 71.35           H  
ATOM    336  HB3 ALA A  23       6.280  -3.672 -35.713  1.00 71.35           H  
ATOM    337  O   ALA A  23       9.209  -3.965 -38.134  1.00 71.35           O  
ATOM    338  N   ALA A  24       7.807  -5.598 -37.477  1.00 74.95           N  
ATOM    339  H   ALA A  24       6.879  -5.824 -37.151  1.00 74.95           H  
ATOM    340  CA  ALA A  24       8.794  -6.677 -37.522  1.00 74.95           C  
ATOM    341  HA  ALA A  24       9.640  -6.394 -36.897  1.00 74.95           H  
ATOM    342  C   ALA A  24       9.338  -6.919 -38.944  1.00 74.95           C  
ATOM    343  CB  ALA A  24       8.169  -7.944 -36.926  1.00 74.95           C  
ATOM    344  HB1 ALA A  24       7.841  -7.751 -35.905  1.00 74.95           H  
ATOM    345  HB2 ALA A  24       8.906  -8.748 -36.914  1.00 74.95           H  
ATOM    346  HB3 ALA A  24       7.310  -8.259 -37.520  1.00 74.95           H  
ATOM    347  O   ALA A  24      10.554  -6.988 -39.128  1.00 74.95           O  
ATOM    348  N   ASN A  25       8.470  -6.969 -39.962  1.00 78.84           N  
ATOM    349  H   ASN A  25       7.484  -6.948 -39.746  1.00 78.84           H  
ATOM    350  CA  ASN A  25       8.881  -7.137 -41.363  1.00 78.84           C  
ATOM    351  HA  ASN A  25       9.503  -8.028 -41.445  1.00 78.84           H  
ATOM    352  C   ASN A  25       9.738  -5.961 -41.860  1.00 78.84           C  
ATOM    353  CB  ASN A  25       7.628  -7.317 -42.238  1.00 78.84           C  
ATOM    354  HB2 ASN A  25       7.896  -7.169 -43.284  1.00 78.84           H  
ATOM    355  HB3 ASN A  25       6.881  -6.571 -41.968  1.00 78.84           H  
ATOM    356  O   ASN A  25      10.762  -6.173 -42.513  1.00 78.84           O  
ATOM    357  CG  ASN A  25       7.022  -8.706 -42.133  1.00 78.84           C  
ATOM    358  ND2 ASN A  25       5.751  -8.848 -42.428  1.00 78.84           N  
ATOM    359 HD21 ASN A  25       5.378  -9.780 -42.314  1.00 78.84           H  
ATOM    360 HD22 ASN A  25       5.171  -8.043 -42.615  1.00 78.84           H  
ATOM    361  OD1 ASN A  25       7.681  -9.684 -41.831  1.00 78.84           O  
ATOM    362  N   SER A  26       9.364  -4.725 -41.511  1.00 75.54           N  
ATOM    363  H   SER A  26       8.503  -4.612 -40.995  1.00 75.54           H  
ATOM    364  CA  SER A  26      10.158  -3.530 -41.831  1.00 75.54           C  
ATOM    365  HA  SER A  26      10.335  -3.505 -42.906  1.00 75.54           H  
ATOM    366  C   SER A  26      11.524  -3.536 -41.130  1.00 75.54           C  
ATOM    367  CB  SER A  26       9.364  -2.279 -41.448  1.00 75.54           C  
ATOM    368  HB2 SER A  26       9.226  -2.247 -40.367  1.00 75.54           H  
ATOM    369  HB3 SER A  26       8.386  -2.316 -41.926  1.00 75.54           H  
ATOM    370  O   SER A  26      12.541  -3.184 -41.734  1.00 75.54           O  
ATOM    371  OG  SER A  26      10.046  -1.117 -41.877  1.00 75.54           O  
ATOM    372  HG  SER A  26       9.452  -0.370 -41.778  1.00 75.54           H  
ATOM    373  N   ALA A  27      11.581  -3.992 -39.874  1.00 72.84           N  
ATOM    374  H   ALA A  27      10.721  -4.240 -39.407  1.00 72.84           H  
ATOM    375  CA  ALA A  27      12.825  -4.113 -39.120  1.00 72.84           C  
ATOM    376  HA  ALA A  27      13.355  -3.163 -39.180  1.00 72.84           H  
ATOM    377  C   ALA A  27      13.758  -5.193 -39.701  1.00 72.84           C  
ATOM    378  CB  ALA A  27      12.474  -4.369 -37.650  1.00 72.84           C  
ATOM    379  HB1 ALA A  27      13.376  -4.313 -37.041  1.00 72.84           H  
ATOM    380  HB2 ALA A  27      11.776  -3.609 -37.300  1.00 72.84           H  
ATOM    381  HB3 ALA A  27      12.016  -5.352 -37.536  1.00 72.84           H  
ATOM    382  O   ALA A  27      14.963  -4.960 -39.799  1.00 72.84           O  
ATOM    383  N   LEU A  28      13.210  -6.335 -40.144  1.00 78.32           N  
ATOM    384  H   LEU A  28      12.223  -6.477 -39.987  1.00 78.32           H  
ATOM    385  CA  LEU A  28      13.969  -7.419 -40.777  1.00 78.32           C  
ATOM    386  HA  LEU A  28      14.821  -7.653 -40.138  1.00 78.32           H  
ATOM    387  C   LEU A  28      14.520  -7.010 -42.155  1.00 78.32           C  
ATOM    388  CB  LEU A  28      13.072  -8.668 -40.892  1.00 78.32           C  
ATOM    389  HB2 LEU A  28      12.401  -8.534 -41.740  1.00 78.32           H  
ATOM    390  HB3 LEU A  28      12.452  -8.762 -40.001  1.00 78.32           H  
ATOM    391  O   LEU A  28      15.671  -7.307 -42.469  1.00 78.32           O  
ATOM    392  CG  LEU A  28      13.884  -9.967 -41.068  1.00 78.32           C  
ATOM    393  HG  LEU A  28      14.778  -9.770 -41.660  1.00 78.32           H  
ATOM    394  CD1 LEU A  28      14.302 -10.536 -39.710  1.00 78.32           C  
ATOM    395 HD11 LEU A  28      14.898 -11.437 -39.854  1.00 78.32           H  
ATOM    396 HD12 LEU A  28      13.421 -10.780 -39.117  1.00 78.32           H  
ATOM    397 HD13 LEU A  28      14.902  -9.803 -39.170  1.00 78.32           H  
ATOM    398  CD2 LEU A  28      13.066 -11.029 -41.801  1.00 78.32           C  
ATOM    399 HD21 LEU A  28      12.797 -10.665 -42.793  1.00 78.32           H  
ATOM    400 HD22 LEU A  28      13.652 -11.942 -41.906  1.00 78.32           H  
ATOM    401 HD23 LEU A  28      12.155 -11.246 -41.244  1.00 78.32           H  
ATOM    402  N   ALA A  29      13.732  -6.288 -42.962  1.00 78.47           N  
ATOM    403  H   ALA A  29      12.779  -6.114 -42.674  1.00 78.47           H  
ATOM    404  CA  ALA A  29      14.158  -5.793 -44.275  1.00 78.47           C  
ATOM    405  HA  ALA A  29      14.511  -6.636 -44.868  1.00 78.47           H  
ATOM    406  C   ALA A  29      15.315  -4.776 -44.191  1.00 78.47           C  
ATOM    407  CB  ALA A  29      12.938  -5.182 -44.977  1.00 78.47           C  
ATOM    408  HB1 ALA A  29      13.221  -4.846 -45.974  1.00 78.47           H  
ATOM    409  HB2 ALA A  29      12.566  -4.331 -44.406  1.00 78.47           H  
ATOM    410  HB3 ALA A  29      12.148  -5.928 -45.063  1.00 78.47           H  
ATOM    411  O   ALA A  29      16.123  -4.682 -45.111  1.00 78.47           O  
ATOM    412  N   ASN A  30      15.415  -4.043 -43.076  1.00 77.54           N  
ATOM    413  H   ASN A  30      14.706  -4.182 -42.371  1.00 77.54           H  
ATOM    414  CA  ASN A  30      16.436  -3.021 -42.825  1.00 77.54           C  
ATOM    415  HA  ASN A  30      16.928  -2.780 -43.767  1.00 77.54           H  
ATOM    416  C   ASN A  30      17.562  -3.488 -41.873  1.00 77.54           C  
ATOM    417  CB  ASN A  30      15.726  -1.752 -42.325  1.00 77.54           C  
ATOM    418  HB2 ASN A  30      16.463  -1.014 -42.011  1.00 77.54           H  
ATOM    419  HB3 ASN A  30      15.103  -1.997 -41.464  1.00 77.54           H  
ATOM    420  O   ASN A  30      18.295  -2.651 -41.327  1.00 77.54           O  
ATOM    421  CG  ASN A  30      14.886  -1.096 -43.402  1.00 77.54           C  
ATOM    422  ND2 ASN A  30      13.599  -0.964 -43.200  1.00 77.54           N  
ATOM    423 HD21 ASN A  30      13.062  -0.561 -43.955  1.00 77.54           H  
ATOM    424 HD22 ASN A  30      13.149  -1.505 -42.476  1.00 77.54           H  
ATOM    425  OD1 ASN A  30      15.390  -0.660 -44.422  1.00 77.54           O  
ATOM    426  N   ALA A  31      17.679  -4.800 -41.639  1.00 84.13           N  
ATOM    427  H   ALA A  31      17.047  -5.430 -42.112  1.00 84.13           H  
ATOM    428  CA  ALA A  31      18.647  -5.392 -40.720  1.00 84.13           C  
ATOM    429  HA  ALA A  31      18.670  -4.779 -39.820  1.00 84.13           H  
ATOM    430  C   ALA A  31      20.078  -5.438 -41.296  1.00 84.13           C  
ATOM    431  CB  ALA A  31      18.150  -6.785 -40.323  1.00 84.13           C  
ATOM    432  HB1 ALA A  31      18.800  -7.195 -39.551  1.00 84.13           H  
ATOM    433  HB2 ALA A  31      17.133  -6.722 -39.936  1.00 84.13           H  
ATOM    434  HB3 ALA A  31      18.157  -7.438 -41.196  1.00 84.13           H  
ATOM    435  O   ALA A  31      20.283  -5.627 -42.496  1.00 84.13           O  
ATOM    436  N   VAL A  32      21.085  -5.303 -40.430  1.00 85.21           N  
ATOM    437  H   VAL A  32      20.851  -5.235 -39.449  1.00 85.21           H  
ATOM    438  CA  VAL A  32      22.510  -5.334 -40.802  1.00 85.21           C  
ATOM    439  HA  VAL A  32      22.617  -4.893 -41.793  1.00 85.21           H  
ATOM    440  C   VAL A  32      23.001  -6.781 -40.863  1.00 85.21           C  
ATOM    441  CB  VAL A  32      23.366  -4.496 -39.830  1.00 85.21           C  
ATOM    442  HB  VAL A  32      23.285  -4.927 -38.832  1.00 85.21           H  
ATOM    443  O   VAL A  32      22.860  -7.534 -39.899  1.00 85.21           O  
ATOM    444  CG1 VAL A  32      24.849  -4.492 -40.223  1.00 85.21           C  
ATOM    445 HG11 VAL A  32      25.264  -5.499 -40.177  1.00 85.21           H  
ATOM    446 HG12 VAL A  32      24.968  -4.087 -41.228  1.00 85.21           H  
ATOM    447 HG13 VAL A  32      25.408  -3.860 -39.533  1.00 85.21           H  
ATOM    448  CG2 VAL A  32      22.884  -3.040 -39.761  1.00 85.21           C  
ATOM    449 HG21 VAL A  32      23.523  -2.473 -39.084  1.00 85.21           H  
ATOM    450 HG22 VAL A  32      21.860  -2.995 -39.391  1.00 85.21           H  
ATOM    451 HG23 VAL A  32      22.939  -2.582 -40.748  1.00 85.21           H  
ATOM    452  N   VAL A  33      23.604  -7.184 -41.985  1.00 88.36           N  
ATOM    453  H   VAL A  33      23.697  -6.522 -42.743  1.00 88.36           H  
ATOM    454  CA  VAL A  33      24.130  -8.547 -42.164  1.00 88.36           C  
ATOM    455  HA  VAL A  33      23.460  -9.229 -41.641  1.00 88.36           H  
ATOM    456  C   VAL A  33      25.518  -8.675 -41.534  1.00 88.36           C  
ATOM    457  CB  VAL A  33      24.135  -8.987 -43.639  1.00 88.36           C  
ATOM    458  HB  VAL A  33      24.779  -8.323 -44.217  1.00 88.36           H  
ATOM    459  O   VAL A  33      26.493  -8.077 -41.994  1.00 88.36           O  
ATOM    460  CG1 VAL A  33      24.647 -10.428 -43.790  1.00 88.36           C  
ATOM    461 HG11 VAL A  33      25.685 -10.500 -43.462  1.00 88.36           H  
ATOM    462 HG12 VAL A  33      24.602 -10.731 -44.836  1.00 88.36           H  
ATOM    463 HG13 VAL A  33      24.039 -11.102 -43.187  1.00 88.36           H  
ATOM    464  CG2 VAL A  33      22.721  -8.942 -44.235  1.00 88.36           C  
ATOM    465 HG21 VAL A  33      22.743  -9.268 -45.275  1.00 88.36           H  
ATOM    466 HG22 VAL A  33      22.053  -9.587 -43.665  1.00 88.36           H  
ATOM    467 HG23 VAL A  33      22.331  -7.924 -44.207  1.00 88.36           H  
ATOM    468  N   VAL A  34      25.624  -9.508 -40.502  1.00 90.34           N  
ATOM    469  H   VAL A  34      24.788  -9.991 -40.207  1.00 90.34           H  
ATOM    470  CA  VAL A  34      26.864  -9.782 -39.774  1.00 90.34           C  
ATOM    471  HA  VAL A  34      27.530  -8.925 -39.879  1.00 90.34           H  
ATOM    472  C   VAL A  34      27.549 -11.006 -40.378  1.00 90.34           C  
ATOM    473  CB  VAL A  34      26.584  -9.952 -38.273  1.00 90.34           C  
ATOM    474  HB  VAL A  34      25.902 -10.788 -38.114  1.00 90.34           H  
ATOM    475  O   VAL A  34      27.094 -12.135 -40.204  1.00 90.34           O  
ATOM    476  CG1 VAL A  34      27.882 -10.216 -37.515  1.00 90.34           C  
ATOM    477 HG11 VAL A  34      27.662 -10.187 -36.448  1.00 90.34           H  
ATOM    478 HG12 VAL A  34      28.279 -11.201 -37.761  1.00 90.34           H  
ATOM    479 HG13 VAL A  34      28.617  -9.448 -37.752  1.00 90.34           H  
ATOM    480  CG2 VAL A  34      25.946  -8.689 -37.679  1.00 90.34           C  
ATOM    481 HG21 VAL A  34      25.775  -8.832 -36.612  1.00 90.34           H  
ATOM    482 HG22 VAL A  34      24.982  -8.496 -38.149  1.00 90.34           H  
ATOM    483 HG23 VAL A  34      26.595  -7.826 -37.828  1.00 90.34           H  
ATOM    484  N   ARG A  35      28.642 -10.766 -41.112  1.00 90.41           N  
ATOM    485  H   ARG A  35      28.881  -9.794 -41.251  1.00 90.41           H  
ATOM    486  CA  ARG A  35      29.424 -11.798 -41.820  1.00 90.41           C  
ATOM    487  HA  ARG A  35      28.743 -12.618 -42.049  1.00 90.41           H  
ATOM    488  C   ARG A  35      30.558 -12.457 -41.018  1.00 90.41           C  
ATOM    489  CB  ARG A  35      29.944 -11.265 -43.163  1.00 90.41           C  
ATOM    490  HB2 ARG A  35      30.636 -10.441 -42.985  1.00 90.41           H  
ATOM    491  HB3 ARG A  35      30.482 -12.072 -43.660  1.00 90.41           H  
ATOM    492  O   ARG A  35      30.919 -13.582 -41.360  1.00 90.41           O  
ATOM    493  CG  ARG A  35      28.824 -10.802 -44.106  1.00 90.41           C  
ATOM    494  HG2 ARG A  35      28.150 -11.634 -44.311  1.00 90.41           H  
ATOM    495  HG3 ARG A  35      28.254 -10.002 -43.633  1.00 90.41           H  
ATOM    496  CD  ARG A  35      29.395 -10.266 -45.424  1.00 90.41           C  
ATOM    497  HD2 ARG A  35      28.579  -9.813 -45.986  1.00 90.41           H  
ATOM    498  HD3 ARG A  35      30.133  -9.495 -45.202  1.00 90.41           H  
ATOM    499  NE  ARG A  35      29.993 -11.336 -46.239  1.00 90.41           N  
ATOM    500  HE  ARG A  35      29.605 -12.264 -46.146  1.00 90.41           H  
ATOM    501  NH1 ARG A  35      31.258 -10.061 -47.675  1.00 90.41           N  
ATOM    502 HH11 ARG A  35      31.808 -10.015 -48.521  1.00 90.41           H  
ATOM    503 HH12 ARG A  35      30.864  -9.229 -47.260  1.00 90.41           H  
ATOM    504  NH2 ARG A  35      31.175 -12.296 -47.881  1.00 90.41           N  
ATOM    505 HH21 ARG A  35      30.630 -13.111 -47.638  1.00 90.41           H  
ATOM    506 HH22 ARG A  35      31.711 -12.289 -48.737  1.00 90.41           H  
ATOM    507  CZ  ARG A  35      30.817 -11.217 -47.257  1.00 90.41           C  
ATOM    508  N   PRO A  36      31.194 -11.804 -40.025  1.00 88.63           N  
ATOM    509  CA  PRO A  36      32.230 -12.456 -39.229  1.00 88.63           C  
ATOM    510  HA  PRO A  36      32.984 -12.818 -39.927  1.00 88.63           H  
ATOM    511  C   PRO A  36      31.709 -13.633 -38.394  1.00 88.63           C  
ATOM    512  CB  PRO A  36      32.873 -11.361 -38.375  1.00 88.63           C  
ATOM    513  HB2 PRO A  36      33.934 -11.547 -38.210  1.00 88.63           H  
ATOM    514  HB3 PRO A  36      32.348 -11.266 -37.424  1.00 88.63           H  
ATOM    515  O   PRO A  36      30.590 -13.577 -37.889  1.00 88.63           O  
ATOM    516  CG  PRO A  36      32.637 -10.111 -39.219  1.00 88.63           C  
ATOM    517  HG2 PRO A  36      33.366 -10.067 -40.028  1.00 88.63           H  
ATOM    518  HG3 PRO A  36      32.675  -9.202 -38.618  1.00 88.63           H  
ATOM    519  CD  PRO A  36      31.245 -10.370 -39.789  1.00 88.63           C  
ATOM    520  HD2 PRO A  36      31.109  -9.798 -40.707  1.00 88.63           H  
ATOM    521  HD3 PRO A  36      30.488 -10.099 -39.052  1.00 88.63           H  
ATOM    522  N   PHE A  37      32.528 -14.674 -38.212  1.00 88.67           N  
ATOM    523  H   PHE A  37      33.411 -14.687 -38.701  1.00 88.67           H  
ATOM    524  CA  PHE A  37      32.287 -15.679 -37.168  1.00 88.67           C  
ATOM    525  HA  PHE A  37      31.262 -16.040 -37.257  1.00 88.67           H  
ATOM    526  C   PHE A  37      32.443 -15.030 -35.785  1.00 88.67           C  
ATOM    527  CB  PHE A  37      33.234 -16.880 -37.322  1.00 88.67           C  
ATOM    528  HB2 PHE A  37      33.186 -17.475 -36.410  1.00 88.67           H  
ATOM    529  HB3 PHE A  37      34.259 -16.522 -37.417  1.00 88.67           H  
ATOM    530  O   PHE A  37      33.446 -14.360 -35.533  1.00 88.67           O  
ATOM    531  CG  PHE A  37      32.901 -17.787 -38.491  1.00 88.67           C  
ATOM    532  CD1 PHE A  37      32.032 -18.880 -38.317  1.00 88.67           C  
ATOM    533  HD1 PHE A  37      31.609 -19.089 -37.345  1.00 88.67           H  
ATOM    534  CD2 PHE A  37      33.449 -17.533 -39.760  1.00 88.67           C  
ATOM    535  HD2 PHE A  37      34.127 -16.702 -39.892  1.00 88.67           H  
ATOM    536  CE1 PHE A  37      31.701 -19.699 -39.412  1.00 88.67           C  
ATOM    537  HE1 PHE A  37      31.023 -20.530 -39.282  1.00 88.67           H  
ATOM    538  CE2 PHE A  37      33.116 -18.345 -40.858  1.00 88.67           C  
ATOM    539  HE2 PHE A  37      33.525 -18.139 -41.835  1.00 88.67           H  
ATOM    540  CZ  PHE A  37      32.233 -19.425 -40.684  1.00 88.67           C  
ATOM    541  HZ  PHE A  37      31.959 -20.041 -41.527  1.00 88.67           H  
ATOM    542  N   LEU A  38      31.452 -15.223 -34.912  1.00 88.08           N  
ATOM    543  H   LEU A  38      30.676 -15.814 -35.177  1.00 88.08           H  
ATOM    544  CA  LEU A  38      31.374 -14.613 -33.584  1.00 88.08           C  
ATOM    545  HA  LEU A  38      32.318 -14.120 -33.349  1.00 88.08           H  
ATOM    546  C   LEU A  38      31.127 -15.683 -32.521  1.00 88.08           C  
ATOM    547  CB  LEU A  38      30.237 -13.577 -33.555  1.00 88.08           C  
ATOM    548  HB2 LEU A  38      30.098 -13.224 -32.533  1.00 88.08           H  
ATOM    549  HB3 LEU A  38      29.317 -14.080 -33.853  1.00 88.08           H  
ATOM    550  O   LEU A  38      30.347 -16.611 -32.735  1.00 88.08           O  
ATOM    551  CG  LEU A  38      30.463 -12.365 -34.468  1.00 88.08           C  
ATOM    552  HG  LEU A  38      30.812 -12.684 -35.450  1.00 88.08           H  
ATOM    553  CD1 LEU A  38      29.142 -11.635 -34.645  1.00 88.08           C  
ATOM    554 HD11 LEU A  38      28.677 -11.462 -33.675  1.00 88.08           H  
ATOM    555 HD12 LEU A  38      29.330 -10.689 -35.154  1.00 88.08           H  
ATOM    556 HD13 LEU A  38      28.477 -12.252 -35.249  1.00 88.08           H  
ATOM    557  CD2 LEU A  38      31.476 -11.380 -33.892  1.00 88.08           C  
ATOM    558 HD21 LEU A  38      32.386 -11.911 -33.614  1.00 88.08           H  
ATOM    559 HD22 LEU A  38      31.698 -10.612 -34.632  1.00 88.08           H  
ATOM    560 HD23 LEU A  38      31.059 -10.904 -33.004  1.00 88.08           H  
ATOM    561  N   SER A  39      31.754 -15.531 -31.358  1.00 87.58           N  
ATOM    562  H   SER A  39      32.395 -14.756 -31.260  1.00 87.58           H  
ATOM    563  CA  SER A  39      31.373 -16.273 -30.158  1.00 87.58           C  
ATOM    564  HA  SER A  39      31.296 -17.327 -30.425  1.00 87.58           H  
ATOM    565  C   SER A  39      29.999 -15.812 -29.655  1.00 87.58           C  
ATOM    566  CB  SER A  39      32.455 -16.144 -29.076  1.00 87.58           C  
ATOM    567  HB2 SER A  39      32.335 -16.953 -28.356  1.00 87.58           H  
ATOM    568  HB3 SER A  39      33.439 -16.234 -29.536  1.00 87.58           H  
ATOM    569  O   SER A  39      29.488 -14.757 -30.044  1.00 87.58           O  
ATOM    570  OG  SER A  39      32.359 -14.912 -28.389  1.00 87.58           O  
ATOM    571  HG  SER A  39      33.166 -14.779 -27.886  1.00 87.58           H  
ATOM    572  N   ARG A  40      29.388 -16.587 -28.752  1.00 85.40           N  
ATOM    573  H   ARG A  40      29.826 -17.457 -28.487  1.00 85.40           H  
ATOM    574  CA  ARG A  40      28.119 -16.203 -28.115  1.00 85.40           C  
ATOM    575  HA  ARG A  40      27.359 -16.075 -28.885  1.00 85.40           H  
ATOM    576  C   ARG A  40      28.228 -14.851 -27.401  1.00 85.40           C  
ATOM    577  CB  ARG A  40      27.676 -17.315 -27.160  1.00 85.40           C  
ATOM    578  HB2 ARG A  40      28.442 -17.476 -26.402  1.00 85.40           H  
ATOM    579  HB3 ARG A  40      27.541 -18.237 -27.726  1.00 85.40           H  
ATOM    580  O   ARG A  40      27.383 -13.992 -27.615  1.00 85.40           O  
ATOM    581  CG  ARG A  40      26.356 -16.950 -26.473  1.00 85.40           C  
ATOM    582  HG2 ARG A  40      26.492 -16.059 -25.860  1.00 85.40           H  
ATOM    583  HG3 ARG A  40      25.589 -16.753 -27.222  1.00 85.40           H  
ATOM    584  CD  ARG A  40      25.903 -18.088 -25.568  1.00 85.40           C  
ATOM    585  HD2 ARG A  40      26.701 -18.327 -24.866  1.00 85.40           H  
ATOM    586  HD3 ARG A  40      25.683 -18.961 -26.183  1.00 85.40           H  
ATOM    587  NE  ARG A  40      24.713 -17.675 -24.822  1.00 85.40           N  
ATOM    588  HE  ARG A  40      24.542 -16.681 -24.767  1.00 85.40           H  
ATOM    589  NH1 ARG A  40      24.083 -19.758 -24.076  1.00 85.40           N  
ATOM    590 HH11 ARG A  40      24.910 -20.148 -24.504  1.00 85.40           H  
ATOM    591 HH12 ARG A  40      23.435 -20.334 -23.558  1.00 85.40           H  
ATOM    592  NH2 ARG A  40      22.850 -17.947 -23.588  1.00 85.40           N  
ATOM    593 HH21 ARG A  40      22.761 -16.942 -23.636  1.00 85.40           H  
ATOM    594 HH22 ARG A  40      22.186 -18.504 -23.070  1.00 85.40           H  
ATOM    595  CZ  ARG A  40      23.889 -18.467 -24.168  1.00 85.40           C  
ATOM    596  N   LEU A  41      29.302 -14.648 -26.638  1.00 83.01           N  
ATOM    597  H   LEU A  41      29.971 -15.397 -26.531  1.00 83.01           H  
ATOM    598  CA  LEU A  41      29.557 -13.389 -25.938  1.00 83.01           C  
ATOM    599  HA  LEU A  41      28.692 -13.164 -25.314  1.00 83.01           H  
ATOM    600  C   LEU A  41      29.726 -12.223 -26.925  1.00 83.01           C  
ATOM    601  CB  LEU A  41      30.787 -13.584 -25.034  1.00 83.01           C  
ATOM    602  HB2 LEU A  41      30.591 -14.412 -24.353  1.00 83.01           H  
ATOM    603  HB3 LEU A  41      31.643 -13.851 -25.655  1.00 83.01           H  
ATOM    604  O   LEU A  41      29.102 -11.182 -26.764  1.00 83.01           O  
ATOM    605  CG  LEU A  41      31.165 -12.349 -24.198  1.00 83.01           C  
ATOM    606  HG  LEU A  41      31.424 -11.528 -24.868  1.00 83.01           H  
ATOM    607  CD1 LEU A  41      30.037 -11.902 -23.269  1.00 83.01           C  
ATOM    608 HD11 LEU A  41      29.713 -12.726 -22.633  1.00 83.01           H  
ATOM    609 HD12 LEU A  41      29.188 -11.537 -23.848  1.00 83.01           H  
ATOM    610 HD13 LEU A  41      30.386 -11.082 -22.641  1.00 83.01           H  
ATOM    611  CD2 LEU A  41      32.384 -12.684 -23.342  1.00 83.01           C  
ATOM    612 HD21 LEU A  41      33.203 -13.035 -23.969  1.00 83.01           H  
ATOM    613 HD22 LEU A  41      32.139 -13.452 -22.609  1.00 83.01           H  
ATOM    614 HD23 LEU A  41      32.723 -11.790 -22.818  1.00 83.01           H  
ATOM    615  N   GLN A  42      30.485 -12.418 -28.010  1.00 87.82           N  
ATOM    616  H   GLN A  42      30.969 -13.298 -28.115  1.00 87.82           H  
ATOM    617  CA  GLN A  42      30.640 -11.401 -29.059  1.00 87.82           C  
ATOM    618  HA  GLN A  42      31.000 -10.476 -28.607  1.00 87.82           H  
ATOM    619  C   GLN A  42      29.310 -11.078 -29.766  1.00 87.82           C  
ATOM    620  CB  GLN A  42      31.667 -11.886 -30.091  1.00 87.82           C  
ATOM    621  HB2 GLN A  42      31.357 -12.866 -30.453  1.00 87.82           H  
ATOM    622  HB3 GLN A  42      31.664 -11.190 -30.930  1.00 87.82           H  
ATOM    623  O   GLN A  42      29.075  -9.934 -30.155  1.00 87.82           O  
ATOM    624  CG  GLN A  42      33.110 -11.955 -29.566  1.00 87.82           C  
ATOM    625  HG2 GLN A  42      33.475 -10.943 -29.390  1.00 87.82           H  
ATOM    626  HG3 GLN A  42      33.152 -12.480 -28.612  1.00 87.82           H  
ATOM    627  CD  GLN A  42      34.059 -12.645 -30.542  1.00 87.82           C  
ATOM    628  NE2 GLN A  42      35.335 -12.355 -30.479  1.00 87.82           N  
ATOM    629 HE21 GLN A  42      35.660 -11.652 -29.831  1.00 87.82           H  
ATOM    630 HE22 GLN A  42      35.974 -12.843 -31.089  1.00 87.82           H  
ATOM    631  OE1 GLN A  42      33.680 -13.459 -31.370  1.00 87.82           O  
ATOM    632  N   THR A  43      28.434 -12.074 -29.920  1.00 88.26           N  
ATOM    633  H   THR A  43      28.705 -12.987 -29.581  1.00 88.26           H  
ATOM    634  CA  THR A  43      27.086 -11.920 -30.488  1.00 88.26           C  
ATOM    635  HA  THR A  43      27.159 -11.404 -31.445  1.00 88.26           H  
ATOM    636  C   THR A  43      26.203 -11.072 -29.573  1.00 88.26           C  
ATOM    637  CB  THR A  43      26.443 -13.295 -30.732  1.00 88.26           C  
ATOM    638  HB  THR A  43      26.347 -13.833 -29.789  1.00 88.26           H  
ATOM    639  O   THR A  43      25.594 -10.114 -30.041  1.00 88.26           O  
ATOM    640  CG2 THR A  43      25.062 -13.221 -31.373  1.00 88.26           C  
ATOM    641 HG21 THR A  43      25.135 -12.707 -32.331  1.00 88.26           H  
ATOM    642 HG22 THR A  43      24.686 -14.231 -31.540  1.00 88.26           H  
ATOM    643 HG23 THR A  43      24.368 -12.694 -30.718  1.00 88.26           H  
ATOM    644  OG1 THR A  43      27.258 -14.050 -31.601  1.00 88.26           O  
ATOM    645  HG1 THR A  43      28.057 -14.284 -31.123  1.00 88.26           H  
ATOM    646  N   GLU A  44      26.178 -11.375 -28.273  1.00 85.12           N  
ATOM    647  H   GLU A  44      26.707 -12.172 -27.950  1.00 85.12           H  
ATOM    648  CA  GLU A  44      25.428 -10.619 -27.261  1.00 85.12           C  
ATOM    649  HA  GLU A  44      24.378 -10.571 -27.549  1.00 85.12           H  
ATOM    650  C   GLU A  44      25.924  -9.162 -27.173  1.00 85.12           C  
ATOM    651  CB  GLU A  44      25.519 -11.357 -25.905  1.00 85.12           C  
ATOM    652  HB2 GLU A  44      25.143 -10.701 -25.120  1.00 85.12           H  
ATOM    653  HB3 GLU A  44      26.566 -11.578 -25.698  1.00 85.12           H  
ATOM    654  O   GLU A  44      25.114  -8.234 -27.208  1.00 85.12           O  
ATOM    655  CG  GLU A  44      24.695 -12.669 -25.884  1.00 85.12           C  
ATOM    656  HG2 GLU A  44      23.637 -12.409 -25.928  1.00 85.12           H  
ATOM    657  HG3 GLU A  44      24.919 -13.242 -26.784  1.00 85.12           H  
ATOM    658  CD  GLU A  44      24.940 -13.585 -24.661  1.00 85.12           C  
ATOM    659  OE1 GLU A  44      24.405 -14.733 -24.656  1.00 85.12           O  
ATOM    660  OE2 GLU A  44      25.702 -13.188 -23.756  1.00 85.12           O  
ATOM    661  N   ILE A  45      27.248  -8.942 -27.190  1.00 85.15           N  
ATOM    662  H   ILE A  45      27.860  -9.742 -27.122  1.00 85.15           H  
ATOM    663  CA  ILE A  45      27.852  -7.599 -27.224  1.00 85.15           C  
ATOM    664  HA  ILE A  45      27.493  -7.040 -26.359  1.00 85.15           H  
ATOM    665  C   ILE A  45      27.406  -6.821 -28.470  1.00 85.15           C  
ATOM    666  CB  ILE A  45      29.398  -7.681 -27.131  1.00 85.15           C  
ATOM    667  HB  ILE A  45      29.753  -8.379 -27.889  1.00 85.15           H  
ATOM    668  O   ILE A  45      26.997  -5.667 -28.356  1.00 85.15           O  
ATOM    669  CG1 ILE A  45      29.839  -8.190 -25.739  1.00 85.15           C  
ATOM    670 HG12 ILE A  45      29.226  -9.040 -25.440  1.00 85.15           H  
ATOM    671 HG13 ILE A  45      29.673  -7.406 -25.000  1.00 85.15           H  
ATOM    672  CG2 ILE A  45      30.042  -6.304 -27.396  1.00 85.15           C  
ATOM    673 HG21 ILE A  45      29.623  -5.561 -26.718  1.00 85.15           H  
ATOM    674 HG22 ILE A  45      31.120  -6.347 -27.244  1.00 85.15           H  
ATOM    675 HG23 ILE A  45      29.873  -5.996 -28.428  1.00 85.15           H  
ATOM    676  CD1 ILE A  45      31.309  -8.634 -25.681  1.00 85.15           C  
ATOM    677 HD11 ILE A  45      31.982  -7.793 -25.846  1.00 85.15           H  
ATOM    678 HD12 ILE A  45      31.517  -9.043 -24.692  1.00 85.15           H  
ATOM    679 HD13 ILE A  45      31.496  -9.405 -26.429  1.00 85.15           H  
ATOM    680  N   LEU A  46      27.452  -7.428 -29.662  1.00 88.03           N  
ATOM    681  H   LEU A  46      27.790  -8.379 -29.706  1.00 88.03           H  
ATOM    682  CA  LEU A  46      27.047  -6.755 -30.902  1.00 88.03           C  
ATOM    683  HA  LEU A  46      27.536  -5.781 -30.936  1.00 88.03           H  
ATOM    684  C   LEU A  46      25.546  -6.463 -30.955  1.00 88.03           C  
ATOM    685  CB  LEU A  46      27.476  -7.583 -32.122  1.00 88.03           C  
ATOM    686  HB2 LEU A  46      27.273  -8.634 -31.921  1.00 88.03           H  
ATOM    687  HB3 LEU A  46      26.874  -7.289 -32.982  1.00 88.03           H  
ATOM    688  O   LEU A  46      25.172  -5.384 -31.412  1.00 88.03           O  
ATOM    689  CG  LEU A  46      28.958  -7.396 -32.488  1.00 88.03           C  
ATOM    690  HG  LEU A  46      29.583  -7.544 -31.608  1.00 88.03           H  
ATOM    691  CD1 LEU A  46      29.333  -8.434 -33.536  1.00 88.03           C  
ATOM    692 HD11 LEU A  46      30.371  -8.300 -33.843  1.00 88.03           H  
ATOM    693 HD12 LEU A  46      28.672  -8.360 -34.399  1.00 88.03           H  
ATOM    694 HD13 LEU A  46      29.233  -9.412 -33.067  1.00 88.03           H  
ATOM    695  CD2 LEU A  46      29.247  -6.013 -33.080  1.00 88.03           C  
ATOM    696 HD21 LEU A  46      29.091  -5.242 -32.326  1.00 88.03           H  
ATOM    697 HD22 LEU A  46      30.286  -5.956 -33.404  1.00 88.03           H  
ATOM    698 HD23 LEU A  46      28.589  -5.820 -33.927  1.00 88.03           H  
ATOM    699  N   ILE A  47      24.697  -7.376 -30.473  1.00 86.48           N  
ATOM    700  H   ILE A  47      25.073  -8.240 -30.109  1.00 86.48           H  
ATOM    701  CA  ILE A  47      23.253  -7.131 -30.351  1.00 86.48           C  
ATOM    702  HA  ILE A  47      22.855  -6.879 -31.334  1.00 86.48           H  
ATOM    703  C   ILE A  47      23.020  -5.906 -29.463  1.00 86.48           C  
ATOM    704  CB  ILE A  47      22.515  -8.391 -29.834  1.00 86.48           C  
ATOM    705  HB  ILE A  47      23.047  -8.774 -28.964  1.00 86.48           H  
ATOM    706  O   ILE A  47      22.305  -4.995 -29.873  1.00 86.48           O  
ATOM    707  CG1 ILE A  47      22.507  -9.474 -30.936  1.00 86.48           C  
ATOM    708 HG12 ILE A  47      21.862  -9.155 -31.756  1.00 86.48           H  
ATOM    709 HG13 ILE A  47      23.516  -9.579 -31.333  1.00 86.48           H  
ATOM    710  CG2 ILE A  47      21.069  -8.065 -29.411  1.00 86.48           C  
ATOM    711 HG21 ILE A  47      20.525  -7.614 -30.241  1.00 86.48           H  
ATOM    712 HG22 ILE A  47      20.553  -8.968 -29.085  1.00 86.48           H  
ATOM    713 HG23 ILE A  47      21.073  -7.383 -28.561  1.00 86.48           H  
ATOM    714  CD1 ILE A  47      22.059 -10.861 -30.457  1.00 86.48           C  
ATOM    715 HD11 ILE A  47      21.004 -10.853 -30.183  1.00 86.48           H  
ATOM    716 HD12 ILE A  47      22.199 -11.581 -31.264  1.00 86.48           H  
ATOM    717 HD13 ILE A  47      22.658 -11.167 -29.599  1.00 86.48           H  
ATOM    718  N   ASN A  48      23.679  -5.834 -28.304  1.00 80.58           N  
ATOM    719  H   ASN A  48      24.238  -6.624 -28.015  1.00 80.58           H  
ATOM    720  CA  ASN A  48      23.533  -4.715 -27.374  1.00 80.58           C  
ATOM    721  HA  ASN A  48      22.472  -4.548 -27.188  1.00 80.58           H  
ATOM    722  C   ASN A  48      24.079  -3.393 -27.946  1.00 80.58           C  
ATOM    723  CB  ASN A  48      24.202  -5.099 -26.043  1.00 80.58           C  
ATOM    724  HB2 ASN A  48      25.224  -5.431 -26.226  1.00 80.58           H  
ATOM    725  HB3 ASN A  48      24.235  -4.223 -25.394  1.00 80.58           H  
ATOM    726  O   ASN A  48      23.417  -2.363 -27.844  1.00 80.58           O  
ATOM    727  CG  ASN A  48      23.449  -6.188 -25.292  1.00 80.58           C  
ATOM    728  ND2 ASN A  48      24.083  -6.825 -24.336  1.00 80.58           N  
ATOM    729 HD21 ASN A  48      25.050  -6.624 -24.126  1.00 80.58           H  
ATOM    730 HD22 ASN A  48      23.557  -7.530 -23.840  1.00 80.58           H  
ATOM    731  OD1 ASN A  48      22.282  -6.460 -25.531  1.00 80.58           O  
ATOM    732  N   LEU A  49      25.248  -3.407 -28.601  1.00 81.04           N  
ATOM    733  H   LEU A  49      25.763  -4.275 -28.628  1.00 81.04           H  
ATOM    734  CA  LEU A  49      25.857  -2.204 -29.190  1.00 81.04           C  
ATOM    735  HA  LEU A  49      25.874  -1.415 -28.438  1.00 81.04           H  
ATOM    736  C   LEU A  49      25.072  -1.641 -30.382  1.00 81.04           C  
ATOM    737  CB  LEU A  49      27.291  -2.521 -29.647  1.00 81.04           C  
ATOM    738  HB2 LEU A  49      27.616  -1.744 -30.339  1.00 81.04           H  
ATOM    739  HB3 LEU A  49      27.273  -3.460 -30.200  1.00 81.04           H  
ATOM    740  O   LEU A  49      25.096  -0.432 -30.611  1.00 81.04           O  
ATOM    741  CG  LEU A  49      28.337  -2.614 -28.524  1.00 81.04           C  
ATOM    742  HG  LEU A  49      28.029  -3.346 -27.778  1.00 81.04           H  
ATOM    743  CD1 LEU A  49      29.657  -3.062 -29.152  1.00 81.04           C  
ATOM    744 HD11 LEU A  49      30.396  -3.227 -28.367  1.00 81.04           H  
ATOM    745 HD12 LEU A  49      29.511  -3.997 -29.692  1.00 81.04           H  
ATOM    746 HD13 LEU A  49      30.024  -2.298 -29.837  1.00 81.04           H  
ATOM    747  CD2 LEU A  49      28.575  -1.266 -27.836  1.00 81.04           C  
ATOM    748 HD21 LEU A  49      27.681  -0.961 -27.291  1.00 81.04           H  
ATOM    749 HD22 LEU A  49      29.390  -1.361 -27.119  1.00 81.04           H  
ATOM    750 HD23 LEU A  49      28.831  -0.508 -28.576  1.00 81.04           H  
ATOM    751  N   MET A  50      24.414  -2.503 -31.162  1.00 83.83           N  
ATOM    752  H   MET A  50      24.465  -3.486 -30.935  1.00 83.83           H  
ATOM    753  CA  MET A  50      23.741  -2.111 -32.404  1.00 83.83           C  
ATOM    754  HA  MET A  50      24.205  -1.197 -32.775  1.00 83.83           H  
ATOM    755  C   MET A  50      22.258  -1.770 -32.199  1.00 83.83           C  
ATOM    756  CB  MET A  50      23.952  -3.190 -33.479  1.00 83.83           C  
ATOM    757  HB2 MET A  50      23.541  -4.131 -33.113  1.00 83.83           H  
ATOM    758  HB3 MET A  50      23.412  -2.916 -34.385  1.00 83.83           H  
ATOM    759  O   MET A  50      21.640  -1.222 -33.111  1.00 83.83           O  
ATOM    760  CG  MET A  50      25.440  -3.382 -33.829  1.00 83.83           C  
ATOM    761  HG2 MET A  50      26.017  -3.458 -32.908  1.00 83.83           H  
ATOM    762  HG3 MET A  50      25.559  -4.333 -34.348  1.00 83.83           H  
ATOM    763  SD  MET A  50      26.187  -2.079 -34.848  1.00 83.83           S  
ATOM    764  CE  MET A  50      25.944  -2.778 -36.502  1.00 83.83           C  
ATOM    765  HE1 MET A  50      26.399  -3.768 -36.554  1.00 83.83           H  
ATOM    766  HE2 MET A  50      24.878  -2.859 -36.714  1.00 83.83           H  
ATOM    767  HE3 MET A  50      26.411  -2.132 -37.245  1.00 83.83           H  
ATOM    768  N   GLN A  51      21.674  -2.022 -31.021  1.00 73.25           N  
ATOM    769  H   GLN A  51      22.220  -2.463 -30.295  1.00 73.25           H  
ATOM    770  CA  GLN A  51      20.279  -1.673 -30.729  1.00 73.25           C  
ATOM    771  HA  GLN A  51      19.665  -2.264 -31.409  1.00 73.25           H  
ATOM    772  C   GLN A  51      19.987  -0.173 -30.976  1.00 73.25           C  
ATOM    773  CB  GLN A  51      19.915  -2.069 -29.289  1.00 73.25           C  
ATOM    774  HB2 GLN A  51      20.785  -1.944 -28.644  1.00 73.25           H  
ATOM    775  HB3 GLN A  51      19.128  -1.411 -28.922  1.00 73.25           H  
ATOM    776  O   GLN A  51      20.756   0.701 -30.564  1.00 73.25           O  
ATOM    777  CG  GLN A  51      19.398  -3.513 -29.200  1.00 73.25           C  
ATOM    778  HG2 GLN A  51      20.083  -4.190 -29.710  1.00 73.25           H  
ATOM    779  HG3 GLN A  51      18.439  -3.580 -29.714  1.00 73.25           H  
ATOM    780  CD  GLN A  51      19.198  -3.987 -27.763  1.00 73.25           C  
ATOM    781  NE2 GLN A  51      19.047  -5.272 -27.541  1.00 73.25           N  
ATOM    782 HE21 GLN A  51      19.041  -5.538 -26.567  1.00 73.25           H  
ATOM    783 HE22 GLN A  51      19.202  -5.944 -28.280  1.00 73.25           H  
ATOM    784  OE1 GLN A  51      19.136  -3.214 -26.823  1.00 73.25           O  
ATOM    785  N   PRO A  52      18.866   0.172 -31.647  1.00 70.11           N  
ATOM    786  CA  PRO A  52      17.746  -0.691 -32.043  1.00 70.11           C  
ATOM    787  HA  PRO A  52      17.614  -1.495 -31.319  1.00 70.11           H  
ATOM    788  C   PRO A  52      17.870  -1.339 -33.444  1.00 70.11           C  
ATOM    789  CB  PRO A  52      16.528   0.237 -31.951  1.00 70.11           C  
ATOM    790  HB2 PRO A  52      16.220   0.328 -30.909  1.00 70.11           H  
ATOM    791  HB3 PRO A  52      15.688  -0.094 -32.560  1.00 70.11           H  
ATOM    792  O   PRO A  52      16.884  -1.878 -33.945  1.00 70.11           O  
ATOM    793  CG  PRO A  52      17.092   1.572 -32.433  1.00 70.11           C  
ATOM    794  HG2 PRO A  52      16.506   2.414 -32.066  1.00 70.11           H  
ATOM    795  HG3 PRO A  52      17.140   1.580 -33.522  1.00 70.11           H  
ATOM    796  CD  PRO A  52      18.505   1.569 -31.852  1.00 70.11           C  
ATOM    797  HD2 PRO A  52      19.202   2.055 -32.534  1.00 70.11           H  
ATOM    798  HD3 PRO A  52      18.502   2.083 -30.891  1.00 70.11           H  
ATOM    799  N   ARG A  53      19.027  -1.279 -34.127  1.00 79.80           N  
ATOM    800  H   ARG A  53      19.858  -0.957 -33.651  1.00 79.80           H  
ATOM    801  CA  ARG A  53      19.205  -1.948 -35.431  1.00 79.80           C  
ATOM    802  HA  ARG A  53      18.363  -1.680 -36.069  1.00 79.80           H  
ATOM    803  C   ARG A  53      19.160  -3.466 -35.260  1.00 79.80           C  
ATOM    804  CB  ARG A  53      20.524  -1.554 -36.127  1.00 79.80           C  
ATOM    805  HB2 ARG A  53      20.726  -2.271 -36.922  1.00 79.80           H  
ATOM    806  HB3 ARG A  53      21.359  -1.646 -35.432  1.00 79.80           H  
ATOM    807  O   ARG A  53      19.894  -4.028 -34.455  1.00 79.80           O  
ATOM    808  CG  ARG A  53      20.532  -0.149 -36.742  1.00 79.80           C  
ATOM    809  HG2 ARG A  53      20.172   0.584 -36.020  1.00 79.80           H  
ATOM    810  HG3 ARG A  53      21.558   0.095 -37.015  1.00 79.80           H  
ATOM    811  CD  ARG A  53      19.663  -0.134 -38.007  1.00 79.80           C  
ATOM    812  HD2 ARG A  53      18.614  -0.227 -37.727  1.00 79.80           H  
ATOM    813  HD3 ARG A  53      19.936  -0.993 -38.620  1.00 79.80           H  
ATOM    814  NE  ARG A  53      19.852   1.094 -38.795  1.00 79.80           N  
ATOM    815  HE  ARG A  53      20.313   1.868 -38.338  1.00 79.80           H  
ATOM    816  NH1 ARG A  53      18.914   0.315 -40.758  1.00 79.80           N  
ATOM    817 HH11 ARG A  53      18.684   0.447 -41.733  1.00 79.80           H  
ATOM    818 HH12 ARG A  53      18.814  -0.620 -40.390  1.00 79.80           H  
ATOM    819  NH2 ARG A  53      19.706   2.395 -40.654  1.00 79.80           N  
ATOM    820 HH21 ARG A  53      19.435   2.498 -41.621  1.00 79.80           H  
ATOM    821 HH22 ARG A  53      20.182   3.142 -40.169  1.00 79.80           H  
ATOM    822  CZ  ARG A  53      19.491   1.256 -40.058  1.00 79.80           C  
ATOM    823  N   GLN A  54      18.330  -4.121 -36.068  1.00 82.93           N  
ATOM    824  H   GLN A  54      17.744  -3.593 -36.699  1.00 82.93           H  
ATOM    825  CA  GLN A  54      18.286  -5.579 -36.147  1.00 82.93           C  
ATOM    826  HA  GLN A  54      18.274  -5.983 -35.134  1.00 82.93           H  
ATOM    827  C   GLN A  54      19.544  -6.115 -36.838  1.00 82.93           C  
ATOM    828  CB  GLN A  54      17.009  -6.025 -36.879  1.00 82.93           C  
ATOM    829  HB2 GLN A  54      16.978  -5.550 -37.859  1.00 82.93           H  
ATOM    830  HB3 GLN A  54      17.041  -7.104 -37.028  1.00 82.93           H  
ATOM    831  O   GLN A  54      20.028  -5.513 -37.800  1.00 82.93           O  
ATOM    832  CG  GLN A  54      15.721  -5.666 -36.120  1.00 82.93           C  
ATOM    833  HG2 GLN A  54      15.644  -4.583 -36.021  1.00 82.93           H  
ATOM    834  HG3 GLN A  54      14.871  -6.016 -36.706  1.00 82.93           H  
ATOM    835  CD  GLN A  54      15.627  -6.308 -34.738  1.00 82.93           C  
ATOM    836  NE2 GLN A  54      14.891  -5.728 -33.817  1.00 82.93           N  
ATOM    837 HE21 GLN A  54      14.857  -6.200 -32.924  1.00 82.93           H  
ATOM    838 HE22 GLN A  54      14.405  -4.862 -33.998  1.00 82.93           H  
ATOM    839  OE1 GLN A  54      16.218  -7.336 -34.460  1.00 82.93           O  
ATOM    840  N   LEU A  55      20.058  -7.250 -36.362  1.00 88.17           N  
ATOM    841  H   LEU A  55      19.579  -7.710 -35.602  1.00 88.17           H  
ATOM    842  CA  LEU A  55      21.224  -7.935 -36.924  1.00 88.17           C  
ATOM    843  HA  LEU A  55      21.642  -7.339 -37.735  1.00 88.17           H  
ATOM    844  C   LEU A  55      20.804  -9.285 -37.509  1.00 88.17           C  
ATOM    845  CB  LEU A  55      22.314  -8.122 -35.851  1.00 88.17           C  
ATOM    846  HB2 LEU A  55      23.145  -8.663 -36.305  1.00 88.17           H  
ATOM    847  HB3 LEU A  55      21.911  -8.751 -35.057  1.00 88.17           H  
ATOM    848  O   LEU A  55      20.087 -10.050 -36.871  1.00 88.17           O  
ATOM    849  CG  LEU A  55      22.862  -6.833 -35.210  1.00 88.17           C  
ATOM    850  HG  LEU A  55      22.066  -6.333 -34.659  1.00 88.17           H  
ATOM    851  CD1 LEU A  55      23.974  -7.194 -34.227  1.00 88.17           C  
ATOM    852 HD11 LEU A  55      24.342  -6.291 -33.739  1.00 88.17           H  
ATOM    853 HD12 LEU A  55      23.580  -7.858 -33.458  1.00 88.17           H  
ATOM    854 HD13 LEU A  55      24.798  -7.686 -34.743  1.00 88.17           H  
ATOM    855  CD2 LEU A  55      23.426  -5.865 -36.248  1.00 88.17           C  
ATOM    856 HD21 LEU A  55      23.920  -5.032 -35.748  1.00 88.17           H  
ATOM    857 HD22 LEU A  55      22.597  -5.460 -36.828  1.00 88.17           H  
ATOM    858 HD23 LEU A  55      24.134  -6.375 -36.902  1.00 88.17           H  
ATOM    859  N   VAL A  56      21.287  -9.600 -38.709  1.00 88.53           N  
ATOM    860  H   VAL A  56      21.869  -8.916 -39.171  1.00 88.53           H  
ATOM    861  CA  VAL A  56      21.123 -10.914 -39.345  1.00 88.53           C  
ATOM    862  HA  VAL A  56      20.483 -11.544 -38.727  1.00 88.53           H  
ATOM    863  C   VAL A  56      22.494 -11.572 -39.423  1.00 88.53           C  
ATOM    864  CB  VAL A  56      20.447 -10.788 -40.723  1.00 88.53           C  
ATOM    865  HB  VAL A  56      20.995 -10.068 -41.331  1.00 88.53           H  
ATOM    866  O   VAL A  56      23.356 -11.149 -40.191  1.00 88.53           O  
ATOM    867  CG1 VAL A  56      20.398 -12.127 -41.471  1.00 88.53           C  
ATOM    868 HG11 VAL A  56      19.853 -12.003 -42.406  1.00 88.53           H  
ATOM    869 HG12 VAL A  56      21.411 -12.456 -41.699  1.00 88.53           H  
ATOM    870 HG13 VAL A  56      19.900 -12.880 -40.858  1.00 88.53           H  
ATOM    871  CG2 VAL A  56      18.998 -10.314 -40.578  1.00 88.53           C  
ATOM    872 HG21 VAL A  56      18.566 -10.113 -41.558  1.00 88.53           H  
ATOM    873 HG22 VAL A  56      18.400 -11.068 -40.065  1.00 88.53           H  
ATOM    874 HG23 VAL A  56      18.963  -9.399 -39.987  1.00 88.53           H  
ATOM    875  N   PHE A  57      22.709 -12.614 -38.627  1.00 90.11           N  
ATOM    876  H   PHE A  57      21.977 -12.904 -37.995  1.00 90.11           H  
ATOM    877  CA  PHE A  57      23.982 -13.330 -38.573  1.00 90.11           C  
ATOM    878  HA  PHE A  57      24.795 -12.612 -38.676  1.00 90.11           H  
ATOM    879  C   PHE A  57      24.092 -14.321 -39.741  1.00 90.11           C  
ATOM    880  CB  PHE A  57      24.133 -13.986 -37.193  1.00 90.11           C  
ATOM    881  HB2 PHE A  57      25.066 -14.550 -37.174  1.00 90.11           H  
ATOM    882  HB3 PHE A  57      23.319 -14.694 -37.036  1.00 90.11           H  
ATOM    883  O   PHE A  57      23.330 -15.281 -39.827  1.00 90.11           O  
ATOM    884  CG  PHE A  57      24.148 -12.977 -36.055  1.00 90.11           C  
ATOM    885  CD1 PHE A  57      25.361 -12.375 -35.669  1.00 90.11           C  
ATOM    886  HD1 PHE A  57      26.285 -12.667 -36.146  1.00 90.11           H  
ATOM    887  CD2 PHE A  57      22.950 -12.599 -35.417  1.00 90.11           C  
ATOM    888  HD2 PHE A  57      22.013 -13.060 -35.696  1.00 90.11           H  
ATOM    889  CE1 PHE A  57      25.373 -11.386 -34.670  1.00 90.11           C  
ATOM    890  HE1 PHE A  57      26.302 -10.926 -34.369  1.00 90.11           H  
ATOM    891  CE2 PHE A  57      22.962 -11.610 -34.418  1.00 90.11           C  
ATOM    892  HE2 PHE A  57      22.041 -11.319 -33.934  1.00 90.11           H  
ATOM    893  CZ  PHE A  57      24.172 -10.998 -34.054  1.00 90.11           C  
ATOM    894  HZ  PHE A  57      24.189 -10.237 -33.288  1.00 90.11           H  
ATOM    895  N   ARG A  58      25.040 -14.077 -40.654  1.00 90.24           N  
ATOM    896  H   ARG A  58      25.627 -13.269 -40.500  1.00 90.24           H  
ATOM    897  CA  ARG A  58      25.398 -14.953 -41.785  1.00 90.24           C  
ATOM    898  HA  ARG A  58      24.925 -15.928 -41.668  1.00 90.24           H  
ATOM    899  C   ARG A  58      26.913 -15.173 -41.786  1.00 90.24           C  
ATOM    900  CB  ARG A  58      24.931 -14.365 -43.125  1.00 90.24           C  
ATOM    901  HB2 ARG A  58      25.360 -14.959 -43.932  1.00 90.24           H  
ATOM    902  HB3 ARG A  58      25.296 -13.342 -43.223  1.00 90.24           H  
ATOM    903  O   ARG A  58      27.616 -14.525 -42.560  1.00 90.24           O  
ATOM    904  CG  ARG A  58      23.411 -14.386 -43.270  1.00 90.24           C  
ATOM    905  HG2 ARG A  58      22.979 -13.707 -42.535  1.00 90.24           H  
ATOM    906  HG3 ARG A  58      23.034 -15.394 -43.097  1.00 90.24           H  
ATOM    907  CD  ARG A  58      23.033 -13.935 -44.682  1.00 90.24           C  
ATOM    908  HD2 ARG A  58      23.532 -12.987 -44.883  1.00 90.24           H  
ATOM    909  HD3 ARG A  58      23.392 -14.676 -45.397  1.00 90.24           H  
ATOM    910  NE  ARG A  58      21.575 -13.768 -44.820  1.00 90.24           N  
ATOM    911  HE  ARG A  58      21.002 -14.186 -44.101  1.00 90.24           H  
ATOM    912  NH1 ARG A  58      21.618 -12.560 -46.770  1.00 90.24           N  
ATOM    913 HH11 ARG A  58      22.617 -12.701 -46.812  1.00 90.24           H  
ATOM    914 HH12 ARG A  58      21.134 -12.068 -47.507  1.00 90.24           H  
ATOM    915  NH2 ARG A  58      19.663 -12.973 -45.770  1.00 90.24           N  
ATOM    916 HH21 ARG A  58      19.120 -13.375 -45.020  1.00 90.24           H  
ATOM    917 HH22 ARG A  58      19.196 -12.453 -46.499  1.00 90.24           H  
ATOM    918  CZ  ARG A  58      20.960 -13.104 -45.783  1.00 90.24           C  
ATOM    919  N   PRO A  59      27.434 -16.011 -40.878  1.00 87.08           N  
ATOM    920  CA  PRO A  59      28.870 -16.177 -40.706  1.00 87.08           C  
ATOM    921  HA  PRO A  59      29.325 -15.208 -40.500  1.00 87.08           H  
ATOM    922  C   PRO A  59      29.512 -16.787 -41.964  1.00 87.08           C  
ATOM    923  CB  PRO A  59      29.023 -17.051 -39.461  1.00 87.08           C  
ATOM    924  HB2 PRO A  59      29.081 -16.415 -38.578  1.00 87.08           H  
ATOM    925  HB3 PRO A  59      29.901 -17.693 -39.525  1.00 87.08           H  
ATOM    926  O   PRO A  59      29.230 -17.920 -42.338  1.00 87.08           O  
ATOM    927  CG  PRO A  59      27.729 -17.862 -39.422  1.00 87.08           C  
ATOM    928  HG2 PRO A  59      27.482 -18.183 -38.410  1.00 87.08           H  
ATOM    929  HG3 PRO A  59      27.812 -18.722 -40.087  1.00 87.08           H  
ATOM    930  CD  PRO A  59      26.698 -16.883 -39.972  1.00 87.08           C  
ATOM    931  HD2 PRO A  59      26.279 -16.292 -39.158  1.00 87.08           H  
ATOM    932  HD3 PRO A  59      25.909 -17.431 -40.488  1.00 87.08           H  
ATOM    933  N   GLU A  60      30.381 -16.017 -42.619  1.00 88.63           N  
ATOM    934  H   GLU A  60      30.483 -15.077 -42.265  1.00 88.63           H  
ATOM    935  CA  GLU A  60      31.040 -16.348 -43.892  1.00 88.63           C  
ATOM    936  HA  GLU A  60      30.893 -17.400 -44.137  1.00 88.63           H  
ATOM    937  C   GLU A  60      32.556 -16.081 -43.865  1.00 88.63           C  
ATOM    938  CB  GLU A  60      30.435 -15.482 -45.010  1.00 88.63           C  
ATOM    939  HB2 GLU A  60      30.451 -14.445 -44.673  1.00 88.63           H  
ATOM    940  HB3 GLU A  60      31.077 -15.554 -45.888  1.00 88.63           H  
ATOM    941  O   GLU A  60      33.292 -16.617 -44.692  1.00 88.63           O  
ATOM    942  CG  GLU A  60      29.008 -15.850 -45.450  1.00 88.63           C  
ATOM    943  HG2 GLU A  60      29.035 -16.819 -45.947  1.00 88.63           H  
ATOM    944  HG3 GLU A  60      28.363 -15.938 -44.575  1.00 88.63           H  
ATOM    945  CD  GLU A  60      28.425 -14.796 -46.410  1.00 88.63           C  
ATOM    946  OE1 GLU A  60      27.194 -14.798 -46.630  1.00 88.63           O  
ATOM    947  OE2 GLU A  60      29.210 -13.939 -46.907  1.00 88.63           O  
ATOM    948  N   VAL A  61      33.047 -15.223 -42.957  1.00 83.36           N  
ATOM    949  H   VAL A  61      32.410 -14.849 -42.268  1.00 83.36           H  
ATOM    950  CA  VAL A  61      34.441 -14.737 -42.962  1.00 83.36           C  
ATOM    951  HA  VAL A  61      35.035 -15.417 -43.573  1.00 83.36           H  
ATOM    952  C   VAL A  61      35.080 -14.754 -41.571  1.00 83.36           C  
ATOM    953  CB  VAL A  61      34.559 -13.336 -43.604  1.00 83.36           C  
ATOM    954  HB  VAL A  61      35.582 -12.984 -43.466  1.00 83.36           H  
ATOM    955  O   VAL A  61      34.474 -14.346 -40.587  1.00 83.36           O  
ATOM    956  CG1 VAL A  61      34.287 -13.375 -45.113  1.00 83.36           C  
ATOM    957 HG11 VAL A  61      34.936 -14.114 -45.582  1.00 83.36           H  
ATOM    958 HG12 VAL A  61      34.480 -12.399 -45.558  1.00 83.36           H  
ATOM    959 HG13 VAL A  61      33.252 -13.658 -45.303  1.00 83.36           H  
ATOM    960  CG2 VAL A  61      33.610 -12.288 -43.005  1.00 83.36           C  
ATOM    961 HG21 VAL A  61      33.769 -11.317 -43.473  1.00 83.36           H  
ATOM    962 HG22 VAL A  61      32.581 -12.597 -43.185  1.00 83.36           H  
ATOM    963 HG23 VAL A  61      33.763 -12.206 -41.929  1.00 83.36           H  
ATOM    964  N   LEU A  62      36.340 -15.177 -41.475  1.00 81.47           N  
ATOM    965  H   LEU A  62      36.799 -15.512 -42.311  1.00 81.47           H  
ATOM    966  CA  LEU A  62      37.146 -15.096 -40.248  1.00 81.47           C  
ATOM    967  HA  LEU A  62      36.491 -15.139 -39.378  1.00 81.47           H  
ATOM    968  C   LEU A  62      37.901 -13.758 -40.190  1.00 81.47           C  
ATOM    969  CB  LEU A  62      38.097 -16.307 -40.193  1.00 81.47           C  
ATOM    970  HB2 LEU A  62      38.964 -16.062 -39.580  1.00 81.47           H  
ATOM    971  HB3 LEU A  62      38.465 -16.510 -41.198  1.00 81.47           H  
ATOM    972  O   LEU A  62      38.531 -13.357 -41.170  1.00 81.47           O  
ATOM    973  CG  LEU A  62      37.418 -17.566 -39.615  1.00 81.47           C  
ATOM    974  HG  LEU A  62      36.352 -17.543 -39.839  1.00 81.47           H  
ATOM    975  CD1 LEU A  62      37.995 -18.835 -40.236  1.00 81.47           C  
ATOM    976 HD11 LEU A  62      39.065 -18.899 -40.038  1.00 81.47           H  
ATOM    977 HD12 LEU A  62      37.821 -18.834 -41.312  1.00 81.47           H  
ATOM    978 HD13 LEU A  62      37.501 -19.707 -39.808  1.00 81.47           H  
ATOM    979  CD2 LEU A  62      37.611 -17.633 -38.098  1.00 81.47           C  
ATOM    980 HD21 LEU A  62      37.196 -16.742 -37.627  1.00 81.47           H  
ATOM    981 HD22 LEU A  62      38.669 -17.714 -37.850  1.00 81.47           H  
ATOM    982 HD23 LEU A  62      37.088 -18.504 -37.704  1.00 81.47           H  
ATOM    983  N   TRP A  63      37.845 -13.072 -39.046  1.00 79.00           N  
ATOM    984  H   TRP A  63      37.361 -13.480 -38.259  1.00 79.00           H  
ATOM    985  CA  TRP A  63      38.506 -11.780 -38.813  1.00 79.00           C  
ATOM    986  HA  TRP A  63      39.284 -11.636 -39.562  1.00 79.00           H  
ATOM    987  C   TRP A  63      39.183 -11.736 -37.438  1.00 79.00           C  
ATOM    988  CB  TRP A  63      37.491 -10.633 -38.939  1.00 79.00           C  
ATOM    989  HB2 TRP A  63      37.893  -9.752 -38.439  1.00 79.00           H  
ATOM    990  HB3 TRP A  63      36.573 -10.901 -38.416  1.00 79.00           H  
ATOM    991  O   TRP A  63      38.636 -12.250 -36.472  1.00 79.00           O  
ATOM    992  CG  TRP A  63      37.165 -10.235 -40.345  1.00 79.00           C  
ATOM    993  CD1 TRP A  63      36.189 -10.770 -41.107  1.00 79.00           C  
ATOM    994  HD1 TRP A  63      35.534 -11.562 -40.775  1.00 79.00           H  
ATOM    995  CD2 TRP A  63      37.840  -9.255 -41.190  1.00 79.00           C  
ATOM    996  CE2 TRP A  63      37.211  -9.253 -42.472  1.00 79.00           C  
ATOM    997  CE3 TRP A  63      38.919  -8.364 -41.001  1.00 79.00           C  
ATOM    998  HE3 TRP A  63      39.406  -8.332 -40.038  1.00 79.00           H  
ATOM    999  NE1 TRP A  63      36.208 -10.193 -42.363  1.00 79.00           N  
ATOM   1000  HE1 TRP A  63      35.606 -10.508 -43.111  1.00 79.00           H  
ATOM   1001  CH2 TRP A  63      38.714  -7.541 -43.293  1.00 79.00           C  
ATOM   1002  HH2 TRP A  63      39.043  -6.875 -44.077  1.00 79.00           H  
ATOM   1003  CZ2 TRP A  63      37.638  -8.418 -43.517  1.00 79.00           C  
ATOM   1004  HZ2 TRP A  63      37.147  -8.461 -44.478  1.00 79.00           H  
ATOM   1005  CZ3 TRP A  63      39.350  -7.515 -42.039  1.00 79.00           C  
ATOM   1006  HZ3 TRP A  63      40.166  -6.829 -41.862  1.00 79.00           H  
ATOM   1007  N   ASN A  64      40.339 -11.064 -37.348  1.00 80.38           N  
ATOM   1008  H   ASN A  64      40.781 -10.767 -38.205  1.00 80.38           H  
ATOM   1009  CA  ASN A  64      41.133 -10.969 -36.108  1.00 80.38           C  
ATOM   1010  HA  ASN A  64      41.214 -11.960 -35.661  1.00 80.38           H  
ATOM   1011  C   ASN A  64      40.524 -10.049 -35.038  1.00 80.38           C  
ATOM   1012  CB  ASN A  64      42.546 -10.454 -36.433  1.00 80.38           C  
ATOM   1013  HB2 ASN A  64      43.088 -10.357 -35.492  1.00 80.38           H  
ATOM   1014  HB3 ASN A  64      42.484  -9.465 -36.885  1.00 80.38           H  
ATOM   1015  O   ASN A  64      40.877 -10.172 -33.871  1.00 80.38           O  
ATOM   1016  CG  ASN A  64      43.372 -11.357 -37.326  1.00 80.38           C  
ATOM   1017  ND2 ASN A  64      44.577 -10.944 -37.637  1.00 80.38           N  
ATOM   1018 HD21 ASN A  64      45.141 -11.641 -38.101  1.00 80.38           H  
ATOM   1019 HD22 ASN A  64      44.966 -10.174 -37.113  1.00 80.38           H  
ATOM   1020  OD1 ASN A  64      42.961 -12.395 -37.804  1.00 80.38           O  
ATOM   1021  N   HIS A  65      39.667  -9.115 -35.460  1.00 82.14           N  
ATOM   1022  H   HIS A  65      39.421  -9.119 -36.439  1.00 82.14           H  
ATOM   1023  CA  HIS A  65      38.944  -8.184 -34.593  1.00 82.14           C  
ATOM   1024  HA  HIS A  65      39.013  -8.528 -33.561  1.00 82.14           H  
ATOM   1025  C   HIS A  65      37.463  -8.176 -35.000  1.00 82.14           C  
ATOM   1026  CB  HIS A  65      39.557  -6.777 -34.678  1.00 82.14           C  
ATOM   1027  HB2 HIS A  65      39.452  -6.386 -35.691  1.00 82.14           H  
ATOM   1028  HB3 HIS A  65      38.991  -6.136 -34.001  1.00 82.14           H  
ATOM   1029  O   HIS A  65      37.029  -7.269 -35.720  1.00 82.14           O  
ATOM   1030  CG  HIS A  65      40.996  -6.669 -34.266  1.00 82.14           C  
ATOM   1031  CD2 HIS A  65      42.076  -6.496 -35.081  1.00 82.14           C  
ATOM   1032  HD2 HIS A  65      42.049  -6.457 -36.160  1.00 82.14           H  
ATOM   1033  ND1 HIS A  65      41.453  -6.573 -32.980  1.00 82.14           N  
ATOM   1034  HD1 HIS A  65      40.882  -6.557 -32.147  1.00 82.14           H  
ATOM   1035  CE1 HIS A  65      42.773  -6.369 -33.002  1.00 82.14           C  
ATOM   1036  HE1 HIS A  65      43.384  -6.222 -32.124  1.00 82.14           H  
ATOM   1037  NE2 HIS A  65      43.204  -6.304 -34.276  1.00 82.14           N  
ATOM   1038  N   PRO A  66      36.692  -9.232 -34.689  1.00 87.07           N  
ATOM   1039  CA  PRO A  66      35.390  -9.451 -35.310  1.00 87.07           C  
ATOM   1040  HA  PRO A  66      35.491  -9.391 -36.394  1.00 87.07           H  
ATOM   1041  C   PRO A  66      34.349  -8.402 -34.887  1.00 87.07           C  
ATOM   1042  CB  PRO A  66      35.020 -10.888 -34.942  1.00 87.07           C  
ATOM   1043  HB2 PRO A  66      35.430 -11.568 -35.689  1.00 87.07           H  
ATOM   1044  HB3 PRO A  66      33.941 -11.027 -34.871  1.00 87.07           H  
ATOM   1045  O   PRO A  66      33.649  -7.889 -35.760  1.00 87.07           O  
ATOM   1046  CG  PRO A  66      35.735 -11.119 -33.612  1.00 87.07           C  
ATOM   1047  HG2 PRO A  66      35.926 -12.177 -33.434  1.00 87.07           H  
ATOM   1048  HG3 PRO A  66      35.150 -10.689 -32.799  1.00 87.07           H  
ATOM   1049  CD  PRO A  66      37.032 -10.330 -33.792  1.00 87.07           C  
ATOM   1050  HD2 PRO A  66      37.788 -10.967 -34.252  1.00 87.07           H  
ATOM   1051  HD3 PRO A  66      37.387  -9.967 -32.828  1.00 87.07           H  
ATOM   1052  N   ILE A  67      34.310  -7.998 -33.608  1.00 88.19           N  
ATOM   1053  H   ILE A  67      34.919  -8.452 -32.943  1.00 88.19           H  
ATOM   1054  CA  ILE A  67      33.432  -6.916 -33.115  1.00 88.19           C  
ATOM   1055  HA  ILE A  67      32.399  -7.160 -33.364  1.00 88.19           H  
ATOM   1056  C   ILE A  67      33.765  -5.601 -33.831  1.00 88.19           C  
ATOM   1057  CB  ILE A  67      33.534  -6.765 -31.574  1.00 88.19           C  
ATOM   1058  HB  ILE A  67      34.584  -6.650 -31.305  1.00 88.19           H  
ATOM   1059  O   ILE A  67      32.911  -5.013 -34.497  1.00 88.19           O  
ATOM   1060  CG1 ILE A  67      32.988  -8.032 -30.872  1.00 88.19           C  
ATOM   1061 HG12 ILE A  67      33.534  -8.906 -31.227  1.00 88.19           H  
ATOM   1062 HG13 ILE A  67      31.937  -8.165 -31.130  1.00 88.19           H  
ATOM   1063  CG2 ILE A  67      32.780  -5.507 -31.091  1.00 88.19           C  
ATOM   1064 HG21 ILE A  67      32.909  -5.370 -30.017  1.00 88.19           H  
ATOM   1065 HG22 ILE A  67      31.716  -5.592 -31.311  1.00 88.19           H  
ATOM   1066 HG23 ILE A  67      33.176  -4.604 -31.555  1.00 88.19           H  
ATOM   1067  CD1 ILE A  67      33.119  -8.002 -29.342  1.00 88.19           C  
ATOM   1068 HD11 ILE A  67      32.521  -7.198 -28.914  1.00 88.19           H  
ATOM   1069 HD12 ILE A  67      34.164  -7.874 -29.059  1.00 88.19           H  
ATOM   1070 HD13 ILE A  67      32.747  -8.936 -28.922  1.00 88.19           H  
ATOM   1071  N   GLN A  68      35.032  -5.183 -33.771  1.00 86.96           N  
ATOM   1072  H   GLN A  68      35.676  -5.683 -33.175  1.00 86.96           H  
ATOM   1073  CA  GLN A  68      35.480  -3.930 -34.376  1.00 86.96           C  
ATOM   1074  HA  GLN A  68      34.862  -3.135 -33.959  1.00 86.96           H  
ATOM   1075  C   GLN A  68      35.288  -3.910 -35.899  1.00 86.96           C  
ATOM   1076  CB  GLN A  68      36.944  -3.703 -33.966  1.00 86.96           C  
ATOM   1077  HB2 GLN A  68      37.511  -4.593 -34.238  1.00 86.96           H  
ATOM   1078  HB3 GLN A  68      36.982  -3.601 -32.881  1.00 86.96           H  
ATOM   1079  O   GLN A  68      34.998  -2.867 -36.485  1.00 86.96           O  
ATOM   1080  CG  GLN A  68      37.662  -2.498 -34.590  1.00 86.96           C  
ATOM   1081  HG2 GLN A  68      38.662  -2.456 -34.158  1.00 86.96           H  
ATOM   1082  HG3 GLN A  68      37.771  -2.650 -35.664  1.00 86.96           H  
ATOM   1083  CD  GLN A  68      37.000  -1.146 -34.359  1.00 86.96           C  
ATOM   1084  NE2 GLN A  68      37.710  -0.066 -34.591  1.00 86.96           N  
ATOM   1085 HE21 GLN A  68      38.708  -0.129 -34.737  1.00 86.96           H  
ATOM   1086 HE22 GLN A  68      37.238   0.818 -34.462  1.00 86.96           H  
ATOM   1087  OE1 GLN A  68      35.840  -1.018 -34.029  1.00 86.96           O  
ATOM   1088  N   ARG A  69      35.393  -5.061 -36.578  1.00 87.25           N  
ATOM   1089  H   ARG A  69      35.663  -5.890 -36.069  1.00 87.25           H  
ATOM   1090  CA  ARG A  69      35.131  -5.148 -38.021  1.00 87.25           C  
ATOM   1091  HA  ARG A  69      35.693  -4.342 -38.492  1.00 87.25           H  
ATOM   1092  C   ARG A  69      33.663  -4.889 -38.362  1.00 87.25           C  
ATOM   1093  CB  ARG A  69      35.609  -6.503 -38.570  1.00 87.25           C  
ATOM   1094  HB2 ARG A  69      36.665  -6.628 -38.330  1.00 87.25           H  
ATOM   1095  HB3 ARG A  69      35.057  -7.305 -38.080  1.00 87.25           H  
ATOM   1096  O   ARG A  69      33.407  -4.225 -39.364  1.00 87.25           O  
ATOM   1097  CG  ARG A  69      35.435  -6.645 -40.094  1.00 87.25           C  
ATOM   1098  HG2 ARG A  69      34.376  -6.618 -40.351  1.00 87.25           H  
ATOM   1099  HG3 ARG A  69      35.825  -7.618 -40.393  1.00 87.25           H  
ATOM   1100  CD  ARG A  69      36.176  -5.540 -40.862  1.00 87.25           C  
ATOM   1101  HD2 ARG A  69      37.215  -5.515 -40.531  1.00 87.25           H  
ATOM   1102  HD3 ARG A  69      35.708  -4.584 -40.626  1.00 87.25           H  
ATOM   1103  NE  ARG A  69      36.139  -5.741 -42.323  1.00 87.25           N  
ATOM   1104  HE  ARG A  69      36.042  -6.692 -42.649  1.00 87.25           H  
ATOM   1105  NH1 ARG A  69      36.556  -3.554 -42.930  1.00 87.25           N  
ATOM   1106 HH11 ARG A  69      36.359  -2.830 -43.605  1.00 87.25           H  
ATOM   1107 HH12 ARG A  69      36.394  -3.277 -41.972  1.00 87.25           H  
ATOM   1108  NH2 ARG A  69      36.123  -5.057 -44.503  1.00 87.25           N  
ATOM   1109 HH21 ARG A  69      35.728  -5.944 -44.782  1.00 87.25           H  
ATOM   1110 HH22 ARG A  69      36.053  -4.269 -45.131  1.00 87.25           H  
ATOM   1111  CZ  ARG A  69      36.276  -4.790 -43.237  1.00 87.25           C  
ATOM   1112  N   VAL A  70      32.720  -5.403 -37.570  1.00 89.57           N  
ATOM   1113  H   VAL A  70      33.007  -5.913 -36.747  1.00 89.57           H  
ATOM   1114  CA  VAL A  70      31.281  -5.162 -37.781  1.00 89.57           C  
ATOM   1115  HA  VAL A  70      31.028  -5.412 -38.811  1.00 89.57           H  
ATOM   1116  C   VAL A  70      30.957  -3.679 -37.601  1.00 89.57           C  
ATOM   1117  CB  VAL A  70      30.421  -6.045 -36.853  1.00 89.57           C  
ATOM   1118  HB  VAL A  70      30.736  -5.903 -35.819  1.00 89.57           H  
ATOM   1119  O   VAL A  70      30.319  -3.096 -38.476  1.00 89.57           O  
ATOM   1120  CG1 VAL A  70      28.924  -5.726 -36.958  1.00 89.57           C  
ATOM   1121 HG11 VAL A  70      28.351  -6.430 -36.355  1.00 89.57           H  
ATOM   1122 HG12 VAL A  70      28.591  -5.785 -37.995  1.00 89.57           H  
ATOM   1123 HG13 VAL A  70      28.727  -4.725 -36.575  1.00 89.57           H  
ATOM   1124  CG2 VAL A  70      30.590  -7.523 -37.222  1.00 89.57           C  
ATOM   1125 HG21 VAL A  70      30.253  -7.695 -38.244  1.00 89.57           H  
ATOM   1126 HG22 VAL A  70      30.012  -8.135 -36.530  1.00 89.57           H  
ATOM   1127 HG23 VAL A  70      31.635  -7.817 -37.129  1.00 89.57           H  
ATOM   1128  N   ILE A  71      31.469  -3.056 -36.533  1.00 89.83           N  
ATOM   1129  H   ILE A  71      31.977  -3.603 -35.853  1.00 89.83           H  
ATOM   1130  CA  ILE A  71      31.275  -1.622 -36.263  1.00 89.83           C  
ATOM   1131  HA  ILE A  71      30.206  -1.413 -36.244  1.00 89.83           H  
ATOM   1132  C   ILE A  71      31.885  -0.771 -37.383  1.00 89.83           C  
ATOM   1133  CB  ILE A  71      31.870  -1.238 -34.889  1.00 89.83           C  
ATOM   1134  HB  ILE A  71      32.935  -1.470 -34.886  1.00 89.83           H  
ATOM   1135  O   ILE A  71      31.226   0.121 -37.917  1.00 89.83           O  
ATOM   1136  CG1 ILE A  71      31.191  -2.038 -33.751  1.00 89.83           C  
ATOM   1137 HG12 ILE A  71      31.218  -3.102 -33.982  1.00 89.83           H  
ATOM   1138 HG13 ILE A  71      30.143  -1.748 -33.671  1.00 89.83           H  
ATOM   1139  CG2 ILE A  71      31.697   0.276 -34.670  1.00 89.83           C  
ATOM   1140 HG21 ILE A  71      30.653   0.557 -34.806  1.00 89.83           H  
ATOM   1141 HG22 ILE A  71      32.321   0.842 -35.361  1.00 89.83           H  
ATOM   1142 HG23 ILE A  71      32.001   0.547 -33.659  1.00 89.83           H  
ATOM   1143  CD1 ILE A  71      31.864  -1.868 -32.384  1.00 89.83           C  
ATOM   1144 HD11 ILE A  71      32.942  -2.005 -32.475  1.00 89.83           H  
ATOM   1145 HD12 ILE A  71      31.651  -0.882 -31.971  1.00 89.83           H  
ATOM   1146 HD13 ILE A  71      31.472  -2.620 -31.698  1.00 89.83           H  
ATOM   1147  N   HIS A  72      33.120  -1.082 -37.789  1.00 89.62           N  
ATOM   1148  H   HIS A  72      33.636  -1.777 -37.268  1.00 89.62           H  
ATOM   1149  CA  HIS A  72      33.796  -0.383 -38.876  1.00 89.62           C  
ATOM   1150  HA  HIS A  72      33.889   0.667 -38.596  1.00 89.62           H  
ATOM   1151  C   HIS A  72      32.983  -0.440 -40.175  1.00 89.62           C  
ATOM   1152  CB  HIS A  72      35.206  -0.964 -39.052  1.00 89.62           C  
ATOM   1153  HB2 HIS A  72      35.119  -2.033 -39.248  1.00 89.62           H  
ATOM   1154  HB3 HIS A  72      35.742  -0.838 -38.111  1.00 89.62           H  
ATOM   1155  O   HIS A  72      32.765   0.605 -40.776  1.00 89.62           O  
ATOM   1156  CG  HIS A  72      36.056  -0.357 -40.147  1.00 89.62           C  
ATOM   1157  CD2 HIS A  72      35.829   0.780 -40.883  1.00 89.62           C  
ATOM   1158  HD2 HIS A  72      34.983   1.447 -40.803  1.00 89.62           H  
ATOM   1159  ND1 HIS A  72      37.291  -0.832 -40.527  1.00 89.62           N  
ATOM   1160  HD1 HIS A  72      37.812  -1.548 -40.040  1.00 89.62           H  
ATOM   1161  CE1 HIS A  72      37.783  -0.013 -41.471  1.00 89.62           C  
ATOM   1162  HE1 HIS A  72      38.761  -0.091 -41.923  1.00 89.62           H  
ATOM   1163  NE2 HIS A  72      36.928   0.982 -41.720  1.00 89.62           N  
ATOM   1164  N   ASN A  73      32.485  -1.610 -40.591  1.00 88.43           N  
ATOM   1165  H   ASN A  73      32.655  -2.437 -40.036  1.00 88.43           H  
ATOM   1166  CA  ASN A  73      31.708  -1.730 -41.831  1.00 88.43           C  
ATOM   1167  HA  ASN A  73      32.318  -1.391 -42.669  1.00 88.43           H  
ATOM   1168  C   ASN A  73      30.439  -0.859 -41.815  1.00 88.43           C  
ATOM   1169  CB  ASN A  73      31.315  -3.197 -42.052  1.00 88.43           C  
ATOM   1170  HB2 ASN A  73      30.810  -3.565 -41.159  1.00 88.43           H  
ATOM   1171  HB3 ASN A  73      30.606  -3.243 -42.878  1.00 88.43           H  
ATOM   1172  O   ASN A  73      30.130  -0.207 -42.811  1.00 88.43           O  
ATOM   1173  CG  ASN A  73      32.461  -4.129 -42.391  1.00 88.43           C  
ATOM   1174  ND2 ASN A  73      32.204  -5.415 -42.330  1.00 88.43           N  
ATOM   1175 HD21 ASN A  73      32.978  -6.045 -42.486  1.00 88.43           H  
ATOM   1176 HD22 ASN A  73      31.289  -5.703 -42.015  1.00 88.43           H  
ATOM   1177  OD1 ASN A  73      33.574  -3.765 -42.736  1.00 88.43           O  
ATOM   1178  N   GLU A  74      29.723  -0.826 -40.688  1.00 88.19           N  
ATOM   1179  H   GLU A  74      30.025  -1.382 -39.901  1.00 88.19           H  
ATOM   1180  CA  GLU A  74      28.500  -0.027 -40.533  1.00 88.19           C  
ATOM   1181  HA  GLU A  74      27.808  -0.269 -41.340  1.00 88.19           H  
ATOM   1182  C   GLU A  74      28.788   1.482 -40.604  1.00 88.19           C  
ATOM   1183  CB  GLU A  74      27.844  -0.407 -39.193  1.00 88.19           C  
ATOM   1184  HB2 GLU A  74      28.563  -0.251 -38.389  1.00 88.19           H  
ATOM   1185  HB3 GLU A  74      27.596  -1.468 -39.210  1.00 88.19           H  
ATOM   1186  O   GLU A  74      28.086   2.236 -41.287  1.00 88.19           O  
ATOM   1187  CG  GLU A  74      26.580   0.403 -38.855  1.00 88.19           C  
ATOM   1188  HG2 GLU A  74      26.210   0.073 -37.884  1.00 88.19           H  
ATOM   1189  HG3 GLU A  74      26.847   1.454 -38.749  1.00 88.19           H  
ATOM   1190  CD  GLU A  74      25.442   0.268 -39.875  1.00 88.19           C  
ATOM   1191  OE1 GLU A  74      24.608   1.215 -39.920  1.00 88.19           O  
ATOM   1192  OE2 GLU A  74      25.377  -0.766 -40.567  1.00 88.19           O  
ATOM   1193  N   LEU A  75      29.840   1.942 -39.917  1.00 90.90           N  
ATOM   1194  H   LEU A  75      30.382   1.288 -39.371  1.00 90.90           H  
ATOM   1195  CA  LEU A  75      30.233   3.352 -39.941  1.00 90.90           C  
ATOM   1196  HA  LEU A  75      29.339   3.965 -39.826  1.00 90.90           H  
ATOM   1197  C   LEU A  75      30.845   3.757 -41.288  1.00 90.90           C  
ATOM   1198  CB  LEU A  75      31.188   3.657 -38.776  1.00 90.90           C  
ATOM   1199  HB2 LEU A  75      32.064   3.014 -38.860  1.00 90.90           H  
ATOM   1200  HB3 LEU A  75      31.521   4.690 -38.877  1.00 90.90           H  
ATOM   1201  O   LEU A  75      30.583   4.856 -41.772  1.00 90.90           O  
ATOM   1202  CG  LEU A  75      30.578   3.478 -37.372  1.00 90.90           C  
ATOM   1203  HG  LEU A  75      30.387   2.421 -37.187  1.00 90.90           H  
ATOM   1204  CD1 LEU A  75      31.576   3.973 -36.328  1.00 90.90           C  
ATOM   1205 HD11 LEU A  75      31.773   5.037 -36.459  1.00 90.90           H  
ATOM   1206 HD12 LEU A  75      31.168   3.801 -35.331  1.00 90.90           H  
ATOM   1207 HD13 LEU A  75      32.507   3.415 -36.424  1.00 90.90           H  
ATOM   1208  CD2 LEU A  75      29.261   4.240 -37.183  1.00 90.90           C  
ATOM   1209 HD21 LEU A  75      28.472   3.740 -37.745  1.00 90.90           H  
ATOM   1210 HD22 LEU A  75      28.986   4.239 -36.129  1.00 90.90           H  
ATOM   1211 HD23 LEU A  75      29.368   5.268 -37.531  1.00 90.90           H  
ATOM   1212  N   GLU A  76      31.600   2.866 -41.931  1.00 89.63           N  
ATOM   1213  H   GLU A  76      31.787   1.984 -41.474  1.00 89.63           H  
ATOM   1214  CA  GLU A  76      32.127   3.053 -43.283  1.00 89.63           C  
ATOM   1215  HA  GLU A  76      32.729   3.961 -43.304  1.00 89.63           H  
ATOM   1216  C   GLU A  76      30.985   3.242 -44.289  1.00 89.63           C  
ATOM   1217  CB  GLU A  76      33.039   1.865 -43.657  1.00 89.63           C  
ATOM   1218  HB2 GLU A  76      32.503   0.928 -43.501  1.00 89.63           H  
ATOM   1219  HB3 GLU A  76      33.910   1.883 -43.002  1.00 89.63           H  
ATOM   1220  O   GLU A  76      30.996   4.216 -45.043  1.00 89.63           O  
ATOM   1221  CG  GLU A  76      33.510   1.918 -45.117  1.00 89.63           C  
ATOM   1222  HG2 GLU A  76      33.868   2.925 -45.327  1.00 89.63           H  
ATOM   1223  HG3 GLU A  76      32.655   1.738 -45.769  1.00 89.63           H  
ATOM   1224  CD  GLU A  76      34.615   0.909 -45.488  1.00 89.63           C  
ATOM   1225  OE1 GLU A  76      35.230   1.142 -46.560  1.00 89.63           O  
ATOM   1226  OE2 GLU A  76      34.846  -0.090 -44.771  1.00 89.63           O  
ATOM   1227  N   GLN A  77      29.969   2.372 -44.265  1.00 87.76           N  
ATOM   1228  H   GLN A  77      30.013   1.590 -43.627  1.00 87.76           H  
ATOM   1229  CA  GLN A  77      28.804   2.481 -45.147  1.00 87.76           C  
ATOM   1230  HA  GLN A  77      29.151   2.434 -46.179  1.00 87.76           H  
ATOM   1231  C   GLN A  77      28.077   3.820 -44.959  1.00 87.76           C  
ATOM   1232  CB  GLN A  77      27.869   1.289 -44.889  1.00 87.76           C  
ATOM   1233  HB2 GLN A  77      27.475   1.343 -43.874  1.00 87.76           H  
ATOM   1234  HB3 GLN A  77      28.443   0.368 -44.988  1.00 87.76           H  
ATOM   1235  O   GLN A  77      27.710   4.470 -45.938  1.00 87.76           O  
ATOM   1236  CG  GLN A  77      26.703   1.244 -45.890  1.00 87.76           C  
ATOM   1237  HG2 GLN A  77      27.104   1.242 -46.903  1.00 87.76           H  
ATOM   1238  HG3 GLN A  77      26.079   2.129 -45.769  1.00 87.76           H  
ATOM   1239  CD  GLN A  77      25.813   0.015 -45.722  1.00 87.76           C  
ATOM   1240  NE2 GLN A  77      24.892  -0.220 -46.629  1.00 87.76           N  
ATOM   1241 HE21 GLN A  77      24.758   0.400 -47.415  1.00 87.76           H  
ATOM   1242 HE22 GLN A  77      24.320  -1.033 -46.454  1.00 87.76           H  
ATOM   1243  OE1 GLN A  77      25.918  -0.764 -44.795  1.00 87.76           O  
ATOM   1244  N   TYR A  78      27.924   4.269 -43.712  1.00 90.23           N  
ATOM   1245  H   TYR A  78      28.237   3.676 -42.957  1.00 90.23           H  
ATOM   1246  CA  TYR A  78      27.329   5.565 -43.390  1.00 90.23           C  
ATOM   1247  HA  TYR A  78      26.335   5.617 -43.835  1.00 90.23           H  
ATOM   1248  C   TYR A  78      28.135   6.753 -43.924  1.00 90.23           C  
ATOM   1249  CB  TYR A  78      27.195   5.652 -41.876  1.00 90.23           C  
ATOM   1250  HB2 TYR A  78      28.165   5.480 -41.411  1.00 90.23           H  
ATOM   1251  HB3 TYR A  78      26.547   4.830 -41.571  1.00 90.23           H  
ATOM   1252  O   TYR A  78      27.573   7.627 -44.587  1.00 90.23           O  
ATOM   1253  CG  TYR A  78      26.645   6.966 -41.368  1.00 90.23           C  
ATOM   1254  CD1 TYR A  78      27.531   7.952 -40.892  1.00 90.23           C  
ATOM   1255  HD1 TYR A  78      28.597   7.787 -40.940  1.00 90.23           H  
ATOM   1256  CD2 TYR A  78      25.256   7.191 -41.349  1.00 90.23           C  
ATOM   1257  HD2 TYR A  78      24.580   6.448 -41.745  1.00 90.23           H  
ATOM   1258  CE1 TYR A  78      27.028   9.131 -40.315  1.00 90.23           C  
ATOM   1259  HE1 TYR A  78      27.706   9.865 -39.904  1.00 90.23           H  
ATOM   1260  CE2 TYR A  78      24.750   8.373 -40.779  1.00 90.23           C  
ATOM   1261  HE2 TYR A  78      23.686   8.531 -40.693  1.00 90.23           H  
ATOM   1262  OH  TYR A  78      25.126  10.353 -39.514  1.00 90.23           O  
ATOM   1263  HH  TYR A  78      25.757  10.767 -38.921  1.00 90.23           H  
ATOM   1264  CZ  TYR A  78      25.636   9.319 -40.223  1.00 90.23           C  
ATOM   1265  N   CYS A  79      29.446   6.783 -43.661  1.00 91.36           N  
ATOM   1266  H   CYS A  79      29.846   6.049 -43.094  1.00 91.36           H  
ATOM   1267  CA  CYS A  79      30.328   7.848 -44.132  1.00 91.36           C  
ATOM   1268  HA  CYS A  79      29.961   8.811 -43.778  1.00 91.36           H  
ATOM   1269  C   CYS A  79      30.350   7.904 -45.662  1.00 91.36           C  
ATOM   1270  CB  CYS A  79      31.743   7.622 -43.582  1.00 91.36           C  
ATOM   1271  HB2 CYS A  79      32.435   8.307 -44.070  1.00 91.36           H  
ATOM   1272  HB3 CYS A  79      32.054   6.597 -43.781  1.00 91.36           H  
ATOM   1273  O   CYS A  79      30.191   8.976 -46.241  1.00 91.36           O  
ATOM   1274  SG  CYS A  79      31.775   7.935 -41.796  1.00 91.36           S  
ATOM   1275  HG  CYS A  79      33.040   7.563 -41.583  1.00 91.36           H  
ATOM   1276  N   ARG A  80      30.484   6.752 -46.330  1.00 89.44           N  
ATOM   1277  H   ARG A  80      30.577   5.899 -45.796  1.00 89.44           H  
ATOM   1278  CA  ARG A  80      30.535   6.674 -47.797  1.00 89.44           C  
ATOM   1279  HA  ARG A  80      31.280   7.381 -48.163  1.00 89.44           H  
ATOM   1280  C   ARG A  80      29.224   7.094 -48.456  1.00 89.44           C  
ATOM   1281  CB  ARG A  80      30.937   5.260 -48.233  1.00 89.44           C  
ATOM   1282  HB2 ARG A  80      30.801   5.179 -49.311  1.00 89.44           H  
ATOM   1283  HB3 ARG A  80      30.292   4.526 -47.750  1.00 89.44           H  
ATOM   1284  O   ARG A  80      29.266   7.800 -49.460  1.00 89.44           O  
ATOM   1285  CG  ARG A  80      32.408   4.958 -47.907  1.00 89.44           C  
ATOM   1286  HG2 ARG A  80      33.037   5.727 -48.355  1.00 89.44           H  
ATOM   1287  HG3 ARG A  80      32.573   4.959 -46.830  1.00 89.44           H  
ATOM   1288  CD  ARG A  80      32.785   3.592 -48.485  1.00 89.44           C  
ATOM   1289  HD2 ARG A  80      32.092   2.846 -48.095  1.00 89.44           H  
ATOM   1290  HD3 ARG A  80      32.662   3.627 -49.567  1.00 89.44           H  
ATOM   1291  NE  ARG A  80      34.155   3.182 -48.126  1.00 89.44           N  
ATOM   1292  HE  ARG A  80      34.248   2.378 -47.521  1.00 89.44           H  
ATOM   1293  NH1 ARG A  80      35.452   4.678 -49.324  1.00 89.44           N  
ATOM   1294 HH11 ARG A  80      34.629   5.039 -49.785  1.00 89.44           H  
ATOM   1295 HH12 ARG A  80      36.383   5.046 -49.461  1.00 89.44           H  
ATOM   1296  NH2 ARG A  80      36.390   3.205 -47.956  1.00 89.44           N  
ATOM   1297 HH21 ARG A  80      37.259   3.718 -48.000  1.00 89.44           H  
ATOM   1298 HH22 ARG A  80      36.251   2.440 -47.311  1.00 89.44           H  
ATOM   1299  CZ  ARG A  80      35.314   3.695 -48.483  1.00 89.44           C  
ATOM   1300  N   ALA A  81      28.076   6.724 -47.882  1.00 87.85           N  
ATOM   1301  H   ALA A  81      28.106   6.112 -47.079  1.00 87.85           H  
ATOM   1302  CA  ALA A  81      26.768   7.130 -48.397  1.00 87.85           C  
ATOM   1303  HA  ALA A  81      26.692   6.825 -49.441  1.00 87.85           H  
ATOM   1304  C   ALA A  81      26.557   8.654 -48.354  1.00 87.85           C  
ATOM   1305  CB  ALA A  81      25.680   6.401 -47.600  1.00 87.85           C  
ATOM   1306  HB1 ALA A  81      24.698   6.684 -47.980  1.00 87.85           H  
ATOM   1307  HB2 ALA A  81      25.802   5.323 -47.709  1.00 87.85           H  
ATOM   1308  HB3 ALA A  81      25.747   6.665 -46.545  1.00 87.85           H  
ATOM   1309  O   ALA A  81      25.889   9.199 -49.228  1.00 87.85           O  
ATOM   1310  N   ARG A  82      27.134   9.345 -47.361  1.00 90.05           N  
ATOM   1311  H   ARG A  82      27.653   8.828 -46.666  1.00 90.05           H  
ATOM   1312  CA  ARG A  82      27.002  10.804 -47.201  1.00 90.05           C  
ATOM   1313  HA  ARG A  82      26.078  11.134 -47.676  1.00 90.05           H  
ATOM   1314  C   ARG A  82      28.095  11.616 -47.891  1.00 90.05           C  
ATOM   1315  CB  ARG A  82      26.936  11.159 -45.712  1.00 90.05           C  
ATOM   1316  HB2 ARG A  82      27.782  10.719 -45.184  1.00 90.05           H  
ATOM   1317  HB3 ARG A  82      26.999  12.244 -45.619  1.00 90.05           H  
ATOM   1318  O   ARG A  82      27.823  12.732 -48.317  1.00 90.05           O  
ATOM   1319  CG  ARG A  82      25.620  10.693 -45.083  1.00 90.05           C  
ATOM   1320  HG2 ARG A  82      24.787  11.059 -45.683  1.00 90.05           H  
ATOM   1321  HG3 ARG A  82      25.586   9.604 -45.049  1.00 90.05           H  
ATOM   1322  CD  ARG A  82      25.499  11.257 -43.668  1.00 90.05           C  
ATOM   1323  HD2 ARG A  82      26.281  10.821 -43.047  1.00 90.05           H  
ATOM   1324  HD3 ARG A  82      25.643  12.337 -43.714  1.00 90.05           H  
ATOM   1325  NE  ARG A  82      24.177  10.965 -43.086  1.00 90.05           N  
ATOM   1326  HE  ARG A  82      23.600  10.298 -43.577  1.00 90.05           H  
ATOM   1327  NH1 ARG A  82      24.375  12.347 -41.273  1.00 90.05           N  
ATOM   1328 HH11 ARG A  82      25.274  12.658 -41.611  1.00 90.05           H  
ATOM   1329 HH12 ARG A  82      24.033  12.671 -40.380  1.00 90.05           H  
ATOM   1330  NH2 ARG A  82      22.544  11.099 -41.496  1.00 90.05           N  
ATOM   1331 HH21 ARG A  82      21.947  10.485 -42.031  1.00 90.05           H  
ATOM   1332 HH22 ARG A  82      22.218  11.500 -40.628  1.00 90.05           H  
ATOM   1333  CZ  ARG A  82      23.707  11.464 -41.957  1.00 90.05           C  
ATOM   1334  N   ALA A  83      29.310  11.082 -48.003  1.00 87.71           N  
ATOM   1335  H   ALA A  83      29.489  10.194 -47.557  1.00 87.71           H  
ATOM   1336  CA  ALA A  83      30.447  11.822 -48.545  1.00 87.71           C  
ATOM   1337  HA  ALA A  83      30.404  12.845 -48.170  1.00 87.71           H  
ATOM   1338  C   ALA A  83      30.468  11.909 -50.081  1.00 87.71           C  
ATOM   1339  CB  ALA A  83      31.726  11.179 -48.017  1.00 87.71           C  
ATOM   1340  HB1 ALA A  83      32.582  11.760 -48.359  1.00 87.71           H  
ATOM   1341  HB2 ALA A  83      31.712  11.172 -46.927  1.00 87.71           H  
ATOM   1342  HB3 ALA A  83      31.812  10.158 -48.389  1.00 87.71           H  
ATOM   1343  O   ALA A  83      31.076  12.825 -50.628  1.00 87.71           O  
ATOM   1344  N   GLY A  84      29.833  10.968 -50.790  1.00 85.59           N  
ATOM   1345  H   GLY A  84      29.386  10.209 -50.296  1.00 85.59           H  
ATOM   1346  CA  GLY A  84      29.809  10.970 -52.256  1.00 85.59           C  
ATOM   1347  HA2 GLY A  84      29.329  11.887 -52.595  1.00 85.59           H  
ATOM   1348  HA3 GLY A  84      29.218  10.124 -52.607  1.00 85.59           H  
ATOM   1349  C   GLY A  84      31.211  10.873 -52.877  1.00 85.59           C  
ATOM   1350  O   GLY A  84      31.957   9.934 -52.593  1.00 85.59           O  
ATOM   1351  N   ARG A  85      31.564  11.818 -53.762  1.00 89.22           N  
ATOM   1352  H   ARG A  85      30.957  12.622 -53.840  1.00 89.22           H  
ATOM   1353  CA  ARG A  85      32.919  11.923 -54.334  1.00 89.22           C  
ATOM   1354  HA  ARG A  85      33.322  10.920 -54.474  1.00 89.22           H  
ATOM   1355  C   ARG A  85      33.829  12.650 -53.350  1.00 89.22           C  
ATOM   1356  CB  ARG A  85      32.924  12.656 -55.687  1.00 89.22           C  
ATOM   1357  HB2 ARG A  85      32.466  13.638 -55.566  1.00 89.22           H  
ATOM   1358  HB3 ARG A  85      33.960  12.801 -55.991  1.00 89.22           H  
ATOM   1359  O   ARG A  85      33.614  13.826 -53.077  1.00 89.22           O  
ATOM   1360  CG  ARG A  85      32.191  11.888 -56.794  1.00 89.22           C  
ATOM   1361  HG2 ARG A  85      32.607  10.885 -56.891  1.00 89.22           H  
ATOM   1362  HG3 ARG A  85      31.139  11.798 -56.521  1.00 89.22           H  
ATOM   1363  CD  ARG A  85      32.280  12.620 -58.141  1.00 89.22           C  
ATOM   1364  HD2 ARG A  85      31.517  12.206 -58.800  1.00 89.22           H  
ATOM   1365  HD3 ARG A  85      32.060  13.676 -57.982  1.00 89.22           H  
ATOM   1366  NE  ARG A  85      33.600  12.459 -58.787  1.00 89.22           N  
ATOM   1367  HE  ARG A  85      34.233  11.801 -58.355  1.00 89.22           H  
ATOM   1368  NH1 ARG A  85      33.263  13.927 -60.521  1.00 89.22           N  
ATOM   1369 HH11 ARG A  85      32.361  14.161 -60.132  1.00 89.22           H  
ATOM   1370 HH12 ARG A  85      33.589  14.391 -61.357  1.00 89.22           H  
ATOM   1371  NH2 ARG A  85      35.173  12.785 -60.411  1.00 89.22           N  
ATOM   1372 HH21 ARG A  85      35.780  12.119 -59.956  1.00 89.22           H  
ATOM   1373 HH22 ARG A  85      35.476  13.256 -61.251  1.00 89.22           H  
ATOM   1374  CZ  ARG A  85      34.004  13.054 -59.897  1.00 89.22           C  
ATOM   1375  N   CYS A  86      34.858  11.974 -52.853  1.00 93.01           N  
ATOM   1376  H   CYS A  86      34.971  11.004 -53.110  1.00 93.01           H  
ATOM   1377  CA  CYS A  86      35.656  12.490 -51.741  1.00 93.01           C  
ATOM   1378  HA  CYS A  86      35.557  13.575 -51.710  1.00 93.01           H  
ATOM   1379  C   CYS A  86      37.156  12.193 -51.869  1.00 93.01           C  
ATOM   1380  CB  CYS A  86      35.065  11.928 -50.436  1.00 93.01           C  
ATOM   1381  HB2 CYS A  86      34.008  12.188 -50.384  1.00 93.01           H  
ATOM   1382  HB3 CYS A  86      35.567  12.376 -49.580  1.00 93.01           H  
ATOM   1383  O   CYS A  86      37.573  11.326 -52.640  1.00 93.01           O  
ATOM   1384  SG  CYS A  86      35.244  10.117 -50.370  1.00 93.01           S  
ATOM   1385  HG  CYS A  86      36.577  10.095 -50.277  1.00 93.01           H  
ATOM   1386  N   LEU A  87      37.967  12.888 -51.071  1.00 94.27           N  
ATOM   1387  H   LEU A  87      37.550  13.610 -50.500  1.00 94.27           H  
ATOM   1388  CA  LEU A  87      39.343  12.492 -50.756  1.00 94.27           C  
ATOM   1389  HA  LEU A  87      39.751  11.922 -51.591  1.00 94.27           H  
ATOM   1390  C   LEU A  87      39.340  11.583 -49.522  1.00 94.27           C  
ATOM   1391  CB  LEU A  87      40.197  13.760 -50.595  1.00 94.27           C  
ATOM   1392  HB2 LEU A  87      40.170  14.274 -51.555  1.00 94.27           H  
ATOM   1393  HB3 LEU A  87      39.727  14.413 -49.860  1.00 94.27           H  
ATOM   1394  O   LEU A  87      38.682  11.882 -48.533  1.00 94.27           O  
ATOM   1395  CG  LEU A  87      41.675  13.541 -50.210  1.00 94.27           C  
ATOM   1396  HG  LEU A  87      42.082  12.720 -50.800  1.00 94.27           H  
ATOM   1397  CD1 LEU A  87      42.472  14.792 -50.574  1.00 94.27           C  
ATOM   1398 HD11 LEU A  87      42.086  15.656 -50.032  1.00 94.27           H  
ATOM   1399 HD12 LEU A  87      42.398  14.981 -51.645  1.00 94.27           H  
ATOM   1400 HD13 LEU A  87      43.522  14.652 -50.317  1.00 94.27           H  
ATOM   1401  CD2 LEU A  87      41.891  13.228 -48.723  1.00 94.27           C  
ATOM   1402 HD21 LEU A  87      42.065  12.158 -48.603  1.00 94.27           H  
ATOM   1403 HD22 LEU A  87      42.761  13.753 -48.330  1.00 94.27           H  
ATOM   1404 HD23 LEU A  87      41.018  13.506 -48.132  1.00 94.27           H  
ATOM   1405  N   GLU A  88      40.059  10.469 -49.572  1.00 94.36           N  
ATOM   1406  H   GLU A  88      40.628  10.300 -50.390  1.00 94.36           H  
ATOM   1407  CA  GLU A  88      40.126   9.494 -48.481  1.00 94.36           C  
ATOM   1408  HA  GLU A  88      39.339   9.710 -47.759  1.00 94.36           H  
ATOM   1409  C   GLU A  88      41.478   9.586 -47.756  1.00 94.36           C  
ATOM   1410  CB  GLU A  88      39.824   8.104 -49.050  1.00 94.36           C  
ATOM   1411  HB2 GLU A  88      38.890   8.161 -49.607  1.00 94.36           H  
ATOM   1412  HB3 GLU A  88      40.627   7.844 -49.740  1.00 94.36           H  
ATOM   1413  O   GLU A  88      42.544   9.428 -48.357  1.00 94.36           O  
ATOM   1414  CG  GLU A  88      39.681   6.983 -48.011  1.00 94.36           C  
ATOM   1415  HG2 GLU A  88      38.921   7.277 -47.288  1.00 94.36           H  
ATOM   1416  HG3 GLU A  88      40.626   6.860 -47.483  1.00 94.36           H  
ATOM   1417  CD  GLU A  88      39.279   5.642 -48.665  1.00 94.36           C  
ATOM   1418  OE1 GLU A  88      38.608   4.826 -47.990  1.00 94.36           O  
ATOM   1419  OE2 GLU A  88      39.617   5.391 -49.851  1.00 94.36           O  
ATOM   1420  N   VAL A  89      41.451   9.846 -46.452  1.00 93.62           N  
ATOM   1421  H   VAL A  89      40.550   9.961 -46.010  1.00 93.62           H  
ATOM   1422  CA  VAL A  89      42.638   9.890 -45.593  1.00 93.62           C  
ATOM   1423  HA  VAL A  89      43.496  10.201 -46.188  1.00 93.62           H  
ATOM   1424  C   VAL A  89      42.903   8.488 -45.053  1.00 93.62           C  
ATOM   1425  CB  VAL A  89      42.462  10.908 -44.450  1.00 93.62           C  
ATOM   1426  HB  VAL A  89      41.632  10.598 -43.814  1.00 93.62           H  
ATOM   1427  O   VAL A  89      42.037   7.900 -44.413  1.00 93.62           O  
ATOM   1428  CG1 VAL A  89      43.732  10.971 -43.591  1.00 93.62           C  
ATOM   1429 HG11 VAL A  89      43.828  10.058 -43.004  1.00 93.62           H  
ATOM   1430 HG12 VAL A  89      43.682  11.817 -42.905  1.00 93.62           H  
ATOM   1431 HG13 VAL A  89      44.609  11.062 -44.231  1.00 93.62           H  
ATOM   1432  CG2 VAL A  89      42.154  12.308 -44.996  1.00 93.62           C  
ATOM   1433 HG21 VAL A  89      42.926  12.612 -45.703  1.00 93.62           H  
ATOM   1434 HG22 VAL A  89      42.108  13.028 -44.179  1.00 93.62           H  
ATOM   1435 HG23 VAL A  89      41.188  12.312 -45.500  1.00 93.62           H  
ATOM   1436  N   GLY A  90      44.095   7.942 -45.307  1.00 87.92           N  
ATOM   1437  H   GLY A  90      44.767   8.469 -45.845  1.00 87.92           H  
ATOM   1438  CA  GLY A  90      44.530   6.670 -44.722  1.00 87.92           C  
ATOM   1439  HA2 GLY A  90      44.488   6.748 -43.636  1.00 87.92           H  
ATOM   1440  HA3 GLY A  90      45.565   6.490 -45.012  1.00 87.92           H  
ATOM   1441  C   GLY A  90      43.705   5.443 -45.136  1.00 87.92           C  
ATOM   1442  O   GLY A  90      43.402   4.609 -44.288  1.00 87.92           O  
ATOM   1443  N   ALA A  91      43.339   5.313 -46.417  1.00 88.02           N  
ATOM   1444  H   ALA A  91      43.576   6.059 -47.056  1.00 88.02           H  
ATOM   1445  CA  ALA A  91      42.506   4.207 -46.905  1.00 88.02           C  
ATOM   1446  HA  ALA A  91      41.515   4.324 -46.465  1.00 88.02           H  
ATOM   1447  C   ALA A  91      43.044   2.809 -46.514  1.00 88.02           C  
ATOM   1448  CB  ALA A  91      42.369   4.322 -48.429  1.00 88.02           C  
ATOM   1449  HB1 ALA A  91      42.088   5.338 -48.706  1.00 88.02           H  
ATOM   1450  HB2 ALA A  91      41.599   3.633 -48.778  1.00 88.02           H  
ATOM   1451  HB3 ALA A  91      43.315   4.071 -48.908  1.00 88.02           H  
ATOM   1452  O   ALA A  91      44.247   2.546 -46.543  1.00 88.02           O  
ATOM   1453  N   HIS A  92      42.165   1.850 -46.215  1.00 85.80           N  
ATOM   1454  H   HIS A  92      41.177   2.062 -46.215  1.00 85.80           H  
ATOM   1455  CA  HIS A  92      42.620   0.480 -45.976  1.00 85.80           C  
ATOM   1456  HA  HIS A  92      43.501   0.544 -45.337  1.00 85.80           H  
ATOM   1457  C   HIS A  92      42.992  -0.197 -47.313  1.00 85.80           C  
ATOM   1458  CB  HIS A  92      41.576  -0.317 -45.188  1.00 85.80           C  
ATOM   1459  HB2 HIS A  92      41.279   0.256 -44.310  1.00 85.80           H  
ATOM   1460  HB3 HIS A  92      40.692  -0.476 -45.805  1.00 85.80           H  
ATOM   1461  O   HIS A  92      42.170  -0.213 -48.230  1.00 85.80           O  
ATOM   1462  CG  HIS A  92      42.123  -1.647 -44.733  1.00 85.80           C  
ATOM   1463  CD2 HIS A  92      42.778  -1.907 -43.559  1.00 85.80           C  
ATOM   1464  HD2 HIS A  92      42.978  -1.190 -42.776  1.00 85.80           H  
ATOM   1465  ND1 HIS A  92      42.100  -2.817 -45.454  1.00 85.80           N  
ATOM   1466  HD1 HIS A  92      41.523  -2.969 -46.269  1.00 85.80           H  
ATOM   1467  CE1 HIS A  92      42.738  -3.758 -44.736  1.00 85.80           C  
ATOM   1468  HE1 HIS A  92      42.838  -4.797 -45.015  1.00 85.80           H  
ATOM   1469  NE2 HIS A  92      43.173  -3.252 -43.576  1.00 85.80           N  
ATOM   1470  N   PRO A  93      44.165  -0.849 -47.460  1.00 86.27           N  
ATOM   1471  CA  PRO A  93      44.600  -1.377 -48.759  1.00 86.27           C  
ATOM   1472  HA  PRO A  93      44.752  -0.530 -49.428  1.00 86.27           H  
ATOM   1473  C   PRO A  93      43.624  -2.355 -49.433  1.00 86.27           C  
ATOM   1474  CB  PRO A  93      45.952  -2.033 -48.489  1.00 86.27           C  
ATOM   1475  HB2 PRO A  93      45.819  -3.073 -48.188  1.00 86.27           H  
ATOM   1476  HB3 PRO A  93      46.601  -1.952 -49.361  1.00 86.27           H  
ATOM   1477  O   PRO A  93      43.581  -2.443 -50.657  1.00 86.27           O  
ATOM   1478  CG  PRO A  93      46.508  -1.231 -47.317  1.00 86.27           C  
ATOM   1479  HG2 PRO A  93      46.949  -0.306 -47.687  1.00 86.27           H  
ATOM   1480  HG3 PRO A  93      47.240  -1.800 -46.744  1.00 86.27           H  
ATOM   1481  CD  PRO A  93      45.261  -0.906 -46.499  1.00 86.27           C  
ATOM   1482  HD2 PRO A  93      45.408   0.047 -45.992  1.00 86.27           H  
ATOM   1483  HD3 PRO A  93      45.072  -1.698 -45.773  1.00 86.27           H  
ATOM   1484  N   ARG A  94      42.821  -3.083 -48.642  1.00 83.20           N  
ATOM   1485  H   ARG A  94      42.914  -2.928 -47.648  1.00 83.20           H  
ATOM   1486  CA  ARG A  94      41.799  -4.014 -49.155  1.00 83.20           C  
ATOM   1487  HA  ARG A  94      42.205  -4.521 -50.030  1.00 83.20           H  
ATOM   1488  C   ARG A  94      40.534  -3.342 -49.700  1.00 83.20           C  
ATOM   1489  CB  ARG A  94      41.430  -5.091 -48.122  1.00 83.20           C  
ATOM   1490  HB2 ARG A  94      41.043  -4.621 -47.218  1.00 83.20           H  
ATOM   1491  HB3 ARG A  94      40.631  -5.702 -48.543  1.00 83.20           H  
ATOM   1492  O   ARG A  94      39.906  -3.954 -50.547  1.00 83.20           O  
ATOM   1493  CG  ARG A  94      42.603  -6.020 -47.775  1.00 83.20           C  
ATOM   1494  HG2 ARG A  94      43.393  -5.452 -47.284  1.00 83.20           H  
ATOM   1495  HG3 ARG A  94      43.001  -6.460 -48.689  1.00 83.20           H  
ATOM   1496  CD  ARG A  94      42.124  -7.143 -46.846  1.00 83.20           C  
ATOM   1497  HD2 ARG A  94      41.677  -6.702 -45.955  1.00 83.20           H  
ATOM   1498  HD3 ARG A  94      41.364  -7.725 -47.367  1.00 83.20           H  
ATOM   1499  NE  ARG A  94      43.233  -8.028 -46.453  1.00 83.20           N  
ATOM   1500  HE  ARG A  94      44.135  -7.853 -46.872  1.00 83.20           H  
ATOM   1501  NH1 ARG A  94      42.028  -9.454 -45.099  1.00 83.20           N  
ATOM   1502 HH11 ARG A  94      41.997 -10.256 -44.485  1.00 83.20           H  
ATOM   1503 HH12 ARG A  94      41.173  -8.967 -45.326  1.00 83.20           H  
ATOM   1504  NH2 ARG A  94      44.229  -9.737 -45.348  1.00 83.20           N  
ATOM   1505 HH21 ARG A  94      45.119  -9.392 -45.676  1.00 83.20           H  
ATOM   1506 HH22 ARG A  94      44.181 -10.548 -44.748  1.00 83.20           H  
ATOM   1507  CZ  ARG A  94      43.152  -9.068 -45.640  1.00 83.20           C  
ATOM   1508  N   SER A  95      40.181  -2.130 -49.263  1.00 84.38           N  
ATOM   1509  H   SER A  95      40.794  -1.605 -48.657  1.00 84.38           H  
ATOM   1510  CA  SER A  95      38.946  -1.446 -49.690  1.00 84.38           C  
ATOM   1511  HA  SER A  95      38.206  -2.194 -49.975  1.00 84.38           H  
ATOM   1512  C   SER A  95      39.141  -0.542 -50.911  1.00 84.38           C  
ATOM   1513  CB  SER A  95      38.346  -0.642 -48.529  1.00 84.38           C  
ATOM   1514  HB2 SER A  95      37.407  -0.190 -48.850  1.00 84.38           H  
ATOM   1515  HB3 SER A  95      38.136  -1.306 -47.692  1.00 84.38           H  
ATOM   1516  O   SER A  95      38.171  -0.011 -51.446  1.00 84.38           O  
ATOM   1517  OG  SER A  95      39.237   0.374 -48.114  1.00 84.38           O  
ATOM   1518  HG  SER A  95      38.716   1.064 -47.697  1.00 84.38           H  
ATOM   1519  N   ILE A  96      40.382  -0.359 -51.384  1.00 88.96           N  
ATOM   1520  H   ILE A  96      41.142  -0.769 -50.859  1.00 88.96           H  
ATOM   1521  CA  ILE A  96      40.710   0.558 -52.490  1.00 88.96           C  
ATOM   1522  HA  ILE A  96      40.426   1.568 -52.198  1.00 88.96           H  
ATOM   1523  C   ILE A  96      39.916   0.224 -53.761  1.00 88.96           C  
ATOM   1524  CB  ILE A  96      42.235   0.538 -52.763  1.00 88.96           C  
ATOM   1525  HB  ILE A  96      42.542  -0.503 -52.862  1.00 88.96           H  
ATOM   1526  O   ILE A  96      39.403   1.127 -54.418  1.00 88.96           O  
ATOM   1527  CG1 ILE A  96      43.009   1.147 -51.574  1.00 88.96           C  
ATOM   1528 HG12 ILE A  96      42.746   2.199 -51.468  1.00 88.96           H  
ATOM   1529 HG13 ILE A  96      42.712   0.637 -50.658  1.00 88.96           H  
ATOM   1530  CG2 ILE A  96      42.587   1.271 -54.074  1.00 88.96           C  
ATOM   1531 HG21 ILE A  96      42.217   2.296 -54.042  1.00 88.96           H  
ATOM   1532 HG22 ILE A  96      43.663   1.287 -54.245  1.00 88.96           H  
ATOM   1533 HG23 ILE A  96      42.139   0.755 -54.923  1.00 88.96           H  
ATOM   1534  CD1 ILE A  96      44.534   1.022 -51.688  1.00 88.96           C  
ATOM   1535 HD11 ILE A  96      44.812  -0.012 -51.891  1.00 88.96           H  
ATOM   1536 HD12 ILE A  96      44.985   1.331 -50.744  1.00 88.96           H  
ATOM   1537 HD13 ILE A  96      44.920   1.670 -52.474  1.00 88.96           H  
ATOM   1538  N   ASN A  97      39.807  -1.061 -54.103  1.00 88.73           N  
ATOM   1539  H   ASN A  97      40.186  -1.762 -53.482  1.00 88.73           H  
ATOM   1540  CA  ASN A  97      39.122  -1.493 -55.322  1.00 88.73           C  
ATOM   1541  HA  ASN A  97      39.426  -0.851 -56.149  1.00 88.73           H  
ATOM   1542  C   ASN A  97      37.592  -1.369 -55.224  1.00 88.73           C  
ATOM   1543  CB  ASN A  97      39.531  -2.937 -55.642  1.00 88.73           C  
ATOM   1544  HB2 ASN A  97      38.900  -3.300 -56.453  1.00 88.73           H  
ATOM   1545  HB3 ASN A  97      39.338  -3.566 -54.773  1.00 88.73           H  
ATOM   1546  O   ASN A  97      36.942  -1.225 -56.254  1.00 88.73           O  
ATOM   1547  CG  ASN A  97      40.975  -3.103 -56.081  1.00 88.73           C  
ATOM   1548  ND2 ASN A  97      41.406  -4.333 -56.205  1.00 88.73           N  
ATOM   1549 HD21 ASN A  97      42.344  -4.463 -56.557  1.00 88.73           H  
ATOM   1550 HD22 ASN A  97      40.773  -5.096 -56.013  1.00 88.73           H  
ATOM   1551  OD1 ASN A  97      41.729  -2.174 -56.335  1.00 88.73           O  
ATOM   1552  N   ASP A  98      37.037  -1.384 -54.011  1.00 85.38           N  
ATOM   1553  H   ASP A  98      37.630  -1.492 -53.201  1.00 85.38           H  
ATOM   1554  CA  ASP A  98      35.588  -1.385 -53.771  1.00 85.38           C  
ATOM   1555  HA  ASP A  98      35.101  -1.961 -54.558  1.00 85.38           H  
ATOM   1556  C   ASP A  98      34.985   0.031 -53.803  1.00 85.38           C  
ATOM   1557  CB  ASP A  98      35.294  -2.085 -52.431  1.00 85.38           C  
ATOM   1558  HB2 ASP A  98      35.725  -1.491 -51.625  1.00 85.38           H  
ATOM   1559  HB3 ASP A  98      34.215  -2.120 -52.280  1.00 85.38           H  
ATOM   1560  O   ASP A  98      33.770   0.200 -53.751  1.00 85.38           O  
ATOM   1561  CG  ASP A  98      35.839  -3.518 -52.343  1.00 85.38           C  
ATOM   1562  OD1 ASP A  98      35.916  -4.199 -53.390  1.00 85.38           O  
ATOM   1563  OD2 ASP A  98      36.228  -3.910 -51.218  1.00 85.38           O  
ATOM   1564  N   ASN A  99      35.829   1.068 -53.889  1.00 86.72           N  
ATOM   1565  H   ASN A  99      36.812   0.850 -53.968  1.00 86.72           H  
ATOM   1566  CA  ASN A  99      35.437   2.464 -53.698  1.00 86.72           C  
ATOM   1567  HA  ASN A  99      34.350   2.532 -53.657  1.00 86.72           H  
ATOM   1568  C   ASN A  99      35.893   3.362 -54.860  1.00 86.72           C  
ATOM   1569  CB  ASN A  99      35.953   2.909 -52.328  1.00 86.72           C  
ATOM   1570  HB2 ASN A  99      35.771   3.975 -52.193  1.00 86.72           H  
ATOM   1571  HB3 ASN A  99      37.021   2.714 -52.239  1.00 86.72           H  
ATOM   1572  O   ASN A  99      36.839   4.145 -54.712  1.00 86.72           O  
ATOM   1573  CG  ASN A  99      35.194   2.173 -51.250  1.00 86.72           C  
ATOM   1574  ND2 ASN A  99      35.817   1.271 -50.536  1.00 86.72           N  
ATOM   1575 HD21 ASN A  99      35.252   0.773 -49.863  1.00 86.72           H  
ATOM   1576 HD22 ASN A  99      36.729   0.943 -50.820  1.00 86.72           H  
ATOM   1577  OD1 ASN A  99      34.021   2.416 -51.049  1.00 86.72           O  
ATOM   1578  N   PRO A 100      35.224   3.277 -56.025  1.00 82.73           N  
ATOM   1579  CA  PRO A 100      35.604   4.027 -57.224  1.00 82.73           C  
ATOM   1580  HA  PRO A 100      36.668   3.894 -57.420  1.00 82.73           H  
ATOM   1581  C   PRO A 100      35.330   5.536 -57.121  1.00 82.73           C  
ATOM   1582  CB  PRO A 100      34.804   3.379 -58.359  1.00 82.73           C  
ATOM   1583  HB2 PRO A 100      34.555   4.088 -59.148  1.00 82.73           H  
ATOM   1584  HB3 PRO A 100      35.371   2.544 -58.770  1.00 82.73           H  
ATOM   1585  O   PRO A 100      35.943   6.314 -57.844  1.00 82.73           O  
ATOM   1586  CG  PRO A 100      33.553   2.846 -57.662  1.00 82.73           C  
ATOM   1587  HG2 PRO A 100      32.833   3.653 -57.529  1.00 82.73           H  
ATOM   1588  HG3 PRO A 100      33.104   2.017 -58.209  1.00 82.73           H  
ATOM   1589  CD  PRO A 100      34.088   2.403 -56.304  1.00 82.73           C  
ATOM   1590  HD2 PRO A 100      34.431   1.371 -56.367  1.00 82.73           H  
ATOM   1591  HD3 PRO A 100      33.306   2.493 -55.550  1.00 82.73           H  
ATOM   1592  N   ASN A 101      34.454   5.971 -56.208  1.00 84.78           N  
ATOM   1593  H   ASN A 101      33.953   5.279 -55.668  1.00 84.78           H  
ATOM   1594  CA  ASN A 101      34.088   7.385 -56.038  1.00 84.78           C  
ATOM   1595  HA  ASN A 101      33.946   7.821 -57.026  1.00 84.78           H  
ATOM   1596  C   ASN A 101      35.176   8.238 -55.355  1.00 84.78           C  
ATOM   1597  CB  ASN A 101      32.749   7.462 -55.280  1.00 84.78           C  
ATOM   1598  HB2 ASN A 101      32.527   8.503 -55.042  1.00 84.78           H  
ATOM   1599  HB3 ASN A 101      32.825   6.918 -54.339  1.00 84.78           H  
ATOM   1600  O   ASN A 101      35.039   9.460 -55.277  1.00 84.78           O  
ATOM   1601  CG  ASN A 101      31.576   6.928 -56.084  1.00 84.78           C  
ATOM   1602  ND2 ASN A 101      30.498   6.567 -55.432  1.00 84.78           N  
ATOM   1603 HD21 ASN A 101      30.434   6.688 -54.431  1.00 84.78           H  
ATOM   1604 HD22 ASN A 101      29.728   6.231 -55.991  1.00 84.78           H  
ATOM   1605  OD1 ASN A 101      31.610   6.828 -57.298  1.00 84.78           O  
ATOM   1606  N   VAL A 102      36.251   7.621 -54.860  1.00 90.20           N  
ATOM   1607  H   VAL A 102      36.345   6.628 -55.018  1.00 90.20           H  
ATOM   1608  CA  VAL A 102      37.351   8.318 -54.182  1.00 90.20           C  
ATOM   1609  HA  VAL A 102      36.930   9.104 -53.554  1.00 90.20           H  
ATOM   1610  C   VAL A 102      38.284   8.963 -55.209  1.00 90.20           C  
ATOM   1611  CB  VAL A 102      38.119   7.356 -53.266  1.00 90.20           C  
ATOM   1612  HB  VAL A 102      38.499   6.538 -53.878  1.00 90.20           H  
ATOM   1613  O   VAL A 102      38.892   8.272 -56.024  1.00 90.20           O  
ATOM   1614  CG1 VAL A 102      39.303   8.040 -52.579  1.00 90.20           C  
ATOM   1615 HG11 VAL A 102      39.764   7.341 -51.881  1.00 90.20           H  
ATOM   1616 HG12 VAL A 102      40.053   8.337 -53.313  1.00 90.20           H  
ATOM   1617 HG13 VAL A 102      38.964   8.919 -52.031  1.00 90.20           H  
ATOM   1618  CG2 VAL A 102      37.207   6.768 -52.179  1.00 90.20           C  
ATOM   1619 HG21 VAL A 102      36.818   7.568 -51.550  1.00 90.20           H  
ATOM   1620 HG22 VAL A 102      37.774   6.071 -51.561  1.00 90.20           H  
ATOM   1621 HG23 VAL A 102      36.375   6.230 -52.632  1.00 90.20           H  
ATOM   1622  N   LEU A 103      38.422  10.288 -55.139  1.00 92.19           N  
ATOM   1623  H   LEU A 103      37.927  10.761 -54.397  1.00 92.19           H  
ATOM   1624  CA  LEU A 103      39.227  11.103 -56.058  1.00 92.19           C  
ATOM   1625  HA  LEU A 103      39.053  10.775 -57.083  1.00 92.19           H  
ATOM   1626  C   LEU A 103      40.729  10.979 -55.793  1.00 92.19           C  
ATOM   1627  CB  LEU A 103      38.817  12.580 -55.900  1.00 92.19           C  
ATOM   1628  HB2 LEU A 103      39.454  13.186 -56.544  1.00 92.19           H  
ATOM   1629  HB3 LEU A 103      39.009  12.884 -54.871  1.00 92.19           H  
ATOM   1630  O   LEU A 103      41.529  10.923 -56.725  1.00 92.19           O  
ATOM   1631  CG  LEU A 103      37.349  12.893 -56.228  1.00 92.19           C  
ATOM   1632  HG  LEU A 103      36.689  12.292 -55.602  1.00 92.19           H  
ATOM   1633  CD1 LEU A 103      37.061  14.366 -55.942  1.00 92.19           C  
ATOM   1634 HD11 LEU A 103      36.011  14.589 -56.128  1.00 92.19           H  
ATOM   1635 HD12 LEU A 103      37.685  15.006 -56.567  1.00 92.19           H  
ATOM   1636 HD13 LEU A 103      37.271  14.583 -54.895  1.00 92.19           H  
ATOM   1637  CD2 LEU A 103      37.030  12.617 -57.696  1.00 92.19           C  
ATOM   1638 HD21 LEU A 103      37.051  11.542 -57.876  1.00 92.19           H  
ATOM   1639 HD22 LEU A 103      37.758  13.120 -58.333  1.00 92.19           H  
ATOM   1640 HD23 LEU A 103      36.035  13.013 -57.897  1.00 92.19           H  
ATOM   1641  N   HIS A 104      41.101  10.964 -54.513  1.00 94.29           N  
ATOM   1642  H   HIS A 104      40.379  10.989 -53.807  1.00 94.29           H  
ATOM   1643  CA  HIS A 104      42.483  10.949 -54.057  1.00 94.29           C  
ATOM   1644  HA  HIS A 104      43.090  10.423 -54.794  1.00 94.29           H  
ATOM   1645  C   HIS A 104      42.601  10.237 -52.710  1.00 94.29           C  
ATOM   1646  CB  HIS A 104      43.003  12.384 -53.956  1.00 94.29           C  
ATOM   1647  HB2 HIS A 104      42.424  12.939 -53.218  1.00 94.29           H  
ATOM   1648  HB3 HIS A 104      42.875  12.862 -54.927  1.00 94.29           H  
ATOM   1649  O   HIS A 104      41.696  10.332 -51.882  1.00 94.29           O  
ATOM   1650  CG  HIS A 104      44.463  12.444 -53.604  1.00 94.29           C  
ATOM   1651  CD2 HIS A 104      45.017  12.662 -52.375  1.00 94.29           C  
ATOM   1652  HD2 HIS A 104      44.469  12.840 -51.461  1.00 94.29           H  
ATOM   1653  ND1 HIS A 104      45.496  12.233 -54.477  1.00 94.29           N  
ATOM   1654  HD1 HIS A 104      45.400  12.108 -55.474  1.00 94.29           H  
ATOM   1655  CE1 HIS A 104      46.649  12.328 -53.804  1.00 94.29           C  
ATOM   1656  HE1 HIS A 104      47.630  12.230 -54.244  1.00 94.29           H  
ATOM   1657  NE2 HIS A 104      46.407  12.571 -52.509  1.00 94.29           N  
ATOM   1658  N   ARG A 105      43.718   9.544 -52.480  1.00 93.34           N  
ATOM   1659  H   ARG A 105      44.375   9.465 -53.242  1.00 93.34           H  
ATOM   1660  CA  ARG A 105      44.015   8.836 -51.230  1.00 93.34           C  
ATOM   1661  HA  ARG A 105      43.214   9.031 -50.517  1.00 93.34           H  
ATOM   1662  C   ARG A 105      45.313   9.331 -50.607  1.00 93.34           C  
ATOM   1663  CB  ARG A 105      44.059   7.322 -51.469  1.00 93.34           C  
ATOM   1664  HB2 ARG A 105      44.326   6.829 -50.534  1.00 93.34           H  
ATOM   1665  HB3 ARG A 105      44.814   7.090 -52.220  1.00 93.34           H  
ATOM   1666  O   ARG A 105      46.384   9.129 -51.176  1.00 93.34           O  
ATOM   1667  CG  ARG A 105      42.700   6.797 -51.933  1.00 93.34           C  
ATOM   1668  HG2 ARG A 105      41.960   7.039 -51.171  1.00 93.34           H  
ATOM   1669  HG3 ARG A 105      42.415   7.273 -52.871  1.00 93.34           H  
ATOM   1670  CD  ARG A 105      42.717   5.285 -52.129  1.00 93.34           C  
ATOM   1671  HD2 ARG A 105      43.407   5.024 -52.931  1.00 93.34           H  
ATOM   1672  HD3 ARG A 105      43.062   4.816 -51.207  1.00 93.34           H  
ATOM   1673  NE  ARG A 105      41.363   4.797 -52.425  1.00 93.34           N  
ATOM   1674  HE  ARG A 105      40.762   4.654 -51.626  1.00 93.34           H  
ATOM   1675  NH1 ARG A 105      41.332   5.255 -54.689  1.00 93.34           N  
ATOM   1676 HH11 ARG A 105      40.787   5.316 -55.537  1.00 93.34           H  
ATOM   1677 HH12 ARG A 105      42.190   5.781 -54.608  1.00 93.34           H  
ATOM   1678  NH2 ARG A 105      39.607   4.213 -53.713  1.00 93.34           N  
ATOM   1679 HH21 ARG A 105      39.081   4.200 -54.575  1.00 93.34           H  
ATOM   1680 HH22 ARG A 105      39.146   3.877 -52.880  1.00 93.34           H  
ATOM   1681  CZ  ARG A 105      40.781   4.758 -53.612  1.00 93.34           C  
ATOM   1682  N   CYS A 106      45.232   9.926 -49.422  1.00 92.93           N  
ATOM   1683  H   CYS A 106      44.323  10.024 -48.994  1.00 92.93           H  
ATOM   1684  CA  CYS A 106      46.413  10.381 -48.693  1.00 92.93           C  
ATOM   1685  HA  CYS A 106      47.201  10.637 -49.401  1.00 92.93           H  
ATOM   1686  C   CYS A 106      46.940   9.266 -47.786  1.00 92.93           C  
ATOM   1687  CB  CYS A 106      46.088  11.645 -47.886  1.00 92.93           C  
ATOM   1688  HB2 CYS A 106      45.271  11.447 -47.192  1.00 92.93           H  
ATOM   1689  HB3 CYS A 106      46.969  11.937 -47.315  1.00 92.93           H  
ATOM   1690  O   CYS A 106      46.359   8.999 -46.733  1.00 92.93           O  
ATOM   1691  SG  CYS A 106      45.629  13.015 -48.978  1.00 92.93           S  
ATOM   1692  HG  CYS A 106      46.601  12.888 -49.886  1.00 92.93           H  
ATOM   1693  N   PHE A 107      48.051   8.636 -48.163  1.00 91.29           N  
ATOM   1694  H   PHE A 107      48.483   8.874 -49.044  1.00 91.29           H  
ATOM   1695  CA  PHE A 107      48.757   7.679 -47.312  1.00 91.29           C  
ATOM   1696  HA  PHE A 107      48.087   7.327 -46.528  1.00 91.29           H  
ATOM   1697  C   PHE A 107      49.957   8.335 -46.631  1.00 91.29           C  
ATOM   1698  CB  PHE A 107      49.187   6.459 -48.133  1.00 91.29           C  
ATOM   1699  HB2 PHE A 107      49.700   5.757 -47.477  1.00 91.29           H  
ATOM   1700  HB3 PHE A 107      49.903   6.772 -48.893  1.00 91.29           H  
ATOM   1701  O   PHE A 107      50.542   9.281 -47.155  1.00 91.29           O  
ATOM   1702  CG  PHE A 107      48.039   5.733 -48.797  1.00 91.29           C  
ATOM   1703  CD1 PHE A 107      47.190   4.926 -48.023  1.00 91.29           C  
ATOM   1704  HD1 PHE A 107      47.345   4.824 -46.959  1.00 91.29           H  
ATOM   1705  CD2 PHE A 107      47.815   5.857 -50.181  1.00 91.29           C  
ATOM   1706  HD2 PHE A 107      48.458   6.493 -50.772  1.00 91.29           H  
ATOM   1707  CE1 PHE A 107      46.143   4.234 -48.646  1.00 91.29           C  
ATOM   1708  HE1 PHE A 107      45.509   3.586 -48.059  1.00 91.29           H  
ATOM   1709  CE2 PHE A 107      46.756   5.164 -50.795  1.00 91.29           C  
ATOM   1710  HE2 PHE A 107      46.592   5.259 -51.859  1.00 91.29           H  
ATOM   1711  CZ  PHE A 107      45.916   4.349 -50.024  1.00 91.29           C  
ATOM   1712  HZ  PHE A 107      45.106   3.806 -50.487  1.00 91.29           H  
ATOM   1713  N   LEU A 108      50.359   7.801 -45.480  1.00 87.95           N  
ATOM   1714  H   LEU A 108      49.832   7.026 -45.103  1.00 87.95           H  
ATOM   1715  CA  LEU A 108      51.716   7.980 -44.967  1.00 87.95           C  
ATOM   1716  HA  LEU A 108      52.107   8.944 -45.290  1.00 87.95           H  
ATOM   1717  C   LEU A 108      52.624   6.906 -45.574  1.00 87.95           C  
ATOM   1718  CB  LEU A 108      51.701   7.930 -43.427  1.00 87.95           C  
ATOM   1719  HB2 LEU A 108      52.725   7.868 -43.059  1.00 87.95           H  
ATOM   1720  HB3 LEU A 108      51.188   7.020 -43.115  1.00 87.95           H  
ATOM   1721  O   LEU A 108      52.152   5.846 -45.999  1.00 87.95           O  
ATOM   1722  CG  LEU A 108      51.017   9.145 -42.773  1.00 87.95           C  
ATOM   1723  HG  LEU A 108      50.032   9.296 -43.214  1.00 87.95           H  
ATOM   1724  CD1 LEU A 108      50.843   8.902 -41.276  1.00 87.95           C  
ATOM   1725 HD11 LEU A 108      50.227   8.018 -41.112  1.00 87.95           H  
ATOM   1726 HD12 LEU A 108      50.344   9.752 -40.811  1.00 87.95           H  
ATOM   1727 HD13 LEU A 108      51.810   8.749 -40.796  1.00 87.95           H  
ATOM   1728  CD2 LEU A 108      51.842  10.425 -42.947  1.00 87.95           C  
ATOM   1729 HD21 LEU A 108      51.326  11.255 -42.464  1.00 87.95           H  
ATOM   1730 HD22 LEU A 108      51.971  10.661 -44.003  1.00 87.95           H  
ATOM   1731 HD23 LEU A 108      52.821  10.300 -42.483  1.00 87.95           H  
ATOM   1732  N   ARG A 109      53.936   7.164 -45.618  1.00 86.89           N  
ATOM   1733  H   ARG A 109      54.263   8.048 -45.256  1.00 86.89           H  
ATOM   1734  CA  ARG A 109      54.905   6.125 -45.992  1.00 86.89           C  
ATOM   1735  HA  ARG A 109      54.663   5.797 -47.003  1.00 86.89           H  
ATOM   1736  C   ARG A 109      54.750   4.934 -45.034  1.00 86.89           C  
ATOM   1737  CB  ARG A 109      56.342   6.654 -45.971  1.00 86.89           C  
ATOM   1738  HB2 ARG A 109      57.021   5.809 -46.082  1.00 86.89           H  
ATOM   1739  HB3 ARG A 109      56.544   7.134 -45.013  1.00 86.89           H  
ATOM   1740  O   ARG A 109      54.800   5.147 -43.823  1.00 86.89           O  
ATOM   1741  CG  ARG A 109      56.596   7.641 -47.115  1.00 86.89           C  
ATOM   1742  HG2 ARG A 109      55.986   8.533 -46.972  1.00 86.89           H  
ATOM   1743  HG3 ARG A 109      56.331   7.174 -48.064  1.00 86.89           H  
ATOM   1744  CD  ARG A 109      58.075   8.032 -47.148  1.00 86.89           C  
ATOM   1745  HD2 ARG A 109      58.667   7.133 -47.322  1.00 86.89           H  
ATOM   1746  HD3 ARG A 109      58.350   8.455 -46.182  1.00 86.89           H  
ATOM   1747  NE  ARG A 109      58.338   9.021 -48.207  1.00 86.89           N  
ATOM   1748  HE  ARG A 109      57.534   9.492 -48.596  1.00 86.89           H  
ATOM   1749  NH1 ARG A 109      60.630   8.852 -48.218  1.00 86.89           N  
ATOM   1750 HH11 ARG A 109      61.525   9.127 -48.597  1.00 86.89           H  
ATOM   1751 HH12 ARG A 109      60.577   8.153 -47.490  1.00 86.89           H  
ATOM   1752  NH2 ARG A 109      59.617  10.269 -49.615  1.00 86.89           N  
ATOM   1753 HH21 ARG A 109      58.784  10.704 -49.985  1.00 86.89           H  
ATOM   1754 HH22 ARG A 109      60.519  10.534 -49.984  1.00 86.89           H  
ATOM   1755  CZ  ARG A 109      59.524   9.373 -48.674  1.00 86.89           C  
ATOM   1756  N   PRO A 110      54.543   3.709 -45.545  1.00 84.08           N  
ATOM   1757  CA  PRO A 110      54.212   2.568 -44.703  1.00 84.08           C  
ATOM   1758  HA  PRO A 110      53.342   2.804 -44.091  1.00 84.08           H  
ATOM   1759  C   PRO A 110      55.384   2.205 -43.789  1.00 84.08           C  
ATOM   1760  CB  PRO A 110      53.858   1.442 -45.676  1.00 84.08           C  
ATOM   1761  HB2 PRO A 110      54.103   0.456 -45.282  1.00 84.08           H  
ATOM   1762  HB3 PRO A 110      52.795   1.508 -45.912  1.00 84.08           H  
ATOM   1763  O   PRO A 110      56.503   2.000 -44.257  1.00 84.08           O  
ATOM   1764  CG  PRO A 110      54.675   1.788 -46.921  1.00 84.08           C  
ATOM   1765  HG2 PRO A 110      54.253   1.344 -47.823  1.00 84.08           H  
ATOM   1766  HG3 PRO A 110      55.707   1.464 -46.791  1.00 84.08           H  
ATOM   1767  CD  PRO A 110      54.611   3.312 -46.945  1.00 84.08           C  
ATOM   1768  HD2 PRO A 110      53.708   3.638 -47.460  1.00 84.08           H  
ATOM   1769  HD3 PRO A 110      55.498   3.713 -47.435  1.00 84.08           H  
ATOM   1770  N   VAL A 111      55.111   2.082 -42.491  1.00 82.28           N  
ATOM   1771  H   VAL A 111      54.177   2.300 -42.172  1.00 82.28           H  
ATOM   1772  CA  VAL A 111      56.071   1.648 -41.469  1.00 82.28           C  
ATOM   1773  HA  VAL A 111      56.950   1.235 -41.966  1.00 82.28           H  
ATOM   1774  C   VAL A 111      55.473   0.522 -40.626  1.00 82.28           C  
ATOM   1775  CB  VAL A 111      56.555   2.820 -40.587  1.00 82.28           C  
ATOM   1776  HB  VAL A 111      57.178   2.406 -39.794  1.00 82.28           H  
ATOM   1777  O   VAL A 111      54.255   0.419 -40.475  1.00 82.28           O  
ATOM   1778  CG1 VAL A 111      57.424   3.795 -41.390  1.00 82.28           C  
ATOM   1779 HG11 VAL A 111      57.832   4.556 -40.725  1.00 82.28           H  
ATOM   1780 HG12 VAL A 111      56.828   4.282 -42.161  1.00 82.28           H  
ATOM   1781 HG13 VAL A 111      58.247   3.258 -41.861  1.00 82.28           H  
ATOM   1782  CG2 VAL A 111      55.410   3.601 -39.931  1.00 82.28           C  
ATOM   1783 HG21 VAL A 111      54.800   4.095 -40.688  1.00 82.28           H  
ATOM   1784 HG22 VAL A 111      55.817   4.359 -39.262  1.00 82.28           H  
ATOM   1785 HG23 VAL A 111      54.776   2.932 -39.349  1.00 82.28           H  
ATOM   1786  N   GLY A 112      56.322  -0.366 -40.100  1.00 77.42           N  
ATOM   1787  H   GLY A 112      57.309  -0.248 -40.276  1.00 77.42           H  
ATOM   1788  CA  GLY A 112      55.902  -1.457 -39.212  1.00 77.42           C  
ATOM   1789  HA2 GLY A 112      56.744  -2.129 -39.045  1.00 77.42           H  
ATOM   1790  HA3 GLY A 112      55.616  -1.034 -38.249  1.00 77.42           H  
ATOM   1791  C   GLY A 112      54.734  -2.288 -39.766  1.00 77.42           C  
ATOM   1792  O   GLY A 112      54.831  -2.890 -40.837  1.00 77.42           O  
ATOM   1793  N   ARG A 113      53.608  -2.306 -39.039  1.00 76.78           N  
ATOM   1794  H   ARG A 113      53.584  -1.724 -38.214  1.00 76.78           H  
ATOM   1795  CA  ARG A 113      52.401  -3.088 -39.374  1.00 76.78           C  
ATOM   1796  HA  ARG A 113      52.703  -4.126 -39.517  1.00 76.78           H  
ATOM   1797  C   ARG A 113      51.736  -2.651 -40.687  1.00 76.78           C  
ATOM   1798  CB  ARG A 113      51.425  -3.023 -38.180  1.00 76.78           C  
ATOM   1799  HB2 ARG A 113      50.981  -2.029 -38.135  1.00 76.78           H  
ATOM   1800  HB3 ARG A 113      51.994  -3.180 -37.264  1.00 76.78           H  
ATOM   1801  O   ARG A 113      51.085  -3.471 -41.334  1.00 76.78           O  
ATOM   1802  CG  ARG A 113      50.304  -4.082 -38.220  1.00 76.78           C  
ATOM   1803  HG2 ARG A 113      49.663  -3.907 -39.084  1.00 76.78           H  
ATOM   1804  HG3 ARG A 113      50.751  -5.072 -38.304  1.00 76.78           H  
ATOM   1805  CD  ARG A 113      49.450  -4.019 -36.937  1.00 76.78           C  
ATOM   1806  HD2 ARG A 113      50.107  -4.136 -36.076  1.00 76.78           H  
ATOM   1807  HD3 ARG A 113      48.982  -3.036 -36.878  1.00 76.78           H  
ATOM   1808  NE  ARG A 113      48.405  -5.069 -36.888  1.00 76.78           N  
ATOM   1809  HE  ARG A 113      48.456  -5.789 -37.595  1.00 76.78           H  
ATOM   1810  NH1 ARG A 113      47.367  -4.429 -34.918  1.00 76.78           N  
ATOM   1811 HH11 ARG A 113      46.706  -4.618 -34.178  1.00 76.78           H  
ATOM   1812 HH12 ARG A 113      48.002  -3.656 -34.781  1.00 76.78           H  
ATOM   1813  NH2 ARG A 113      46.623  -6.205 -36.014  1.00 76.78           N  
ATOM   1814 HH21 ARG A 113      46.678  -6.922 -36.723  1.00 76.78           H  
ATOM   1815 HH22 ARG A 113      45.930  -6.315 -35.287  1.00 76.78           H  
ATOM   1816  CZ  ARG A 113      47.478  -5.225 -35.945  1.00 76.78           C  
ATOM   1817  N   ASP A 114      51.922  -1.411 -41.137  1.00 79.27           N  
ATOM   1818  H   ASP A 114      52.476  -0.758 -40.602  1.00 79.27           H  
ATOM   1819  CA  ASP A 114      51.351  -0.962 -42.414  1.00 79.27           C  
ATOM   1820  HA  ASP A 114      50.297  -1.238 -42.441  1.00 79.27           H  
ATOM   1821  C   ASP A 114      52.007  -1.647 -43.615  1.00 79.27           C  
ATOM   1822  CB  ASP A 114      51.436   0.560 -42.546  1.00 79.27           C  
ATOM   1823  HB2 ASP A 114      51.141   0.841 -43.557  1.00 79.27           H  
ATOM   1824  HB3 ASP A 114      52.465   0.885 -42.396  1.00 79.27           H  
ATOM   1825  O   ASP A 114      51.331  -1.951 -44.599  1.00 79.27           O  
ATOM   1826  CG  ASP A 114      50.498   1.266 -41.567  1.00 79.27           C  
ATOM   1827  OD1 ASP A 114      49.375   0.735 -41.342  1.00 79.27           O  
ATOM   1828  OD2 ASP A 114      50.918   2.330 -41.078  1.00 79.27           O  
ATOM   1829  N   VAL A 115      53.293  -1.996 -43.516  1.00 84.34           N  
ATOM   1830  H   VAL A 115      53.786  -1.764 -42.666  1.00 84.34           H  
ATOM   1831  CA  VAL A 115      53.986  -2.791 -44.542  1.00 84.34           C  
ATOM   1832  HA  VAL A 115      53.904  -2.277 -45.500  1.00 84.34           H  
ATOM   1833  C   VAL A 115      53.315  -4.162 -44.692  1.00 84.34           C  
ATOM   1834  CB  VAL A 115      55.482  -2.936 -44.198  1.00 84.34           C  
ATOM   1835  HB  VAL A 115      55.585  -3.467 -43.252  1.00 84.34           H  
ATOM   1836  O   VAL A 115      53.040  -4.609 -45.807  1.00 84.34           O  
ATOM   1837  CG1 VAL A 115      56.220  -3.739 -45.271  1.00 84.34           C  
ATOM   1838 HG11 VAL A 115      56.089  -3.273 -46.248  1.00 84.34           H  
ATOM   1839 HG12 VAL A 115      57.283  -3.784 -45.035  1.00 84.34           H  
ATOM   1840 HG13 VAL A 115      55.827  -4.755 -45.292  1.00 84.34           H  
ATOM   1841  CG2 VAL A 115      56.172  -1.571 -44.074  1.00 84.34           C  
ATOM   1842 HG21 VAL A 115      55.723  -0.988 -43.269  1.00 84.34           H  
ATOM   1843 HG22 VAL A 115      57.227  -1.710 -43.837  1.00 84.34           H  
ATOM   1844 HG23 VAL A 115      56.091  -1.015 -45.008  1.00 84.34           H  
ATOM   1845  N   GLN A 116      52.957  -4.800 -43.573  1.00 82.85           N  
ATOM   1846  H   GLN A 116      53.180  -4.365 -42.689  1.00 82.85           H  
ATOM   1847  CA  GLN A 116      52.214  -6.063 -43.563  1.00 82.85           C  
ATOM   1848  HA  GLN A 116      52.776  -6.802 -44.135  1.00 82.85           H  
ATOM   1849  C   GLN A 116      50.828  -5.918 -44.216  1.00 82.85           C  
ATOM   1850  CB  GLN A 116      52.100  -6.559 -42.113  1.00 82.85           C  
ATOM   1851  HB2 GLN A 116      53.088  -6.553 -41.653  1.00 82.85           H  
ATOM   1852  HB3 GLN A 116      51.455  -5.882 -41.553  1.00 82.85           H  
ATOM   1853  O   GLN A 116      50.420  -6.779 -45.002  1.00 82.85           O  
ATOM   1854  CG  GLN A 116      51.518  -7.976 -42.004  1.00 82.85           C  
ATOM   1855  HG2 GLN A 116      52.203  -8.684 -42.471  1.00 82.85           H  
ATOM   1856  HG3 GLN A 116      50.562  -8.027 -42.525  1.00 82.85           H  
ATOM   1857  CD  GLN A 116      51.277  -8.399 -40.556  1.00 82.85           C  
ATOM   1858  NE2 GLN A 116      50.847  -9.619 -40.324  1.00 82.85           N  
ATOM   1859 HE21 GLN A 116      50.763  -9.872 -39.350  1.00 82.85           H  
ATOM   1860 HE22 GLN A 116      50.790 -10.303 -41.064  1.00 82.85           H  
ATOM   1861  OE1 GLN A 116      51.427  -7.643 -39.611  1.00 82.85           O  
ATOM   1862  N   ARG A 117      50.110  -4.813 -43.955  1.00 82.88           N  
ATOM   1863  H   ARG A 117      50.496  -4.144 -43.305  1.00 82.88           H  
ATOM   1864  CA  ARG A 117      48.813  -4.531 -44.597  1.00 82.88           C  
ATOM   1865  HA  ARG A 117      48.137  -5.365 -44.404  1.00 82.88           H  
ATOM   1866  C   ARG A 117      48.951  -4.433 -46.116  1.00 82.88           C  
ATOM   1867  CB  ARG A 117      48.181  -3.249 -44.033  1.00 82.88           C  
ATOM   1868  HB2 ARG A 117      48.894  -2.428 -44.100  1.00 82.88           H  
ATOM   1869  HB3 ARG A 117      47.317  -2.991 -44.647  1.00 82.88           H  
ATOM   1870  O   ARG A 117      48.156  -5.054 -46.824  1.00 82.88           O  
ATOM   1871  CG  ARG A 117      47.697  -3.393 -42.584  1.00 82.88           C  
ATOM   1872  HG2 ARG A 117      46.896  -4.130 -42.542  1.00 82.88           H  
ATOM   1873  HG3 ARG A 117      48.517  -3.714 -41.942  1.00 82.88           H  
ATOM   1874  CD  ARG A 117      47.177  -2.036 -42.098  1.00 82.88           C  
ATOM   1875  HD2 ARG A 117      46.415  -1.674 -42.787  1.00 82.88           H  
ATOM   1876  HD3 ARG A 117      48.006  -1.328 -42.108  1.00 82.88           H  
ATOM   1877  NE  ARG A 117      46.597  -2.104 -40.744  1.00 82.88           N  
ATOM   1878  HE  ARG A 117      46.221  -2.991 -40.439  1.00 82.88           H  
ATOM   1879  NH1 ARG A 117      46.817   0.141 -40.249  1.00 82.88           N  
ATOM   1880 HH11 ARG A 117      47.604   0.265 -40.869  1.00 82.88           H  
ATOM   1881 HH12 ARG A 117      46.636   0.934 -39.650  1.00 82.88           H  
ATOM   1882  NH2 ARG A 117      45.712  -1.191 -38.852  1.00 82.88           N  
ATOM   1883 HH21 ARG A 117      45.323  -2.080 -38.571  1.00 82.88           H  
ATOM   1884 HH22 ARG A 117      45.567  -0.371 -38.281  1.00 82.88           H  
ATOM   1885  CZ  ARG A 117      46.382  -1.055 -39.964  1.00 82.88           C  
ATOM   1886  N   TRP A 118      49.981  -3.744 -46.612  1.00 89.45           N  
ATOM   1887  H   TRP A 118      50.569  -3.239 -45.964  1.00 89.45           H  
ATOM   1888  CA  TRP A 118      50.272  -3.635 -48.047  1.00 89.45           C  
ATOM   1889  HA  TRP A 118      49.361  -3.323 -48.557  1.00 89.45           H  
ATOM   1890  C   TRP A 118      50.697  -4.958 -48.691  1.00 89.45           C  
ATOM   1891  CB  TRP A 118      51.327  -2.554 -48.286  1.00 89.45           C  
ATOM   1892  HB2 TRP A 118      52.140  -2.662 -47.568  1.00 89.45           H  
ATOM   1893  HB3 TRP A 118      51.747  -2.691 -49.283  1.00 89.45           H  
ATOM   1894  O   TRP A 118      50.323  -5.222 -49.836  1.00 89.45           O  
ATOM   1895  CG  TRP A 118      50.786  -1.164 -48.232  1.00 89.45           C  
ATOM   1896  CD1 TRP A 118      51.046  -0.245 -47.278  1.00 89.45           C  
ATOM   1897  HD1 TRP A 118      51.687  -0.409 -46.424  1.00 89.45           H  
ATOM   1898  CD2 TRP A 118      49.857  -0.526 -49.157  1.00 89.45           C  
ATOM   1899  CE2 TRP A 118      49.616   0.805 -48.706  1.00 89.45           C  
ATOM   1900  CE3 TRP A 118      49.176  -0.951 -50.319  1.00 89.45           C  
ATOM   1901  HE3 TRP A 118      49.319  -1.961 -50.674  1.00 89.45           H  
ATOM   1902  NE1 TRP A 118      50.363   0.923 -47.555  1.00 89.45           N  
ATOM   1903  HE1 TRP A 118      50.387   1.738 -46.960  1.00 89.45           H  
ATOM   1904  CH2 TRP A 118      48.081   1.221 -50.524  1.00 89.45           C  
ATOM   1905  HH2 TRP A 118      47.381   1.877 -51.019  1.00 89.45           H  
ATOM   1906  CZ2 TRP A 118      48.753   1.677 -49.379  1.00 89.45           C  
ATOM   1907  HZ2 TRP A 118      48.583   2.676 -49.006  1.00 89.45           H  
ATOM   1908  CZ3 TRP A 118      48.295  -0.088 -50.997  1.00 89.45           C  
ATOM   1909  HZ3 TRP A 118      47.760  -0.440 -51.866  1.00 89.45           H  
ATOM   1910  N   TYR A 119      51.402  -5.836 -47.971  1.00 86.60           N  
ATOM   1911  H   TYR A 119      51.774  -5.555 -47.075  1.00 86.60           H  
ATOM   1912  CA  TYR A 119      51.673  -7.189 -48.469  1.00 86.60           C  
ATOM   1913  HA  TYR A 119      52.181  -7.098 -49.429  1.00 86.60           H  
ATOM   1914  C   TYR A 119      50.388  -7.975 -48.736  1.00 86.60           C  
ATOM   1915  CB  TYR A 119      52.591  -7.959 -47.511  1.00 86.60           C  
ATOM   1916  HB2 TYR A 119      52.332  -7.730 -46.477  1.00 86.60           H  
ATOM   1917  HB3 TYR A 119      52.436  -9.028 -47.655  1.00 86.60           H  
ATOM   1918  O   TYR A 119      50.317  -8.678 -49.744  1.00 86.60           O  
ATOM   1919  CG  TYR A 119      54.059  -7.689 -47.754  1.00 86.60           C  
ATOM   1920  CD1 TYR A 119      54.629  -8.044 -48.993  1.00 86.60           C  
ATOM   1921  HD1 TYR A 119      54.027  -8.528 -49.747  1.00 86.60           H  
ATOM   1922  CD2 TYR A 119      54.861  -7.117 -46.750  1.00 86.60           C  
ATOM   1923  HD2 TYR A 119      54.435  -6.862 -45.791  1.00 86.60           H  
ATOM   1924  CE1 TYR A 119      55.989  -7.788 -49.243  1.00 86.60           C  
ATOM   1925  HE1 TYR A 119      56.445  -8.055 -50.184  1.00 86.60           H  
ATOM   1926  CE2 TYR A 119      56.230  -6.885 -46.989  1.00 86.60           C  
ATOM   1927  HE2 TYR A 119      56.860  -6.472 -46.215  1.00 86.60           H  
ATOM   1928  OH  TYR A 119      58.098  -6.958 -48.497  1.00 86.60           O  
ATOM   1929  HH  TYR A 119      58.560  -6.590 -47.740  1.00 86.60           H  
ATOM   1930  CZ  TYR A 119      56.789  -7.203 -48.242  1.00 86.60           C  
ATOM   1931  N   SER A 120      49.368  -7.786 -47.894  1.00 81.42           N  
ATOM   1932  H   SER A 120      49.544  -7.208 -47.084  1.00 81.42           H  
ATOM   1933  CA  SER A 120      48.047  -8.416 -48.021  1.00 81.42           C  
ATOM   1934  HA  SER A 120      48.189  -9.389 -48.493  1.00 81.42           H  
ATOM   1935  C   SER A 120      47.045  -7.653 -48.902  1.00 81.42           C  
ATOM   1936  CB  SER A 120      47.476  -8.670 -46.624  1.00 81.42           C  
ATOM   1937  HB2 SER A 120      48.268  -9.032 -45.969  1.00 81.42           H  
ATOM   1938  HB3 SER A 120      46.716  -9.447 -46.699  1.00 81.42           H  
ATOM   1939  O   SER A 120      45.872  -8.031 -48.966  1.00 81.42           O  
ATOM   1940  OG  SER A 120      46.887  -7.507 -46.063  1.00 81.42           O  
ATOM   1941  HG  SER A 120      47.427  -6.743 -46.281  1.00 81.42           H  
ATOM   1942  N   ALA A 121      47.470  -6.557 -49.538  1.00 84.81           N  
ATOM   1943  H   ALA A 121      48.441  -6.292 -49.459  1.00 84.81           H  
ATOM   1944  CA  ALA A 121      46.618  -5.769 -50.420  1.00 84.81           C  
ATOM   1945  HA  ALA A 121      45.682  -5.591 -49.890  1.00 84.81           H  
ATOM   1946  C   ALA A 121      46.328  -6.526 -51.733  1.00 84.81           C  
ATOM   1947  CB  ALA A 121      47.276  -4.412 -50.681  1.00 84.81           C  
ATOM   1948  HB1 ALA A 121      46.583  -3.756 -51.207  1.00 84.81           H  
ATOM   1949  HB2 ALA A 121      47.558  -3.960 -49.730  1.00 84.81           H  
ATOM   1950  HB3 ALA A 121      48.174  -4.540 -51.286  1.00 84.81           H  
ATOM   1951  O   ALA A 121      47.184  -7.291 -52.192  1.00 84.81           O  
ATOM   1952  N   PRO A 122      45.164  -6.300 -52.371  1.00 86.35           N  
ATOM   1953  CA  PRO A 122      44.828  -6.926 -53.643  1.00 86.35           C  
ATOM   1954  HA  PRO A 122      44.687  -7.993 -53.468  1.00 86.35           H  
ATOM   1955  C   PRO A 122      45.926  -6.718 -54.694  1.00 86.35           C  
ATOM   1956  CB  PRO A 122      43.493  -6.309 -54.075  1.00 86.35           C  
ATOM   1957  HB2 PRO A 122      42.865  -7.031 -54.597  1.00 86.35           H  
ATOM   1958  HB3 PRO A 122      43.669  -5.438 -54.707  1.00 86.35           H  
ATOM   1959  O   PRO A 122      46.430  -5.613 -54.896  1.00 86.35           O  
ATOM   1960  CG  PRO A 122      42.860  -5.857 -52.760  1.00 86.35           C  
ATOM   1961  HG2 PRO A 122      42.175  -5.022 -52.904  1.00 86.35           H  
ATOM   1962  HG3 PRO A 122      42.348  -6.697 -52.291  1.00 86.35           H  
ATOM   1963  CD  PRO A 122      44.068  -5.458 -51.918  1.00 86.35           C  
ATOM   1964  HD2 PRO A 122      44.316  -4.413 -52.101  1.00 86.35           H  
ATOM   1965  HD3 PRO A 122      43.846  -5.622 -50.863  1.00 86.35           H  
ATOM   1966  N   THR A 123      46.291  -7.790 -55.396  1.00 88.72           N  
ATOM   1967  H   THR A 123      45.884  -8.686 -55.168  1.00 88.72           H  
ATOM   1968  CA  THR A 123      47.323  -7.775 -56.449  1.00 88.72           C  
ATOM   1969  HA  THR A 123      48.091  -7.053 -56.171  1.00 88.72           H  
ATOM   1970  C   THR A 123      46.790  -7.327 -57.813  1.00 88.72           C  
ATOM   1971  CB  THR A 123      47.995  -9.151 -56.566  1.00 88.72           C  
ATOM   1972  HB  THR A 123      48.673  -9.160 -57.419  1.00 88.72           H  
ATOM   1973  O   THR A 123      47.544  -7.285 -58.785  1.00 88.72           O  
ATOM   1974  CG2 THR A 123      48.793  -9.502 -55.309  1.00 88.72           C  
ATOM   1975 HG21 THR A 123      48.134  -9.571 -54.444  1.00 88.72           H  
ATOM   1976 HG22 THR A 123      49.299 -10.457 -55.450  1.00 88.72           H  
ATOM   1977 HG23 THR A 123      49.541  -8.731 -55.123  1.00 88.72           H  
ATOM   1978  OG1 THR A 123      47.009 -10.143 -56.739  1.00 88.72           O  
ATOM   1979  HG1 THR A 123      47.434 -10.999 -56.642  1.00 88.72           H  
ATOM   1980  N   ARG A 124      45.502  -6.968 -57.894  1.00 86.85           N  
ATOM   1981  H   ARG A 124      44.990  -6.936 -57.024  1.00 86.85           H  
ATOM   1982  CA  ARG A 124      44.802  -6.475 -59.090  1.00 86.85           C  
ATOM   1983  HA  ARG A 124      45.533  -6.239 -59.863  1.00 86.85           H  
ATOM   1984  C   ARG A 124      44.045  -5.180 -58.776  1.00 86.85           C  
ATOM   1985  CB  ARG A 124      43.843  -7.559 -59.619  1.00 86.85           C  
ATOM   1986  HB2 ARG A 124      43.118  -7.802 -58.843  1.00 86.85           H  
ATOM   1987  HB3 ARG A 124      43.300  -7.158 -60.475  1.00 86.85           H  
ATOM   1988  O   ARG A 124      43.792  -4.886 -57.608  1.00 86.85           O  
ATOM   1989  CG  ARG A 124      44.559  -8.847 -60.061  1.00 86.85           C  
ATOM   1990  HG2 ARG A 124      45.307  -8.603 -60.816  1.00 86.85           H  
ATOM   1991  HG3 ARG A 124      45.054  -9.307 -59.206  1.00 86.85           H  
ATOM   1992  CD  ARG A 124      43.550  -9.843 -60.648  1.00 86.85           C  
ATOM   1993  HD2 ARG A 124      43.058  -9.383 -61.504  1.00 86.85           H  
ATOM   1994  HD3 ARG A 124      42.798 -10.065 -59.890  1.00 86.85           H  
ATOM   1995  NE  ARG A 124      44.200 -11.098 -61.074  1.00 86.85           N  
ATOM   1996  HE  ARG A 124      45.202 -11.155 -60.967  1.00 86.85           H  
ATOM   1997  NH1 ARG A 124      42.301 -12.202 -61.764  1.00 86.85           N  
ATOM   1998 HH11 ARG A 124      41.860 -13.021 -62.157  1.00 86.85           H  
ATOM   1999 HH12 ARG A 124      41.737 -11.400 -61.519  1.00 86.85           H  
ATOM   2000  NH2 ARG A 124      44.278 -13.214 -61.925  1.00 86.85           N  
ATOM   2001 HH21 ARG A 124      45.283 -13.237 -61.821  1.00 86.85           H  
ATOM   2002 HH22 ARG A 124      43.806 -14.016 -62.317  1.00 86.85           H  
ATOM   2003  CZ  ARG A 124      43.592 -12.160 -61.583  1.00 86.85           C  
ATOM   2004  N   GLY A 125      43.657  -4.441 -59.816  1.00 85.34           N  
ATOM   2005  H   GLY A 125      43.914  -4.748 -60.744  1.00 85.34           H  
ATOM   2006  CA  GLY A 125      42.931  -3.170 -59.699  1.00 85.34           C  
ATOM   2007  HA2 GLY A 125      42.513  -2.904 -60.670  1.00 85.34           H  
ATOM   2008  HA3 GLY A 125      42.103  -3.293 -59.000  1.00 85.34           H  
ATOM   2009  C   GLY A 125      43.804  -2.001 -59.212  1.00 85.34           C  
ATOM   2010  O   GLY A 125      45.024  -2.159 -59.092  1.00 85.34           O  
ATOM   2011  N   PRO A 126      43.203  -0.833 -58.921  1.00 85.78           N  
ATOM   2012  CA  PRO A 126      43.916   0.346 -58.418  1.00 85.78           C  
ATOM   2013  HA  PRO A 126      44.555   0.730 -59.213  1.00 85.78           H  
ATOM   2014  C   PRO A 126      44.786   0.073 -57.179  1.00 85.78           C  
ATOM   2015  CB  PRO A 126      42.820   1.378 -58.124  1.00 85.78           C  
ATOM   2016  HB2 PRO A 126      43.172   2.396 -58.288  1.00 85.78           H  
ATOM   2017  HB3 PRO A 126      42.455   1.263 -57.104  1.00 85.78           H  
ATOM   2018  O   PRO A 126      45.880   0.624 -57.059  1.00 85.78           O  
ATOM   2019  CG  PRO A 126      41.701   1.003 -59.095  1.00 85.78           C  
ATOM   2020  HG2 PRO A 126      40.726   1.329 -58.734  1.00 85.78           H  
ATOM   2021  HG3 PRO A 126      41.911   1.431 -60.076  1.00 85.78           H  
ATOM   2022  CD  PRO A 126      41.800  -0.517 -59.167  1.00 85.78           C  
ATOM   2023  HD2 PRO A 126      41.475  -0.860 -60.149  1.00 85.78           H  
ATOM   2024  HD3 PRO A 126      41.172  -0.959 -58.393  1.00 85.78           H  
ATOM   2025  N   ALA A 127      44.376  -0.852 -56.302  1.00 89.45           N  
ATOM   2026  H   ALA A 127      43.464  -1.267 -56.428  1.00 89.45           H  
ATOM   2027  CA  ALA A 127      45.157  -1.260 -55.132  1.00 89.45           C  
ATOM   2028  HA  ALA A 127      45.277  -0.400 -54.473  1.00 89.45           H  
ATOM   2029  C   ALA A 127      46.562  -1.782 -55.484  1.00 89.45           C  
ATOM   2030  CB  ALA A 127      44.376  -2.347 -54.389  1.00 89.45           C  
ATOM   2031  HB1 ALA A 127      44.871  -2.572 -53.444  1.00 89.45           H  
ATOM   2032  HB2 ALA A 127      44.335  -3.250 -54.998  1.00 89.45           H  
ATOM   2033  HB3 ALA A 127      43.357  -2.017 -54.188  1.00 89.45           H  
ATOM   2034  O   ALA A 127      47.510  -1.560 -54.729  1.00 89.45           O  
ATOM   2035  N   ALA A 128      46.724  -2.438 -56.639  1.00 89.33           N  
ATOM   2036  H   ALA A 128      45.924  -2.540 -57.248  1.00 89.33           H  
ATOM   2037  CA  ALA A 128      48.004  -2.990 -57.078  1.00 89.33           C  
ATOM   2038  HA  ALA A 128      48.405  -3.606 -56.273  1.00 89.33           H  
ATOM   2039  C   ALA A 128      49.033  -1.896 -57.405  1.00 89.33           C  
ATOM   2040  CB  ALA A 128      47.754  -3.883 -58.296  1.00 89.33           C  
ATOM   2041  HB1 ALA A 128      46.965  -4.598 -58.061  1.00 89.33           H  
ATOM   2042  HB2 ALA A 128      47.441  -3.279 -59.147  1.00 89.33           H  
ATOM   2043  HB3 ALA A 128      48.665  -4.423 -58.553  1.00 89.33           H  
ATOM   2044  O   ALA A 128      50.226  -2.076 -57.147  1.00 89.33           O  
ATOM   2045  N   ASN A 129      48.575  -0.760 -57.944  1.00 89.77           N  
ATOM   2046  H   ASN A 129      47.577  -0.660 -58.063  1.00 89.77           H  
ATOM   2047  CA  ASN A 129      49.410   0.412 -58.210  1.00 89.77           C  
ATOM   2048  HA  ASN A 129      50.290   0.115 -58.781  1.00 89.77           H  
ATOM   2049  C   ASN A 129      49.922   1.006 -56.897  1.00 89.77           C  
ATOM   2050  CB  ASN A 129      48.612   1.447 -59.023  1.00 89.77           C  
ATOM   2051  HB2 ASN A 129      49.142   2.399 -59.006  1.00 89.77           H  
ATOM   2052  HB3 ASN A 129      47.638   1.621 -58.565  1.00 89.77           H  
ATOM   2053  O   ASN A 129      51.136   1.088 -56.696  1.00 89.77           O  
ATOM   2054  CG  ASN A 129      48.412   1.056 -60.474  1.00 89.77           C  
ATOM   2055  ND2 ASN A 129      47.507   1.700 -61.168  1.00 89.77           N  
ATOM   2056 HD21 ASN A 129      47.430   1.502 -62.156  1.00 89.77           H  
ATOM   2057 HD22 ASN A 129      47.036   2.503 -60.775  1.00 89.77           H  
ATOM   2058  OD1 ASN A 129      49.085   0.183 -61.001  1.00 89.77           O  
ATOM   2059  N   CYS A 130      49.006   1.291 -55.967  1.00 90.64           N  
ATOM   2060  H   CYS A 130      48.027   1.249 -56.213  1.00 90.64           H  
ATOM   2061  CA  CYS A 130      49.350   1.804 -54.645  1.00 90.64           C  
ATOM   2062  HA  CYS A 130      49.862   2.760 -54.763  1.00 90.64           H  
ATOM   2063  C   CYS A 130      50.299   0.853 -53.903  1.00 90.64           C  
ATOM   2064  CB  CYS A 130      48.072   2.039 -53.832  1.00 90.64           C  
ATOM   2065  HB2 CYS A 130      48.350   2.527 -52.899  1.00 90.64           H  
ATOM   2066  HB3 CYS A 130      47.584   1.088 -53.618  1.00 90.64           H  
ATOM   2067  O   CYS A 130      51.311   1.292 -53.367  1.00 90.64           O  
ATOM   2068  SG  CYS A 130      46.914   3.111 -54.722  1.00 90.64           S  
ATOM   2069  HG  CYS A 130      46.032   3.293 -53.735  1.00 90.64           H  
ATOM   2070  N   ARG A 131      50.037  -0.463 -53.951  1.00 91.14           N  
ATOM   2071  H   ARG A 131      49.168  -0.743 -54.383  1.00 91.14           H  
ATOM   2072  CA  ARG A 131      50.875  -1.506 -53.336  1.00 91.14           C  
ATOM   2073  HA  ARG A 131      50.945  -1.311 -52.266  1.00 91.14           H  
ATOM   2074  C   ARG A 131      52.304  -1.492 -53.863  1.00 91.14           C  
ATOM   2075  CB  ARG A 131      50.212  -2.877 -53.566  1.00 91.14           C  
ATOM   2076  HB2 ARG A 131      49.230  -2.877 -53.092  1.00 91.14           H  
ATOM   2077  HB3 ARG A 131      50.073  -3.031 -54.636  1.00 91.14           H  
ATOM   2078  O   ARG A 131      53.242  -1.603 -53.076  1.00 91.14           O  
ATOM   2079  CG  ARG A 131      51.032  -4.045 -53.001  1.00 91.14           C  
ATOM   2080  HG2 ARG A 131      51.138  -3.919 -51.924  1.00 91.14           H  
ATOM   2081  HG3 ARG A 131      52.024  -4.057 -53.453  1.00 91.14           H  
ATOM   2082  CD  ARG A 131      50.353  -5.385 -53.307  1.00 91.14           C  
ATOM   2083  HD2 ARG A 131      49.350  -5.384 -52.881  1.00 91.14           H  
ATOM   2084  HD3 ARG A 131      50.243  -5.504 -54.385  1.00 91.14           H  
ATOM   2085  NE  ARG A 131      51.104  -6.514 -52.734  1.00 91.14           N  
ATOM   2086  HE  ARG A 131      50.804  -6.806 -51.814  1.00 91.14           H  
ATOM   2087  NH1 ARG A 131      52.555  -6.893 -54.476  1.00 91.14           N  
ATOM   2088 HH11 ARG A 131      52.137  -6.111 -54.959  1.00 91.14           H  
ATOM   2089 HH12 ARG A 131      53.296  -7.446 -54.882  1.00 91.14           H  
ATOM   2090  NH2 ARG A 131      52.616  -8.206 -52.666  1.00 91.14           N  
ATOM   2091 HH21 ARG A 131      53.369  -8.746 -53.067  1.00 91.14           H  
ATOM   2092 HH22 ARG A 131      52.195  -8.505 -51.798  1.00 91.14           H  
ATOM   2093  CZ  ARG A 131      52.089  -7.193 -53.293  1.00 91.14           C  
ATOM   2094  N   ARG A 132      52.487  -1.391 -55.184  1.00 89.50           N  
ATOM   2095  H   ARG A 132      51.670  -1.271 -55.766  1.00 89.50           H  
ATOM   2096  CA  ARG A 132      53.825  -1.334 -55.790  1.00 89.50           C  
ATOM   2097  HA  ARG A 132      54.422  -2.172 -55.430  1.00 89.50           H  
ATOM   2098  C   ARG A 132      54.577  -0.090 -55.343  1.00 89.50           C  
ATOM   2099  CB  ARG A 132      53.745  -1.375 -57.319  1.00 89.50           C  
ATOM   2100  HB2 ARG A 132      52.962  -0.700 -57.665  1.00 89.50           H  
ATOM   2101  HB3 ARG A 132      54.696  -1.029 -57.725  1.00 89.50           H  
ATOM   2102  O   ARG A 132      55.738  -0.222 -54.967  1.00 89.50           O  
ATOM   2103  CG  ARG A 132      53.491  -2.793 -57.838  1.00 89.50           C  
ATOM   2104  HG2 ARG A 132      52.509  -3.147 -57.524  1.00 89.50           H  
ATOM   2105  HG3 ARG A 132      54.247  -3.460 -57.423  1.00 89.50           H  
ATOM   2106  CD  ARG A 132      53.601  -2.837 -59.365  1.00 89.50           C  
ATOM   2107  HD2 ARG A 132      54.557  -2.408 -59.665  1.00 89.50           H  
ATOM   2108  HD3 ARG A 132      53.602  -3.882 -59.676  1.00 89.50           H  
ATOM   2109  NE  ARG A 132      52.514  -2.090 -60.031  1.00 89.50           N  
ATOM   2110  HE  ARG A 132      52.462  -1.096 -59.865  1.00 89.50           H  
ATOM   2111  NH1 ARG A 132      51.555  -3.840 -61.187  1.00 89.50           N  
ATOM   2112 HH11 ARG A 132      52.199  -4.491 -60.762  1.00 89.50           H  
ATOM   2113 HH12 ARG A 132      50.886  -4.150 -61.878  1.00 89.50           H  
ATOM   2114  NH2 ARG A 132      50.786  -1.804 -61.501  1.00 89.50           N  
ATOM   2115 HH21 ARG A 132      50.117  -2.177 -62.159  1.00 89.50           H  
ATOM   2116 HH22 ARG A 132      50.624  -0.845 -61.231  1.00 89.50           H  
ATOM   2117  CZ  ARG A 132      51.631  -2.573 -60.890  1.00 89.50           C  
ATOM   2118  N   SER A 133      53.922   1.071 -55.349  1.00 90.66           N  
ATOM   2119  H   SER A 133      52.983   1.115 -55.717  1.00 90.66           H  
ATOM   2120  CA  SER A 133      54.548   2.308 -54.882  1.00 90.66           C  
ATOM   2121  HA  SER A 133      55.500   2.426 -55.400  1.00 90.66           H  
ATOM   2122  C   SER A 133      54.882   2.258 -53.388  1.00 90.66           C  
ATOM   2123  CB  SER A 133      53.686   3.522 -55.219  1.00 90.66           C  
ATOM   2124  HB2 SER A 133      54.182   4.413 -54.833  1.00 90.66           H  
ATOM   2125  HB3 SER A 133      52.711   3.405 -54.747  1.00 90.66           H  
ATOM   2126  O   SER A 133      56.006   2.574 -53.015  1.00 90.66           O  
ATOM   2127  OG  SER A 133      53.516   3.695 -56.611  1.00 90.66           O  
ATOM   2128  HG  SER A 133      54.134   4.366 -56.912  1.00 90.66           H  
ATOM   2129  N   ALA A 134      53.969   1.748 -52.556  1.00 88.50           N  
ATOM   2130  H   ALA A 134      53.062   1.511 -52.932  1.00 88.50           H  
ATOM   2131  CA  ALA A 134      54.136   1.622 -51.110  1.00 88.50           C  
ATOM   2132  HA  ALA A 134      54.343   2.608 -50.693  1.00 88.50           H  
ATOM   2133  C   ALA A 134      55.304   0.697 -50.720  1.00 88.50           C  
ATOM   2134  CB  ALA A 134      52.809   1.109 -50.525  1.00 88.50           C  
ATOM   2135  HB1 ALA A 134      51.993   1.793 -50.760  1.00 88.50           H  
ATOM   2136  HB2 ALA A 134      52.568   0.128 -50.933  1.00 88.50           H  
ATOM   2137  HB3 ALA A 134      52.876   1.026 -49.440  1.00 88.50           H  
ATOM   2138  O   ALA A 134      56.181   1.100 -49.962  1.00 88.50           O  
ATOM   2139  N   LEU A 135      55.337  -0.535 -51.247  1.00 89.10           N  
ATOM   2140  H   LEU A 135      54.588  -0.805 -51.868  1.00 89.10           H  
ATOM   2141  CA  LEU A 135      56.332  -1.549 -50.861  1.00 89.10           C  
ATOM   2142  HA  LEU A 135      56.471  -1.512 -49.780  1.00 89.10           H  
ATOM   2143  C   LEU A 135      57.721  -1.309 -51.466  1.00 89.10           C  
ATOM   2144  CB  LEU A 135      55.831  -2.951 -51.258  1.00 89.10           C  
ATOM   2145  HB2 LEU A 135      55.596  -2.943 -52.322  1.00 89.10           H  
ATOM   2146  HB3 LEU A 135      56.644  -3.661 -51.105  1.00 89.10           H  
ATOM   2147  O   LEU A 135      58.707  -1.801 -50.928  1.00 89.10           O  
ATOM   2148  CG  LEU A 135      54.607  -3.462 -50.477  1.00 89.10           C  
ATOM   2149  HG  LEU A 135      53.779  -2.764 -50.595  1.00 89.10           H  
ATOM   2150  CD1 LEU A 135      54.177  -4.819 -51.043  1.00 89.10           C  
ATOM   2151 HD11 LEU A 135      53.970  -4.720 -52.109  1.00 89.10           H  
ATOM   2152 HD12 LEU A 135      53.275  -5.152 -50.530  1.00 89.10           H  
ATOM   2153 HD13 LEU A 135      54.971  -5.549 -50.887  1.00 89.10           H  
ATOM   2154  CD2 LEU A 135      54.897  -3.643 -48.986  1.00 89.10           C  
ATOM   2155 HD21 LEU A 135      55.066  -2.673 -48.518  1.00 89.10           H  
ATOM   2156 HD22 LEU A 135      55.779  -4.268 -48.846  1.00 89.10           H  
ATOM   2157 HD23 LEU A 135      54.051  -4.118 -48.490  1.00 89.10           H  
ATOM   2158  N   ARG A 136      57.808  -0.593 -52.595  1.00 88.87           N  
ATOM   2159  H   ARG A 136      56.954  -0.230 -52.994  1.00 88.87           H  
ATOM   2160  CA  ARG A 136      59.083  -0.301 -53.277  1.00 88.87           C  
ATOM   2161  HA  ARG A 136      59.862  -0.952 -52.881  1.00 88.87           H  
ATOM   2162  C   ARG A 136      59.603   1.114 -53.019  1.00 88.87           C  
ATOM   2163  CB  ARG A 136      58.960  -0.569 -54.784  1.00 88.87           C  
ATOM   2164  HB2 ARG A 136      58.204   0.097 -55.203  1.00 88.87           H  
ATOM   2165  HB3 ARG A 136      59.913  -0.333 -55.257  1.00 88.87           H  
ATOM   2166  O   ARG A 136      60.666   1.451 -53.526  1.00 88.87           O  
ATOM   2167  CG  ARG A 136      58.610  -2.023 -55.121  1.00 88.87           C  
ATOM   2168  HG2 ARG A 136      57.639  -2.284 -54.698  1.00 88.87           H  
ATOM   2169  HG3 ARG A 136      59.373  -2.679 -54.703  1.00 88.87           H  
ATOM   2170  CD  ARG A 136      58.563  -2.192 -56.643  1.00 88.87           C  
ATOM   2171  HD2 ARG A 136      57.769  -1.560 -57.039  1.00 88.87           H  
ATOM   2172  HD3 ARG A 136      59.516  -1.859 -57.054  1.00 88.87           H  
ATOM   2173  NE  ARG A 136      58.326  -3.597 -57.029  1.00 88.87           N  
ATOM   2174  HE  ARG A 136      58.221  -4.256 -56.271  1.00 88.87           H  
ATOM   2175  NH1 ARG A 136      58.594  -3.318 -59.293  1.00 88.87           N  
ATOM   2176 HH11 ARG A 136      58.728  -3.711 -60.214  1.00 88.87           H  
ATOM   2177 HH12 ARG A 136      58.802  -2.342 -59.137  1.00 88.87           H  
ATOM   2178  NH2 ARG A 136      58.207  -5.356 -58.473  1.00 88.87           N  
ATOM   2179 HH21 ARG A 136      58.170  -5.996 -57.692  1.00 88.87           H  
ATOM   2180 HH22 ARG A 136      58.337  -5.725 -59.404  1.00 88.87           H  
ATOM   2181  CZ  ARG A 136      58.374  -4.081 -58.258  1.00 88.87           C  
ATOM   2182  N   GLY A 137      58.851   1.950 -52.300  1.00 82.52           N  
ATOM   2183  H   GLY A 137      57.983   1.613 -51.909  1.00 82.52           H  
ATOM   2184  CA  GLY A 137      59.180   3.366 -52.116  1.00 82.52           C  
ATOM   2185  HA2 GLY A 137      58.446   3.810 -51.444  1.00 82.52           H  
ATOM   2186  HA3 GLY A 137      60.168   3.452 -51.664  1.00 82.52           H  
ATOM   2187  C   GLY A 137      59.176   4.178 -53.419  1.00 82.52           C  
ATOM   2188  O   GLY A 137      59.873   5.185 -53.506  1.00 82.52           O  
ATOM   2189  N   LEU A 138      58.429   3.738 -54.440  1.00 86.13           N  
ATOM   2190  H   LEU A 138      57.770   3.000 -54.236  1.00 86.13           H  
ATOM   2191  CA  LEU A 138      58.306   4.464 -55.708  1.00 86.13           C  
ATOM   2192  HA  LEU A 138      59.279   4.897 -55.942  1.00 86.13           H  
ATOM   2193  C   LEU A 138      57.300   5.618 -55.562  1.00 86.13           C  
ATOM   2194  CB  LEU A 138      57.895   3.522 -56.860  1.00 86.13           C  
ATOM   2195  HB2 LEU A 138      56.927   3.082 -56.621  1.00 86.13           H  
ATOM   2196  HB3 LEU A 138      57.748   4.109 -57.767  1.00 86.13           H  
ATOM   2197  O   LEU A 138      56.354   5.501 -54.776  1.00 86.13           O  
ATOM   2198  CG  LEU A 138      58.890   2.394 -57.168  1.00 86.13           C  
ATOM   2199  HG  LEU A 138      59.162   1.881 -56.246  1.00 86.13           H  
ATOM   2200  CD1 LEU A 138      58.243   1.375 -58.113  1.00 86.13           C  
ATOM   2201 HD11 LEU A 138      57.977   1.864 -59.050  1.00 86.13           H  
ATOM   2202 HD12 LEU A 138      57.346   0.967 -57.647  1.00 86.13           H  
ATOM   2203 HD13 LEU A 138      58.951   0.571 -58.312  1.00 86.13           H  
ATOM   2204  CD2 LEU A 138      60.162   2.925 -57.825  1.00 86.13           C  
ATOM   2205 HD21 LEU A 138      59.922   3.468 -58.739  1.00 86.13           H  
ATOM   2206 HD22 LEU A 138      60.682   3.592 -57.137  1.00 86.13           H  
ATOM   2207 HD23 LEU A 138      60.834   2.099 -58.061  1.00 86.13           H  
ATOM   2208  N   PRO A 139      57.441   6.705 -56.340  1.00 84.67           N  
ATOM   2209  CA  PRO A 139      56.423   7.747 -56.389  1.00 84.67           C  
ATOM   2210  HA  PRO A 139      56.314   8.165 -55.389  1.00 84.67           H  
ATOM   2211  C   PRO A 139      55.060   7.188 -56.862  1.00 84.67           C  
ATOM   2212  CB  PRO A 139      56.984   8.827 -57.321  1.00 84.67           C  
ATOM   2213  HB2 PRO A 139      57.542   9.557 -56.735  1.00 84.67           H  
ATOM   2214  HB3 PRO A 139      56.203   9.324 -57.897  1.00 84.67           H  
ATOM   2215  O   PRO A 139      54.996   6.108 -57.469  1.00 84.67           O  
ATOM   2216  CG  PRO A 139      57.946   8.058 -58.225  1.00 84.67           C  
ATOM   2217  HG2 PRO A 139      58.734   8.699 -58.620  1.00 84.67           H  
ATOM   2218  HG3 PRO A 139      57.389   7.590 -59.036  1.00 84.67           H  
ATOM   2219  CD  PRO A 139      58.503   6.980 -57.299  1.00 84.67           C  
ATOM   2220  HD2 PRO A 139      59.374   7.363 -56.768  1.00 84.67           H  
ATOM   2221  HD3 PRO A 139      58.776   6.099 -57.880  1.00 84.67           H  
ATOM   2222  N   PRO A 140      53.949   7.886 -56.569  1.00 86.04           N  
ATOM   2223  CA  PRO A 140      52.635   7.540 -57.105  1.00 86.04           C  
ATOM   2224  HA  PRO A 140      52.357   6.558 -56.724  1.00 86.04           H  
ATOM   2225  C   PRO A 140      52.637   7.526 -58.639  1.00 86.04           C  
ATOM   2226  CB  PRO A 140      51.666   8.597 -56.560  1.00 86.04           C  
ATOM   2227  HB2 PRO A 140      50.699   8.164 -56.304  1.00 86.04           H  
ATOM   2228  HB3 PRO A 140      51.534   9.398 -57.287  1.00 86.04           H  
ATOM   2229  O   PRO A 140      53.242   8.399 -59.257  1.00 86.04           O  
ATOM   2230  CG  PRO A 140      52.385   9.156 -55.334  1.00 86.04           C  
ATOM   2231  HG2 PRO A 140      52.187   8.516 -54.474  1.00 86.04           H  
ATOM   2232  HG3 PRO A 140      52.090  10.185 -55.130  1.00 86.04           H  
ATOM   2233  CD  PRO A 140      53.857   9.058 -55.715  1.00 86.04           C  
ATOM   2234  HD2 PRO A 140      54.152   9.942 -56.280  1.00 86.04           H  
ATOM   2235  HD3 PRO A 140      54.460   8.960 -54.813  1.00 86.04           H  
ATOM   2236  N   VAL A 141      51.963   6.551 -59.262  1.00 87.66           N  
ATOM   2237  H   VAL A 141      51.481   5.857 -58.707  1.00 87.66           H  
ATOM   2238  CA  VAL A 141      51.846   6.487 -60.737  1.00 87.66           C  
ATOM   2239  HA  VAL A 141      52.808   6.775 -61.161  1.00 87.66           H  
ATOM   2240  C   VAL A 141      50.854   7.502 -61.304  1.00 87.66           C  
ATOM   2241  CB  VAL A 141      51.491   5.080 -61.277  1.00 87.66           C  
ATOM   2242  HB  VAL A 141      50.789   5.181 -62.104  1.00 87.66           H  
ATOM   2243  O   VAL A 141      50.947   7.851 -62.477  1.00 87.66           O  
ATOM   2244  CG1 VAL A 141      52.734   4.384 -61.837  1.00 87.66           C  
ATOM   2245 HG11 VAL A 141      52.464   3.411 -62.248  1.00 87.66           H  
ATOM   2246 HG12 VAL A 141      53.480   4.263 -61.052  1.00 87.66           H  
ATOM   2247 HG13 VAL A 141      53.154   4.992 -62.638  1.00 87.66           H  
ATOM   2248  CG2 VAL A 141      50.857   4.125 -60.264  1.00 87.66           C  
ATOM   2249 HG21 VAL A 141      50.500   3.241 -60.793  1.00 87.66           H  
ATOM   2250 HG22 VAL A 141      51.596   3.819 -59.524  1.00 87.66           H  
ATOM   2251 HG23 VAL A 141      50.005   4.613 -59.790  1.00 87.66           H  
ATOM   2252  N   ASP A 142      49.912   7.978 -60.493  1.00 89.15           N  
ATOM   2253  H   ASP A 142      49.911   7.699 -59.523  1.00 89.15           H  
ATOM   2254  CA  ASP A 142      48.912   8.970 -60.875  1.00 89.15           C  
ATOM   2255  HA  ASP A 142      49.357   9.648 -61.604  1.00 89.15           H  
ATOM   2256  C   ASP A 142      48.496   9.821 -59.661  1.00 89.15           C  
ATOM   2257  CB  ASP A 142      47.718   8.267 -61.557  1.00 89.15           C  
ATOM   2258  HB2 ASP A 142      46.994   9.018 -61.875  1.00 89.15           H  
ATOM   2259  HB3 ASP A 142      48.076   7.764 -62.456  1.00 89.15           H  
ATOM   2260  O   ASP A 142      48.971   9.631 -58.540  1.00 89.15           O  
ATOM   2261  CG  ASP A 142      47.008   7.247 -60.665  1.00 89.15           C  
ATOM   2262  OD1 ASP A 142      46.846   7.550 -59.464  1.00 89.15           O  
ATOM   2263  OD2 ASP A 142      46.587   6.187 -61.169  1.00 89.15           O  
ATOM   2264  N   ARG A 143      47.598  10.786 -59.885  1.00 88.78           N  
ATOM   2265  H   ARG A 143      47.213  10.854 -60.816  1.00 88.78           H  
ATOM   2266  CA  ARG A 143      47.081  11.672 -58.833  1.00 88.78           C  
ATOM   2267  HA  ARG A 143      47.889  11.868 -58.129  1.00 88.78           H  
ATOM   2268  C   ARG A 143      45.981  11.036 -57.978  1.00 88.78           C  
ATOM   2269  CB  ARG A 143      46.621  13.013 -59.430  1.00 88.78           C  
ATOM   2270  HB2 ARG A 143      45.882  12.829 -60.209  1.00 88.78           H  
ATOM   2271  HB3 ARG A 143      46.149  13.605 -58.646  1.00 88.78           H  
ATOM   2272  O   ARG A 143      45.396  11.746 -57.169  1.00 88.78           O  
ATOM   2273  CG  ARG A 143      47.779  13.843 -59.996  1.00 88.78           C  
ATOM   2274  HG2 ARG A 143      48.226  13.330 -60.847  1.00 88.78           H  
ATOM   2275  HG3 ARG A 143      48.534  13.981 -59.222  1.00 88.78           H  
ATOM   2276  CD  ARG A 143      47.249  15.212 -60.438  1.00 88.78           C  
ATOM   2277  HD2 ARG A 143      46.752  15.683 -59.590  1.00 88.78           H  
ATOM   2278  HD3 ARG A 143      46.520  15.066 -61.235  1.00 88.78           H  
ATOM   2279  NE  ARG A 143      48.333  16.090 -60.913  1.00 88.78           N  
ATOM   2280  HE  ARG A 143      49.261  15.694 -60.949  1.00 88.78           H  
ATOM   2281  NH1 ARG A 143      47.051  17.966 -61.269  1.00 88.78           N  
ATOM   2282 HH11 ARG A 143      46.231  17.463 -60.962  1.00 88.78           H  
ATOM   2283 HH12 ARG A 143      46.976  18.936 -61.540  1.00 88.78           H  
ATOM   2284  NH2 ARG A 143      49.244  18.037 -61.670  1.00 88.78           N  
ATOM   2285 HH21 ARG A 143      49.142  19.003 -61.944  1.00 88.78           H  
ATOM   2286 HH22 ARG A 143      50.159  17.609 -61.692  1.00 88.78           H  
ATOM   2287  CZ  ARG A 143      48.204  17.355 -61.281  1.00 88.78           C  
ATOM   2288  N   THR A 144      45.679   9.744 -58.117  1.00 89.60           N  
ATOM   2289  H   THR A 144      46.233   9.163 -58.730  1.00 89.60           H  
ATOM   2290  CA  THR A 144      44.639   9.087 -57.304  1.00 89.60           C  
ATOM   2291  HA  THR A 144      43.814   9.789 -57.182  1.00 89.60           H  
ATOM   2292  C   THR A 144      45.120   8.751 -55.889  1.00 89.60           C  
ATOM   2293  CB  THR A 144      44.040   7.840 -57.975  1.00 89.60           C  
ATOM   2294  HB  THR A 144      43.175   7.536 -57.386  1.00 89.60           H  
ATOM   2295  O   THR A 144      44.308   8.391 -55.036  1.00 89.60           O  
ATOM   2296  CG2 THR A 144      43.557   8.091 -59.404  1.00 89.60           C  
ATOM   2297 HG21 THR A 144      42.812   8.887 -59.401  1.00 89.60           H  
ATOM   2298 HG22 THR A 144      43.103   7.180 -59.794  1.00 89.60           H  
ATOM   2299 HG23 THR A 144      44.387   8.374 -60.051  1.00 89.60           H  
ATOM   2300  OG1 THR A 144      44.938   6.761 -57.988  1.00 89.60           O  
ATOM   2301  HG1 THR A 144      45.643   6.980 -58.601  1.00 89.60           H  
ATOM   2302  N   TYR A 145      46.419   8.897 -55.597  1.00 92.37           N  
ATOM   2303  H   TYR A 145      47.062   9.131 -56.341  1.00 92.37           H  
ATOM   2304  CA  TYR A 145      46.989   8.721 -54.260  1.00 92.37           C  
ATOM   2305  HA  TYR A 145      46.281   9.135 -53.542  1.00 92.37           H  
ATOM   2306  C   TYR A 145      48.320   9.467 -54.066  1.00 92.37           C  
ATOM   2307  CB  TYR A 145      47.168   7.224 -53.962  1.00 92.37           C  
ATOM   2308  HB2 TYR A 145      46.211   6.717 -54.083  1.00 92.37           H  
ATOM   2309  HB3 TYR A 145      47.455   7.124 -52.916  1.00 92.37           H  
ATOM   2310  O   TYR A 145      48.983   9.840 -55.031  1.00 92.37           O  
ATOM   2311  CG  TYR A 145      48.194   6.509 -54.821  1.00 92.37           C  
ATOM   2312  CD1 TYR A 145      47.881   6.169 -56.150  1.00 92.37           C  
ATOM   2313  HD1 TYR A 145      46.916   6.426 -56.562  1.00 92.37           H  
ATOM   2314  CD2 TYR A 145      49.454   6.171 -54.292  1.00 92.37           C  
ATOM   2315  HD2 TYR A 145      49.706   6.437 -53.276  1.00 92.37           H  
ATOM   2316  CE1 TYR A 145      48.813   5.501 -56.958  1.00 92.37           C  
ATOM   2317  HE1 TYR A 145      48.559   5.263 -57.981  1.00 92.37           H  
ATOM   2318  CE2 TYR A 145      50.381   5.484 -55.096  1.00 92.37           C  
ATOM   2319  HE2 TYR A 145      51.350   5.216 -54.702  1.00 92.37           H  
ATOM   2320  OH  TYR A 145      50.946   4.467 -57.199  1.00 92.37           O  
ATOM   2321  HH  TYR A 145      51.766   4.215 -56.768  1.00 92.37           H  
ATOM   2322  CZ  TYR A 145      50.062   5.145 -56.425  1.00 92.37           C  
ATOM   2323  N   CYS A 146      48.730   9.671 -52.813  1.00 92.86           N  
ATOM   2324  H   CYS A 146      48.102   9.416 -52.064  1.00 92.86           H  
ATOM   2325  CA  CYS A 146      50.061  10.156 -52.431  1.00 92.86           C  
ATOM   2326  HA  CYS A 146      50.749   9.952 -53.252  1.00 92.86           H  
ATOM   2327  C   CYS A 146      50.590   9.413 -51.193  1.00 92.86           C  
ATOM   2328  CB  CYS A 146      50.031  11.680 -52.213  1.00 92.86           C  
ATOM   2329  HB2 CYS A 146      51.047  12.076 -52.227  1.00 92.86           H  
ATOM   2330  HB3 CYS A 146      49.478  12.158 -53.022  1.00 92.86           H  
ATOM   2331  O   CYS A 146      49.831   8.727 -50.509  1.00 92.86           O  
ATOM   2332  SG  CYS A 146      49.267  12.095 -50.617  1.00 92.86           S  
ATOM   2333  HG  CYS A 146      49.395  13.421 -50.726  1.00 92.86           H  
ATOM   2334  N   PHE A 147      51.883   9.580 -50.885  1.00 90.60           N  
ATOM   2335  H   PHE A 147      52.438  10.183 -51.475  1.00 90.60           H  
ATOM   2336  CA  PHE A 147      52.500   9.118 -49.625  1.00 90.60           C  
ATOM   2337  HA  PHE A 147      51.743   8.589 -49.046  1.00 90.60           H  
ATOM   2338  C   PHE A 147      52.978  10.273 -48.732  1.00 90.60           C  
ATOM   2339  CB  PHE A 147      53.618   8.105 -49.888  1.00 90.60           C  
ATOM   2340  HB2 PHE A 147      54.368   8.555 -50.539  1.00 90.60           H  
ATOM   2341  HB3 PHE A 147      54.103   7.853 -48.945  1.00 90.60           H  
ATOM   2342  O   PHE A 147      53.791  10.069 -47.827  1.00 90.60           O  
ATOM   2343  CG  PHE A 147      53.114   6.816 -50.479  1.00 90.60           C  
ATOM   2344  CD1 PHE A 147      52.436   5.878 -49.679  1.00 90.60           C  
ATOM   2345  HD1 PHE A 147      52.288   6.071 -48.627  1.00 90.60           H  
ATOM   2346  CD2 PHE A 147      53.302   6.571 -51.844  1.00 90.60           C  
ATOM   2347  HD2 PHE A 147      53.830   7.283 -52.462  1.00 90.60           H  
ATOM   2348  CE1 PHE A 147      51.913   4.706 -50.254  1.00 90.60           C  
ATOM   2349  HE1 PHE A 147      51.361   4.005 -49.645  1.00 90.60           H  
ATOM   2350  CE2 PHE A 147      52.794   5.399 -52.407  1.00 90.60           C  
ATOM   2351  HE2 PHE A 147      52.955   5.241 -53.463  1.00 90.60           H  
ATOM   2352  CZ  PHE A 147      52.082   4.472 -51.629  1.00 90.60           C  
ATOM   2353  HZ  PHE A 147      51.660   3.591 -52.089  1.00 90.60           H  
ATOM   2354  N   ASP A 148      52.498  11.487 -49.003  1.00 88.68           N  
ATOM   2355  H   ASP A 148      51.842  11.593 -49.763  1.00 88.68           H  
ATOM   2356  CA  ASP A 148      52.897  12.700 -48.281  1.00 88.68           C  
ATOM   2357  HA  ASP A 148      53.962  12.644 -48.058  1.00 88.68           H  
ATOM   2358  C   ASP A 148      52.155  12.847 -46.941  1.00 88.68           C  
ATOM   2359  CB  ASP A 148      52.674  13.920 -49.191  1.00 88.68           C  
ATOM   2360  HB2 ASP A 148      53.032  14.815 -48.682  1.00 88.68           H  
ATOM   2361  HB3 ASP A 148      51.606  14.037 -49.375  1.00 88.68           H  
ATOM   2362  O   ASP A 148      52.588  13.591 -46.058  1.00 88.68           O  
ATOM   2363  CG  ASP A 148      53.421  13.791 -50.522  1.00 88.68           C  
ATOM   2364  OD1 ASP A 148      54.596  13.356 -50.494  1.00 88.68           O  
ATOM   2365  OD2 ASP A 148      52.776  14.049 -51.561  1.00 88.68           O  
ATOM   2366  N   GLY A 149      51.059  12.103 -46.764  1.00 88.25           N  
ATOM   2367  H   GLY A 149      50.846  11.414 -47.472  1.00 88.25           H  
ATOM   2368  CA  GLY A 149      50.126  12.234 -45.651  1.00 88.25           C  
ATOM   2369  HA2 GLY A 149      50.678  12.395 -44.725  1.00 88.25           H  
ATOM   2370  HA3 GLY A 149      49.557  11.309 -45.557  1.00 88.25           H  
ATOM   2371  C   GLY A 149      49.156  13.401 -45.827  1.00 88.25           C  
ATOM   2372  O   GLY A 149      49.404  14.343 -46.579  1.00 88.25           O  
ATOM   2373  N   PHE A 150      48.042  13.356 -45.099  1.00 92.86           N  
ATOM   2374  H   PHE A 150      47.887  12.566 -44.489  1.00 92.86           H  
ATOM   2375  CA  PHE A 150      47.005  14.393 -45.150  1.00 92.86           C  
ATOM   2376  HA  PHE A 150      46.621  14.468 -46.167  1.00 92.86           H  
ATOM   2377  C   PHE A 150      47.545  15.781 -44.772  1.00 92.86           C  
ATOM   2378  CB  PHE A 150      45.873  13.951 -44.219  1.00 92.86           C  
ATOM   2379  HB2 PHE A 150      46.262  13.828 -43.209  1.00 92.86           H  
ATOM   2380  HB3 PHE A 150      45.524  12.979 -44.568  1.00 92.86           H  
ATOM   2381  O   PHE A 150      47.282  16.768 -45.448  1.00 92.86           O  
ATOM   2382  CG  PHE A 150      44.678  14.874 -44.189  1.00 92.86           C  
ATOM   2383  CD1 PHE A 150      44.237  15.428 -42.973  1.00 92.86           C  
ATOM   2384  HD1 PHE A 150      44.754  15.211 -42.050  1.00 92.86           H  
ATOM   2385  CD2 PHE A 150      43.997  15.176 -45.382  1.00 92.86           C  
ATOM   2386  HD2 PHE A 150      44.335  14.777 -46.327  1.00 92.86           H  
ATOM   2387  CE1 PHE A 150      43.125  16.286 -42.960  1.00 92.86           C  
ATOM   2388  HE1 PHE A 150      42.810  16.746 -42.035  1.00 92.86           H  
ATOM   2389  CE2 PHE A 150      42.882  16.027 -45.360  1.00 92.86           C  
ATOM   2390  HE2 PHE A 150      42.383  16.281 -46.283  1.00 92.86           H  
ATOM   2391  CZ  PHE A 150      42.444  16.585 -44.150  1.00 92.86           C  
ATOM   2392  HZ  PHE A 150      41.599  17.258 -44.140  1.00 92.86           H  
ATOM   2393  N   SER A 151      48.415  15.855 -43.763  1.00 87.06           N  
ATOM   2394  H   SER A 151      48.537  15.052 -43.162  1.00 87.06           H  
ATOM   2395  CA  SER A 151      48.989  17.122 -43.301  1.00 87.06           C  
ATOM   2396  HA  SER A 151      48.168  17.824 -43.154  1.00 87.06           H  
ATOM   2397  C   SER A 151      49.973  17.777 -44.275  1.00 87.06           C  
ATOM   2398  CB  SER A 151      49.690  16.942 -41.951  1.00 87.06           C  
ATOM   2399  HB2 SER A 151      49.851  17.918 -41.491  1.00 87.06           H  
ATOM   2400  HB3 SER A 151      50.655  16.460 -42.104  1.00 87.06           H  
ATOM   2401  O   SER A 151      50.309  18.934 -44.050  1.00 87.06           O  
ATOM   2402  OG  SER A 151      48.910  16.132 -41.097  1.00 87.06           O  
ATOM   2403  HG  SER A 151      48.733  16.605 -40.281  1.00 87.06           H  
ATOM   2404  N   ARG A 152      50.461  17.088 -45.320  1.00 88.81           N  
ATOM   2405  H   ARG A 152      50.125  16.147 -45.465  1.00 88.81           H  
ATOM   2406  CA  ARG A 152      51.396  17.664 -46.317  1.00 88.81           C  
ATOM   2407  HA  ARG A 152      51.560  18.718 -46.093  1.00 88.81           H  
ATOM   2408  C   ARG A 152      50.859  17.643 -47.746  1.00 88.81           C  
ATOM   2409  CB  ARG A 152      52.759  16.959 -46.293  1.00 88.81           C  
ATOM   2410  HB2 ARG A 152      52.637  15.969 -46.731  1.00 88.81           H  
ATOM   2411  HB3 ARG A 152      53.446  17.519 -46.927  1.00 88.81           H  
ATOM   2412  O   ARG A 152      51.437  18.289 -48.614  1.00 88.81           O  
ATOM   2413  CG  ARG A 152      53.386  16.814 -44.904  1.00 88.81           C  
ATOM   2414  HG2 ARG A 152      52.750  16.166 -44.300  1.00 88.81           H  
ATOM   2415  HG3 ARG A 152      53.468  17.787 -44.421  1.00 88.81           H  
ATOM   2416  CD  ARG A 152      54.775  16.177 -45.031  1.00 88.81           C  
ATOM   2417  HD2 ARG A 152      54.751  15.435 -45.829  1.00 88.81           H  
ATOM   2418  HD3 ARG A 152      55.491  16.955 -45.297  1.00 88.81           H  
ATOM   2419  NE  ARG A 152      55.154  15.494 -43.782  1.00 88.81           N  
ATOM   2420  HE  ARG A 152      54.386  15.108 -43.251  1.00 88.81           H  
ATOM   2421  NH1 ARG A 152      57.437  15.665 -43.963  1.00 88.81           N  
ATOM   2422 HH11 ARG A 152      58.360  15.502 -43.587  1.00 88.81           H  
ATOM   2423 HH12 ARG A 152      57.309  16.189 -44.818  1.00 88.81           H  
ATOM   2424  NH2 ARG A 152      56.537  14.576 -42.232  1.00 88.81           N  
ATOM   2425 HH21 ARG A 152      57.463  14.409 -41.866  1.00 88.81           H  
ATOM   2426 HH22 ARG A 152      55.731  14.261 -41.711  1.00 88.81           H  
ATOM   2427  CZ  ARG A 152      56.371  15.250 -43.335  1.00 88.81           C  
ATOM   2428  N   CYS A 153      49.783  16.906 -48.003  1.00 90.57           N  
ATOM   2429  H   CYS A 153      49.340  16.401 -47.248  1.00 90.57           H  
ATOM   2430  CA  CYS A 153      49.136  16.887 -49.303  1.00 90.57           C  
ATOM   2431  HA  CYS A 153      49.913  16.822 -50.065  1.00 90.57           H  
ATOM   2432  C   CYS A 153      48.351  18.192 -49.544  1.00 90.57           C  
ATOM   2433  CB  CYS A 153      48.271  15.626 -49.391  1.00 90.57           C  
ATOM   2434  HB2 CYS A 153      48.853  14.761 -49.074  1.00 90.57           H  
ATOM   2435  HB3 CYS A 153      47.419  15.728 -48.718  1.00 90.57           H  
ATOM   2436  O   CYS A 153      47.942  18.875 -48.607  1.00 90.57           O  
ATOM   2437  SG  CYS A 153      47.710  15.379 -51.101  1.00 90.57           S  
ATOM   2438  HG  CYS A 153      48.897  15.081 -51.639  1.00 90.57           H  
ATOM   2439  N   ALA A 154      48.164  18.541 -50.818  1.00 88.72           N  
ATOM   2440  H   ALA A 154      48.561  17.944 -51.530  1.00 88.72           H  
ATOM   2441  CA  ALA A 154      47.437  19.731 -51.267  1.00 88.72           C  
ATOM   2442  HA  ALA A 154      46.811  20.093 -50.451  1.00 88.72           H  
ATOM   2443  C   ALA A 154      46.477  19.418 -52.435  1.00 88.72           C  
ATOM   2444  CB  ALA A 154      48.459  20.826 -51.604  1.00 88.72           C  
ATOM   2445  HB1 ALA A 154      47.935  21.749 -51.852  1.00 88.72           H  
ATOM   2446  HB2 ALA A 154      49.101  21.012 -50.742  1.00 88.72           H  
ATOM   2447  HB3 ALA A 154      49.070  20.522 -52.454  1.00 88.72           H  
ATOM   2448  O   ALA A 154      46.195  20.268 -53.276  1.00 88.72           O  
ATOM   2449  N   PHE A 155      46.014  18.168 -52.552  1.00 92.70           N  
ATOM   2450  H   PHE A 155      46.251  17.498 -51.834  1.00 92.70           H  
ATOM   2451  CA  PHE A 155      45.044  17.781 -53.581  1.00 92.70           C  
ATOM   2452  HA  PHE A 155      45.395  18.140 -54.549  1.00 92.70           H  
ATOM   2453  C   PHE A 155      43.679  18.423 -53.296  1.00 92.70           C  
ATOM   2454  CB  PHE A 155      44.936  16.250 -53.644  1.00 92.70           C  
ATOM   2455  HB2 PHE A 155      44.587  15.872 -52.683  1.00 92.70           H  
ATOM   2456  HB3 PHE A 155      45.928  15.832 -53.816  1.00 92.70           H  
ATOM   2457  O   PHE A 155      43.077  18.129 -52.268  1.00 92.70           O  
ATOM   2458  CG  PHE A 155      44.000  15.760 -54.733  1.00 92.70           C  
ATOM   2459  CD1 PHE A 155      42.609  15.725 -54.516  1.00 92.70           C  
ATOM   2460  HD1 PHE A 155      42.191  16.059 -53.577  1.00 92.70           H  
ATOM   2461  CD2 PHE A 155      44.515  15.366 -55.983  1.00 92.70           C  
ATOM   2462  HD2 PHE A 155      45.581  15.381 -56.154  1.00 92.70           H  
ATOM   2463  CE1 PHE A 155      41.740  15.301 -55.534  1.00 92.70           C  
ATOM   2464  HE1 PHE A 155      40.673  15.313 -55.365  1.00 92.70           H  
ATOM   2465  CE2 PHE A 155      43.645  14.933 -57.000  1.00 92.70           C  
ATOM   2466  HE2 PHE A 155      44.039  14.607 -57.951  1.00 92.70           H  
ATOM   2467  CZ  PHE A 155      42.258  14.900 -56.776  1.00 92.70           C  
ATOM   2468  HZ  PHE A 155      41.589  14.569 -57.557  1.00 92.70           H  
ATOM   2469  N   ALA A 156      43.164  19.260 -54.195  1.00 91.41           N  
ATOM   2470  H   ALA A 156      43.701  19.507 -55.014  1.00 91.41           H  
ATOM   2471  CA  ALA A 156      41.896  19.950 -53.968  1.00 91.41           C  
ATOM   2472  HA  ALA A 156      41.967  20.450 -53.002  1.00 91.41           H  
ATOM   2473  C   ALA A 156      40.701  18.976 -53.929  1.00 91.41           C  
ATOM   2474  CB  ALA A 156      41.720  21.042 -55.026  1.00 91.41           C  
ATOM   2475  HB1 ALA A 156      42.561  21.734 -54.989  1.00 91.41           H  
ATOM   2476  HB2 ALA A 156      40.803  21.596 -54.823  1.00 91.41           H  
ATOM   2477  HB3 ALA A 156      41.653  20.595 -56.019  1.00 91.41           H  
ATOM   2478  O   ALA A 156      40.472  18.227 -54.882  1.00 91.41           O  
ATOM   2479  N   ALA A 157      39.928  18.996 -52.845  1.00 91.76           N  
ATOM   2480  H   ALA A 157      40.162  19.634 -52.098  1.00 91.76           H  
ATOM   2481  CA  ALA A 157      38.695  18.228 -52.699  1.00 91.76           C  
ATOM   2482  HA  ALA A 157      38.212  18.137 -53.672  1.00 91.76           H  
ATOM   2483  C   ALA A 157      37.737  18.949 -51.747  1.00 91.76           C  
ATOM   2484  CB  ALA A 157      39.029  16.824 -52.175  1.00 91.76           C  
ATOM   2485  HB1 ALA A 157      39.548  16.903 -51.220  1.00 91.76           H  
ATOM   2486  HB2 ALA A 157      39.668  16.308 -52.892  1.00 91.76           H  
ATOM   2487  HB3 ALA A 157      38.110  16.254 -52.036  1.00 91.76           H  
ATOM   2488  O   ALA A 157      38.138  19.344 -50.661  1.00 91.76           O  
ATOM   2489  N   GLU A 158      36.465  19.069 -52.125  1.00 92.20           N  
ATOM   2490  H   GLU A 158      36.196  18.790 -53.058  1.00 92.20           H  
ATOM   2491  CA  GLU A 158      35.448  19.723 -51.290  1.00 92.20           C  
ATOM   2492  HA  GLU A 158      35.834  20.676 -50.930  1.00 92.20           H  
ATOM   2493  C   GLU A 158      35.071  18.873 -50.064  1.00 92.20           C  
ATOM   2494  CB  GLU A 158      34.222  19.994 -52.174  1.00 92.20           C  
ATOM   2495  HB2 GLU A 158      34.536  20.590 -53.031  1.00 92.20           H  
ATOM   2496  HB3 GLU A 158      33.832  19.042 -52.535  1.00 92.20           H  
ATOM   2497  O   GLU A 158      34.913  19.396 -48.962  1.00 92.20           O  
ATOM   2498  CG  GLU A 158      33.112  20.743 -51.426  1.00 92.20           C  
ATOM   2499  HG2 GLU A 158      32.814  20.150 -50.562  1.00 92.20           H  
ATOM   2500  HG3 GLU A 158      33.508  21.696 -51.074  1.00 92.20           H  
ATOM   2501  CD  GLU A 158      31.859  20.991 -52.274  1.00 92.20           C  
ATOM   2502  OE1 GLU A 158      30.887  21.504 -51.677  1.00 92.20           O  
ATOM   2503  OE2 GLU A 158      31.867  20.633 -53.475  1.00 92.20           O  
ATOM   2504  N   THR A 159      34.949  17.552 -50.244  1.00 94.34           N  
ATOM   2505  H   THR A 159      35.144  17.182 -51.164  1.00 94.34           H  
ATOM   2506  CA  THR A 159      34.564  16.606 -49.186  1.00 94.34           C  
ATOM   2507  HA  THR A 159      34.416  17.167 -48.264  1.00 94.34           H  
ATOM   2508  C   THR A 159      35.662  15.572 -48.939  1.00 94.34           C  
ATOM   2509  CB  THR A 159      33.218  15.931 -49.498  1.00 94.34           C  
ATOM   2510  HB  THR A 159      33.305  15.339 -50.409  1.00 94.34           H  
ATOM   2511  O   THR A 159      36.222  15.000 -49.880  1.00 94.34           O  
ATOM   2512  CG2 THR A 159      32.721  15.044 -48.355  1.00 94.34           C  
ATOM   2513 HG21 THR A 159      31.712  14.702 -48.587  1.00 94.34           H  
ATOM   2514 HG22 THR A 159      33.368  14.174 -48.243  1.00 94.34           H  
ATOM   2515 HG23 THR A 159      32.701  15.611 -47.424  1.00 94.34           H  
ATOM   2516  OG1 THR A 159      32.222  16.912 -49.673  1.00 94.34           O  
ATOM   2517  HG1 THR A 159      32.574  17.612 -50.228  1.00 94.34           H  
ATOM   2518  N   GLY A 160      35.959  15.296 -47.671  1.00 93.48           N  
ATOM   2519  H   GLY A 160      35.504  15.849 -46.958  1.00 93.48           H  
ATOM   2520  CA  GLY A 160      36.891  14.257 -47.239  1.00 93.48           C  
ATOM   2521  HA2 GLY A 160      37.384  13.826 -48.110  1.00 93.48           H  
ATOM   2522  HA3 GLY A 160      37.666  14.711 -46.621  1.00 93.48           H  
ATOM   2523  C   GLY A 160      36.224  13.130 -46.441  1.00 93.48           C  
ATOM   2524  O   GLY A 160      35.173  13.318 -45.827  1.00 93.48           O  
ATOM   2525  N   VAL A 161      36.869  11.964 -46.406  1.00 94.67           N  
ATOM   2526  H   VAL A 161      37.705  11.881 -46.967  1.00 94.67           H  
ATOM   2527  CA  VAL A 161      36.536  10.826 -45.536  1.00 94.67           C  
ATOM   2528  HA  VAL A 161      35.834  11.159 -44.772  1.00 94.67           H  
ATOM   2529  C   VAL A 161      37.805  10.335 -44.842  1.00 94.67           C  
ATOM   2530  CB  VAL A 161      35.870   9.680 -46.323  1.00 94.67           C  
ATOM   2531  HB  VAL A 161      36.506   9.401 -47.163  1.00 94.67           H  
ATOM   2532  O   VAL A 161      38.825  10.139 -45.494  1.00 94.67           O  
ATOM   2533  CG1 VAL A 161      35.630   8.434 -45.460  1.00 94.67           C  
ATOM   2534 HG11 VAL A 161      35.083   8.701 -44.555  1.00 94.67           H  
ATOM   2535 HG12 VAL A 161      36.590   7.991 -45.192  1.00 94.67           H  
ATOM   2536 HG13 VAL A 161      35.065   7.691 -46.022  1.00 94.67           H  
ATOM   2537  CG2 VAL A 161      34.508  10.113 -46.861  1.00 94.67           C  
ATOM   2538 HG21 VAL A 161      34.631  10.972 -47.521  1.00 94.67           H  
ATOM   2539 HG22 VAL A 161      34.056   9.302 -47.432  1.00 94.67           H  
ATOM   2540 HG23 VAL A 161      33.852  10.389 -46.036  1.00 94.67           H  
ATOM   2541  N   ALA A 162      37.746  10.094 -43.537  1.00 94.24           N  
ATOM   2542  H   ALA A 162      36.891  10.321 -43.051  1.00 94.24           H  
ATOM   2543  CA  ALA A 162      38.848   9.558 -42.745  1.00 94.24           C  
ATOM   2544  HA  ALA A 162      39.616   9.139 -43.394  1.00 94.24           H  
ATOM   2545  C   ALA A 162      38.334   8.438 -41.829  1.00 94.24           C  
ATOM   2546  CB  ALA A 162      39.461  10.722 -41.961  1.00 94.24           C  
ATOM   2547  HB1 ALA A 162      38.725  11.153 -41.283  1.00 94.24           H  
ATOM   2548  HB2 ALA A 162      40.311  10.350 -41.388  1.00 94.24           H  
ATOM   2549  HB3 ALA A 162      39.810  11.492 -42.649  1.00 94.24           H  
ATOM   2550  O   ALA A 162      37.589   8.691 -40.889  1.00 94.24           O  
ATOM   2551  N   LEU A 163      38.687   7.181 -42.094  1.00 91.97           N  
ATOM   2552  H   LEU A 163      39.372   7.008 -42.816  1.00 91.97           H  
ATOM   2553  CA  LEU A 163      38.180   6.038 -41.324  1.00 91.97           C  
ATOM   2554  HA  LEU A 163      37.369   6.355 -40.668  1.00 91.97           H  
ATOM   2555  C   LEU A 163      39.291   5.498 -40.419  1.00 91.97           C  
ATOM   2556  CB  LEU A 163      37.604   4.971 -42.275  1.00 91.97           C  
ATOM   2557  HB2 LEU A 163      37.268   4.120 -41.683  1.00 91.97           H  
ATOM   2558  HB3 LEU A 163      38.407   4.623 -42.925  1.00 91.97           H  
ATOM   2559  O   LEU A 163      40.187   4.807 -40.894  1.00 91.97           O  
ATOM   2560  CG  LEU A 163      36.437   5.451 -43.159  1.00 91.97           C  
ATOM   2561  HG  LEU A 163      36.764   6.315 -43.738  1.00 91.97           H  
ATOM   2562  CD1 LEU A 163      36.049   4.353 -44.145  1.00 91.97           C  
ATOM   2563 HD11 LEU A 163      36.907   4.101 -44.769  1.00 91.97           H  
ATOM   2564 HD12 LEU A 163      35.732   3.461 -43.604  1.00 91.97           H  
ATOM   2565 HD13 LEU A 163      35.244   4.706 -44.789  1.00 91.97           H  
ATOM   2566  CD2 LEU A 163      35.192   5.846 -42.358  1.00 91.97           C  
ATOM   2567 HD21 LEU A 163      34.869   5.012 -41.736  1.00 91.97           H  
ATOM   2568 HD22 LEU A 163      35.416   6.708 -41.729  1.00 91.97           H  
ATOM   2569 HD23 LEU A 163      34.389   6.119 -43.042  1.00 91.97           H  
ATOM   2570  N   TYR A 164      39.230   5.815 -39.121  1.00 90.05           N  
ATOM   2571  H   TYR A 164      38.465   6.389 -38.796  1.00 90.05           H  
ATOM   2572  CA  TYR A 164      40.209   5.410 -38.100  1.00 90.05           C  
ATOM   2573  HA  TYR A 164      39.962   5.970 -37.199  1.00 90.05           H  
ATOM   2574  C   TYR A 164      41.659   5.809 -38.435  1.00 90.05           C  
ATOM   2575  CB  TYR A 164      40.048   3.919 -37.755  1.00 90.05           C  
ATOM   2576  HB2 TYR A 164      40.775   3.662 -36.984  1.00 90.05           H  
ATOM   2577  HB3 TYR A 164      40.288   3.319 -38.633  1.00 90.05           H  
ATOM   2578  O   TYR A 164      42.592   5.031 -38.237  1.00 90.05           O  
ATOM   2579  CG  TYR A 164      38.673   3.526 -37.251  1.00 90.05           C  
ATOM   2580  CD1 TYR A 164      38.415   3.506 -35.868  1.00 90.05           C  
ATOM   2581  HD1 TYR A 164      39.203   3.733 -35.165  1.00 90.05           H  
ATOM   2582  CD2 TYR A 164      37.663   3.148 -38.157  1.00 90.05           C  
ATOM   2583  HD2 TYR A 164      37.863   3.143 -39.218  1.00 90.05           H  
ATOM   2584  CE1 TYR A 164      37.151   3.128 -35.387  1.00 90.05           C  
ATOM   2585  HE1 TYR A 164      36.996   3.106 -34.318  1.00 90.05           H  
ATOM   2586  CE2 TYR A 164      36.395   2.767 -37.679  1.00 90.05           C  
ATOM   2587  HE2 TYR A 164      35.616   2.472 -38.366  1.00 90.05           H  
ATOM   2588  OH  TYR A 164      34.915   2.317 -35.869  1.00 90.05           O  
ATOM   2589  HH  TYR A 164      34.840   2.146 -34.927  1.00 90.05           H  
ATOM   2590  CZ  TYR A 164      36.133   2.748 -36.294  1.00 90.05           C  
ATOM   2591  N   SER A 165      41.841   7.018 -38.979  1.00 89.62           N  
ATOM   2592  H   SER A 165      41.015   7.545 -39.222  1.00 89.62           H  
ATOM   2593  CA  SER A 165      43.132   7.513 -39.485  1.00 89.62           C  
ATOM   2594  HA  SER A 165      43.919   6.810 -39.215  1.00 89.62           H  
ATOM   2595  C   SER A 165      43.561   8.877 -38.927  1.00 89.62           C  
ATOM   2596  CB  SER A 165      43.064   7.573 -41.013  1.00 89.62           C  
ATOM   2597  HB2 SER A 165      42.757   6.602 -41.401  1.00 89.62           H  
ATOM   2598  HB3 SER A 165      44.045   7.821 -41.420  1.00 89.62           H  
ATOM   2599  O   SER A 165      44.632   9.356 -39.290  1.00 89.62           O  
ATOM   2600  OG  SER A 165      42.122   8.555 -41.403  1.00 89.62           O  
ATOM   2601  HG  SER A 165      42.569   9.404 -41.416  1.00 89.62           H  
ATOM   2602  N   LEU A 166      42.733   9.534 -38.101  1.00 92.61           N  
ATOM   2603  H   LEU A 166      41.875   9.079 -37.825  1.00 92.61           H  
ATOM   2604  CA  LEU A 166      43.037  10.858 -37.523  1.00 92.61           C  
ATOM   2605  HA  LEU A 166      43.892  11.283 -38.049  1.00 92.61           H  
ATOM   2606  C   LEU A 166      43.477  10.803 -36.051  1.00 92.61           C  
ATOM   2607  CB  LEU A 166      41.865  11.848 -37.696  1.00 92.61           C  
ATOM   2608  HB2 LEU A 166      41.029  11.526 -37.075  1.00 92.61           H  
ATOM   2609  HB3 LEU A 166      42.187  12.818 -37.317  1.00 92.61           H  
ATOM   2610  O   LEU A 166      43.776  11.847 -35.482  1.00 92.61           O  
ATOM   2611  CG  LEU A 166      41.331  12.056 -39.116  1.00 92.61           C  
ATOM   2612  HG  LEU A 166      40.897  11.114 -39.453  1.00 92.61           H  
ATOM   2613  CD1 LEU A 166      40.236  13.121 -39.092  1.00 92.61           C  
ATOM   2614 HD11 LEU A 166      40.667  14.100 -38.886  1.00 92.61           H  
ATOM   2615 HD12 LEU A 166      39.725  13.147 -40.055  1.00 92.61           H  
ATOM   2616 HD13 LEU A 166      39.515  12.897 -38.306  1.00 92.61           H  
ATOM   2617  CD2 LEU A 166      42.404  12.509 -40.108  1.00 92.61           C  
ATOM   2618 HD21 LEU A 166      41.951  12.672 -41.086  1.00 92.61           H  
ATOM   2619 HD22 LEU A 166      42.851  13.441 -39.764  1.00 92.61           H  
ATOM   2620 HD23 LEU A 166      43.178  11.748 -40.199  1.00 92.61           H  
ATOM   2621  N   HIS A 167      43.534   9.615 -35.436  1.00 89.87           N  
ATOM   2622  H   HIS A 167      43.278   8.784 -35.950  1.00 89.87           H  
ATOM   2623  CA  HIS A 167      43.867   9.443 -34.014  1.00 89.87           C  
ATOM   2624  HA  HIS A 167      43.129   9.961 -33.401  1.00 89.87           H  
ATOM   2625  C   HIS A 167      45.233  10.003 -33.600  1.00 89.87           C  
ATOM   2626  CB  HIS A 167      43.835   7.954 -33.673  1.00 89.87           C  
ATOM   2627  HB2 HIS A 167      44.197   7.849 -32.650  1.00 89.87           H  
ATOM   2628  HB3 HIS A 167      44.511   7.410 -34.333  1.00 89.87           H  
ATOM   2629  O   HIS A 167      45.428  10.283 -32.424  1.00 89.87           O  
ATOM   2630  CG  HIS A 167      42.472   7.326 -33.725  1.00 89.87           C  
ATOM   2631  CD2 HIS A 167      41.623   7.257 -32.666  1.00 89.87           C  
ATOM   2632  HD2 HIS A 167      41.798   7.665 -31.681  1.00 89.87           H  
ATOM   2633  ND1 HIS A 167      41.885   6.681 -34.817  1.00 89.87           N  
ATOM   2634  CE1 HIS A 167      40.711   6.216 -34.361  1.00 89.87           C  
ATOM   2635  HE1 HIS A 167      40.010   5.653 -34.960  1.00 89.87           H  
ATOM   2636  NE2 HIS A 167      40.524   6.559 -33.073  1.00 89.87           N  
ATOM   2637  HE2 HIS A 167      39.772   6.300 -32.452  1.00 89.87           H  
ATOM   2638  N   ASP A 168      46.143  10.189 -34.557  1.00 85.70           N  
ATOM   2639  H   ASP A 168      45.907   9.887 -35.492  1.00 85.70           H  
ATOM   2640  CA  ASP A 168      47.510  10.669 -34.325  1.00 85.70           C  
ATOM   2641  HA  ASP A 168      47.711  10.646 -33.254  1.00 85.70           H  
ATOM   2642  C   ASP A 168      47.710  12.130 -34.788  1.00 85.70           C  
ATOM   2643  CB  ASP A 168      48.507   9.704 -34.990  1.00 85.70           C  
ATOM   2644  HB2 ASP A 168      48.440   9.829 -36.070  1.00 85.70           H  
ATOM   2645  HB3 ASP A 168      49.518   9.973 -34.684  1.00 85.70           H  
ATOM   2646  O   ASP A 168      48.838  12.618 -34.875  1.00 85.70           O  
ATOM   2647  CG  ASP A 168      48.271   8.224 -34.642  1.00 85.70           C  
ATOM   2648  OD1 ASP A 168      47.994   7.905 -33.463  1.00 85.70           O  
ATOM   2649  OD2 ASP A 168      48.342   7.408 -35.589  1.00 85.70           O  
ATOM   2650  N   LEU A 169      46.625  12.840 -35.124  1.00 90.55           N  
ATOM   2651  H   LEU A 169      45.722  12.406 -34.995  1.00 90.55           H  
ATOM   2652  CA  LEU A 169      46.638  14.249 -35.527  1.00 90.55           C  
ATOM   2653  HA  LEU A 169      47.662  14.624 -35.512  1.00 90.55           H  
ATOM   2654  C   LEU A 169      45.842  15.097 -34.537  1.00 90.55           C  
ATOM   2655  CB  LEU A 169      46.068  14.407 -36.949  1.00 90.55           C  
ATOM   2656  HB2 LEU A 169      45.082  13.944 -36.975  1.00 90.55           H  
ATOM   2657  HB3 LEU A 169      45.939  15.470 -37.151  1.00 90.55           H  
ATOM   2658  O   LEU A 169      44.722  14.745 -34.167  1.00 90.55           O  
ATOM   2659  CG  LEU A 169      46.935  13.803 -38.068  1.00 90.55           C  
ATOM   2660  HG  LEU A 169      47.109  12.745 -37.874  1.00 90.55           H  
ATOM   2661  CD1 LEU A 169      46.202  13.933 -39.406  1.00 90.55           C  
ATOM   2662 HD11 LEU A 169      46.805  13.490 -40.199  1.00 90.55           H  
ATOM   2663 HD12 LEU A 169      45.254  13.399 -39.347  1.00 90.55           H  
ATOM   2664 HD13 LEU A 169      46.015  14.983 -39.629  1.00 90.55           H  
ATOM   2665  CD2 LEU A 169      48.282  14.520 -38.196  1.00 90.55           C  
ATOM   2666 HD21 LEU A 169      48.886  14.314 -37.313  1.00 90.55           H  
ATOM   2667 HD22 LEU A 169      48.127  15.595 -38.286  1.00 90.55           H  
ATOM   2668 HD23 LEU A 169      48.819  14.144 -39.067  1.00 90.55           H  
ATOM   2669  N   TRP A 170      46.385  16.257 -34.160  1.00 92.01           N  
ATOM   2670  H   TRP A 170      47.288  16.525 -34.523  1.00 92.01           H  
ATOM   2671  CA  TRP A 170      45.637  17.228 -33.363  1.00 92.01           C  
ATOM   2672  HA  TRP A 170      45.223  16.704 -32.502  1.00 92.01           H  
ATOM   2673  C   TRP A 170      44.495  17.831 -34.194  1.00 92.01           C  
ATOM   2674  CB  TRP A 170      46.564  18.334 -32.848  1.00 92.01           C  
ATOM   2675  HB2 TRP A 170      47.131  18.755 -33.679  1.00 92.01           H  
ATOM   2676  HB3 TRP A 170      45.947  19.139 -32.449  1.00 92.01           H  
ATOM   2677  O   TRP A 170      44.707  18.119 -35.376  1.00 92.01           O  
ATOM   2678  CG  TRP A 170      47.497  17.906 -31.762  1.00 92.01           C  
ATOM   2679  CD1 TRP A 170      48.666  17.243 -31.920  1.00 92.01           C  
ATOM   2680  HD1 TRP A 170      49.073  16.939 -32.873  1.00 92.01           H  
ATOM   2681  CD2 TRP A 170      47.289  18.025 -30.325  1.00 92.01           C  
ATOM   2682  CE2 TRP A 170      48.373  17.380 -29.659  1.00 92.01           C  
ATOM   2683  CE3 TRP A 170      46.277  18.592 -29.521  1.00 92.01           C  
ATOM   2684  HE3 TRP A 170      45.427  19.072 -29.983  1.00 92.01           H  
ATOM   2685  NE1 TRP A 170      49.187  16.929 -30.677  1.00 92.01           N  
ATOM   2686  HE1 TRP A 170      49.955  16.289 -30.537  1.00 92.01           H  
ATOM   2687  CH2 TRP A 170      47.415  17.851 -27.491  1.00 92.01           C  
ATOM   2688  HH2 TRP A 170      47.437  17.759 -26.415  1.00 92.01           H  
ATOM   2689  CZ2 TRP A 170      48.438  17.279 -28.264  1.00 92.01           C  
ATOM   2690  HZ2 TRP A 170      49.237  16.733 -27.784  1.00 92.01           H  
ATOM   2691  CZ3 TRP A 170      46.346  18.516 -28.117  1.00 92.01           C  
ATOM   2692  HZ3 TRP A 170      45.562  18.943 -27.510  1.00 92.01           H  
ATOM   2693  N   PRO A 171      43.327  18.134 -33.594  1.00 91.32           N  
ATOM   2694  CA  PRO A 171      42.227  18.799 -34.298  1.00 91.32           C  
ATOM   2695  HA  PRO A 171      41.798  18.096 -35.013  1.00 91.32           H  
ATOM   2696  C   PRO A 171      42.673  20.067 -35.051  1.00 91.32           C  
ATOM   2697  CB  PRO A 171      41.188  19.102 -33.210  1.00 91.32           C  
ATOM   2698  HB2 PRO A 171      41.383  20.073 -32.755  1.00 91.32           H  
ATOM   2699  HB3 PRO A 171      40.172  19.065 -33.604  1.00 91.32           H  
ATOM   2700  O   PRO A 171      42.319  20.264 -36.213  1.00 91.32           O  
ATOM   2701  CG  PRO A 171      41.420  18.006 -32.170  1.00 91.32           C  
ATOM   2702  HG2 PRO A 171      40.897  17.099 -32.473  1.00 91.32           H  
ATOM   2703  HG3 PRO A 171      41.101  18.316 -31.175  1.00 91.32           H  
ATOM   2704  CD  PRO A 171      42.927  17.772 -32.237  1.00 91.32           C  
ATOM   2705  HD2 PRO A 171      43.138  16.725 -32.022  1.00 91.32           H  
ATOM   2706  HD3 PRO A 171      43.434  18.417 -31.518  1.00 91.32           H  
ATOM   2707  N   ALA A 172      43.537  20.884 -34.433  1.00 88.88           N  
ATOM   2708  H   ALA A 172      43.776  20.675 -33.475  1.00 88.88           H  
ATOM   2709  CA  ALA A 172      44.110  22.089 -35.043  1.00 88.88           C  
ATOM   2710  HA  ALA A 172      43.302  22.757 -35.341  1.00 88.88           H  
ATOM   2711  C   ALA A 172      44.950  21.808 -36.306  1.00 88.88           C  
ATOM   2712  CB  ALA A 172      44.949  22.808 -33.979  1.00 88.88           C  
ATOM   2713  HB1 ALA A 172      45.773  22.172 -33.657  1.00 88.88           H  
ATOM   2714  HB2 ALA A 172      45.351  23.730 -34.398  1.00 88.88           H  
ATOM   2715  HB3 ALA A 172      44.323  23.059 -33.122  1.00 88.88           H  
ATOM   2716  O   ALA A 172      44.916  22.596 -37.251  1.00 88.88           O  
ATOM   2717  N   ASP A 173      45.679  20.689 -36.340  1.00 90.33           N  
ATOM   2718  H   ASP A 173      45.585  20.023 -35.587  1.00 90.33           H  
ATOM   2719  CA  ASP A 173      46.489  20.293 -37.499  1.00 90.33           C  
ATOM   2720  HA  ASP A 173      47.026  21.166 -37.872  1.00 90.33           H  
ATOM   2721  C   ASP A 173      45.586  19.773 -38.640  1.00 90.33           C  
ATOM   2722  CB  ASP A 173      47.533  19.230 -37.089  1.00 90.33           C  
ATOM   2723  HB2 ASP A 173      47.006  18.331 -36.768  1.00 90.33           H  
ATOM   2724  HB3 ASP A 173      48.109  18.964 -37.975  1.00 90.33           H  
ATOM   2725  O   ASP A 173      45.883  19.975 -39.820  1.00 90.33           O  
ATOM   2726  CG  ASP A 173      48.527  19.640 -35.982  1.00 90.33           C  
ATOM   2727  OD1 ASP A 173      48.842  20.839 -35.803  1.00 90.33           O  
ATOM   2728  OD2 ASP A 173      49.010  18.738 -35.262  1.00 90.33           O  
ATOM   2729  N   VAL A 174      44.449  19.149 -38.299  1.00 92.82           N  
ATOM   2730  H   VAL A 174      44.272  19.003 -37.315  1.00 92.82           H  
ATOM   2731  CA  VAL A 174      43.411  18.734 -39.261  1.00 92.82           C  
ATOM   2732  HA  VAL A 174      43.894  18.186 -40.070  1.00 92.82           H  
ATOM   2733  C   VAL A 174      42.733  19.945 -39.904  1.00 92.82           C  
ATOM   2734  CB  VAL A 174      42.383  17.790 -38.599  1.00 92.82           C  
ATOM   2735  HB  VAL A 174      41.986  18.252 -37.696  1.00 92.82           H  
ATOM   2736  O   VAL A 174      42.500  19.915 -41.110  1.00 92.82           O  
ATOM   2737  CG1 VAL A 174      41.189  17.437 -39.497  1.00 92.82           C  
ATOM   2738 HG11 VAL A 174      40.628  18.336 -39.754  1.00 92.82           H  
ATOM   2739 HG12 VAL A 174      40.516  16.766 -38.963  1.00 92.82           H  
ATOM   2740 HG13 VAL A 174      41.518  16.941 -40.410  1.00 92.82           H  
ATOM   2741  CG2 VAL A 174      43.069  16.474 -38.210  1.00 92.82           C  
ATOM   2742 HG21 VAL A 174      43.597  16.054 -39.066  1.00 92.82           H  
ATOM   2743 HG22 VAL A 174      42.325  15.754 -37.871  1.00 92.82           H  
ATOM   2744 HG23 VAL A 174      43.775  16.649 -37.398  1.00 92.82           H  
ATOM   2745  N   ALA A 175      42.491  21.029 -39.157  1.00 90.84           N  
ATOM   2746  H   ALA A 175      42.657  20.973 -38.163  1.00 90.84           H  
ATOM   2747  CA  ALA A 175      41.962  22.281 -39.711  1.00 90.84           C  
ATOM   2748  HA  ALA A 175      41.013  22.083 -40.209  1.00 90.84           H  
ATOM   2749  C   ALA A 175      42.860  22.886 -40.786  1.00 90.84           C  
ATOM   2750  CB  ALA A 175      41.744  23.291 -38.582  1.00 90.84           C  
ATOM   2751  HB1 ALA A 175      41.235  24.170 -38.976  1.00 90.84           H  
ATOM   2752  HB2 ALA A 175      41.128  22.849 -37.799  1.00 90.84           H  
ATOM   2753  HB3 ALA A 175      42.697  23.598 -38.151  1.00 90.84           H  
ATOM   2754  O   ALA A 175      42.395  23.248 -41.867  1.00 90.84           O  
ATOM   2755  N   GLU A 176      44.161  22.946 -40.510  1.00 89.36           N  
ATOM   2756  H   GLU A 176      44.478  22.639 -39.601  1.00 89.36           H  
ATOM   2757  CA  GLU A 176      45.136  23.437 -41.476  1.00 89.36           C  
ATOM   2758  HA  GLU A 176      44.831  24.429 -41.811  1.00 89.36           H  
ATOM   2759  C   GLU A 176      45.207  22.530 -42.716  1.00 89.36           C  
ATOM   2760  CB  GLU A 176      46.499  23.541 -40.781  1.00 89.36           C  
ATOM   2761  HB2 GLU A 176      46.909  22.543 -40.630  1.00 89.36           H  
ATOM   2762  HB3 GLU A 176      46.374  24.022 -39.811  1.00 89.36           H  
ATOM   2763  O   GLU A 176      45.282  23.016 -43.846  1.00 89.36           O  
ATOM   2764  CG  GLU A 176      47.467  24.380 -41.620  1.00 89.36           C  
ATOM   2765  HG2 GLU A 176      47.121  25.414 -41.629  1.00 89.36           H  
ATOM   2766  HG3 GLU A 176      47.462  24.018 -42.648  1.00 89.36           H  
ATOM   2767  CD  GLU A 176      48.902  24.335 -41.092  1.00 89.36           C  
ATOM   2768  OE1 GLU A 176      49.807  24.264 -41.958  1.00 89.36           O  
ATOM   2769  OE2 GLU A 176      49.091  24.380 -39.856  1.00 89.36           O  
ATOM   2770  N   ALA A 177      45.137  21.210 -42.525  1.00 91.15           N  
ATOM   2771  H   ALA A 177      45.087  20.858 -41.580  1.00 91.15           H  
ATOM   2772  CA  ALA A 177      45.110  20.257 -43.629  1.00 91.15           C  
ATOM   2773  HA  ALA A 177      45.952  20.470 -44.288  1.00 91.15           H  
ATOM   2774  C   ALA A 177      43.840  20.397 -44.487  1.00 91.15           C  
ATOM   2775  CB  ALA A 177      45.292  18.848 -43.062  1.00 91.15           C  
ATOM   2776  HB1 ALA A 177      44.458  18.609 -42.402  1.00 91.15           H  
ATOM   2777  HB2 ALA A 177      45.326  18.126 -43.878  1.00 91.15           H  
ATOM   2778  HB3 ALA A 177      46.217  18.795 -42.488  1.00 91.15           H  
ATOM   2779  O   ALA A 177      43.945  20.495 -45.709  1.00 91.15           O  
ATOM   2780  N   MET A 178      42.657  20.488 -43.870  1.00 93.65           N  
ATOM   2781  H   MET A 178      42.637  20.425 -42.862  1.00 93.65           H  
ATOM   2782  CA  MET A 178      41.392  20.731 -44.572  1.00 93.65           C  
ATOM   2783  HA  MET A 178      41.205  19.912 -45.266  1.00 93.65           H  
ATOM   2784  C   MET A 178      41.447  22.017 -45.401  1.00 93.65           C  
ATOM   2785  CB  MET A 178      40.228  20.809 -43.572  1.00 93.65           C  
ATOM   2786  HB2 MET A 178      40.505  21.430 -42.721  1.00 93.65           H  
ATOM   2787  HB3 MET A 178      39.378  21.276 -44.069  1.00 93.65           H  
ATOM   2788  O   MET A 178      41.091  21.992 -46.580  1.00 93.65           O  
ATOM   2789  CG  MET A 178      39.799  19.423 -43.078  1.00 93.65           C  
ATOM   2790  HG2 MET A 178      40.646  18.949 -42.581  1.00 93.65           H  
ATOM   2791  HG3 MET A 178      39.528  18.812 -43.938  1.00 93.65           H  
ATOM   2792  SD  MET A 178      38.402  19.425 -41.922  1.00 93.65           S  
ATOM   2793  CE  MET A 178      37.067  20.055 -42.981  1.00 93.65           C  
ATOM   2794  HE1 MET A 178      36.140  20.091 -42.408  1.00 93.65           H  
ATOM   2795  HE2 MET A 178      36.934  19.400 -43.842  1.00 93.65           H  
ATOM   2796  HE3 MET A 178      37.297  21.064 -43.324  1.00 93.65           H  
ATOM   2797  N   ALA A 179      41.969  23.109 -44.831  1.00 90.03           N  
ATOM   2798  H   ALA A 179      42.220  23.076 -43.854  1.00 90.03           H  
ATOM   2799  CA  ALA A 179      42.145  24.372 -45.544  1.00 90.03           C  
ATOM   2800  HA  ALA A 179      41.175  24.697 -45.919  1.00 90.03           H  
ATOM   2801  C   ALA A 179      43.083  24.229 -46.756  1.00 90.03           C  
ATOM   2802  CB  ALA A 179      42.655  25.424 -44.554  1.00 90.03           C  
ATOM   2803  HB1 ALA A 179      42.761  26.382 -45.064  1.00 90.03           H  
ATOM   2804  HB2 ALA A 179      41.941  25.537 -43.738  1.00 90.03           H  
ATOM   2805  HB3 ALA A 179      43.621  25.130 -44.145  1.00 90.03           H  
ATOM   2806  O   ALA A 179      42.765  24.710 -47.843  1.00 90.03           O  
ATOM   2807  N   ARG A 180      44.199  23.500 -46.617  1.00 91.23           N  
ATOM   2808  H   ARG A 180      44.413  23.145 -45.695  1.00 91.23           H  
ATOM   2809  CA  ARG A 180      45.146  23.241 -47.718  1.00 91.23           C  
ATOM   2810  HA  ARG A 180      45.437  24.201 -48.145  1.00 91.23           H  
ATOM   2811  C   ARG A 180      44.535  22.429 -48.863  1.00 91.23           C  
ATOM   2812  CB  ARG A 180      46.382  22.535 -47.148  1.00 91.23           C  
ATOM   2813  HB2 ARG A 180      46.632  23.012 -46.200  1.00 91.23           H  
ATOM   2814  HB3 ARG A 180      46.158  21.485 -46.961  1.00 91.23           H  
ATOM   2815  O   ARG A 180      44.932  22.594 -50.013  1.00 91.23           O  
ATOM   2816  CG  ARG A 180      47.588  22.654 -48.094  1.00 91.23           C  
ATOM   2817  HG2 ARG A 180      47.793  23.710 -48.267  1.00 91.23           H  
ATOM   2818  HG3 ARG A 180      47.353  22.189 -49.051  1.00 91.23           H  
ATOM   2819  CD  ARG A 180      48.859  21.996 -47.543  1.00 91.23           C  
ATOM   2820  HD2 ARG A 180      49.691  22.262 -48.195  1.00 91.23           H  
ATOM   2821  HD3 ARG A 180      48.750  20.913 -47.596  1.00 91.23           H  
ATOM   2822  NE  ARG A 180      49.174  22.426 -46.161  1.00 91.23           N  
ATOM   2823  HE  ARG A 180      49.566  23.347 -46.026  1.00 91.23           H  
ATOM   2824  NH1 ARG A 180      48.394  20.550 -45.126  1.00 91.23           N  
ATOM   2825 HH11 ARG A 180      48.479  19.935 -44.330  1.00 91.23           H  
ATOM   2826 HH12 ARG A 180      48.056  20.199 -46.011  1.00 91.23           H  
ATOM   2827  NH2 ARG A 180      49.324  22.146 -43.884  1.00 91.23           N  
ATOM   2828 HH21 ARG A 180      49.126  21.588 -43.066  1.00 91.23           H  
ATOM   2829 HH22 ARG A 180      49.644  23.085 -43.689  1.00 91.23           H  
ATOM   2830  CZ  ARG A 180      48.965  21.718 -45.065  1.00 91.23           C  
ATOM   2831  N   HIS A 181      43.578  21.563 -48.547  1.00 92.96           N  
ATOM   2832  H   HIS A 181      43.357  21.450 -47.568  1.00 92.96           H  
ATOM   2833  CA  HIS A 181      42.822  20.777 -49.516  1.00 92.96           C  
ATOM   2834  HA  HIS A 181      43.459  20.557 -50.373  1.00 92.96           H  
ATOM   2835  C   HIS A 181      41.590  21.512 -50.079  1.00 92.96           C  
ATOM   2836  CB  HIS A 181      42.441  19.447 -48.853  1.00 92.96           C  
ATOM   2837  HB2 HIS A 181      41.675  18.966 -49.461  1.00 92.96           H  
ATOM   2838  HB3 HIS A 181      42.021  19.631 -47.865  1.00 92.96           H  
ATOM   2839  O   HIS A 181      40.956  20.996 -50.997  1.00 92.96           O  
ATOM   2840  CG  HIS A 181      43.593  18.480 -48.743  1.00 92.96           C  
ATOM   2841  CD2 HIS A 181      44.245  18.042 -47.621  1.00 92.96           C  
ATOM   2842  HD2 HIS A 181      44.042  18.341 -46.604  1.00 92.96           H  
ATOM   2843  ND1 HIS A 181      44.095  17.758 -49.789  1.00 92.96           N  
ATOM   2844  HD1 HIS A 181      43.725  17.792 -50.729  1.00 92.96           H  
ATOM   2845  CE1 HIS A 181      45.005  16.899 -49.325  1.00 92.96           C  
ATOM   2846  HE1 HIS A 181      45.487  16.134 -49.915  1.00 92.96           H  
ATOM   2847  NE2 HIS A 181      45.139  17.034 -48.004  1.00 92.96           N  
ATOM   2848  N   GLY A 182      41.234  22.692 -49.558  1.00 90.62           N  
ATOM   2849  H   GLY A 182      41.798  23.098 -48.825  1.00 90.62           H  
ATOM   2850  CA  GLY A 182      39.989  23.380 -49.919  1.00 90.62           C  
ATOM   2851  HA2 GLY A 182      39.953  23.530 -50.999  1.00 90.62           H  
ATOM   2852  HA3 GLY A 182      39.973  24.353 -49.429  1.00 90.62           H  
ATOM   2853  C   GLY A 182      38.727  22.616 -49.495  1.00 90.62           C  
ATOM   2854  O   GLY A 182      37.699  22.717 -50.161  1.00 90.62           O  
ATOM   2855  N   MET A 183      38.812  21.825 -48.419  1.00 93.58           N  
ATOM   2856  H   MET A 183      39.669  21.842 -47.884  1.00 93.58           H  
ATOM   2857  CA  MET A 183      37.697  21.027 -47.908  1.00 93.58           C  
ATOM   2858  HA  MET A 183      37.177  20.570 -48.749  1.00 93.58           H  
ATOM   2859  C   MET A 183      36.699  21.897 -47.152  1.00 93.58           C  
ATOM   2860  CB  MET A 183      38.194  19.912 -46.978  1.00 93.58           C  
ATOM   2861  HB2 MET A 183      37.341  19.467 -46.467  1.00 93.58           H  
ATOM   2862  HB3 MET A 183      38.861  20.337 -46.228  1.00 93.58           H  
ATOM   2863  O   MET A 183      37.066  22.600 -46.212  1.00 93.58           O  
ATOM   2864  CG  MET A 183      38.918  18.805 -47.734  1.00 93.58           C  
ATOM   2865  HG2 MET A 183      39.714  19.245 -48.334  1.00 93.58           H  
ATOM   2866  HG3 MET A 183      38.202  18.329 -48.404  1.00 93.58           H  
ATOM   2867  SD  MET A 183      39.616  17.526 -46.661  1.00 93.58           S  
ATOM   2868  CE  MET A 183      40.248  16.447 -47.958  1.00 93.58           C  
ATOM   2869  HE1 MET A 183      39.439  16.216 -48.651  1.00 93.58           H  
ATOM   2870  HE2 MET A 183      40.624  15.530 -47.504  1.00 93.58           H  
ATOM   2871  HE3 MET A 183      41.054  16.952 -48.491  1.00 93.58           H  
ATOM   2872  N   THR A 184      35.421  21.771 -47.496  1.00 93.09           N  
ATOM   2873  H   THR A 184      35.181  21.162 -48.265  1.00 93.09           H  
ATOM   2874  CA  THR A 184      34.317  22.343 -46.717  1.00 93.09           C  
ATOM   2875  HA  THR A 184      34.664  23.238 -46.201  1.00 93.09           H  
ATOM   2876  C   THR A 184      33.831  21.367 -45.651  1.00 93.09           C  
ATOM   2877  CB  THR A 184      33.147  22.754 -47.622  1.00 93.09           C  
ATOM   2878  HB  THR A 184      32.353  23.172 -47.004  1.00 93.09           H  
ATOM   2879  O   THR A 184      33.372  21.805 -44.598  1.00 93.09           O  
ATOM   2880  CG2 THR A 184      33.558  23.803 -48.654  1.00 93.09           C  
ATOM   2881 HG21 THR A 184      34.313  23.401 -49.330  1.00 93.09           H  
ATOM   2882 HG22 THR A 184      32.687  24.108 -49.233  1.00 93.09           H  
ATOM   2883 HG23 THR A 184      33.965  24.677 -48.145  1.00 93.09           H  
ATOM   2884  OG1 THR A 184      32.644  21.634 -48.313  1.00 93.09           O  
ATOM   2885  HG1 THR A 184      32.219  21.938 -49.119  1.00 93.09           H  
ATOM   2886  N   ARG A 185      33.935  20.050 -45.901  1.00 94.59           N  
ATOM   2887  H   ARG A 185      34.290  19.784 -46.809  1.00 94.59           H  
ATOM   2888  CA  ARG A 185      33.424  18.988 -45.017  1.00 94.59           C  
ATOM   2889  HA  ARG A 185      33.334  19.391 -44.008  1.00 94.59           H  
ATOM   2890  C   ARG A 185      34.357  17.779 -44.958  1.00 94.59           C  
ATOM   2891  CB  ARG A 185      32.024  18.554 -45.482  1.00 94.59           C  
ATOM   2892  HB2 ARG A 185      31.686  17.725 -44.858  1.00 94.59           H  
ATOM   2893  HB3 ARG A 185      32.086  18.204 -46.512  1.00 94.59           H  
ATOM   2894  O   ARG A 185      34.847  17.317 -45.985  1.00 94.59           O  
ATOM   2895  CG  ARG A 185      30.993  19.690 -45.392  1.00 94.59           C  
ATOM   2896  HG2 ARG A 185      31.314  20.529 -46.010  1.00 94.59           H  
ATOM   2897  HG3 ARG A 185      30.904  20.023 -44.358  1.00 94.59           H  
ATOM   2898  CD  ARG A 185      29.630  19.232 -45.907  1.00 94.59           C  
ATOM   2899  HD2 ARG A 185      29.767  18.808 -46.902  1.00 94.59           H  
ATOM   2900  HD3 ARG A 185      29.236  18.465 -45.240  1.00 94.59           H  
ATOM   2901  NE  ARG A 185      28.694  20.368 -45.978  1.00 94.59           N  
ATOM   2902  HE  ARG A 185      28.976  21.209 -45.495  1.00 94.59           H  
ATOM   2903  NH1 ARG A 185      27.100  19.364 -47.286  1.00 94.59           N  
ATOM   2904 HH11 ARG A 185      26.262  19.433 -47.845  1.00 94.59           H  
ATOM   2905 HH12 ARG A 185      27.678  18.536 -47.316  1.00 94.59           H  
ATOM   2906  NH2 ARG A 185      26.845  21.498 -46.675  1.00 94.59           N  
ATOM   2907 HH21 ARG A 185      25.985  21.539 -47.203  1.00 94.59           H  
ATOM   2908 HH22 ARG A 185      27.180  22.323 -46.199  1.00 94.59           H  
ATOM   2909  CZ  ARG A 185      27.555  20.405 -46.643  1.00 94.59           C  
ATOM   2910  N   LEU A 186      34.548  17.201 -43.776  1.00 95.71           N  
ATOM   2911  H   LEU A 186      34.176  17.672 -42.964  1.00 95.71           H  
ATOM   2912  CA  LEU A 186      35.296  15.956 -43.571  1.00 95.71           C  
ATOM   2913  HA  LEU A 186      35.416  15.444 -44.525  1.00 95.71           H  
ATOM   2914  C   LEU A 186      34.520  15.021 -42.635  1.00 95.71           C  
ATOM   2915  CB  LEU A 186      36.703  16.313 -43.049  1.00 95.71           C  
ATOM   2916  HB2 LEU A 186      37.237  16.846 -43.836  1.00 95.71           H  
ATOM   2917  HB3 LEU A 186      36.587  17.005 -42.215  1.00 95.71           H  
ATOM   2918  O   LEU A 186      34.256  15.374 -41.489  1.00 95.71           O  
ATOM   2919  CG  LEU A 186      37.577  15.141 -42.562  1.00 95.71           C  
ATOM   2920  HG  LEU A 186      37.061  14.595 -41.772  1.00 95.71           H  
ATOM   2921  CD1 LEU A 186      37.920  14.172 -43.688  1.00 95.71           C  
ATOM   2922 HD11 LEU A 186      38.627  13.425 -43.327  1.00 95.71           H  
ATOM   2923 HD12 LEU A 186      37.010  13.655 -43.993  1.00 95.71           H  
ATOM   2924 HD13 LEU A 186      38.365  14.715 -44.521  1.00 95.71           H  
ATOM   2925  CD2 LEU A 186      38.891  15.673 -41.993  1.00 95.71           C  
ATOM   2926 HD21 LEU A 186      39.433  16.230 -42.758  1.00 95.71           H  
ATOM   2927 HD22 LEU A 186      38.683  16.339 -41.155  1.00 95.71           H  
ATOM   2928 HD23 LEU A 186      39.512  14.850 -41.640  1.00 95.71           H  
ATOM   2929  N   TYR A 187      34.186  13.820 -43.114  1.00 95.88           N  
ATOM   2930  H   TYR A 187      34.430  13.604 -44.070  1.00 95.88           H  
ATOM   2931  CA  TYR A 187      33.597  12.752 -42.300  1.00 95.88           C  
ATOM   2932  HA  TYR A 187      33.029  13.193 -41.480  1.00 95.88           H  
ATOM   2933  C   TYR A 187      34.701  11.872 -41.709  1.00 95.88           C  
ATOM   2934  CB  TYR A 187      32.629  11.905 -43.139  1.00 95.88           C  
ATOM   2935  HB2 TYR A 187      33.149  11.539 -44.025  1.00 95.88           H  
ATOM   2936  HB3 TYR A 187      32.335  11.034 -42.554  1.00 95.88           H  
ATOM   2937  O   TYR A 187      35.378  11.157 -42.448  1.00 95.88           O  
ATOM   2938  CG  TYR A 187      31.370  12.632 -43.565  1.00 95.88           C  
ATOM   2939  CD1 TYR A 187      30.273  12.704 -42.684  1.00 95.88           C  
ATOM   2940  HD1 TYR A 187      30.344  12.257 -41.704  1.00 95.88           H  
ATOM   2941  CD2 TYR A 187      31.303  13.248 -44.829  1.00 95.88           C  
ATOM   2942  HD2 TYR A 187      32.152  13.209 -45.496  1.00 95.88           H  
ATOM   2943  CE1 TYR A 187      29.111  13.405 -43.061  1.00 95.88           C  
ATOM   2944  HE1 TYR A 187      28.291  13.503 -42.365  1.00 95.88           H  
ATOM   2945  CE2 TYR A 187      30.137  13.935 -45.216  1.00 95.88           C  
ATOM   2946  HE2 TYR A 187      30.079  14.421 -46.179  1.00 95.88           H  
ATOM   2947  OH  TYR A 187      27.948  14.744 -44.682  1.00 95.88           O  
ATOM   2948  HH  TYR A 187      27.371  14.924 -43.936  1.00 95.88           H  
ATOM   2949  CZ  TYR A 187      29.047  14.027 -44.328  1.00 95.88           C  
ATOM   2950  N   ALA A 188      34.877  11.887 -40.390  1.00 94.36           N  
ATOM   2951  H   ALA A 188      34.291  12.498 -39.838  1.00 94.36           H  
ATOM   2952  CA  ALA A 188      35.923  11.147 -39.695  1.00 94.36           C  
ATOM   2953  HA  ALA A 188      36.523  10.620 -40.436  1.00 94.36           H  
ATOM   2954  C   ALA A 188      35.352  10.118 -38.709  1.00 94.36           C  
ATOM   2955  CB  ALA A 188      36.858  12.142 -39.009  1.00 94.36           C  
ATOM   2956  HB1 ALA A 188      37.291  12.814 -39.750  1.00 94.36           H  
ATOM   2957  HB2 ALA A 188      37.651  11.593 -38.502  1.00 94.36           H  
ATOM   2958  HB3 ALA A 188      36.308  12.731 -38.275  1.00 94.36           H  
ATOM   2959  O   ALA A 188      34.640  10.489 -37.787  1.00 94.36           O  
ATOM   2960  N   ALA A 189      35.678   8.833 -38.854  1.00 94.27           N  
ATOM   2961  H   ALA A 189      36.324   8.594 -39.593  1.00 94.27           H  
ATOM   2962  CA  ALA A 189      35.348   7.805 -37.865  1.00 94.27           C  
ATOM   2963  HA  ALA A 189      34.484   8.142 -37.292  1.00 94.27           H  
ATOM   2964  C   ALA A 189      36.520   7.596 -36.889  1.00 94.27           C  
ATOM   2965  CB  ALA A 189      34.923   6.510 -38.566  1.00 94.27           C  
ATOM   2966  HB1 ALA A 189      35.761   6.094 -39.126  1.00 94.27           H  
ATOM   2967  HB2 ALA A 189      34.093   6.711 -39.244  1.00 94.27           H  
ATOM   2968  HB3 ALA A 189      34.603   5.783 -37.820  1.00 94.27           H  
ATOM   2969  O   ALA A 189      37.641   7.328 -37.323  1.00 94.27           O  
ATOM   2970  N   LEU A 190      36.268   7.694 -35.584  1.00 92.81           N  
ATOM   2971  H   LEU A 190      35.325   7.926 -35.306  1.00 92.81           H  
ATOM   2972  CA  LEU A 190      37.260   7.555 -34.511  1.00 92.81           C  
ATOM   2973  HA  LEU A 190      38.153   7.053 -34.885  1.00 92.81           H  
ATOM   2974  C   LEU A 190      36.665   6.728 -33.363  1.00 92.81           C  
ATOM   2975  CB  LEU A 190      37.639   8.960 -33.993  1.00 92.81           C  
ATOM   2976  HB2 LEU A 190      36.712   9.471 -33.732  1.00 92.81           H  
ATOM   2977  HB3 LEU A 190      38.212   8.859 -33.071  1.00 92.81           H  
ATOM   2978  O   LEU A 190      35.514   6.946 -32.996  1.00 92.81           O  
ATOM   2979  CG  LEU A 190      38.434   9.847 -34.973  1.00 92.81           C  
ATOM   2980  HG  LEU A 190      38.027   9.761 -35.981  1.00 92.81           H  
ATOM   2981  CD1 LEU A 190      38.326  11.310 -34.564  1.00 92.81           C  
ATOM   2982 HD11 LEU A 190      38.779  11.466 -33.585  1.00 92.81           H  
ATOM   2983 HD12 LEU A 190      38.826  11.947 -35.293  1.00 92.81           H  
ATOM   2984 HD13 LEU A 190      37.271  11.579 -34.524  1.00 92.81           H  
ATOM   2985  CD2 LEU A 190      39.911   9.473 -34.994  1.00 92.81           C  
ATOM   2986 HD21 LEU A 190      40.295   9.396 -33.976  1.00 92.81           H  
ATOM   2987 HD22 LEU A 190      40.490  10.239 -35.510  1.00 92.81           H  
ATOM   2988 HD23 LEU A 190      40.033   8.525 -35.518  1.00 92.81           H  
ATOM   2989  N   HIS A 191      37.422   5.815 -32.743  1.00 90.24           N  
ATOM   2990  H   HIS A 191      38.337   5.594 -33.109  1.00 90.24           H  
ATOM   2991  CA  HIS A 191      37.121   5.438 -31.351  1.00 90.24           C  
ATOM   2992  HA  HIS A 191      36.039   5.381 -31.228  1.00 90.24           H  
ATOM   2993  C   HIS A 191      37.605   6.534 -30.406  1.00 90.24           C  
ATOM   2994  CB  HIS A 191      37.655   4.056 -30.951  1.00 90.24           C  
ATOM   2995  HB2 HIS A 191      37.479   3.906 -29.885  1.00 90.24           H  
ATOM   2996  HB3 HIS A 191      37.075   3.298 -31.477  1.00 90.24           H  
ATOM   2997  O   HIS A 191      38.749   6.970 -30.497  1.00 90.24           O  
ATOM   2998  CG  HIS A 191      39.108   3.791 -31.231  1.00 90.24           C  
ATOM   2999  CD2 HIS A 191      40.184   4.456 -30.719  1.00 90.24           C  
ATOM   3000  HD2 HIS A 191      40.185   5.256 -29.993  1.00 90.24           H  
ATOM   3001  ND1 HIS A 191      39.562   2.773 -32.066  1.00 90.24           N  
ATOM   3002  CE1 HIS A 191      40.898   2.843 -32.030  1.00 90.24           C  
ATOM   3003  HE1 HIS A 191      41.565   2.212 -32.599  1.00 90.24           H  
ATOM   3004  NE2 HIS A 191      41.289   3.870 -31.271  1.00 90.24           N  
ATOM   3005  HE2 HIS A 191      42.247   4.184 -31.209  1.00 90.24           H  
ATOM   3006  N   LEU A 192      36.727   6.981 -29.522  1.00 91.61           N  
ATOM   3007  H   LEU A 192      35.801   6.580 -29.532  1.00 91.61           H  
ATOM   3008  CA  LEU A 192      36.984   7.957 -28.474  1.00 91.61           C  
ATOM   3009  HA  LEU A 192      38.054   8.124 -28.350  1.00 91.61           H  
ATOM   3010  C   LEU A 192      36.418   7.350 -27.182  1.00 91.61           C  
ATOM   3011  CB  LEU A 192      36.325   9.301 -28.837  1.00 91.61           C  
ATOM   3012  HB2 LEU A 192      35.247   9.154 -28.902  1.00 91.61           H  
ATOM   3013  HB3 LEU A 192      36.506   9.997 -28.017  1.00 91.61           H  
ATOM   3014  O   LEU A 192      35.232   7.502 -26.910  1.00 91.61           O  
ATOM   3015  CG  LEU A 192      36.810   9.946 -30.148  1.00 91.61           C  
ATOM   3016  HG  LEU A 192      36.663   9.252 -30.976  1.00 91.61           H  
ATOM   3017  CD1 LEU A 192      35.985  11.201 -30.437  1.00 91.61           C  
ATOM   3018 HD11 LEU A 192      36.306  11.639 -31.382  1.00 91.61           H  
ATOM   3019 HD12 LEU A 192      36.128  11.928 -29.637  1.00 91.61           H  
ATOM   3020 HD13 LEU A 192      34.930  10.937 -30.510  1.00 91.61           H  
ATOM   3021  CD2 LEU A 192      38.284  10.351 -30.092  1.00 91.61           C  
ATOM   3022 HD21 LEU A 192      38.575  10.814 -31.035  1.00 91.61           H  
ATOM   3023 HD22 LEU A 192      38.912   9.474 -29.939  1.00 91.61           H  
ATOM   3024 HD23 LEU A 192      38.453  11.053 -29.275  1.00 91.61           H  
ATOM   3025  N   PRO A 193      37.205   6.548 -26.454  1.00 89.33           N  
ATOM   3026  CA  PRO A 193      36.750   5.918 -25.218  1.00 89.33           C  
ATOM   3027  HA  PRO A 193      35.750   5.510 -25.365  1.00 89.33           H  
ATOM   3028  C   PRO A 193      36.723   6.934 -24.056  1.00 89.33           C  
ATOM   3029  CB  PRO A 193      37.715   4.752 -25.006  1.00 89.33           C  
ATOM   3030  HB2 PRO A 193      37.285   3.846 -25.431  1.00 89.33           H  
ATOM   3031  HB3 PRO A 193      37.944   4.607 -23.950  1.00 89.33           H  
ATOM   3032  O   PRO A 193      37.690   7.684 -23.907  1.00 89.33           O  
ATOM   3033  CG  PRO A 193      38.980   5.121 -25.776  1.00 89.33           C  
ATOM   3034  HG2 PRO A 193      39.676   5.640 -25.117  1.00 89.33           H  
ATOM   3035  HG3 PRO A 193      39.455   4.240 -26.209  1.00 89.33           H  
ATOM   3036  CD  PRO A 193      38.521   6.080 -26.857  1.00 89.33           C  
ATOM   3037  HD2 PRO A 193      38.448   5.545 -27.804  1.00 89.33           H  
ATOM   3038  HD3 PRO A 193      39.226   6.907 -26.940  1.00 89.33           H  
ATOM   3039  N   PRO A 194      35.658   7.001 -23.226  1.00 86.17           N  
ATOM   3040  CA  PRO A 194      35.557   7.943 -22.104  1.00 86.17           C  
ATOM   3041  HA  PRO A 194      35.586   8.967 -22.478  1.00 86.17           H  
ATOM   3042  C   PRO A 194      36.675   7.781 -21.068  1.00 86.17           C  
ATOM   3043  CB  PRO A 194      34.192   7.673 -21.454  1.00 86.17           C  
ATOM   3044  HB2 PRO A 194      34.225   7.758 -20.368  1.00 86.17           H  
ATOM   3045  HB3 PRO A 194      33.447   8.363 -21.850  1.00 86.17           H  
ATOM   3046  O   PRO A 194      37.041   8.746 -20.402  1.00 86.17           O  
ATOM   3047  CG  PRO A 194      33.835   6.255 -21.887  1.00 86.17           C  
ATOM   3048  HG2 PRO A 194      34.290   5.538 -21.204  1.00 86.17           H  
ATOM   3049  HG3 PRO A 194      32.757   6.104 -21.936  1.00 86.17           H  
ATOM   3050  CD  PRO A 194      34.485   6.144 -23.262  1.00 86.17           C  
ATOM   3051  HD2 PRO A 194      33.796   6.490 -24.032  1.00 86.17           H  
ATOM   3052  HD3 PRO A 194      34.757   5.105 -23.449  1.00 86.17           H  
ATOM   3053  N   GLU A 195      37.256   6.591 -20.948  1.00 86.46           N  
ATOM   3054  H   GLU A 195      36.920   5.838 -21.532  1.00 86.46           H  
ATOM   3055  CA  GLU A 195      38.238   6.236 -19.923  1.00 86.46           C  
ATOM   3056  HA  GLU A 195      37.839   6.520 -18.950  1.00 86.46           H  
ATOM   3057  C   GLU A 195      39.581   6.951 -20.087  1.00 86.46           C  
ATOM   3058  CB  GLU A 195      38.470   4.723 -19.920  1.00 86.46           C  
ATOM   3059  HB2 GLU A 195      38.913   4.425 -20.871  1.00 86.46           H  
ATOM   3060  HB3 GLU A 195      39.182   4.500 -19.125  1.00 86.46           H  
ATOM   3061  O   GLU A 195      40.351   7.048 -19.136  1.00 86.46           O  
ATOM   3062  CG  GLU A 195      37.202   3.905 -19.661  1.00 86.46           C  
ATOM   3063  HG2 GLU A 195      36.594   4.417 -18.915  1.00 86.46           H  
ATOM   3064  HG3 GLU A 195      37.504   2.946 -19.241  1.00 86.46           H  
ATOM   3065  CD  GLU A 195      36.373   3.614 -20.918  1.00 86.46           C  
ATOM   3066  OE1 GLU A 195      35.412   2.844 -20.818  1.00 86.46           O  
ATOM   3067  OE2 GLU A 195      36.682   4.121 -22.020  1.00 86.46           O  
ATOM   3068  N   VAL A 196      39.857   7.536 -21.256  1.00 87.12           N  
ATOM   3069  H   VAL A 196      39.190   7.443 -22.009  1.00 87.12           H  
ATOM   3070  CA  VAL A 196      41.032   8.408 -21.428  1.00 87.12           C  
ATOM   3071  HA  VAL A 196      41.902   7.882 -21.034  1.00 87.12           H  
ATOM   3072  C   VAL A 196      40.904   9.699 -20.621  1.00 87.12           C  
ATOM   3073  CB  VAL A 196      41.319   8.727 -22.904  1.00 87.12           C  
ATOM   3074  HB  VAL A 196      42.275   9.247 -22.967  1.00 87.12           H  
ATOM   3075  O   VAL A 196      41.909  10.355 -20.361  1.00 87.12           O  
ATOM   3076  CG1 VAL A 196      41.462   7.431 -23.699  1.00 87.12           C  
ATOM   3077 HG11 VAL A 196      42.256   6.821 -23.268  1.00 87.12           H  
ATOM   3078 HG12 VAL A 196      41.705   7.662 -24.736  1.00 87.12           H  
ATOM   3079 HG13 VAL A 196      40.523   6.878 -23.660  1.00 87.12           H  
ATOM   3080  CG2 VAL A 196      40.260   9.640 -23.530  1.00 87.12           C  
ATOM   3081 HG21 VAL A 196      39.258   9.344 -23.217  1.00 87.12           H  
ATOM   3082 HG22 VAL A 196      40.328   9.606 -24.617  1.00 87.12           H  
ATOM   3083 HG23 VAL A 196      40.429  10.666 -23.204  1.00 87.12           H  
ATOM   3084  N   LEU A 197      39.690  10.077 -20.202  1.00 80.56           N  
ATOM   3085  H   LEU A 197      38.903   9.487 -20.431  1.00 80.56           H  
ATOM   3086  CA  LEU A 197      39.444  11.194 -19.284  1.00 80.56           C  
ATOM   3087  HA  LEU A 197      40.122  12.013 -19.525  1.00 80.56           H  
ATOM   3088  C   LEU A 197      39.712  10.823 -17.815  1.00 80.56           C  
ATOM   3089  CB  LEU A 197      37.994  11.688 -19.441  1.00 80.56           C  
ATOM   3090  HB2 LEU A 197      37.839  12.519 -18.753  1.00 80.56           H  
ATOM   3091  HB3 LEU A 197      37.326  10.889 -19.119  1.00 80.56           H  
ATOM   3092  O   LEU A 197      39.787  11.718 -16.979  1.00 80.56           O  
ATOM   3093  CG  LEU A 197      37.583  12.145 -20.854  1.00 80.56           C  
ATOM   3094  HG  LEU A 197      37.809  11.371 -21.587  1.00 80.56           H  
ATOM   3095  CD1 LEU A 197      36.075  12.397 -20.863  1.00 80.56           C  
ATOM   3096 HD11 LEU A 197      35.811  13.087 -20.062  1.00 80.56           H  
ATOM   3097 HD12 LEU A 197      35.760  12.812 -21.821  1.00 80.56           H  
ATOM   3098 HD13 LEU A 197      35.556  11.454 -20.698  1.00 80.56           H  
ATOM   3099  CD2 LEU A 197      38.291  13.440 -21.261  1.00 80.56           C  
ATOM   3100 HD21 LEU A 197      38.001  13.711 -22.276  1.00 80.56           H  
ATOM   3101 HD22 LEU A 197      38.013  14.241 -20.575  1.00 80.56           H  
ATOM   3102 HD23 LEU A 197      39.370  13.292 -21.228  1.00 80.56           H  
ATOM   3103  N   LEU A 198      39.857   9.532 -17.500  1.00 77.26           N  
ATOM   3104  H   LEU A 198      39.861   8.853 -18.248  1.00 77.26           H  
ATOM   3105  CA  LEU A 198      40.129   9.024 -16.155  1.00 77.26           C  
ATOM   3106  HA  LEU A 198      39.698   9.711 -15.427  1.00 77.26           H  
ATOM   3107  C   LEU A 198      41.647   8.951 -15.883  1.00 77.26           C  
ATOM   3108  CB  LEU A 198      39.453   7.646 -15.999  1.00 77.26           C  
ATOM   3109  HB2 LEU A 198      39.650   7.258 -14.999  1.00 77.26           H  
ATOM   3110  HB3 LEU A 198      39.909   6.951 -16.704  1.00 77.26           H  
ATOM   3111  O   LEU A 198      42.451   9.098 -16.811  1.00 77.26           O  
ATOM   3112  CG  LEU A 198      37.930   7.632 -16.194  1.00 77.26           C  
ATOM   3113  HG  LEU A 198      37.668   8.058 -17.163  1.00 77.26           H  
ATOM   3114  CD1 LEU A 198      37.418   6.195 -16.149  1.00 77.26           C  
ATOM   3115 HD11 LEU A 198      36.374   6.174 -16.463  1.00 77.26           H  
ATOM   3116 HD12 LEU A 198      37.990   5.566 -16.831  1.00 77.26           H  
ATOM   3117 HD13 LEU A 198      37.502   5.792 -15.139  1.00 77.26           H  
ATOM   3118  CD2 LEU A 198      37.235   8.422 -15.085  1.00 77.26           C  
ATOM   3119 HD21 LEU A 198      36.161   8.239 -15.126  1.00 77.26           H  
ATOM   3120 HD22 LEU A 198      37.599   8.102 -14.108  1.00 77.26           H  
ATOM   3121 HD23 LEU A 198      37.428   9.487 -15.215  1.00 77.26           H  
ATOM   3122  N   PRO A 199      42.086   8.715 -14.629  1.00 72.16           N  
ATOM   3123  CA  PRO A 199      43.502   8.529 -14.319  1.00 72.16           C  
ATOM   3124  HA  PRO A 199      44.041   9.424 -14.628  1.00 72.16           H  
ATOM   3125  C   PRO A 199      44.120   7.321 -15.031  1.00 72.16           C  
ATOM   3126  CB  PRO A 199      43.600   8.380 -12.799  1.00 72.16           C  
ATOM   3127  HB2 PRO A 199      43.650   7.324 -12.532  1.00 72.16           H  
ATOM   3128  HB3 PRO A 199      44.463   8.910 -12.397  1.00 72.16           H  
ATOM   3129  O   PRO A 199      43.395   6.458 -15.535  1.00 72.16           O  
ATOM   3130  CG  PRO A 199      42.299   8.957 -12.262  1.00 72.16           C  
ATOM   3131  HG2 PRO A 199      42.416  10.016 -12.029  1.00 72.16           H  
ATOM   3132  HG3 PRO A 199      42.007   8.409 -11.366  1.00 72.16           H  
ATOM   3133  CD  PRO A 199      41.301   8.758 -13.404  1.00 72.16           C  
ATOM   3134  HD2 PRO A 199      40.796   7.802 -13.269  1.00 72.16           H  
ATOM   3135  HD3 PRO A 199      40.576   9.573 -13.414  1.00 72.16           H  
ATOM   3136  N   PRO A 200      45.459   7.217 -15.060  1.00 76.03           N  
ATOM   3137  CA  PRO A 200      46.136   6.021 -15.550  1.00 76.03           C  
ATOM   3138  HA  PRO A 200      45.956   5.933 -16.621  1.00 76.03           H  
ATOM   3139  C   PRO A 200      45.635   4.764 -14.825  1.00 76.03           C  
ATOM   3140  CB  PRO A 200      47.628   6.266 -15.309  1.00 76.03           C  
ATOM   3141  HB2 PRO A 200      48.238   5.827 -16.099  1.00 76.03           H  
ATOM   3142  HB3 PRO A 200      47.928   5.874 -14.337  1.00 76.03           H  
ATOM   3143  O   PRO A 200      45.649   4.710 -13.594  1.00 76.03           O  
ATOM   3144  CG  PRO A 200      47.735   7.789 -15.285  1.00 76.03           C  
ATOM   3145  HG2 PRO A 200      48.604   8.133 -14.723  1.00 76.03           H  
ATOM   3146  HG3 PRO A 200      47.758   8.168 -16.307  1.00 76.03           H  
ATOM   3147  CD  PRO A 200      46.425   8.218 -14.639  1.00 76.03           C  
ATOM   3148  HD2 PRO A 200      46.524   8.199 -13.554  1.00 76.03           H  
ATOM   3149  HD3 PRO A 200      46.156   9.217 -14.984  1.00 76.03           H  
ATOM   3150  N   GLY A 201      45.193   3.759 -15.577  1.00 74.92           N  
ATOM   3151  H   GLY A 201      45.328   3.822 -16.575  1.00 74.92           H  
ATOM   3152  CA  GLY A 201      44.556   2.552 -15.061  1.00 74.92           C  
ATOM   3153  HA2 GLY A 201      45.234   2.058 -14.365  1.00 74.92           H  
ATOM   3154  HA3 GLY A 201      43.653   2.833 -14.519  1.00 74.92           H  
ATOM   3155  C   GLY A 201      44.168   1.560 -16.158  1.00 74.92           C  
ATOM   3156  O   GLY A 201      44.333   1.818 -17.349  1.00 74.92           O  
ATOM   3157  N   THR A 202      43.661   0.402 -15.740  1.00 80.64           N  
ATOM   3158  H   THR A 202      43.471   0.293 -14.754  1.00 80.64           H  
ATOM   3159  CA  THR A 202      43.075  -0.608 -16.632  1.00 80.64           C  
ATOM   3160  HA  THR A 202      43.277  -0.356 -17.673  1.00 80.64           H  
ATOM   3161  C   THR A 202      41.567  -0.618 -16.427  1.00 80.64           C  
ATOM   3162  CB  THR A 202      43.672  -1.994 -16.365  1.00 80.64           C  
ATOM   3163  HB  THR A 202      43.469  -2.291 -15.336  1.00 80.64           H  
ATOM   3164  O   THR A 202      41.102  -0.797 -15.303  1.00 80.64           O  
ATOM   3165  CG2 THR A 202      43.135  -3.057 -17.315  1.00 80.64           C  
ATOM   3166 HG21 THR A 202      42.080  -3.240 -17.109  1.00 80.64           H  
ATOM   3167 HG22 THR A 202      43.680  -3.990 -17.167  1.00 80.64           H  
ATOM   3168 HG23 THR A 202      43.251  -2.727 -18.347  1.00 80.64           H  
ATOM   3169  OG1 THR A 202      45.067  -1.930 -16.556  1.00 80.64           O  
ATOM   3170  HG1 THR A 202      45.368  -1.114 -16.150  1.00 80.64           H  
ATOM   3171  N   TYR A 203      40.816  -0.416 -17.505  1.00 80.48           N  
ATOM   3172  H   TYR A 203      41.276  -0.286 -18.395  1.00 80.48           H  
ATOM   3173  CA  TYR A 203      39.368  -0.267 -17.494  1.00 80.48           C  
ATOM   3174  HA  TYR A 203      38.996  -0.367 -16.474  1.00 80.48           H  
ATOM   3175  C   TYR A 203      38.726  -1.355 -18.352  1.00 80.48           C  
ATOM   3176  CB  TYR A 203      38.996   1.134 -17.982  1.00 80.48           C  
ATOM   3177  HB2 TYR A 203      37.909   1.213 -17.955  1.00 80.48           H  
ATOM   3178  HB3 TYR A 203      39.314   1.252 -19.018  1.00 80.48           H  
ATOM   3179  O   TYR A 203      38.918  -1.405 -19.569  1.00 80.48           O  
ATOM   3180  CG  TYR A 203      39.586   2.258 -17.152  1.00 80.48           C  
ATOM   3181  CD1 TYR A 203      38.950   2.641 -15.958  1.00 80.48           C  
ATOM   3182  HD1 TYR A 203      38.037   2.153 -15.652  1.00 80.48           H  
ATOM   3183  CD2 TYR A 203      40.779   2.897 -17.551  1.00 80.48           C  
ATOM   3184  HD2 TYR A 203      41.271   2.593 -18.463  1.00 80.48           H  
ATOM   3185  CE1 TYR A 203      39.512   3.648 -15.156  1.00 80.48           C  
ATOM   3186  HE1 TYR A 203      39.032   3.933 -14.231  1.00 80.48           H  
ATOM   3187  CE2 TYR A 203      41.332   3.924 -16.759  1.00 80.48           C  
ATOM   3188  HE2 TYR A 203      42.241   4.420 -17.064  1.00 80.48           H  
ATOM   3189  OH  TYR A 203      41.233   5.238 -14.740  1.00 80.48           O  
ATOM   3190  HH  TYR A 203      42.028   5.625 -15.113  1.00 80.48           H  
ATOM   3191  CZ  TYR A 203      40.699   4.291 -15.552  1.00 80.48           C  
ATOM   3192  N   HIS A 204      37.975  -2.240 -17.702  1.00 76.11           N  
ATOM   3193  H   HIS A 204      37.822  -2.109 -16.712  1.00 76.11           H  
ATOM   3194  CA  HIS A 204      37.212  -3.295 -18.356  1.00 76.11           C  
ATOM   3195  HA  HIS A 204      37.671  -3.557 -19.310  1.00 76.11           H  
ATOM   3196  C   HIS A 204      35.795  -2.791 -18.619  1.00 76.11           C  
ATOM   3197  CB  HIS A 204      37.196  -4.547 -17.466  1.00 76.11           C  
ATOM   3198  HB2 HIS A 204      36.811  -4.289 -16.480  1.00 76.11           H  
ATOM   3199  HB3 HIS A 204      36.514  -5.275 -17.906  1.00 76.11           H  
ATOM   3200  O   HIS A 204      35.063  -2.544 -17.665  1.00 76.11           O  
ATOM   3201  CG  HIS A 204      38.546  -5.196 -17.312  1.00 76.11           C  
ATOM   3202  CD2 HIS A 204      39.519  -4.874 -16.405  1.00 76.11           C  
ATOM   3203  HD2 HIS A 204      39.459  -4.098 -15.656  1.00 76.11           H  
ATOM   3204  ND1 HIS A 204      39.031  -6.231 -18.077  1.00 76.11           N  
ATOM   3205  HD1 HIS A 204      38.536  -6.703 -18.821  1.00 76.11           H  
ATOM   3206  CE1 HIS A 204      40.274  -6.514 -17.653  1.00 76.11           C  
ATOM   3207  HE1 HIS A 204      40.911  -7.280 -18.068  1.00 76.11           H  
ATOM   3208  NE2 HIS A 204      40.615  -5.713 -16.632  1.00 76.11           N  
ATOM   3209  N   THR A 205      35.417  -2.661 -19.890  1.00 76.34           N  
ATOM   3210  H   THR A 205      36.068  -2.886 -20.628  1.00 76.34           H  
ATOM   3211  CA  THR A 205      34.035  -2.359 -20.291  1.00 76.34           C  
ATOM   3212  HA  THR A 205      33.463  -2.043 -19.419  1.00 76.34           H  
ATOM   3213  C   THR A 205      33.371  -3.604 -20.859  1.00 76.34           C  
ATOM   3214  CB  THR A 205      33.938  -1.222 -21.319  1.00 76.34           C  
ATOM   3215  HB  THR A 205      32.905  -0.875 -21.342  1.00 76.34           H  
ATOM   3216  O   THR A 205      34.027  -4.598 -21.174  1.00 76.34           O  
ATOM   3217  CG2 THR A 205      34.825  -0.037 -20.999  1.00 76.34           C  
ATOM   3218 HG21 THR A 205      34.583   0.346 -20.007  1.00 76.34           H  
ATOM   3219 HG22 THR A 205      35.881  -0.302 -21.046  1.00 76.34           H  
ATOM   3220 HG23 THR A 205      34.619   0.740 -21.735  1.00 76.34           H  
ATOM   3221  OG1 THR A 205      34.273  -1.667 -22.616  1.00 76.34           O  
ATOM   3222  HG1 THR A 205      35.212  -1.861 -22.573  1.00 76.34           H  
ATOM   3223  N   THR A 206      32.061  -3.535 -21.083  1.00 72.55           N  
ATOM   3224  H   THR A 206      31.559  -2.723 -20.753  1.00 72.55           H  
ATOM   3225  CA  THR A 206      31.302  -4.629 -21.707  1.00 72.55           C  
ATOM   3226  HA  THR A 206      31.443  -5.530 -21.110  1.00 72.55           H  
ATOM   3227  C   THR A 206      31.753  -4.954 -23.140  1.00 72.55           C  
ATOM   3228  CB  THR A 206      29.806  -4.279 -21.737  1.00 72.55           C  
ATOM   3229  HB  THR A 206      29.608  -3.661 -22.612  1.00 72.55           H  
ATOM   3230  O   THR A 206      31.511  -6.058 -23.616  1.00 72.55           O  
ATOM   3231  CG2 THR A 206      28.908  -5.512 -21.805  1.00 72.55           C  
ATOM   3232 HG21 THR A 206      29.043  -6.019 -22.761  1.00 72.55           H  
ATOM   3233 HG22 THR A 206      27.865  -5.205 -21.719  1.00 72.55           H  
ATOM   3234 HG23 THR A 206      29.148  -6.200 -20.994  1.00 72.55           H  
ATOM   3235  OG1 THR A 206      29.412  -3.530 -20.608  1.00 72.55           O  
ATOM   3236  HG1 THR A 206      29.963  -3.751 -19.854  1.00 72.55           H  
ATOM   3237  N   SER A 207      32.374  -4.007 -23.855  1.00 76.24           N  
ATOM   3238  H   SER A 207      32.669  -3.175 -23.364  1.00 76.24           H  
ATOM   3239  CA  SER A 207      32.689  -4.153 -25.289  1.00 76.24           C  
ATOM   3240  HA  SER A 207      32.311  -5.115 -25.637  1.00 76.24           H  
ATOM   3241  C   SER A 207      34.181  -4.169 -25.619  1.00 76.24           C  
ATOM   3242  CB  SER A 207      31.958  -3.082 -26.100  1.00 76.24           C  
ATOM   3243  HB2 SER A 207      32.203  -3.221 -27.153  1.00 76.24           H  
ATOM   3244  HB3 SER A 207      30.884  -3.218 -25.970  1.00 76.24           H  
ATOM   3245  O   SER A 207      34.580  -4.800 -26.599  1.00 76.24           O  
ATOM   3246  OG  SER A 207      32.301  -1.761 -25.728  1.00 76.24           O  
ATOM   3247  HG  SER A 207      32.335  -1.681 -24.772  1.00 76.24           H  
ATOM   3248  N   TYR A 208      35.000  -3.503 -24.806  1.00 85.22           N  
ATOM   3249  H   TYR A 208      34.604  -3.029 -24.007  1.00 85.22           H  
ATOM   3250  CA  TYR A 208      36.447  -3.404 -24.969  1.00 85.22           C  
ATOM   3251  HA  TYR A 208      36.802  -4.321 -25.439  1.00 85.22           H  
ATOM   3252  C   TYR A 208      37.169  -3.282 -23.619  1.00 85.22           C  
ATOM   3253  CB  TYR A 208      36.794  -2.219 -25.894  1.00 85.22           C  
ATOM   3254  HB2 TYR A 208      37.871  -2.195 -26.062  1.00 85.22           H  
ATOM   3255  HB3 TYR A 208      36.328  -2.388 -26.864  1.00 85.22           H  
ATOM   3256  O   TYR A 208      36.611  -2.859 -22.608  1.00 85.22           O  
ATOM   3257  CG  TYR A 208      36.378  -0.857 -25.375  1.00 85.22           C  
ATOM   3258  CD1 TYR A 208      35.142  -0.315 -25.767  1.00 85.22           C  
ATOM   3259  HD1 TYR A 208      34.515  -0.856 -26.459  1.00 85.22           H  
ATOM   3260  CD2 TYR A 208      37.205  -0.147 -24.480  1.00 85.22           C  
ATOM   3261  HD2 TYR A 208      38.151  -0.564 -24.167  1.00 85.22           H  
ATOM   3262  CE1 TYR A 208      34.710   0.913 -25.234  1.00 85.22           C  
ATOM   3263  HE1 TYR A 208      33.741   1.314 -25.491  1.00 85.22           H  
ATOM   3264  CE2 TYR A 208      36.777   1.086 -23.949  1.00 85.22           C  
ATOM   3265  HE2 TYR A 208      37.375   1.624 -23.228  1.00 85.22           H  
ATOM   3266  OH  TYR A 208      35.088   2.795 -23.831  1.00 85.22           O  
ATOM   3267  HH  TYR A 208      35.586   3.090 -23.064  1.00 85.22           H  
ATOM   3268  CZ  TYR A 208      35.524   1.611 -24.321  1.00 85.22           C  
ATOM   3269  N   LEU A 209      38.453  -3.605 -23.622  1.00 84.58           N  
ATOM   3270  H   LEU A 209      38.830  -3.947 -24.495  1.00 84.58           H  
ATOM   3271  CA  LEU A 209      39.409  -3.346 -22.558  1.00 84.58           C  
ATOM   3272  HA  LEU A 209      38.887  -3.098 -21.634  1.00 84.58           H  
ATOM   3273  C   LEU A 209      40.288  -2.161 -22.962  1.00 84.58           C  
ATOM   3274  CB  LEU A 209      40.213  -4.638 -22.344  1.00 84.58           C  
ATOM   3275  HB2 LEU A 209      39.546  -5.396 -21.932  1.00 84.58           H  
ATOM   3276  HB3 LEU A 209      40.548  -5.003 -23.315  1.00 84.58           H  
ATOM   3277  O   LEU A 209      40.873  -2.171 -24.052  1.00 84.58           O  
ATOM   3278  CG  LEU A 209      41.442  -4.496 -21.433  1.00 84.58           C  
ATOM   3279  HG  LEU A 209      42.124  -3.746 -21.834  1.00 84.58           H  
ATOM   3280  CD1 LEU A 209      41.030  -4.088 -20.022  1.00 84.58           C  
ATOM   3281 HD11 LEU A 209      40.919  -3.005 -19.970  1.00 84.58           H  
ATOM   3282 HD12 LEU A 209      41.789  -4.393 -19.302  1.00 84.58           H  
ATOM   3283 HD13 LEU A 209      40.079  -4.551 -19.757  1.00 84.58           H  
ATOM   3284  CD2 LEU A 209      42.196  -5.823 -21.383  1.00 84.58           C  
ATOM   3285 HD21 LEU A 209      42.505  -6.103 -22.390  1.00 84.58           H  
ATOM   3286 HD22 LEU A 209      41.552  -6.602 -20.974  1.00 84.58           H  
ATOM   3287 HD23 LEU A 209      43.083  -5.720 -20.759  1.00 84.58           H  
ATOM   3288  N   LEU A 210      40.396  -1.167 -22.078  1.00 87.97           N  
ATOM   3289  H   LEU A 210      39.874  -1.232 -21.216  1.00 87.97           H  
ATOM   3290  CA  LEU A 210      41.278  -0.016 -22.244  1.00 87.97           C  
ATOM   3291  HA  LEU A 210      41.770  -0.104 -23.212  1.00 87.97           H  
ATOM   3292  C   LEU A 210      42.369   0.011 -21.172  1.00 87.97           C  
ATOM   3293  CB  LEU A 210      40.449   1.275 -22.293  1.00 87.97           C  
ATOM   3294  HB2 LEU A 210      39.710   1.151 -23.084  1.00 87.97           H  
ATOM   3295  HB3 LEU A 210      39.909   1.412 -21.356  1.00 87.97           H  
ATOM   3296  O   LEU A 210      42.087  -0.024 -19.977  1.00 87.97           O  
ATOM   3297  CG  LEU A 210      41.323   2.510 -22.598  1.00 87.97           C  
ATOM   3298  HG  LEU A 210      42.233   2.204 -23.115  1.00 87.97           H  
ATOM   3299  CD1 LEU A 210      40.592   3.472 -23.517  1.00 87.97           C  
ATOM   3300 HD11 LEU A 210      39.771   3.929 -22.966  1.00 87.97           H  
ATOM   3301 HD12 LEU A 210      41.277   4.247 -23.861  1.00 87.97           H  
ATOM   3302 HD13 LEU A 210      40.185   2.934 -24.374  1.00 87.97           H  
ATOM   3303  CD2 LEU A 210      41.696   3.296 -21.343  1.00 87.97           C  
ATOM   3304 HD21 LEU A 210      42.425   2.734 -20.759  1.00 87.97           H  
ATOM   3305 HD22 LEU A 210      40.819   3.466 -20.719  1.00 87.97           H  
ATOM   3306 HD23 LEU A 210      42.129   4.256 -21.624  1.00 87.97           H  
ATOM   3307  N   ILE A 211      43.620   0.129 -21.605  1.00 86.31           N  
ATOM   3308  H   ILE A 211      43.773   0.127 -22.604  1.00 86.31           H  
ATOM   3309  CA  ILE A 211      44.782   0.317 -20.734  1.00 86.31           C  
ATOM   3310  HA  ILE A 211      44.479   0.233 -19.690  1.00 86.31           H  
ATOM   3311  C   ILE A 211      45.315   1.729 -20.964  1.00 86.31           C  
ATOM   3312  CB  ILE A 211      45.858  -0.758 -20.996  1.00 86.31           C  
ATOM   3313  HB  ILE A 211      46.222  -0.634 -22.016  1.00 86.31           H  
ATOM   3314  O   ILE A 211      45.751   2.050 -22.065  1.00 86.31           O  
ATOM   3315  CG1 ILE A 211      45.283  -2.188 -20.858  1.00 86.31           C  
ATOM   3316 HG12 ILE A 211      44.377  -2.284 -21.456  1.00 86.31           H  
ATOM   3317 HG13 ILE A 211      45.021  -2.372 -19.816  1.00 86.31           H  
ATOM   3318  CG2 ILE A 211      47.048  -0.550 -20.040  1.00 86.31           C  
ATOM   3319 HG21 ILE A 211      47.839  -1.269 -20.254  1.00 86.31           H  
ATOM   3320 HG22 ILE A 211      47.475   0.445 -20.165  1.00 86.31           H  
ATOM   3321 HG23 ILE A 211      46.723  -0.675 -19.007  1.00 86.31           H  
ATOM   3322  CD1 ILE A 211      46.237  -3.289 -21.335  1.00 86.31           C  
ATOM   3323 HD11 ILE A 211      45.717  -4.246 -21.312  1.00 86.31           H  
ATOM   3324 HD12 ILE A 211      46.557  -3.085 -22.357  1.00 86.31           H  
ATOM   3325 HD13 ILE A 211      47.107  -3.354 -20.682  1.00 86.31           H  
ATOM   3326  N   HIS A 212      45.273   2.560 -19.930  1.00 83.92           N  
ATOM   3327  H   HIS A 212      44.906   2.212 -19.056  1.00 83.92           H  
ATOM   3328  CA  HIS A 212      45.745   3.940 -19.931  1.00 83.92           C  
ATOM   3329  HA  HIS A 212      46.039   4.234 -20.938  1.00 83.92           H  
ATOM   3330  C   HIS A 212      46.966   4.056 -19.006  1.00 83.92           C  
ATOM   3331  CB  HIS A 212      44.568   4.829 -19.493  1.00 83.92           C  
ATOM   3332  HB2 HIS A 212      43.799   4.794 -20.264  1.00 83.92           H  
ATOM   3333  HB3 HIS A 212      44.144   4.427 -18.573  1.00 83.92           H  
ATOM   3334  O   HIS A 212      46.830   3.892 -17.797  1.00 83.92           O  
ATOM   3335  CG  HIS A 212      44.905   6.274 -19.254  1.00 83.92           C  
ATOM   3336  CD2 HIS A 212      45.919   6.988 -19.826  1.00 83.92           C  
ATOM   3337  HD2 HIS A 212      46.625   6.609 -20.551  1.00 83.92           H  
ATOM   3338  ND1 HIS A 212      44.261   7.117 -18.380  1.00 83.92           N  
ATOM   3339  HD1 HIS A 212      43.452   6.907 -17.812  1.00 83.92           H  
ATOM   3340  CE1 HIS A 212      44.894   8.296 -18.404  1.00 83.92           C  
ATOM   3341  HE1 HIS A 212      44.626   9.151 -17.800  1.00 83.92           H  
ATOM   3342  NE2 HIS A 212      45.916   8.267 -19.265  1.00 83.92           N  
ATOM   3343  N   ASP A 213      48.160   4.332 -19.534  1.00 82.04           N  
ATOM   3344  H   ASP A 213      48.239   4.470 -20.531  1.00 82.04           H  
ATOM   3345  CA  ASP A 213      49.400   4.418 -18.733  1.00 82.04           C  
ATOM   3346  HA  ASP A 213      49.223   3.917 -17.782  1.00 82.04           H  
ATOM   3347  C   ASP A 213      49.812   5.856 -18.345  1.00 82.04           C  
ATOM   3348  CB  ASP A 213      50.532   3.619 -19.405  1.00 82.04           C  
ATOM   3349  HB2 ASP A 213      51.387   3.591 -18.730  1.00 82.04           H  
ATOM   3350  HB3 ASP A 213      50.192   2.592 -19.544  1.00 82.04           H  
ATOM   3351  O   ASP A 213      50.730   6.038 -17.545  1.00 82.04           O  
ATOM   3352  CG  ASP A 213      50.994   4.172 -20.757  1.00 82.04           C  
ATOM   3353  OD1 ASP A 213      50.641   5.329 -21.074  1.00 82.04           O  
ATOM   3354  OD2 ASP A 213      51.693   3.424 -21.481  1.00 82.04           O  
ATOM   3355  N   GLY A 214      49.072   6.855 -18.834  1.00 77.31           N  
ATOM   3356  H   GLY A 214      48.366   6.596 -19.507  1.00 77.31           H  
ATOM   3357  CA  GLY A 214      49.294   8.293 -18.642  1.00 77.31           C  
ATOM   3358  HA2 GLY A 214      48.420   8.742 -18.171  1.00 77.31           H  
ATOM   3359  HA3 GLY A 214      50.172   8.460 -18.017  1.00 77.31           H  
ATOM   3360  C   GLY A 214      49.507   9.024 -19.962  1.00 77.31           C  
ATOM   3361  O   GLY A 214      48.861  10.043 -20.202  1.00 77.31           O  
ATOM   3362  N   ASP A 215      50.321   8.441 -20.840  1.00 84.92           N  
ATOM   3363  H   ASP A 215      50.763   7.571 -20.579  1.00 84.92           H  
ATOM   3364  CA  ASP A 215      50.649   9.012 -22.149  1.00 84.92           C  
ATOM   3365  HA  ASP A 215      50.335  10.055 -22.194  1.00 84.92           H  
ATOM   3366  C   ASP A 215      49.935   8.260 -23.278  1.00 84.92           C  
ATOM   3367  CB  ASP A 215      52.171   8.968 -22.358  1.00 84.92           C  
ATOM   3368  HB2 ASP A 215      52.391   9.318 -23.366  1.00 84.92           H  
ATOM   3369  HB3 ASP A 215      52.505   7.932 -22.288  1.00 84.92           H  
ATOM   3370  O   ASP A 215      49.595   8.835 -24.313  1.00 84.92           O  
ATOM   3371  CG  ASP A 215      52.973   9.826 -21.371  1.00 84.92           C  
ATOM   3372  OD1 ASP A 215      52.426  10.826 -20.857  1.00 84.92           O  
ATOM   3373  OD2 ASP A 215      54.159   9.478 -21.167  1.00 84.92           O  
ATOM   3374  N   ARG A 216      49.683   6.961 -23.088  1.00 88.10           N  
ATOM   3375  H   ARG A 216      49.995   6.545 -22.222  1.00 88.10           H  
ATOM   3376  CA  ARG A 216      49.158   6.045 -24.102  1.00 88.10           C  
ATOM   3377  HA  ARG A 216      48.914   6.619 -24.997  1.00 88.10           H  
ATOM   3378  C   ARG A 216      47.882   5.353 -23.639  1.00 88.10           C  
ATOM   3379  CB  ARG A 216      50.229   5.014 -24.476  1.00 88.10           C  
ATOM   3380  HB2 ARG A 216      50.460   4.406 -23.601  1.00 88.10           H  
ATOM   3381  HB3 ARG A 216      49.830   4.359 -25.250  1.00 88.10           H  
ATOM   3382  O   ARG A 216      47.718   5.004 -22.469  1.00 88.10           O  
ATOM   3383  CG  ARG A 216      51.512   5.676 -24.992  1.00 88.10           C  
ATOM   3384  HG2 ARG A 216      51.913   6.360 -24.245  1.00 88.10           H  
ATOM   3385  HG3 ARG A 216      51.289   6.231 -25.904  1.00 88.10           H  
ATOM   3386  CD  ARG A 216      52.565   4.611 -25.274  1.00 88.10           C  
ATOM   3387  HD2 ARG A 216      52.159   3.902 -25.996  1.00 88.10           H  
ATOM   3388  HD3 ARG A 216      52.779   4.094 -24.339  1.00 88.10           H  
ATOM   3389  NE  ARG A 216      53.792   5.229 -25.804  1.00 88.10           N  
ATOM   3390  HE  ARG A 216      53.767   6.235 -25.888  1.00 88.10           H  
ATOM   3391  NH1 ARG A 216      55.044   3.321 -25.910  1.00 88.10           N  
ATOM   3392 HH11 ARG A 216      54.293   2.869 -25.409  1.00 88.10           H  
ATOM   3393 HH12 ARG A 216      55.942   2.870 -26.013  1.00 88.10           H  
ATOM   3394  NH2 ARG A 216      55.944   5.277 -26.532  1.00 88.10           N  
ATOM   3395 HH21 ARG A 216      55.867   6.282 -26.596  1.00 88.10           H  
ATOM   3396 HH22 ARG A 216      56.832   4.820 -26.684  1.00 88.10           H  
ATOM   3397  CZ  ARG A 216      54.918   4.608 -26.084  1.00 88.10           C  
ATOM   3398  N   ALA A 217      46.984   5.137 -24.596  1.00 87.72           N  
ATOM   3399  H   ALA A 217      47.200   5.500 -25.513  1.00 87.72           H  
ATOM   3400  CA  ALA A 217      45.751   4.378 -24.456  1.00 87.72           C  
ATOM   3401  HA  ALA A 217      45.670   4.003 -23.436  1.00 87.72           H  
ATOM   3402  C   ALA A 217      45.771   3.186 -25.424  1.00 87.72           C  
ATOM   3403  CB  ALA A 217      44.557   5.306 -24.702  1.00 87.72           C  
ATOM   3404  HB1 ALA A 217      43.629   4.741 -24.608  1.00 87.72           H  
ATOM   3405  HB2 ALA A 217      44.560   6.112 -23.968  1.00 87.72           H  
ATOM   3406  HB3 ALA A 217      44.620   5.730 -25.704  1.00 87.72           H  
ATOM   3407  O   ALA A 217      45.821   3.366 -26.643  1.00 87.72           O  
ATOM   3408  N   VAL A 218      45.724   1.968 -24.881  1.00 88.91           N  
ATOM   3409  H   VAL A 218      45.708   1.910 -23.873  1.00 88.91           H  
ATOM   3410  CA  VAL A 218      45.656   0.714 -25.641  1.00 88.91           C  
ATOM   3411  HA  VAL A 218      45.887   0.928 -26.684  1.00 88.91           H  
ATOM   3412  C   VAL A 218      44.240   0.147 -25.560  1.00 88.91           C  
ATOM   3413  CB  VAL A 218      46.697  -0.313 -25.156  1.00 88.91           C  
ATOM   3414  HB  VAL A 218      46.468  -0.606 -24.131  1.00 88.91           H  
ATOM   3415  O   VAL A 218      43.773  -0.159 -24.468  1.00 88.91           O  
ATOM   3416  CG1 VAL A 218      46.672  -1.577 -26.027  1.00 88.91           C  
ATOM   3417 HG11 VAL A 218      46.854  -1.316 -27.070  1.00 88.91           H  
ATOM   3418 HG12 VAL A 218      47.439  -2.273 -25.685  1.00 88.91           H  
ATOM   3419 HG13 VAL A 218      45.705  -2.072 -25.940  1.00 88.91           H  
ATOM   3420  CG2 VAL A 218      48.121   0.260 -25.188  1.00 88.91           C  
ATOM   3421 HG21 VAL A 218      48.201   1.094 -24.491  1.00 88.91           H  
ATOM   3422 HG22 VAL A 218      48.836  -0.503 -24.882  1.00 88.91           H  
ATOM   3423 HG23 VAL A 218      48.362   0.612 -26.191  1.00 88.91           H  
ATOM   3424  N   VAL A 219      43.572  -0.016 -26.706  1.00 88.72           N  
ATOM   3425  H   VAL A 219      44.030   0.293 -27.551  1.00 88.72           H  
ATOM   3426  CA  VAL A 219      42.188  -0.517 -26.821  1.00 88.72           C  
ATOM   3427  HA  VAL A 219      41.768  -0.613 -25.820  1.00 88.72           H  
ATOM   3428  C   VAL A 219      42.166  -1.900 -27.481  1.00 88.72           C  
ATOM   3429  CB  VAL A 219      41.290   0.470 -27.600  1.00 88.72           C  
ATOM   3430  HB  VAL A 219      41.594   0.482 -28.647  1.00 88.72           H  
ATOM   3431  O   VAL A 219      42.729  -2.084 -28.564  1.00 88.72           O  
ATOM   3432  CG1 VAL A 219      39.814   0.056 -27.530  1.00 88.72           C  
ATOM   3433 HG11 VAL A 219      39.667  -0.926 -27.981  1.00 88.72           H  
ATOM   3434 HG12 VAL A 219      39.199   0.770 -28.078  1.00 88.72           H  
ATOM   3435 HG13 VAL A 219      39.481   0.026 -26.493  1.00 88.72           H  
ATOM   3436  CG2 VAL A 219      41.409   1.900 -27.057  1.00 88.72           C  
ATOM   3437 HG21 VAL A 219      40.681   2.548 -27.546  1.00 88.72           H  
ATOM   3438 HG22 VAL A 219      41.234   1.891 -25.982  1.00 88.72           H  
ATOM   3439 HG23 VAL A 219      42.406   2.296 -27.252  1.00 88.72           H  
ATOM   3440  N   THR A 220      41.496  -2.868 -26.851  1.00 88.00           N  
ATOM   3441  H   THR A 220      41.042  -2.627 -25.982  1.00 88.00           H  
ATOM   3442  CA  THR A 220      41.307  -4.253 -27.344  1.00 88.00           C  
ATOM   3443  HA  THR A 220      41.510  -4.298 -28.414  1.00 88.00           H  
ATOM   3444  C   THR A 220      39.861  -4.706 -27.136  1.00 88.00           C  
ATOM   3445  CB  THR A 220      42.246  -5.244 -26.632  1.00 88.00           C  
ATOM   3446  HB  THR A 220      41.977  -6.259 -26.922  1.00 88.00           H  
ATOM   3447  O   THR A 220      39.246  -4.281 -26.168  1.00 88.00           O  
ATOM   3448  CG2 THR A 220      43.715  -5.026 -26.980  1.00 88.00           C  
ATOM   3449 HG21 THR A 220      44.323  -5.736 -26.420  1.00 88.00           H  
ATOM   3450 HG22 THR A 220      43.851  -5.213 -28.046  1.00 88.00           H  
ATOM   3451 HG23 THR A 220      44.023  -4.012 -26.726  1.00 88.00           H  
ATOM   3452  OG1 THR A 220      42.163  -5.136 -25.234  1.00 88.00           O  
ATOM   3453  HG1 THR A 220      41.843  -4.258 -25.015  1.00 88.00           H  
ATOM   3454  N   TYR A 221      39.301  -5.544 -28.009  1.00 87.17           N  
ATOM   3455  H   TYR A 221      39.839  -5.872 -28.798  1.00 87.17           H  
ATOM   3456  CA  TYR A 221      37.923  -6.052 -27.907  1.00 87.17           C  
ATOM   3457  HA  TYR A 221      37.384  -5.483 -27.148  1.00 87.17           H  
ATOM   3458  C   TYR A 221      37.885  -7.517 -27.467  1.00 87.17           C  
ATOM   3459  CB  TYR A 221      37.156  -5.858 -29.227  1.00 87.17           C  
ATOM   3460  HB2 TYR A 221      36.161  -6.290 -29.122  1.00 87.17           H  
ATOM   3461  HB3 TYR A 221      37.657  -6.403 -30.027  1.00 87.17           H  
ATOM   3462  O   TYR A 221      38.872  -8.248 -27.568  1.00 87.17           O  
ATOM   3463  CG  TYR A 221      37.006  -4.412 -29.642  1.00 87.17           C  
ATOM   3464  CD1 TYR A 221      35.798  -3.729 -29.403  1.00 87.17           C  
ATOM   3465  HD1 TYR A 221      34.960  -4.249 -28.962  1.00 87.17           H  
ATOM   3466  CD2 TYR A 221      38.101  -3.740 -30.215  1.00 87.17           C  
ATOM   3467  HD2 TYR A 221      39.018  -4.276 -30.406  1.00 87.17           H  
ATOM   3468  CE1 TYR A 221      35.702  -2.353 -29.678  1.00 87.17           C  
ATOM   3469  HE1 TYR A 221      34.794  -1.811 -29.456  1.00 87.17           H  
ATOM   3470  CE2 TYR A 221      38.020  -2.361 -30.464  1.00 87.17           C  
ATOM   3471  HE2 TYR A 221      38.873  -1.814 -30.838  1.00 87.17           H  
ATOM   3472  OH  TYR A 221      36.811  -0.332 -30.341  1.00 87.17           O  
ATOM   3473  HH  TYR A 221      35.915   0.010 -30.299  1.00 87.17           H  
ATOM   3474  CZ  TYR A 221      36.832  -1.669 -30.170  1.00 87.17           C  
ATOM   3475  N   GLU A 222      36.717  -7.955 -27.003  1.00 81.28           N  
ATOM   3476  H   GLU A 222      35.954  -7.301 -26.905  1.00 81.28           H  
ATOM   3477  CA  GLU A 222      36.504  -9.328 -26.547  1.00 81.28           C  
ATOM   3478  HA  GLU A 222      37.186  -9.508 -25.716  1.00 81.28           H  
ATOM   3479  C   GLU A 222      36.803 -10.356 -27.654  1.00 81.28           C  
ATOM   3480  CB  GLU A 222      35.064  -9.456 -26.026  1.00 81.28           C  
ATOM   3481  HB2 GLU A 222      34.371  -9.271 -26.847  1.00 81.28           H  
ATOM   3482  HB3 GLU A 222      34.888  -8.689 -25.271  1.00 81.28           H  
ATOM   3483  O   GLU A 222      36.193 -10.340 -28.729  1.00 81.28           O  
ATOM   3484  CG  GLU A 222      34.742 -10.830 -25.423  1.00 81.28           C  
ATOM   3485  HG2 GLU A 222      34.805 -11.582 -26.209  1.00 81.28           H  
ATOM   3486  HG3 GLU A 222      33.707 -10.807 -25.082  1.00 81.28           H  
ATOM   3487  CD  GLU A 222      35.651 -11.225 -24.248  1.00 81.28           C  
ATOM   3488  OE1 GLU A 222      35.787 -12.450 -24.037  1.00 81.28           O  
ATOM   3489  OE2 GLU A 222      36.248 -10.322 -23.624  1.00 81.28           O  
ATOM   3490  N   GLY A 223      37.732 -11.279 -27.384  1.00 73.74           N  
ATOM   3491  H   GLY A 223      38.159 -11.255 -26.469  1.00 73.74           H  
ATOM   3492  CA  GLY A 223      38.169 -12.318 -28.325  1.00 73.74           C  
ATOM   3493  HA2 GLY A 223      38.749 -13.054 -27.768  1.00 73.74           H  
ATOM   3494  HA3 GLY A 223      37.296 -12.822 -28.739  1.00 73.74           H  
ATOM   3495  C   GLY A 223      39.047 -11.828 -29.485  1.00 73.74           C  
ATOM   3496  O   GLY A 223      39.196 -12.548 -30.475  1.00 73.74           O  
ATOM   3497  N   ASP A 224      39.623 -10.627 -29.386  1.00 79.68           N  
ATOM   3498  H   ASP A 224      39.412 -10.044 -28.589  1.00 79.68           H  
ATOM   3499  CA  ASP A 224      40.630 -10.153 -30.333  1.00 79.68           C  
ATOM   3500  HA  ASP A 224      40.214 -10.201 -31.339  1.00 79.68           H  
ATOM   3501  C   ASP A 224      41.884 -11.039 -30.294  1.00 79.68           C  
ATOM   3502  CB  ASP A 224      41.018  -8.699 -30.031  1.00 79.68           C  
ATOM   3503  HB2 ASP A 224      41.139  -8.562 -28.956  1.00 79.68           H  
ATOM   3504  HB3 ASP A 224      41.987  -8.505 -30.491  1.00 79.68           H  
ATOM   3505  O   ASP A 224      42.472 -11.283 -29.242  1.00 79.68           O  
ATOM   3506  CG  ASP A 224      40.051  -7.654 -30.584  1.00 79.68           C  
ATOM   3507  OD1 ASP A 224      39.111  -7.993 -31.335  1.00 79.68           O  
ATOM   3508  OD2 ASP A 224      40.381  -6.452 -30.446  1.00 79.68           O  
ATOM   3509  N   THR A 225      42.342 -11.492 -31.462  1.00 71.43           N  
ATOM   3510  H   THR A 225      41.805 -11.284 -32.292  1.00 71.43           H  
ATOM   3511  CA  THR A 225      43.519 -12.377 -31.586  1.00 71.43           C  
ATOM   3512  HA  THR A 225      43.775 -12.761 -30.599  1.00 71.43           H  
ATOM   3513  C   THR A 225      44.768 -11.653 -32.084  1.00 71.43           C  
ATOM   3514  CB  THR A 225      43.213 -13.594 -32.467  1.00 71.43           C  
ATOM   3515  HB  THR A 225      44.113 -14.198 -32.579  1.00 71.43           H  
ATOM   3516  O   THR A 225      45.787 -12.280 -32.375  1.00 71.43           O  
ATOM   3517  CG2 THR A 225      42.122 -14.481 -31.866  1.00 71.43           C  
ATOM   3518 HG21 THR A 225      41.993 -15.377 -32.474  1.00 71.43           H  
ATOM   3519 HG22 THR A 225      41.177 -13.941 -31.809  1.00 71.43           H  
ATOM   3520 HG23 THR A 225      42.410 -14.781 -30.858  1.00 71.43           H  
ATOM   3521  OG1 THR A 225      42.764 -13.185 -33.742  1.00 71.43           O  
ATOM   3522  HG1 THR A 225      42.016 -13.752 -33.942  1.00 71.43           H  
ATOM   3523  N   SER A 226      44.719 -10.323 -32.221  1.00 70.72           N  
ATOM   3524  H   SER A 226      43.908  -9.845 -31.856  1.00 70.72           H  
ATOM   3525  CA  SER A 226      45.859  -9.530 -32.686  1.00 70.72           C  
ATOM   3526  HA  SER A 226      46.762 -10.106 -32.480  1.00 70.72           H  
ATOM   3527  C   SER A 226      46.039  -8.228 -31.906  1.00 70.72           C  
ATOM   3528  CB  SER A 226      45.790  -9.369 -34.207  1.00 70.72           C  
ATOM   3529  HB2 SER A 226      46.806  -9.219 -34.573  1.00 70.72           H  
ATOM   3530  HB3 SER A 226      45.430 -10.303 -34.640  1.00 70.72           H  
ATOM   3531  O   SER A 226      45.169  -7.843 -31.135  1.00 70.72           O  
ATOM   3532  OG  SER A 226      45.003  -8.305 -34.689  1.00 70.72           O  
ATOM   3533  HG  SER A 226      44.255  -8.135 -34.112  1.00 70.72           H  
ATOM   3534  N   ALA A 227      47.190  -7.565 -32.074  1.00 72.31           N  
ATOM   3535  H   ALA A 227      47.888  -7.962 -32.687  1.00 72.31           H  
ATOM   3536  CA  ALA A 227      47.574  -6.405 -31.268  1.00 72.31           C  
ATOM   3537  HA  ALA A 227      47.684  -6.737 -30.235  1.00 72.31           H  
ATOM   3538  C   ALA A 227      46.518  -5.284 -31.292  1.00 72.31           C  
ATOM   3539  CB  ALA A 227      48.938  -5.893 -31.754  1.00 72.31           C  
ATOM   3540  HB1 ALA A 227      49.687  -6.677 -31.646  1.00 72.31           H  
ATOM   3541  HB2 ALA A 227      48.876  -5.587 -32.798  1.00 72.31           H  
ATOM   3542  HB3 ALA A 227      49.239  -5.037 -31.150  1.00 72.31           H  
ATOM   3543  O   ALA A 227      46.063  -4.898 -32.377  1.00 72.31           O  
ATOM   3544  N   GLY A 228      46.194  -4.768 -30.101  1.00 77.44           N  
ATOM   3545  H   GLY A 228      46.599  -5.184 -29.275  1.00 77.44           H  
ATOM   3546  CA  GLY A 228      45.254  -3.669 -29.883  1.00 77.44           C  
ATOM   3547  HA2 GLY A 228      44.276  -3.947 -30.278  1.00 77.44           H  
ATOM   3548  HA3 GLY A 228      45.146  -3.493 -28.813  1.00 77.44           H  
ATOM   3549  C   GLY A 228      45.675  -2.345 -30.517  1.00 77.44           C  
ATOM   3550  O   GLY A 228      46.791  -2.184 -31.017  1.00 77.44           O  
ATOM   3551  N   TYR A 229      44.755  -1.388 -30.498  1.00 84.08           N  
ATOM   3552  H   TYR A 229      43.899  -1.570 -29.992  1.00 84.08           H  
ATOM   3553  CA  TYR A 229      44.948  -0.046 -31.037  1.00 84.08           C  
ATOM   3554  HA  TYR A 229      45.589  -0.097 -31.917  1.00 84.08           H  
ATOM   3555  C   TYR A 229      45.624   0.839 -29.989  1.00 84.08           C  
ATOM   3556  CB  TYR A 229      43.590   0.516 -31.463  1.00 84.08           C  
ATOM   3557  HB2 TYR A 229      43.743   1.525 -31.847  1.00 84.08           H  
ATOM   3558  HB3 TYR A 229      42.941   0.594 -30.591  1.00 84.08           H  
ATOM   3559  O   TYR A 229      45.104   0.967 -28.887  1.00 84.08           O  
ATOM   3560  CG  TYR A 229      42.896  -0.306 -32.530  1.00 84.08           C  
ATOM   3561  CD1 TYR A 229      43.184  -0.070 -33.887  1.00 84.08           C  
ATOM   3562  HD1 TYR A 229      43.877   0.715 -34.153  1.00 84.08           H  
ATOM   3563  CD2 TYR A 229      41.972  -1.306 -32.167  1.00 84.08           C  
ATOM   3564  HD2 TYR A 229      41.753  -1.487 -31.125  1.00 84.08           H  
ATOM   3565  CE1 TYR A 229      42.544  -0.828 -34.885  1.00 84.08           C  
ATOM   3566  HE1 TYR A 229      42.742  -0.618 -35.926  1.00 84.08           H  
ATOM   3567  CE2 TYR A 229      41.343  -2.079 -33.160  1.00 84.08           C  
ATOM   3568  HE2 TYR A 229      40.650  -2.859 -32.882  1.00 84.08           H  
ATOM   3569  OH  TYR A 229      40.995  -2.547 -35.494  1.00 84.08           O  
ATOM   3570  HH  TYR A 229      41.232  -2.221 -36.365  1.00 84.08           H  
ATOM   3571  CZ  TYR A 229      41.623  -1.836 -34.521  1.00 84.08           C  
ATOM   3572  N   ASN A 230      46.777   1.422 -30.318  1.00 88.04           N  
ATOM   3573  H   ASN A 230      47.097   1.359 -31.274  1.00 88.04           H  
ATOM   3574  CA  ASN A 230      47.592   2.224 -29.404  1.00 88.04           C  
ATOM   3575  HA  ASN A 230      47.174   2.194 -28.399  1.00 88.04           H  
ATOM   3576  C   ASN A 230      47.606   3.683 -29.871  1.00 88.04           C  
ATOM   3577  CB  ASN A 230      49.002   1.609 -29.361  1.00 88.04           C  
ATOM   3578  HB2 ASN A 230      49.441   1.646 -30.359  1.00 88.04           H  
ATOM   3579  HB3 ASN A 230      48.923   0.567 -29.050  1.00 88.04           H  
ATOM   3580  O   ASN A 230      48.006   3.939 -31.006  1.00 88.04           O  
ATOM   3581  CG  ASN A 230      49.949   2.312 -28.402  1.00 88.04           C  
ATOM   3582  ND2 ASN A 230      51.168   1.842 -28.299  1.00 88.04           N  
ATOM   3583 HD21 ASN A 230      51.749   2.323 -27.628  1.00 88.04           H  
ATOM   3584 HD22 ASN A 230      51.461   1.044 -28.845  1.00 88.04           H  
ATOM   3585  OD1 ASN A 230      49.632   3.261 -27.714  1.00 88.04           O  
ATOM   3586  N   HIS A 231      47.180   4.604 -29.007  1.00 90.12           N  
ATOM   3587  H   HIS A 231      46.904   4.309 -28.082  1.00 90.12           H  
ATOM   3588  CA  HIS A 231      47.064   6.031 -29.314  1.00 90.12           C  
ATOM   3589  HA  HIS A 231      47.676   6.270 -30.184  1.00 90.12           H  
ATOM   3590  C   HIS A 231      47.534   6.911 -28.161  1.00 90.12           C  
ATOM   3591  CB  HIS A 231      45.608   6.362 -29.634  1.00 90.12           C  
ATOM   3592  HB2 HIS A 231      45.004   6.120 -28.760  1.00 90.12           H  
ATOM   3593  HB3 HIS A 231      45.510   7.427 -29.843  1.00 90.12           H  
ATOM   3594  O   HIS A 231      47.536   6.492 -27.006  1.00 90.12           O  
ATOM   3595  CG  HIS A 231      45.099   5.594 -30.813  1.00 90.12           C  
ATOM   3596  CD2 HIS A 231      44.211   4.563 -30.770  1.00 90.12           C  
ATOM   3597  HD2 HIS A 231      43.748   4.175 -29.875  1.00 90.12           H  
ATOM   3598  ND1 HIS A 231      45.536   5.717 -32.110  1.00 90.12           N  
ATOM   3599  HD1 HIS A 231      46.266   6.331 -32.441  1.00 90.12           H  
ATOM   3600  CE1 HIS A 231      44.869   4.819 -32.849  1.00 90.12           C  
ATOM   3601  HE1 HIS A 231      44.993   4.695 -33.915  1.00 90.12           H  
ATOM   3602  NE2 HIS A 231      44.044   4.088 -32.078  1.00 90.12           N  
ATOM   3603  N   ASP A 232      47.880   8.153 -28.483  1.00 90.42           N  
ATOM   3604  H   ASP A 232      47.817   8.443 -29.449  1.00 90.42           H  
ATOM   3605  CA  ASP A 232      48.260   9.172 -27.510  1.00 90.42           C  
ATOM   3606  HA  ASP A 232      48.934   8.727 -26.778  1.00 90.42           H  
ATOM   3607  C   ASP A 232      47.028   9.722 -26.768  1.00 90.42           C  
ATOM   3608  CB  ASP A 232      49.034  10.264 -28.247  1.00 90.42           C  
ATOM   3609  HB2 ASP A 232      48.366  10.768 -28.945  1.00 90.42           H  
ATOM   3610  HB3 ASP A 232      49.840   9.806 -28.819  1.00 90.42           H  
ATOM   3611  O   ASP A 232      46.052  10.176 -27.374  1.00 90.42           O  
ATOM   3612  CG  ASP A 232      49.623  11.285 -27.284  1.00 90.42           C  
ATOM   3613  OD1 ASP A 232      48.818  12.055 -26.712  1.00 90.42           O  
ATOM   3614  OD2 ASP A 232      50.862  11.319 -27.155  1.00 90.42           O  
ATOM   3615  N   VAL A 233      47.071   9.685 -25.436  1.00 87.83           N  
ATOM   3616  H   VAL A 233      47.928   9.366 -25.007  1.00 87.83           H  
ATOM   3617  CA  VAL A 233      45.971  10.107 -24.556  1.00 87.83           C  
ATOM   3618  HA  VAL A 233      45.072   9.541 -24.802  1.00 87.83           H  
ATOM   3619  C   VAL A 233      45.655  11.588 -24.734  1.00 87.83           C  
ATOM   3620  CB  VAL A 233      46.351   9.830 -23.090  1.00 87.83           C  
ATOM   3621  HB  VAL A 233      47.334  10.264 -22.906  1.00 87.83           H  
ATOM   3622  O   VAL A 233      44.482  11.964 -24.733  1.00 87.83           O  
ATOM   3623  CG1 VAL A 233      45.373  10.422 -22.066  1.00 87.83           C  
ATOM   3624 HG11 VAL A 233      44.373  10.012 -22.208  1.00 87.83           H  
ATOM   3625 HG12 VAL A 233      45.347  11.509 -22.150  1.00 87.83           H  
ATOM   3626 HG13 VAL A 233      45.727  10.181 -21.064  1.00 87.83           H  
ATOM   3627  CG2 VAL A 233      46.432   8.325 -22.842  1.00 87.83           C  
ATOM   3628 HG21 VAL A 233      47.059   8.167 -21.964  1.00 87.83           H  
ATOM   3629 HG22 VAL A 233      46.907   7.827 -23.687  1.00 87.83           H  
ATOM   3630 HG23 VAL A 233      45.440   7.903 -22.683  1.00 87.83           H  
ATOM   3631  N   SER A 234      46.673  12.435 -24.907  1.00 89.07           N  
ATOM   3632  H   SER A 234      47.592  12.053 -25.078  1.00 89.07           H  
ATOM   3633  CA  SER A 234      46.493  13.882 -25.047  1.00 89.07           C  
ATOM   3634  HA  SER A 234      45.881  14.228 -24.215  1.00 89.07           H  
ATOM   3635  C   SER A 234      45.741  14.226 -26.335  1.00 89.07           C  
ATOM   3636  CB  SER A 234      47.843  14.608 -24.955  1.00 89.07           C  
ATOM   3637  HB2 SER A 234      47.653  15.665 -24.767  1.00 89.07           H  
ATOM   3638  HB3 SER A 234      48.410  14.212 -24.112  1.00 89.07           H  
ATOM   3639  O   SER A 234      44.833  15.060 -26.318  1.00 89.07           O  
ATOM   3640  OG  SER A 234      48.620  14.504 -26.129  1.00 89.07           O  
ATOM   3641  HG  SER A 234      48.803  13.577 -26.300  1.00 89.07           H  
ATOM   3642  N   ILE A 235      46.026  13.503 -27.422  1.00 91.44           N  
ATOM   3643  H   ILE A 235      46.785  12.840 -27.353  1.00 91.44           H  
ATOM   3644  CA  ILE A 235      45.345  13.677 -28.709  1.00 91.44           C  
ATOM   3645  HA  ILE A 235      45.304  14.744 -28.926  1.00 91.44           H  
ATOM   3646  C   ILE A 235      43.897  13.180 -28.628  1.00 91.44           C  
ATOM   3647  CB  ILE A 235      46.133  12.995 -29.851  1.00 91.44           C  
ATOM   3648  HB  ILE A 235      46.187  11.924 -29.658  1.00 91.44           H  
ATOM   3649  O   ILE A 235      42.985  13.877 -29.077  1.00 91.44           O  
ATOM   3650  CG1 ILE A 235      47.572  13.555 -29.932  1.00 91.44           C  
ATOM   3651 HG12 ILE A 235      47.529  14.635 -30.073  1.00 91.44           H  
ATOM   3652 HG13 ILE A 235      48.086  13.362 -28.991  1.00 91.44           H  
ATOM   3653  CG2 ILE A 235      45.398  13.215 -31.187  1.00 91.44           C  
ATOM   3654 HG21 ILE A 235      45.949  12.757 -32.009  1.00 91.44           H  
ATOM   3655 HG22 ILE A 235      44.425  12.726 -31.164  1.00 91.44           H  
ATOM   3656 HG23 ILE A 235      45.276  14.279 -31.387  1.00 91.44           H  
ATOM   3657  CD1 ILE A 235      48.434  12.948 -31.048  1.00 91.44           C  
ATOM   3658 HD11 ILE A 235      48.365  11.860 -31.030  1.00 91.44           H  
ATOM   3659 HD12 ILE A 235      48.111  13.318 -32.021  1.00 91.44           H  
ATOM   3660 HD13 ILE A 235      49.473  13.241 -30.900  1.00 91.44           H  
ATOM   3661  N   LEU A 236      43.648  12.017 -28.013  1.00 91.15           N  
ATOM   3662  H   LEU A 236      44.430  11.475 -27.676  1.00 91.15           H  
ATOM   3663  CA  LEU A 236      42.280  11.518 -27.813  1.00 91.15           C  
ATOM   3664  HA  LEU A 236      41.780  11.463 -28.780  1.00 91.15           H  
ATOM   3665  C   LEU A 236      41.444  12.469 -26.949  1.00 91.15           C  
ATOM   3666  CB  LEU A 236      42.299  10.123 -27.171  1.00 91.15           C  
ATOM   3667  HB2 LEU A 236      42.855  10.175 -26.235  1.00 91.15           H  
ATOM   3668  HB3 LEU A 236      41.271   9.852 -26.933  1.00 91.15           H  
ATOM   3669  O   LEU A 236      40.288  12.739 -27.277  1.00 91.15           O  
ATOM   3670  CG  LEU A 236      42.897   9.003 -28.035  1.00 91.15           C  
ATOM   3671  HG  LEU A 236      43.951   9.199 -28.233  1.00 91.15           H  
ATOM   3672  CD1 LEU A 236      42.777   7.681 -27.278  1.00 91.15           C  
ATOM   3673 HD11 LEU A 236      43.157   6.859 -27.885  1.00 91.15           H  
ATOM   3674 HD12 LEU A 236      41.734   7.480 -27.033  1.00 91.15           H  
ATOM   3675 HD13 LEU A 236      43.371   7.740 -26.366  1.00 91.15           H  
ATOM   3676  CD2 LEU A 236      42.192   8.823 -29.373  1.00 91.15           C  
ATOM   3677 HD21 LEU A 236      42.671   7.979 -29.869  1.00 91.15           H  
ATOM   3678 HD22 LEU A 236      42.331   9.708 -29.993  1.00 91.15           H  
ATOM   3679 HD23 LEU A 236      41.131   8.623 -29.224  1.00 91.15           H  
ATOM   3680  N   ARG A 237      42.025  13.018 -25.875  1.00 90.18           N  
ATOM   3681  H   ARG A 237      42.970  12.736 -25.654  1.00 90.18           H  
ATOM   3682  CA  ARG A 237      41.374  14.031 -25.031  1.00 90.18           C  
ATOM   3683  HA  ARG A 237      40.427  13.638 -24.660  1.00 90.18           H  
ATOM   3684  C   ARG A 237      41.031  15.286 -25.822  1.00 90.18           C  
ATOM   3685  CB  ARG A 237      42.272  14.404 -23.848  1.00 90.18           C  
ATOM   3686  HB2 ARG A 237      43.289  14.576 -24.198  1.00 90.18           H  
ATOM   3687  HB3 ARG A 237      41.905  15.331 -23.406  1.00 90.18           H  
ATOM   3688  O   ARG A 237      39.916  15.778 -25.679  1.00 90.18           O  
ATOM   3689  CG  ARG A 237      42.272  13.328 -22.761  1.00 90.18           C  
ATOM   3690  HG2 ARG A 237      42.589  12.368 -23.166  1.00 90.18           H  
ATOM   3691  HG3 ARG A 237      41.262  13.218 -22.365  1.00 90.18           H  
ATOM   3692  CD  ARG A 237      43.218  13.753 -21.637  1.00 90.18           C  
ATOM   3693  HD2 ARG A 237      44.226  13.836 -22.044  1.00 90.18           H  
ATOM   3694  HD3 ARG A 237      42.909  14.725 -21.252  1.00 90.18           H  
ATOM   3695  NE  ARG A 237      43.201  12.768 -20.552  1.00 90.18           N  
ATOM   3696  HE  ARG A 237      42.555  11.996 -20.635  1.00 90.18           H  
ATOM   3697  NH1 ARG A 237      45.023  13.497 -19.361  1.00 90.18           N  
ATOM   3698 HH11 ARG A 237      45.121  14.285 -19.985  1.00 90.18           H  
ATOM   3699 HH12 ARG A 237      45.714  13.337 -18.642  1.00 90.18           H  
ATOM   3700  NH2 ARG A 237      43.945  11.627 -18.760  1.00 90.18           N  
ATOM   3701 HH21 ARG A 237      43.233  10.940 -18.964  1.00 90.18           H  
ATOM   3702 HH22 ARG A 237      44.661  11.434 -18.074  1.00 90.18           H  
ATOM   3703  CZ  ARG A 237      44.056  12.644 -19.560  1.00 90.18           C  
ATOM   3704  N   ALA A 238      41.938  15.760 -26.676  1.00 90.16           N  
ATOM   3705  H   ALA A 238      42.852  15.332 -26.707  1.00 90.16           H  
ATOM   3706  CA  ALA A 238      41.670  16.895 -27.553  1.00 90.16           C  
ATOM   3707  HA  ALA A 238      41.392  17.752 -26.941  1.00 90.16           H  
ATOM   3708  C   ALA A 238      40.493  16.601 -28.494  1.00 90.16           C  
ATOM   3709  CB  ALA A 238      42.949  17.248 -28.319  1.00 90.16           C  
ATOM   3710  HB1 ALA A 238      43.229  16.441 -28.996  1.00 90.16           H  
ATOM   3711  HB2 ALA A 238      42.785  18.159 -28.894  1.00 90.16           H  
ATOM   3712  HB3 ALA A 238      43.760  17.414 -27.609  1.00 90.16           H  
ATOM   3713  O   ALA A 238      39.557  17.391 -28.573  1.00 90.16           O  
ATOM   3714  N   TRP A 239      40.466  15.425 -29.133  1.00 92.61           N  
ATOM   3715  H   TRP A 239      41.262  14.808 -29.056  1.00 92.61           H  
ATOM   3716  CA  TRP A 239      39.327  15.023 -29.962  1.00 92.61           C  
ATOM   3717  HA  TRP A 239      39.176  15.784 -30.728  1.00 92.61           H  
ATOM   3718  C   TRP A 239      38.019  14.945 -29.185  1.00 92.61           C  
ATOM   3719  CB  TRP A 239      39.594  13.686 -30.654  1.00 92.61           C  
ATOM   3720  HB2 TRP A 239      38.639  13.257 -30.960  1.00 92.61           H  
ATOM   3721  HB3 TRP A 239      40.064  12.992 -29.958  1.00 92.61           H  
ATOM   3722  O   TRP A 239      36.987  15.314 -29.736  1.00 92.61           O  
ATOM   3723  CG  TRP A 239      40.420  13.811 -31.885  1.00 92.61           C  
ATOM   3724  CD1 TRP A 239      41.685  13.370 -32.043  1.00 92.61           C  
ATOM   3725  HD1 TRP A 239      42.255  12.859 -31.281  1.00 92.61           H  
ATOM   3726  CD2 TRP A 239      40.063  14.476 -33.132  1.00 92.61           C  
ATOM   3727  CE2 TRP A 239      41.186  14.408 -34.004  1.00 92.61           C  
ATOM   3728  CE3 TRP A 239      38.919  15.161 -33.599  1.00 92.61           C  
ATOM   3729  HE3 TRP A 239      38.056  15.246 -32.955  1.00 92.61           H  
ATOM   3730  NE1 TRP A 239      42.145  13.723 -33.295  1.00 92.61           N  
ATOM   3731  HE1 TRP A 239      43.097  13.594 -33.606  1.00 92.61           H  
ATOM   3732  CH2 TRP A 239      40.033  15.663 -35.716  1.00 92.61           C  
ATOM   3733  HH2 TRP A 239      40.027  16.130 -36.689  1.00 92.61           H  
ATOM   3734  CZ2 TRP A 239      41.185  14.992 -35.272  1.00 92.61           C  
ATOM   3735  HZ2 TRP A 239      42.079  14.930 -35.875  1.00 92.61           H  
ATOM   3736  CZ3 TRP A 239      38.902  15.745 -34.880  1.00 92.61           C  
ATOM   3737  HZ3 TRP A 239      38.019  16.271 -35.212  1.00 92.61           H  
ATOM   3738  N   ILE A 240      38.033  14.487 -27.930  1.00 88.67           N  
ATOM   3739  H   ILE A 240      38.910  14.153 -27.555  1.00 88.67           H  
ATOM   3740  CA  ILE A 240      36.846  14.489 -27.072  1.00 88.67           C  
ATOM   3741  HA  ILE A 240      36.019  14.047 -27.628  1.00 88.67           H  
ATOM   3742  C   ILE A 240      36.434  15.933 -26.757  1.00 88.67           C  
ATOM   3743  CB  ILE A 240      37.051  13.614 -25.813  1.00 88.67           C  
ATOM   3744  HB  ILE A 240      37.967  13.926 -25.311  1.00 88.67           H  
ATOM   3745  O   ILE A 240      35.303  16.308 -27.022  1.00 88.67           O  
ATOM   3746  CG1 ILE A 240      37.171  12.126 -26.216  1.00 88.67           C  
ATOM   3747 HG12 ILE A 240      37.838  12.025 -27.072  1.00 88.67           H  
ATOM   3748 HG13 ILE A 240      36.191  11.758 -26.522  1.00 88.67           H  
ATOM   3749  CG2 ILE A 240      35.870  13.777 -24.837  1.00 88.67           C  
ATOM   3750 HG21 ILE A 240      34.928  13.556 -25.339  1.00 88.67           H  
ATOM   3751 HG22 ILE A 240      35.832  14.794 -24.448  1.00 88.67           H  
ATOM   3752 HG23 ILE A 240      35.987  13.106 -23.986  1.00 88.67           H  
ATOM   3753  CD1 ILE A 240      37.720  11.222 -25.106  1.00 88.67           C  
ATOM   3754 HD11 ILE A 240      37.024  11.160 -24.269  1.00 88.67           H  
ATOM   3755 HD12 ILE A 240      37.873  10.219 -25.503  1.00 88.67           H  
ATOM   3756 HD13 ILE A 240      38.673  11.619 -24.758  1.00 88.67           H  
ATOM   3757  N   ARG A 241      37.303  16.792 -26.241  1.00 86.46           N  
ATOM   3758  H   ARG A 241      38.263  16.506 -26.106  1.00 86.46           H  
ATOM   3759  CA  ARG A 241      36.852  18.084 -25.702  1.00 86.46           C  
ATOM   3760  HA  ARG A 241      35.906  17.941 -25.180  1.00 86.46           H  
ATOM   3761  C   ARG A 241      36.562  19.152 -26.763  1.00 86.46           C  
ATOM   3762  CB  ARG A 241      37.864  18.587 -24.681  1.00 86.46           C  
ATOM   3763  HB2 ARG A 241      37.477  19.531 -24.295  1.00 86.46           H  
ATOM   3764  HB3 ARG A 241      38.819  18.760 -25.175  1.00 86.46           H  
ATOM   3765  O   ARG A 241      35.656  19.960 -26.569  1.00 86.46           O  
ATOM   3766  CG  ARG A 241      38.061  17.644 -23.487  1.00 86.46           C  
ATOM   3767  HG2 ARG A 241      37.113  17.528 -22.962  1.00 86.46           H  
ATOM   3768  HG3 ARG A 241      38.402  16.663 -23.818  1.00 86.46           H  
ATOM   3769  CD  ARG A 241      39.101  18.242 -22.539  1.00 86.46           C  
ATOM   3770  HD2 ARG A 241      40.049  18.323 -23.070  1.00 86.46           H  
ATOM   3771  HD3 ARG A 241      38.783  19.247 -22.263  1.00 86.46           H  
ATOM   3772  NE  ARG A 241      39.266  17.426 -21.318  1.00 86.46           N  
ATOM   3773  HE  ARG A 241      38.621  16.660 -21.184  1.00 86.46           H  
ATOM   3774  NH1 ARG A 241      40.980  18.672 -20.437  1.00 86.46           N  
ATOM   3775 HH11 ARG A 241      40.911  19.304 -21.222  1.00 86.46           H  
ATOM   3776 HH12 ARG A 241      41.627  18.903 -19.697  1.00 86.46           H  
ATOM   3777  NH2 ARG A 241      40.170  16.944 -19.277  1.00 86.46           N  
ATOM   3778 HH21 ARG A 241      39.481  16.223 -19.117  1.00 86.46           H  
ATOM   3779 HH22 ARG A 241      40.799  17.213 -18.534  1.00 86.46           H  
ATOM   3780  CZ  ARG A 241      40.134  17.682 -20.353  1.00 86.46           C  
ATOM   3781  N   THR A 242      37.289  19.153 -27.882  1.00 87.75           N  
ATOM   3782  H   THR A 242      38.018  18.461 -27.987  1.00 87.75           H  
ATOM   3783  CA  THR A 242      37.186  20.204 -28.906  1.00 87.75           C  
ATOM   3784  HA  THR A 242      37.161  21.167 -28.396  1.00 87.75           H  
ATOM   3785  C   THR A 242      35.902  20.091 -29.736  1.00 87.75           C  
ATOM   3786  CB  THR A 242      38.421  20.208 -29.824  1.00 87.75           C  
ATOM   3787  HB  THR A 242      38.427  19.302 -30.429  1.00 87.75           H  
ATOM   3788  O   THR A 242      35.632  19.058 -30.355  1.00 87.75           O  
ATOM   3789  CG2 THR A 242      38.466  21.424 -30.749  1.00 87.75           C  
ATOM   3790 HG21 THR A 242      38.406  22.341 -30.162  1.00 87.75           H  
ATOM   3791 HG22 THR A 242      39.396  21.419 -31.317  1.00 87.75           H  
ATOM   3792 HG23 THR A 242      37.629  21.400 -31.447  1.00 87.75           H  
ATOM   3793  OG1 THR A 242      39.616  20.259 -29.076  1.00 87.75           O  
ATOM   3794  HG1 THR A 242      39.434  20.698 -28.241  1.00 87.75           H  
ATOM   3795  N   THR A 243      35.136  21.182 -29.798  1.00 88.45           N  
ATOM   3796  H   THR A 243      35.358  21.956 -29.189  1.00 88.45           H  
ATOM   3797  CA  THR A 243      33.942  21.347 -30.657  1.00 88.45           C  
ATOM   3798  HA  THR A 243      33.686  20.404 -31.140  1.00 88.45           H  
ATOM   3799  C   THR A 243      34.164  22.374 -31.755  1.00 88.45           C  
ATOM   3800  CB  THR A 243      32.730  21.808 -29.841  1.00 88.45           C  
ATOM   3801  HB  THR A 243      31.894  22.014 -30.509  1.00 88.45           H  
ATOM   3802  O   THR A 243      33.520  22.304 -32.801  1.00 88.45           O  
ATOM   3803  CG2 THR A 243      32.328  20.725 -28.852  1.00 88.45           C  
ATOM   3804 HG21 THR A 243      31.428  21.051 -28.330  1.00 88.45           H  
ATOM   3805 HG22 THR A 243      33.119  20.554 -28.122  1.00 88.45           H  
ATOM   3806 HG23 THR A 243      32.113  19.804 -29.395  1.00 88.45           H  
ATOM   3807  OG1 THR A 243      33.082  22.980 -29.144  1.00 88.45           O  
ATOM   3808  HG1 THR A 243      32.294  23.400 -28.792  1.00 88.45           H  
ATOM   3809  N   LYS A 244      35.101  23.307 -31.556  1.00 89.18           N  
ATOM   3810  H   LYS A 244      35.536  23.356 -30.646  1.00 89.18           H  
ATOM   3811  CA  LYS A 244      35.431  24.333 -32.542  1.00 89.18           C  
ATOM   3812  HA  LYS A 244      35.197  23.928 -33.527  1.00 89.18           H  
ATOM   3813  C   LYS A 244      36.906  24.693 -32.565  1.00 89.18           C  
ATOM   3814  CB  LYS A 244      34.540  25.566 -32.346  1.00 89.18           C  
ATOM   3815  HB2 LYS A 244      33.500  25.261 -32.460  1.00 89.18           H  
ATOM   3816  HB3 LYS A 244      34.778  26.279 -33.135  1.00 89.18           H  
ATOM   3817  O   LYS A 244      37.610  24.643 -31.557  1.00 89.18           O  
ATOM   3818  CG  LYS A 244      34.718  26.274 -30.995  1.00 89.18           C  
ATOM   3819  HG2 LYS A 244      34.669  25.547 -30.184  1.00 89.18           H  
ATOM   3820  HG3 LYS A 244      35.689  26.769 -30.975  1.00 89.18           H  
ATOM   3821  CD  LYS A 244      33.609  27.312 -30.790  1.00 89.18           C  
ATOM   3822  HD2 LYS A 244      32.646  26.803 -30.830  1.00 89.18           H  
ATOM   3823  HD3 LYS A 244      33.647  28.063 -31.579  1.00 89.18           H  
ATOM   3824  CE  LYS A 244      33.775  27.978 -29.423  1.00 89.18           C  
ATOM   3825  HE2 LYS A 244      33.966  27.197 -28.687  1.00 89.18           H  
ATOM   3826  HE3 LYS A 244      34.641  28.639 -29.460  1.00 89.18           H  
ATOM   3827  NZ  LYS A 244      32.560  28.722 -29.023  1.00 89.18           N  
ATOM   3828  HZ1 LYS A 244      31.809  28.066 -28.864  1.00 89.18           H  
ATOM   3829  HZ2 LYS A 244      32.280  29.377 -29.739  1.00 89.18           H  
ATOM   3830  HZ3 LYS A 244      32.704  29.205 -28.147  1.00 89.18           H  
ATOM   3831  N   ILE A 245      37.356  25.092 -33.747  1.00 88.90           N  
ATOM   3832  H   ILE A 245      36.690  25.124 -34.506  1.00 88.90           H  
ATOM   3833  CA  ILE A 245      38.688  25.629 -33.989  1.00 88.90           C  
ATOM   3834  HA  ILE A 245      39.223  25.625 -33.040  1.00 88.90           H  
ATOM   3835  C   ILE A 245      38.529  27.071 -34.442  1.00 88.90           C  
ATOM   3836  CB  ILE A 245      39.483  24.754 -34.976  1.00 88.90           C  
ATOM   3837  HB  ILE A 245      38.910  24.673 -35.900  1.00 88.90           H  
ATOM   3838  O   ILE A 245      37.758  27.346 -35.357  1.00 88.90           O  
ATOM   3839  CG1 ILE A 245      39.653  23.350 -34.349  1.00 88.90           C  
ATOM   3840 HG12 ILE A 245      38.691  22.971 -34.004  1.00 88.90           H  
ATOM   3841 HG13 ILE A 245      40.314  23.414 -33.485  1.00 88.90           H  
ATOM   3842  CG2 ILE A 245      40.850  25.383 -35.315  1.00 88.90           C  
ATOM   3843 HG21 ILE A 245      40.710  26.357 -35.784  1.00 88.90           H  
ATOM   3844 HG22 ILE A 245      41.389  24.757 -36.028  1.00 88.90           H  
ATOM   3845 HG23 ILE A 245      41.446  25.496 -34.409  1.00 88.90           H  
ATOM   3846  CD1 ILE A 245      40.191  22.302 -35.311  1.00 88.90           C  
ATOM   3847 HD11 ILE A 245      41.208  22.557 -35.609  1.00 88.90           H  
ATOM   3848 HD12 ILE A 245      40.191  21.334 -34.811  1.00 88.90           H  
ATOM   3849 HD13 ILE A 245      39.540  22.241 -36.183  1.00 88.90           H  
ATOM   3850  N   VAL A 246      39.252  27.983 -33.800  1.00 85.83           N  
ATOM   3851  H   VAL A 246      39.877  27.648 -33.081  1.00 85.83           H  
ATOM   3852  CA  VAL A 246      39.201  29.432 -34.061  1.00 85.83           C  
ATOM   3853  HA  VAL A 246      38.433  29.627 -34.810  1.00 85.83           H  
ATOM   3854  C   VAL A 246      40.523  29.925 -34.654  1.00 85.83           C  
ATOM   3855  CB  VAL A 246      38.801  30.219 -32.795  1.00 85.83           C  
ATOM   3856  HB  VAL A 246      38.842  31.282 -33.031  1.00 85.83           H  
ATOM   3857  O   VAL A 246      41.562  29.299 -34.472  1.00 85.83           O  
ATOM   3858  CG1 VAL A 246      37.360  29.894 -32.388  1.00 85.83           C  
ATOM   3859 HG11 VAL A 246      37.074  30.490 -31.521  1.00 85.83           H  
ATOM   3860 HG12 VAL A 246      37.258  28.837 -32.141  1.00 85.83           H  
ATOM   3861 HG13 VAL A 246      36.685  30.134 -33.209  1.00 85.83           H  
ATOM   3862  CG2 VAL A 246      39.730  29.965 -31.600  1.00 85.83           C  
ATOM   3863 HG21 VAL A 246      40.750  30.257 -31.853  1.00 85.83           H  
ATOM   3864 HG22 VAL A 246      39.705  28.914 -31.312  1.00 85.83           H  
ATOM   3865 HG23 VAL A 246      39.402  30.568 -30.753  1.00 85.83           H  
ATOM   3866  N   GLY A 247      40.533  31.048 -35.372  1.00 79.33           N  
ATOM   3867  H   GLY A 247      39.652  31.499 -35.573  1.00 79.33           H  
ATOM   3868  CA  GLY A 247      41.736  31.591 -36.024  1.00 79.33           C  
ATOM   3869  HA2 GLY A 247      41.873  32.624 -35.704  1.00 79.33           H  
ATOM   3870  HA3 GLY A 247      42.624  31.031 -35.732  1.00 79.33           H  
ATOM   3871  C   GLY A 247      41.624  31.584 -37.549  1.00 79.33           C  
ATOM   3872  O   GLY A 247      40.533  31.753 -38.073  1.00 79.33           O  
ATOM   3873  N   ALA A 248      42.737  31.412 -38.274  1.00 83.14           N  
ATOM   3874  H   ALA A 248      43.623  31.278 -37.809  1.00 83.14           H  
ATOM   3875  CA  ALA A 248      42.733  31.556 -39.740  1.00 83.14           C  
ATOM   3876  HA  ALA A 248      42.171  32.457 -39.986  1.00 83.14           H  
ATOM   3877  C   ALA A 248      42.047  30.399 -40.495  1.00 83.14           C  
ATOM   3878  CB  ALA A 248      44.169  31.750 -40.244  1.00 83.14           C  
ATOM   3879  HB1 ALA A 248      44.715  32.441 -39.602  1.00 83.14           H  
ATOM   3880  HB2 ALA A 248      44.135  32.158 -41.253  1.00 83.14           H  
ATOM   3881  HB3 ALA A 248      44.679  30.788 -40.299  1.00 83.14           H  
ATOM   3882  O   ALA A 248      41.686  30.560 -41.656  1.00 83.14           O  
ATOM   3883  N   HIS A 249      41.877  29.241 -39.851  1.00 87.58           N  
ATOM   3884  H   HIS A 249      42.164  29.190 -38.884  1.00 87.58           H  
ATOM   3885  CA  HIS A 249      41.225  28.061 -40.428  1.00 87.58           C  
ATOM   3886  HA  HIS A 249      40.761  28.323 -41.379  1.00 87.58           H  
ATOM   3887  C   HIS A 249      40.111  27.579 -39.488  1.00 87.58           C  
ATOM   3888  CB  HIS A 249      42.267  26.965 -40.713  1.00 87.58           C  
ATOM   3889  HB2 HIS A 249      41.798  26.177 -41.301  1.00 87.58           H  
ATOM   3890  HB3 HIS A 249      42.592  26.524 -39.771  1.00 87.58           H  
ATOM   3891  O   HIS A 249      40.306  26.602 -38.759  1.00 87.58           O  
ATOM   3892  CG  HIS A 249      43.499  27.445 -41.433  1.00 87.58           C  
ATOM   3893  CD2 HIS A 249      43.572  28.081 -42.643  1.00 87.58           C  
ATOM   3894  HD2 HIS A 249      42.736  28.346 -43.272  1.00 87.58           H  
ATOM   3895  ND1 HIS A 249      44.781  27.339 -40.959  1.00 87.58           N  
ATOM   3896  HD1 HIS A 249      45.053  26.875 -40.103  1.00 87.58           H  
ATOM   3897  CE1 HIS A 249      45.610  27.897 -41.851  1.00 87.58           C  
ATOM   3898  HE1 HIS A 249      46.687  27.922 -41.776  1.00 87.58           H  
ATOM   3899  NE2 HIS A 249      44.921  28.361 -42.898  1.00 87.58           N  
ATOM   3900  N   PRO A 250      38.984  28.304 -39.413  1.00 89.23           N  
ATOM   3901  CA  PRO A 250      37.932  27.977 -38.471  1.00 89.23           C  
ATOM   3902  HA  PRO A 250      38.397  27.814 -37.499  1.00 89.23           H  
ATOM   3903  C   PRO A 250      37.174  26.708 -38.881  1.00 89.23           C  
ATOM   3904  CB  PRO A 250      37.053  29.222 -38.391  1.00 89.23           C  
ATOM   3905  HB2 PRO A 250      36.021  28.967 -38.155  1.00 89.23           H  
ATOM   3906  HB3 PRO A 250      37.454  29.902 -37.639  1.00 89.23           H  
ATOM   3907  O   PRO A 250      36.795  26.529 -40.042  1.00 89.23           O  
ATOM   3908  CG  PRO A 250      37.215  29.848 -39.779  1.00 89.23           C  
ATOM   3909  HG2 PRO A 250      37.026  30.921 -39.767  1.00 89.23           H  
ATOM   3910  HG3 PRO A 250      36.567  29.350 -40.501  1.00 89.23           H  
ATOM   3911  CD  PRO A 250      38.662  29.526 -40.137  1.00 89.23           C  
ATOM   3912  HD2 PRO A 250      38.760  29.392 -41.214  1.00 89.23           H  
ATOM   3913  HD3 PRO A 250      39.304  30.339 -39.798  1.00 89.23           H  
ATOM   3914  N   LEU A 251      36.958  25.815 -37.915  1.00 89.91           N  
ATOM   3915  H   LEU A 251      37.220  26.077 -36.976  1.00 89.91           H  
ATOM   3916  CA  LEU A 251      36.211  24.569 -38.092  1.00 89.91           C  
ATOM   3917  HA  LEU A 251      35.654  24.609 -39.028  1.00 89.91           H  
ATOM   3918  C   LEU A 251      35.202  24.386 -36.962  1.00 89.91           C  
ATOM   3919  CB  LEU A 251      37.130  23.331 -38.108  1.00 89.91           C  
ATOM   3920  HB2 LEU A 251      37.766  23.359 -37.223  1.00 89.91           H  
ATOM   3921  HB3 LEU A 251      36.483  22.461 -37.995  1.00 89.91           H  
ATOM   3922  O   LEU A 251      35.485  24.701 -35.809  1.00 89.91           O  
ATOM   3923  CG  LEU A 251      38.015  23.072 -39.339  1.00 89.91           C  
ATOM   3924  HG  LEU A 251      38.786  23.838 -39.431  1.00 89.91           H  
ATOM   3925  CD1 LEU A 251      38.661  21.702 -39.150  1.00 89.91           C  
ATOM   3926 HD11 LEU A 251      39.362  21.710 -38.315  1.00 89.91           H  
ATOM   3927 HD12 LEU A 251      37.891  20.959 -38.943  1.00 89.91           H  
ATOM   3928 HD13 LEU A 251      39.165  21.384 -40.063  1.00 89.91           H  
ATOM   3929  CD2 LEU A 251      37.229  22.971 -40.639  1.00 89.91           C  
ATOM   3930 HD21 LEU A 251      37.862  22.594 -41.442  1.00 89.91           H  
ATOM   3931 HD22 LEU A 251      36.929  23.983 -40.913  1.00 89.91           H  
ATOM   3932 HD23 LEU A 251      36.358  22.328 -40.514  1.00 89.91           H  
ATOM   3933  N   VAL A 252      34.075  23.770 -37.290  1.00 90.64           N  
ATOM   3934  H   VAL A 252      33.917  23.578 -38.269  1.00 90.64           H  
ATOM   3935  CA  VAL A 252      33.100  23.224 -36.345  1.00 90.64           C  
ATOM   3936  HA  VAL A 252      33.341  23.541 -35.330  1.00 90.64           H  
ATOM   3937  C   VAL A 252      33.180  21.697 -36.403  1.00 90.64           C  
ATOM   3938  CB  VAL A 252      31.700  23.758 -36.691  1.00 90.64           C  
ATOM   3939  HB  VAL A 252      31.467  23.517 -37.729  1.00 90.64           H  
ATOM   3940  O   VAL A 252      33.199  21.125 -37.492  1.00 90.64           O  
ATOM   3941  CG1 VAL A 252      30.645  23.133 -35.796  1.00 90.64           C  
ATOM   3942 HG11 VAL A 252      30.604  22.063 -35.998  1.00 90.64           H  
ATOM   3943 HG12 VAL A 252      29.667  23.563 -36.010  1.00 90.64           H  
ATOM   3944 HG13 VAL A 252      30.895  23.315 -34.751  1.00 90.64           H  
ATOM   3945  CG2 VAL A 252      31.612  25.275 -36.503  1.00 90.64           C  
ATOM   3946 HG21 VAL A 252      30.623  25.628 -36.794  1.00 90.64           H  
ATOM   3947 HG22 VAL A 252      32.356  25.771 -37.125  1.00 90.64           H  
ATOM   3948 HG23 VAL A 252      31.788  25.532 -35.458  1.00 90.64           H  
ATOM   3949  N   ILE A 253      33.250  21.030 -35.251  1.00 90.80           N  
ATOM   3950  H   ILE A 253      33.203  21.564 -34.395  1.00 90.80           H  
ATOM   3951  CA  ILE A 253      33.373  19.573 -35.110  1.00 90.80           C  
ATOM   3952  HA  ILE A 253      33.503  19.126 -36.095  1.00 90.80           H  
ATOM   3953  C   ILE A 253      32.074  19.025 -34.513  1.00 90.80           C  
ATOM   3954  CB  ILE A 253      34.604  19.187 -34.251  1.00 90.80           C  
ATOM   3955  HB  ILE A 253      34.446  19.554 -33.237  1.00 90.80           H  
ATOM   3956  O   ILE A 253      31.816  19.149 -33.318  1.00 90.80           O  
ATOM   3957  CG1 ILE A 253      35.901  19.839 -34.789  1.00 90.80           C  
ATOM   3958 HG12 ILE A 253      35.790  20.923 -34.761  1.00 90.80           H  
ATOM   3959 HG13 ILE A 253      36.057  19.545 -35.828  1.00 90.80           H  
ATOM   3960  CG2 ILE A 253      34.738  17.650 -34.189  1.00 90.80           C  
ATOM   3961 HG21 ILE A 253      34.950  17.249 -35.180  1.00 90.80           H  
ATOM   3962 HG22 ILE A 253      33.820  17.203 -33.808  1.00 90.80           H  
ATOM   3963 HG23 ILE A 253      35.537  17.374 -33.501  1.00 90.80           H  
ATOM   3964  CD1 ILE A 253      37.159  19.501 -33.981  1.00 90.80           C  
ATOM   3965 HD11 ILE A 253      36.973  19.661 -32.919  1.00 90.80           H  
ATOM   3966 HD12 ILE A 253      37.453  18.465 -34.147  1.00 90.80           H  
ATOM   3967 HD13 ILE A 253      37.976  20.148 -34.301  1.00 90.80           H  
ATOM   3968  N   GLU A 254      31.266  18.377 -35.345  1.00 89.52           N  
ATOM   3969  H   GLU A 254      31.517  18.331 -36.322  1.00 89.52           H  
ATOM   3970  CA  GLU A 254      29.983  17.788 -34.957  1.00 89.52           C  
ATOM   3971  HA  GLU A 254      29.672  18.196 -33.995  1.00 89.52           H  
ATOM   3972  C   GLU A 254      30.083  16.264 -34.825  1.00 89.52           C  
ATOM   3973  CB  GLU A 254      28.933  18.173 -36.005  1.00 89.52           C  
ATOM   3974  HB2 GLU A 254      29.048  19.225 -36.269  1.00 89.52           H  
ATOM   3975  HB3 GLU A 254      29.107  17.581 -36.903  1.00 89.52           H  
ATOM   3976  O   GLU A 254      30.715  15.611 -35.646  1.00 89.52           O  
ATOM   3977  CG  GLU A 254      27.501  17.936 -35.509  1.00 89.52           C  
ATOM   3978  HG2 GLU A 254      27.304  18.589 -34.659  1.00 89.52           H  
ATOM   3979  HG3 GLU A 254      27.415  16.904 -35.168  1.00 89.52           H  
ATOM   3980  CD  GLU A 254      26.449  18.173 -36.603  1.00 89.52           C  
ATOM   3981  OE1 GLU A 254      25.301  17.728 -36.384  1.00 89.52           O  
ATOM   3982  OE2 GLU A 254      26.808  18.687 -37.687  1.00 89.52           O  
ATOM   3983  N   ARG A 255      29.427  15.650 -33.836  1.00 88.78           N  
ATOM   3984  H   ARG A 255      28.860  16.223 -33.228  1.00 88.78           H  
ATOM   3985  CA  ARG A 255      29.314  14.182 -33.710  1.00 88.78           C  
ATOM   3986  HA  ARG A 255      30.116  13.692 -34.262  1.00 88.78           H  
ATOM   3987  C   ARG A 255      27.993  13.709 -34.307  1.00 88.78           C  
ATOM   3988  CB  ARG A 255      29.420  13.785 -32.232  1.00 88.78           C  
ATOM   3989  HB2 ARG A 255      28.799  14.454 -31.636  1.00 88.78           H  
ATOM   3990  HB3 ARG A 255      29.056  12.767 -32.094  1.00 88.78           H  
ATOM   3991  O   ARG A 255      26.956  13.807 -33.665  1.00 88.78           O  
ATOM   3992  CG  ARG A 255      30.868  13.847 -31.760  1.00 88.78           C  
ATOM   3993  HG2 ARG A 255      31.356  14.729 -32.175  1.00 88.78           H  
ATOM   3994  HG3 ARG A 255      31.372  12.939 -32.092  1.00 88.78           H  
ATOM   3995  CD  ARG A 255      30.951  13.908 -30.246  1.00 88.78           C  
ATOM   3996  HD2 ARG A 255      30.491  13.019 -29.817  1.00 88.78           H  
ATOM   3997  HD3 ARG A 255      30.397  14.786 -29.914  1.00 88.78           H  
ATOM   3998  NE  ARG A 255      32.352  13.998 -29.813  1.00 88.78           N  
ATOM   3999  HE  ARG A 255      32.775  13.157 -29.448  1.00 88.78           H  
ATOM   4000  NH1 ARG A 255      32.705  16.268 -30.169  1.00 88.78           N  
ATOM   4001 HH11 ARG A 255      33.350  17.043 -30.129  1.00 88.78           H  
ATOM   4002 HH12 ARG A 255      31.716  16.455 -30.252  1.00 88.78           H  
ATOM   4003  NH2 ARG A 255      34.358  14.945 -29.513  1.00 88.78           N  
ATOM   4004 HH21 ARG A 255      34.744  14.050 -29.249  1.00 88.78           H  
ATOM   4005 HH22 ARG A 255      34.997  15.727 -29.533  1.00 88.78           H  
ATOM   4006  CZ  ARG A 255      33.117  15.076 -29.836  1.00 88.78           C  
ATOM   4007  N   VAL A 256      28.027  13.158 -35.519  1.00 89.98           N  
ATOM   4008  H   VAL A 256      28.930  13.069 -35.961  1.00 89.98           H  
ATOM   4009  CA  VAL A 256      26.813  12.838 -36.297  1.00 89.98           C  
ATOM   4010  HA  VAL A 256      26.004  13.473 -35.936  1.00 89.98           H  
ATOM   4011  C   VAL A 256      26.313  11.400 -36.135  1.00 89.98           C  
ATOM   4012  CB  VAL A 256      27.002  13.172 -37.787  1.00 89.98           C  
ATOM   4013  HB  VAL A 256      26.101  12.875 -38.324  1.00 89.98           H  
ATOM   4014  O   VAL A 256      25.184  11.102 -36.523  1.00 89.98           O  
ATOM   4015  CG1 VAL A 256      27.189  14.674 -38.003  1.00 89.98           C  
ATOM   4016 HG11 VAL A 256      26.342  15.220 -37.590  1.00 89.98           H  
ATOM   4017 HG12 VAL A 256      27.259  14.905 -39.066  1.00 89.98           H  
ATOM   4018 HG13 VAL A 256      28.091  15.027 -37.503  1.00 89.98           H  
ATOM   4019  CG2 VAL A 256      28.187  12.436 -38.425  1.00 89.98           C  
ATOM   4020 HG21 VAL A 256      28.168  12.578 -39.505  1.00 89.98           H  
ATOM   4021 HG22 VAL A 256      28.142  11.371 -38.195  1.00 89.98           H  
ATOM   4022 HG23 VAL A 256      29.123  12.846 -38.046  1.00 89.98           H  
ATOM   4023  N   ARG A 257      27.138  10.469 -35.638  1.00 88.68           N  
ATOM   4024  H   ARG A 257      28.060  10.768 -35.351  1.00 88.68           H  
ATOM   4025  CA  ARG A 257      26.735   9.076 -35.363  1.00 88.68           C  
ATOM   4026  HA  ARG A 257      25.723   9.103 -34.958  1.00 88.68           H  
ATOM   4027  C   ARG A 257      27.643   8.447 -34.311  1.00 88.68           C  
ATOM   4028  CB  ARG A 257      26.739   8.257 -36.673  1.00 88.68           C  
ATOM   4029  HB2 ARG A 257      27.763   8.050 -36.984  1.00 88.68           H  
ATOM   4030  HB3 ARG A 257      26.257   8.847 -37.453  1.00 88.68           H  
ATOM   4031  O   ARG A 257      28.822   8.783 -34.273  1.00 88.68           O  
ATOM   4032  CG  ARG A 257      25.969   6.934 -36.540  1.00 88.68           C  
ATOM   4033  HG2 ARG A 257      25.018   7.135 -36.046  1.00 88.68           H  
ATOM   4034  HG3 ARG A 257      26.542   6.237 -35.928  1.00 88.68           H  
ATOM   4035  CD  ARG A 257      25.678   6.285 -37.900  1.00 88.68           C  
ATOM   4036  HD2 ARG A 257      26.618   5.980 -38.360  1.00 88.68           H  
ATOM   4037  HD3 ARG A 257      25.186   7.017 -38.540  1.00 88.68           H  
ATOM   4038  NE  ARG A 257      24.785   5.121 -37.730  1.00 88.68           N  
ATOM   4039  HE  ARG A 257      24.400   4.994 -36.805  1.00 88.68           H  
ATOM   4040  NH1 ARG A 257      24.933   4.157 -39.826  1.00 88.68           N  
ATOM   4041 HH11 ARG A 257      25.622   4.838 -40.109  1.00 88.68           H  
ATOM   4042 HH12 ARG A 257      24.875   3.265 -40.298  1.00 88.68           H  
ATOM   4043  NH2 ARG A 257      23.778   3.156 -38.263  1.00 88.68           N  
ATOM   4044 HH21 ARG A 257      23.598   2.975 -37.286  1.00 88.68           H  
ATOM   4045 HH22 ARG A 257      23.854   2.360 -38.879  1.00 88.68           H  
ATOM   4046  CZ  ARG A 257      24.499   4.176 -38.607  1.00 88.68           C  
ATOM   4047  N   ALA A 258      27.115   7.515 -33.516  1.00 86.52           N  
ATOM   4048  H   ALA A 258      26.132   7.292 -33.584  1.00 86.52           H  
ATOM   4049  CA  ALA A 258      27.901   6.742 -32.557  1.00 86.52           C  
ATOM   4050  HA  ALA A 258      28.933   6.767 -32.905  1.00 86.52           H  
ATOM   4051  C   ALA A 258      27.461   5.268 -32.477  1.00 86.52           C  
ATOM   4052  CB  ALA A 258      27.849   7.426 -31.186  1.00 86.52           C  
ATOM   4053  HB1 ALA A 258      28.533   6.925 -30.501  1.00 86.52           H  
ATOM   4054  HB2 ALA A 258      28.153   8.469 -31.278  1.00 86.52           H  
ATOM   4055  HB3 ALA A 258      26.839   7.380 -30.780  1.00 86.52           H  
ATOM   4056  O   ALA A 258      26.274   4.974 -32.627  1.00 86.52           O  
ATOM   4057  N   ILE A 259      28.412   4.361 -32.234  1.00 87.07           N  
ATOM   4058  H   ILE A 259      29.358   4.708 -32.161  1.00 87.07           H  
ATOM   4059  CA  ILE A 259      28.203   2.951 -31.856  1.00 87.07           C  
ATOM   4060  HA  ILE A 259      27.195   2.822 -31.462  1.00 87.07           H  
ATOM   4061  C   ILE A 259      29.211   2.641 -30.742  1.00 87.07           C  
ATOM   4062  CB  ILE A 259      28.389   1.987 -33.059  1.00 87.07           C  
ATOM   4063  HB  ILE A 259      29.396   2.122 -33.453  1.00 87.07           H  
ATOM   4064  O   ILE A 259      30.410   2.568 -31.002  1.00 87.07           O  
ATOM   4065  CG1 ILE A 259      27.382   2.289 -34.194  1.00 87.07           C  
ATOM   4066 HG12 ILE A 259      26.369   2.111 -33.835  1.00 87.07           H  
ATOM   4067 HG13 ILE A 259      27.462   3.340 -34.471  1.00 87.07           H  
ATOM   4068  CG2 ILE A 259      28.237   0.524 -32.592  1.00 87.07           C  
ATOM   4069 HG21 ILE A 259      28.378  -0.163 -33.426  1.00 87.07           H  
ATOM   4070 HG22 ILE A 259      28.988   0.275 -31.843  1.00 87.07           H  
ATOM   4071 HG23 ILE A 259      27.245   0.363 -32.171  1.00 87.07           H  
ATOM   4072  CD1 ILE A 259      27.607   1.481 -35.478  1.00 87.07           C  
ATOM   4073 HD11 ILE A 259      26.965   1.879 -36.264  1.00 87.07           H  
ATOM   4074 HD12 ILE A 259      27.357   0.431 -35.325  1.00 87.07           H  
ATOM   4075 HD13 ILE A 259      28.647   1.562 -35.795  1.00 87.07           H  
ATOM   4076  N   GLY A 260      28.756   2.503 -29.494  1.00 80.77           N  
ATOM   4077  H   GLY A 260      27.764   2.579 -29.320  1.00 80.77           H  
ATOM   4078  CA  GLY A 260      29.662   2.407 -28.340  1.00 80.77           C  
ATOM   4079  HA2 GLY A 260      29.084   2.334 -27.419  1.00 80.77           H  
ATOM   4080  HA3 GLY A 260      30.270   1.507 -28.434  1.00 80.77           H  
ATOM   4081  C   GLY A 260      30.585   3.631 -28.237  1.00 80.77           C  
ATOM   4082  O   GLY A 260      30.118   4.764 -28.314  1.00 80.77           O  
ATOM   4083  N   CYS A 261      31.897   3.408 -28.119  1.00 85.31           N  
ATOM   4084  H   CYS A 261      32.230   2.457 -28.055  1.00 85.31           H  
ATOM   4085  CA  CYS A 261      32.915   4.467 -28.123  1.00 85.31           C  
ATOM   4086  HA  CYS A 261      32.510   5.337 -27.606  1.00 85.31           H  
ATOM   4087  C   CYS A 261      33.311   4.953 -29.533  1.00 85.31           C  
ATOM   4088  CB  CYS A 261      34.132   3.979 -27.323  1.00 85.31           C  
ATOM   4089  HB2 CYS A 261      34.853   4.792 -27.235  1.00 85.31           H  
ATOM   4090  HB3 CYS A 261      33.823   3.688 -26.319  1.00 85.31           H  
ATOM   4091  O   CYS A 261      34.220   5.770 -29.668  1.00 85.31           O  
ATOM   4092  SG  CYS A 261      34.921   2.570 -28.161  1.00 85.31           S  
ATOM   4093  HG  CYS A 261      35.609   2.122 -27.108  1.00 85.31           H  
ATOM   4094  N   HIS A 262      32.682   4.454 -30.602  1.00 90.81           N  
ATOM   4095  H   HIS A 262      31.927   3.798 -30.460  1.00 90.81           H  
ATOM   4096  CA  HIS A 262      32.997   4.842 -31.977  1.00 90.81           C  
ATOM   4097  HA  HIS A 262      34.035   5.170 -32.030  1.00 90.81           H  
ATOM   4098  C   HIS A 262      32.111   5.982 -32.445  1.00 90.81           C  
ATOM   4099  CB  HIS A 262      32.841   3.654 -32.922  1.00 90.81           C  
ATOM   4100  HB2 HIS A 262      33.125   3.972 -33.925  1.00 90.81           H  
ATOM   4101  HB3 HIS A 262      31.803   3.324 -32.953  1.00 90.81           H  
ATOM   4102  O   HIS A 262      30.898   5.812 -32.515  1.00 90.81           O  
ATOM   4103  CG  HIS A 262      33.712   2.511 -32.529  1.00 90.81           C  
ATOM   4104  CD2 HIS A 262      33.396   1.474 -31.697  1.00 90.81           C  
ATOM   4105  HD2 HIS A 262      32.447   1.300 -31.212  1.00 90.81           H  
ATOM   4106  ND1 HIS A 262      35.024   2.381 -32.883  1.00 90.81           N  
ATOM   4107  HD1 HIS A 262      35.595   3.123 -33.261  1.00 90.81           H  
ATOM   4108  CE1 HIS A 262      35.484   1.261 -32.316  1.00 90.81           C  
ATOM   4109  HE1 HIS A 262      36.507   0.920 -32.368  1.00 90.81           H  
ATOM   4110  NE2 HIS A 262      34.528   0.677 -31.579  1.00 90.81           N  
ATOM   4111  N   PHE A 263      32.710   7.098 -32.847  1.00 91.81           N  
ATOM   4112  H   PHE A 263      33.718   7.144 -32.798  1.00 91.81           H  
ATOM   4113  CA  PHE A 263      32.012   8.280 -33.336  1.00 91.81           C  
ATOM   4114  HA  PHE A 263      30.937   8.125 -33.244  1.00 91.81           H  
ATOM   4115  C   PHE A 263      32.332   8.546 -34.797  1.00 91.81           C  
ATOM   4116  CB  PHE A 263      32.373   9.503 -32.490  1.00 91.81           C  
ATOM   4117  HB2 PHE A 263      33.452   9.656 -32.516  1.00 91.81           H  
ATOM   4118  HB3 PHE A 263      31.903  10.385 -32.924  1.00 91.81           H  
ATOM   4119  O   PHE A 263      33.475   8.405 -35.228  1.00 91.81           O  
ATOM   4120  CG  PHE A 263      31.919   9.369 -31.059  1.00 91.81           C  
ATOM   4121  CD1 PHE A 263      30.640   9.812 -30.676  1.00 91.81           C  
ATOM   4122  HD1 PHE A 263      29.985  10.277 -31.398  1.00 91.81           H  
ATOM   4123  CD2 PHE A 263      32.757   8.741 -30.124  1.00 91.81           C  
ATOM   4124  HD2 PHE A 263      33.725   8.369 -30.424  1.00 91.81           H  
ATOM   4125  CE1 PHE A 263      30.206   9.629 -29.352  1.00 91.81           C  
ATOM   4126  HE1 PHE A 263      29.223   9.959 -29.049  1.00 91.81           H  
ATOM   4127  CE2 PHE A 263      32.323   8.560 -28.806  1.00 91.81           C  
ATOM   4128  HE2 PHE A 263      32.976   8.065 -28.103  1.00 91.81           H  
ATOM   4129  CZ  PHE A 263      31.048   9.003 -28.417  1.00 91.81           C  
ATOM   4130  HZ  PHE A 263      30.711   8.854 -27.402  1.00 91.81           H  
ATOM   4131  N   VAL A 264      31.327   9.004 -35.537  1.00 94.00           N  
ATOM   4132  H   VAL A 264      30.423   9.075 -35.091  1.00 94.00           H  
ATOM   4133  CA  VAL A 264      31.513   9.711 -36.802  1.00 94.00           C  
ATOM   4134  HA  VAL A 264      32.500   9.479 -37.202  1.00 94.00           H  
ATOM   4135  C   VAL A 264      31.445  11.201 -36.507  1.00 94.00           C  
ATOM   4136  CB  VAL A 264      30.482   9.299 -37.863  1.00 94.00           C  
ATOM   4137  HB  VAL A 264      29.479   9.544 -37.513  1.00 94.00           H  
ATOM   4138  O   VAL A 264      30.398  11.707 -36.100  1.00 94.00           O  
ATOM   4139  CG1 VAL A 264      30.744  10.037 -39.182  1.00 94.00           C  
ATOM   4140 HG11 VAL A 264      30.617  11.112 -39.053  1.00 94.00           H  
ATOM   4141 HG12 VAL A 264      30.055   9.692 -39.953  1.00 94.00           H  
ATOM   4142 HG13 VAL A 264      31.766   9.851 -39.511  1.00 94.00           H  
ATOM   4143  CG2 VAL A 264      30.550   7.792 -38.132  1.00 94.00           C  
ATOM   4144 HG21 VAL A 264      30.346   7.246 -37.211  1.00 94.00           H  
ATOM   4145 HG22 VAL A 264      29.811   7.509 -38.882  1.00 94.00           H  
ATOM   4146 HG23 VAL A 264      31.544   7.523 -38.489  1.00 94.00           H  
ATOM   4147  N   LEU A 265      32.559  11.890 -36.713  1.00 93.75           N  
ATOM   4148  H   LEU A 265      33.373  11.382 -37.031  1.00 93.75           H  
ATOM   4149  CA  LEU A 265      32.684  13.334 -36.645  1.00 93.75           C  
ATOM   4150  HA  LEU A 265      31.908  13.704 -35.974  1.00 93.75           H  
ATOM   4151  C   LEU A 265      32.469  13.938 -38.036  1.00 93.75           C  
ATOM   4152  CB  LEU A 265      34.050  13.747 -36.064  1.00 93.75           C  
ATOM   4153  HB2 LEU A 265      34.026  14.825 -35.902  1.00 93.75           H  
ATOM   4154  HB3 LEU A 265      34.819  13.546 -36.811  1.00 93.75           H  
ATOM   4155  O   LEU A 265      33.024  13.446 -39.016  1.00 93.75           O  
ATOM   4156  CG  LEU A 265      34.475  13.060 -34.754  1.00 93.75           C  
ATOM   4157  HG  LEU A 265      34.685  12.007 -34.942  1.00 93.75           H  
ATOM   4158  CD1 LEU A 265      35.734  13.727 -34.208  1.00 93.75           C  
ATOM   4159 HD11 LEU A 265      35.528  14.767 -33.953  1.00 93.75           H  
ATOM   4160 HD12 LEU A 265      36.523  13.705 -34.960  1.00 93.75           H  
ATOM   4161 HD13 LEU A 265      36.077  13.210 -33.312  1.00 93.75           H  
ATOM   4162  CD2 LEU A 265      33.410  13.170 -33.674  1.00 93.75           C  
ATOM   4163 HD21 LEU A 265      33.170  14.221 -33.514  1.00 93.75           H  
ATOM   4164 HD22 LEU A 265      33.779  12.731 -32.747  1.00 93.75           H  
ATOM   4165 HD23 LEU A 265      32.518  12.629 -33.991  1.00 93.75           H  
ATOM   4166  N   LEU A 266      31.688  15.006 -38.128  1.00 94.57           N  
ATOM   4167  H   LEU A 266      31.278  15.354 -37.274  1.00 94.57           H  
ATOM   4168  CA  LEU A 266      31.596  15.880 -39.286  1.00 94.57           C  
ATOM   4169  HA  LEU A 266      32.088  15.416 -40.141  1.00 94.57           H  
ATOM   4170  C   LEU A 266      32.330  17.175 -38.948  1.00 94.57           C  
ATOM   4171  CB  LEU A 266      30.117  16.104 -39.642  1.00 94.57           C  
ATOM   4172  HB2 LEU A 266      29.591  16.433 -38.746  1.00 94.57           H  
ATOM   4173  HB3 LEU A 266      29.687  15.154 -39.959  1.00 94.57           H  
ATOM   4174  O   LEU A 266      31.865  17.970 -38.135  1.00 94.57           O  
ATOM   4175  CG  LEU A 266      29.886  17.159 -40.738  1.00 94.57           C  
ATOM   4176  HG  LEU A 266      30.277  18.122 -40.408  1.00 94.57           H  
ATOM   4177  CD1 LEU A 266      30.565  16.780 -42.058  1.00 94.57           C  
ATOM   4178 HD11 LEU A 266      30.300  17.512 -42.820  1.00 94.57           H  
ATOM   4179 HD12 LEU A 266      30.255  15.784 -42.374  1.00 94.57           H  
ATOM   4180 HD13 LEU A 266      31.648  16.801 -41.937  1.00 94.57           H  
ATOM   4181  CD2 LEU A 266      28.388  17.317 -40.990  1.00 94.57           C  
ATOM   4182 HD21 LEU A 266      27.955  16.379 -41.336  1.00 94.57           H  
ATOM   4183 HD22 LEU A 266      28.221  18.104 -41.726  1.00 94.57           H  
ATOM   4184 HD23 LEU A 266      27.900  17.622 -40.064  1.00 94.57           H  
ATOM   4185  N   LEU A 267      33.485  17.377 -39.568  1.00 94.53           N  
ATOM   4186  H   LEU A 267      33.815  16.677 -40.218  1.00 94.53           H  
ATOM   4187  CA  LEU A 267      34.228  18.621 -39.462  1.00 94.53           C  
ATOM   4188  HA  LEU A 267      33.980  19.113 -38.521  1.00 94.53           H  
ATOM   4189  C   LEU A 267      33.799  19.525 -40.613  1.00 94.53           C  
ATOM   4190  CB  LEU A 267      35.740  18.373 -39.464  1.00 94.53           C  
ATOM   4191  HB2 LEU A 267      36.033  17.917 -40.409  1.00 94.53           H  
ATOM   4192  HB3 LEU A 267      36.211  19.355 -39.418  1.00 94.53           H  
ATOM   4193  O   LEU A 267      33.922  19.128 -41.772  1.00 94.53           O  
ATOM   4194  CG  LEU A 267      36.270  17.518 -38.301  1.00 94.53           C  
ATOM   4195  HG  LEU A 267      35.747  17.781 -37.381  1.00 94.53           H  
ATOM   4196  CD1 LEU A 267      36.150  16.004 -38.532  1.00 94.53           C  
ATOM   4197 HD11 LEU A 267      36.613  15.733 -39.481  1.00 94.53           H  
ATOM   4198 HD12 LEU A 267      36.643  15.468 -37.722  1.00 94.53           H  
ATOM   4199 HD13 LEU A 267      35.104  15.699 -38.544  1.00 94.53           H  
ATOM   4200  CD2 LEU A 267      37.754  17.828 -38.121  1.00 94.53           C  
ATOM   4201 HD21 LEU A 267      38.286  17.645 -39.055  1.00 94.53           H  
ATOM   4202 HD22 LEU A 267      37.879  18.871 -37.832  1.00 94.53           H  
ATOM   4203 HD23 LEU A 267      38.168  17.206 -37.327  1.00 94.53           H  
ATOM   4204  N   THR A 268      33.303  20.716 -40.301  1.00 93.93           N  
ATOM   4205  H   THR A 268      33.235  20.961 -39.323  1.00 93.93           H  
ATOM   4206  CA  THR A 268      32.794  21.678 -41.284  1.00 93.93           C  
ATOM   4207  HA  THR A 268      32.934  21.277 -42.288  1.00 93.93           H  
ATOM   4208  C   THR A 268      33.566  22.983 -41.180  1.00 93.93           C  
ATOM   4209  CB  THR A 268      31.289  21.920 -41.102  1.00 93.93           C  
ATOM   4210  HB  THR A 268      31.099  22.361 -40.123  1.00 93.93           H  
ATOM   4211  O   THR A 268      33.683  23.546 -40.094  1.00 93.93           O  
ATOM   4212  CG2 THR A 268      30.707  22.827 -42.186  1.00 93.93           C  
ATOM   4213 HG21 THR A 268      31.109  23.836 -42.085  1.00 93.93           H  
ATOM   4214 HG22 THR A 268      30.953  22.436 -43.173  1.00 93.93           H  
ATOM   4215 HG23 THR A 268      29.625  22.878 -42.071  1.00 93.93           H  
ATOM   4216  OG1 THR A 268      30.596  20.695 -41.198  1.00 93.93           O  
ATOM   4217  HG1 THR A 268      30.554  20.329 -40.312  1.00 93.93           H  
ATOM   4218  N   ALA A 269      34.083  23.480 -42.303  1.00 91.44           N  
ATOM   4219  H   ALA A 269      33.919  22.990 -43.171  1.00 91.44           H  
ATOM   4220  CA  ALA A 269      34.664  24.816 -42.367  1.00 91.44           C  
ATOM   4221  HA  ALA A 269      35.310  24.976 -41.504  1.00 91.44           H  
ATOM   4222  C   ALA A 269      33.556  25.866 -42.270  1.00 91.44           C  
ATOM   4223  CB  ALA A 269      35.515  24.941 -43.635  1.00 91.44           C  
ATOM   4224  HB1 ALA A 269      35.994  25.920 -43.655  1.00 91.44           H  
ATOM   4225  HB2 ALA A 269      36.284  24.169 -43.648  1.00 91.44           H  
ATOM   4226  HB3 ALA A 269      34.883  24.838 -44.517  1.00 91.44           H  
ATOM   4227  O   ALA A 269      32.662  25.909 -43.115  1.00 91.44           O  
ATOM   4228  N   ALA A 270      33.609  26.690 -41.226  1.00 84.70           N  
ATOM   4229  H   ALA A 270      34.398  26.630 -40.599  1.00 84.70           H  
ATOM   4230  CA  ALA A 270      32.615  27.718 -40.940  1.00 84.70           C  
ATOM   4231  HA  ALA A 270      31.936  27.813 -41.788  1.00 84.70           H  
ATOM   4232  C   ALA A 270      33.337  29.046 -40.676  1.00 84.70           C  
ATOM   4233  CB  ALA A 270      31.777  27.289 -39.731  1.00 84.70           C  
ATOM   4234  HB1 ALA A 270      31.007  28.035 -39.532  1.00 84.70           H  
ATOM   4235  HB2 ALA A 270      32.419  27.210 -38.854  1.00 84.70           H  
ATOM   4236  HB3 ALA A 270      31.303  26.327 -39.925  1.00 84.70           H  
ATOM   4237  O   ALA A 270      34.221  29.053 -39.825  1.00 84.70           O  
ATOM   4238  N   PRO A 271      32.989  30.154 -41.360  1.00 78.64           N  
ATOM   4239  CA  PRO A 271      33.649  31.451 -41.164  1.00 78.64           C  
ATOM   4240  HA  PRO A 271      34.687  31.375 -41.486  1.00 78.64           H  
ATOM   4241  C   PRO A 271      33.612  31.923 -39.705  1.00 78.64           C  
ATOM   4242  CB  PRO A 271      32.896  32.433 -42.071  1.00 78.64           C  
ATOM   4243  HB2 PRO A 271      32.101  32.930 -41.515  1.00 78.64           H  
ATOM   4244  HB3 PRO A 271      33.568  33.175 -42.503  1.00 78.64           H  
ATOM   4245  O   PRO A 271      34.598  32.451 -39.197  1.00 78.64           O  
ATOM   4246  CG  PRO A 271      32.272  31.544 -43.143  1.00 78.64           C  
ATOM   4247  HG2 PRO A 271      33.001  31.360 -43.932  1.00 78.64           H  
ATOM   4248  HG3 PRO A 271      31.364  31.986 -43.556  1.00 78.64           H  
ATOM   4249  CD  PRO A 271      31.984  30.242 -42.406  1.00 78.64           C  
ATOM   4250  HD2 PRO A 271      30.992  30.281 -41.956  1.00 78.64           H  
ATOM   4251  HD3 PRO A 271      32.054  29.412 -43.109  1.00 78.64           H  
ATOM   4252  N   GLU A 272      32.491  31.659 -39.033  1.00 79.08           N  
ATOM   4253  H   GLU A 272      31.719  31.249 -39.539  1.00 79.08           H  
ATOM   4254  CA  GLU A 272      32.232  31.982 -37.633  1.00 79.08           C  
ATOM   4255  HA  GLU A 272      33.142  32.338 -37.150  1.00 79.08           H  
ATOM   4256  C   GLU A 272      31.731  30.713 -36.924  1.00 79.08           C  
ATOM   4257  CB  GLU A 272      31.210  33.121 -37.556  1.00 79.08           C  
ATOM   4258  HB2 GLU A 272      30.867  33.216 -36.526  1.00 79.08           H  
ATOM   4259  HB3 GLU A 272      30.360  32.881 -38.194  1.00 79.08           H  
ATOM   4260  O   GLU A 272      30.562  30.340 -37.060  1.00 79.08           O  
ATOM   4261  CG  GLU A 272      31.838  34.453 -37.994  1.00 79.08           C  
ATOM   4262  HG2 GLU A 272      32.621  34.721 -37.285  1.00 79.08           H  
ATOM   4263  HG3 GLU A 272      32.301  34.328 -38.973  1.00 79.08           H  
ATOM   4264  CD  GLU A 272      30.823  35.597 -38.092  1.00 79.08           C  
ATOM   4265  OE1 GLU A 272      31.238  36.656 -38.613  1.00 79.08           O  
ATOM   4266  OE2 GLU A 272      29.650  35.380 -37.718  1.00 79.08           O  
ATOM   4267  N   PRO A 273      32.611  29.970 -36.230  1.00 72.05           N  
ATOM   4268  CA  PRO A 273      32.227  28.729 -35.575  1.00 72.05           C  
ATOM   4269  HA  PRO A 273      31.641  28.117 -36.260  1.00 72.05           H  
ATOM   4270  C   PRO A 273      31.380  29.015 -34.324  1.00 72.05           C  
ATOM   4271  CB  PRO A 273      33.545  28.011 -35.284  1.00 72.05           C  
ATOM   4272  HB2 PRO A 273      33.470  27.404 -34.382  1.00 72.05           H  
ATOM   4273  HB3 PRO A 273      33.820  27.393 -36.139  1.00 72.05           H  
ATOM   4274  O   PRO A 273      31.866  29.566 -33.333  1.00 72.05           O  
ATOM   4275  CG  PRO A 273      34.562  29.142 -35.146  1.00 72.05           C  
ATOM   4276  HG2 PRO A 273      34.539  29.525 -34.126  1.00 72.05           H  
ATOM   4277  HG3 PRO A 273      35.569  28.820 -35.413  1.00 72.05           H  
ATOM   4278  CD  PRO A 273      34.039  30.212 -36.101  1.00 72.05           C  
ATOM   4279  HD2 PRO A 273      34.509  30.113 -37.079  1.00 72.05           H  
ATOM   4280  HD3 PRO A 273      34.236  31.201 -35.686  1.00 72.05           H  
ATOM   4281  N   SER A 274      30.109  28.611 -34.362  1.00 71.00           N  
ATOM   4282  H   SER A 274      29.753  28.204 -35.215  1.00 71.00           H  
ATOM   4283  CA  SER A 274      29.167  28.751 -33.248  1.00 71.00           C  
ATOM   4284  HA  SER A 274      29.243  29.777 -32.890  1.00 71.00           H  
ATOM   4285  C   SER A 274      29.482  27.790 -32.089  1.00 71.00           C  
ATOM   4286  CB  SER A 274      27.733  28.536 -33.749  1.00 71.00           C  
ATOM   4287  HB2 SER A 274      27.032  28.646 -32.921  1.00 71.00           H  
ATOM   4288  HB3 SER A 274      27.506  29.295 -34.498  1.00 71.00           H  
ATOM   4289  O   SER A 274      30.052  26.720 -32.322  1.00 71.00           O  
ATOM   4290  OG  SER A 274      27.577  27.253 -34.332  1.00 71.00           O  
ATOM   4291  HG  SER A 274      27.637  26.589 -33.641  1.00 71.00           H  
ATOM   4292  N   PRO A 275      29.096  28.123 -30.839  1.00 67.76           N  
ATOM   4293  CA  PRO A 275      29.079  27.168 -29.728  1.00 67.76           C  
ATOM   4294  HA  PRO A 275      30.100  26.905 -29.448  1.00 67.76           H  
ATOM   4295  C   PRO A 275      28.307  25.900 -30.106  1.00 67.76           C  
ATOM   4296  CB  PRO A 275      28.390  27.897 -28.565  1.00 67.76           C  
ATOM   4297  HB2 PRO A 275      27.323  27.673 -28.558  1.00 67.76           H  
ATOM   4298  HB3 PRO A 275      28.826  27.644 -27.599  1.00 67.76           H  
ATOM   4299  O   PRO A 275      27.221  25.995 -30.683  1.00 67.76           O  
ATOM   4300  CG  PRO A 275      28.576  29.376 -28.892  1.00 67.76           C  
ATOM   4301  HG2 PRO A 275      29.555  29.710 -28.547  1.00 67.76           H  
ATOM   4302  HG3 PRO A 275      27.787  29.988 -28.455  1.00 67.76           H  
ATOM   4303  CD  PRO A 275      28.529  29.395 -30.416  1.00 67.76           C  
ATOM   4304  HD2 PRO A 275      29.103  30.242 -30.793  1.00 67.76           H  
ATOM   4305  HD3 PRO A 275      27.493  29.462 -30.746  1.00 67.76           H  
ATOM   4306  N   MET A 276      28.851  24.724 -29.791  1.00 70.40           N  
ATOM   4307  H   MET A 276      29.713  24.708 -29.264  1.00 70.40           H  
ATOM   4308  CA  MET A 276      28.168  23.453 -30.037  1.00 70.40           C  
ATOM   4309  HA  MET A 276      27.099  23.660 -30.094  1.00 70.40           H  
ATOM   4310  C   MET A 276      28.357  22.489 -28.861  1.00 70.40           C  
ATOM   4311  CB  MET A 276      28.567  22.883 -31.404  1.00 70.40           C  
ATOM   4312  HB2 MET A 276      29.564  22.442 -31.370  1.00 70.40           H  
ATOM   4313  HB3 MET A 276      28.577  23.700 -32.125  1.00 70.40           H  
ATOM   4314  O   MET A 276      28.988  21.437 -29.014  1.00 70.40           O  
ATOM   4315  CG  MET A 276      27.528  21.850 -31.864  1.00 70.40           C  
ATOM   4316  HG2 MET A 276      27.831  20.859 -31.525  1.00 70.40           H  
ATOM   4317  HG3 MET A 276      26.566  22.077 -31.405  1.00 70.40           H  
ATOM   4318  SD  MET A 276      27.255  21.834 -33.650  1.00 70.40           S  
ATOM   4319  CE  MET A 276      28.853  21.169 -34.129  1.00 70.40           C  
ATOM   4320  HE1 MET A 276      28.971  20.180 -33.687  1.00 70.40           H  
ATOM   4321  HE2 MET A 276      29.650  21.811 -33.754  1.00 70.40           H  
ATOM   4322  HE3 MET A 276      28.884  21.094 -35.216  1.00 70.40           H  
ATOM   4323  N   PRO A 277      27.813  22.844 -27.679  1.00 73.87           N  
ATOM   4324  CA  PRO A 277      27.905  22.010 -26.493  1.00 73.87           C  
ATOM   4325  HA  PRO A 277      28.951  21.877 -26.217  1.00 73.87           H  
ATOM   4326  C   PRO A 277      27.278  20.646 -26.758  1.00 73.87           C  
ATOM   4327  CB  PRO A 277      27.175  22.769 -25.382  1.00 73.87           C  
ATOM   4328  HB2 PRO A 277      27.882  23.413 -24.858  1.00 73.87           H  
ATOM   4329  HB3 PRO A 277      26.676  22.102 -24.679  1.00 73.87           H  
ATOM   4330  O   PRO A 277      26.181  20.542 -27.310  1.00 73.87           O  
ATOM   4331  CG  PRO A 277      26.172  23.632 -26.143  1.00 73.87           C  
ATOM   4332  HG2 PRO A 277      25.898  24.524 -25.581  1.00 73.87           H  
ATOM   4333  HG3 PRO A 277      25.289  23.044 -26.392  1.00 73.87           H  
ATOM   4334  CD  PRO A 277      26.937  23.982 -27.417  1.00 73.87           C  
ATOM   4335  HD2 PRO A 277      27.543  24.871 -27.244  1.00 73.87           H  
ATOM   4336  HD3 PRO A 277      26.233  24.160 -28.230  1.00 73.87           H  
ATOM   4337  N   TYR A 278      27.969  19.584 -26.355  1.00 74.00           N  
ATOM   4338  H   TYR A 278      28.895  19.718 -25.975  1.00 74.00           H  
ATOM   4339  CA  TYR A 278      27.492  18.232 -26.607  1.00 74.00           C  
ATOM   4340  HA  TYR A 278      26.404  18.257 -26.671  1.00 74.00           H  
ATOM   4341  C   TYR A 278      27.854  17.271 -25.467  1.00 74.00           C  
ATOM   4342  CB  TYR A 278      28.026  17.772 -27.973  1.00 74.00           C  
ATOM   4343  HB2 TYR A 278      28.025  18.602 -28.679  1.00 74.00           H  
ATOM   4344  HB3 TYR A 278      27.348  17.015 -28.367  1.00 74.00           H  
ATOM   4345  O   TYR A 278      28.866  17.446 -24.787  1.00 74.00           O  
ATOM   4346  CG  TYR A 278      29.412  17.191 -27.879  1.00 74.00           C  
ATOM   4347  CD1 TYR A 278      30.551  18.015 -27.795  1.00 74.00           C  
ATOM   4348  HD1 TYR A 278      30.430  19.085 -27.884  1.00 74.00           H  
ATOM   4349  CD2 TYR A 278      29.522  15.808 -27.721  1.00 74.00           C  
ATOM   4350  HD2 TYR A 278      28.649  15.175 -27.785  1.00 74.00           H  
ATOM   4351  CE1 TYR A 278      31.811  17.458 -27.491  1.00 74.00           C  
ATOM   4352  HE1 TYR A 278      32.681  18.088 -27.387  1.00 74.00           H  
ATOM   4353  CE2 TYR A 278      30.762  15.265 -27.409  1.00 74.00           C  
ATOM   4354  HE2 TYR A 278      30.865  14.195 -27.311  1.00 74.00           H  
ATOM   4355  OH  TYR A 278      33.004  15.417 -26.871  1.00 74.00           O  
ATOM   4356  HH  TYR A 278      33.788  15.970 -26.857  1.00 74.00           H  
ATOM   4357  CZ  TYR A 278      31.885  16.073 -27.232  1.00 74.00           C  
ATOM   4358  N   VAL A 279      27.034  16.228 -25.297  1.00 78.83           N  
ATOM   4359  H   VAL A 279      26.223  16.168 -25.896  1.00 78.83           H  
ATOM   4360  CA  VAL A 279      27.279  15.105 -24.380  1.00 78.83           C  
ATOM   4361  HA  VAL A 279      28.043  15.400 -23.661  1.00 78.83           H  
ATOM   4362  C   VAL A 279      27.773  13.904 -25.196  1.00 78.83           C  
ATOM   4363  CB  VAL A 279      26.009  14.755 -23.579  1.00 78.83           C  
ATOM   4364  HB  VAL A 279      25.208  14.507 -24.275  1.00 78.83           H  
ATOM   4365  O   VAL A 279      26.983  13.361 -25.971  1.00 78.83           O  
ATOM   4366  CG1 VAL A 279      26.230  13.553 -22.655  1.00 78.83           C  
ATOM   4367 HG11 VAL A 279      25.276  13.301 -22.192  1.00 78.83           H  
ATOM   4368 HG12 VAL A 279      26.963  13.793 -21.885  1.00 78.83           H  
ATOM   4369 HG13 VAL A 279      26.563  12.681 -23.217  1.00 78.83           H  
ATOM   4370  CG2 VAL A 279      25.543  15.929 -22.711  1.00 78.83           C  
ATOM   4371 HG21 VAL A 279      25.309  16.794 -23.330  1.00 78.83           H  
ATOM   4372 HG22 VAL A 279      24.649  15.647 -22.154  1.00 78.83           H  
ATOM   4373 HG23 VAL A 279      26.330  16.190 -22.003  1.00 78.83           H  
ATOM   4374  N   PRO A 280      29.044  13.467 -25.082  1.00 75.90           N  
ATOM   4375  CA  PRO A 280      29.582  12.388 -25.915  1.00 75.90           C  
ATOM   4376  HA  PRO A 280      29.417  12.620 -26.967  1.00 75.90           H  
ATOM   4377  C   PRO A 280      28.945  11.031 -25.637  1.00 75.90           C  
ATOM   4378  CB  PRO A 280      31.087  12.307 -25.629  1.00 75.90           C  
ATOM   4379  HB2 PRO A 280      31.358  11.294 -25.332  1.00 75.90           H  
ATOM   4380  HB3 PRO A 280      31.687  12.531 -26.511  1.00 75.90           H  
ATOM   4381  O   PRO A 280      28.732  10.256 -26.566  1.00 75.90           O  
ATOM   4382  CG  PRO A 280      31.368  13.298 -24.501  1.00 75.90           C  
ATOM   4383  HG2 PRO A 280      32.167  13.978 -24.795  1.00 75.90           H  
ATOM   4384  HG3 PRO A 280      31.659  12.765 -23.596  1.00 75.90           H  
ATOM   4385  CD  PRO A 280      30.069  14.054 -24.239  1.00 75.90           C  
ATOM   4386  HD2 PRO A 280      29.795  13.928 -23.191  1.00 75.90           H  
ATOM   4387  HD3 PRO A 280      30.197  15.111 -24.474  1.00 75.90           H  
ATOM   4388  N   TYR A 281      28.642  10.731 -24.373  1.00 84.22           N  
ATOM   4389  H   TYR A 281      28.830  11.420 -23.659  1.00 84.22           H  
ATOM   4390  CA  TYR A 281      28.284   9.379 -23.938  1.00 84.22           C  
ATOM   4391  HA  TYR A 281      28.212   8.730 -24.811  1.00 84.22           H  
ATOM   4392  C   TYR A 281      26.909   9.331 -23.246  1.00 84.22           C  
ATOM   4393  CB  TYR A 281      29.415   8.815 -23.066  1.00 84.22           C  
ATOM   4394  HB2 TYR A 281      29.368   9.299 -22.090  1.00 84.22           H  
ATOM   4395  HB3 TYR A 281      29.247   7.748 -22.913  1.00 84.22           H  
ATOM   4396  O   TYR A 281      26.794   8.791 -22.146  1.00 84.22           O  
ATOM   4397  CG  TYR A 281      30.810   9.009 -23.626  1.00 84.22           C  
ATOM   4398  CD1 TYR A 281      31.263   8.222 -24.701  1.00 84.22           C  
ATOM   4399  HD1 TYR A 281      30.632   7.450 -25.115  1.00 84.22           H  
ATOM   4400  CD2 TYR A 281      31.649   9.996 -23.072  1.00 84.22           C  
ATOM   4401  HD2 TYR A 281      31.301  10.593 -22.242  1.00 84.22           H  
ATOM   4402  CE1 TYR A 281      32.550   8.438 -25.227  1.00 84.22           C  
ATOM   4403  HE1 TYR A 281      32.928   7.811 -26.021  1.00 84.22           H  
ATOM   4404  CE2 TYR A 281      32.935  10.216 -23.603  1.00 84.22           C  
ATOM   4405  HE2 TYR A 281      33.573  10.976 -23.178  1.00 84.22           H  
ATOM   4406  OH  TYR A 281      34.612   9.678 -25.213  1.00 84.22           O  
ATOM   4407  HH  TYR A 281      35.119  10.306 -24.693  1.00 84.22           H  
ATOM   4408  CZ  TYR A 281      33.383   9.443 -24.692  1.00 84.22           C  
ATOM   4409  N   PRO A 282      25.826   9.838 -23.874  1.00 74.32           N  
ATOM   4410  CA  PRO A 282      24.510   9.930 -23.234  1.00 74.32           C  
ATOM   4411  HA  PRO A 282      24.581  10.486 -22.300  1.00 74.32           H  
ATOM   4412  C   PRO A 282      23.900   8.551 -22.931  1.00 74.32           C  
ATOM   4413  CB  PRO A 282      23.649  10.717 -24.228  1.00 74.32           C  
ATOM   4414  HB2 PRO A 282      23.779  11.785 -24.049  1.00 74.32           H  
ATOM   4415  HB3 PRO A 282      22.594  10.453 -24.165  1.00 74.32           H  
ATOM   4416  O   PRO A 282      22.983   8.440 -22.125  1.00 74.32           O  
ATOM   4417  CG  PRO A 282      24.248  10.355 -25.587  1.00 74.32           C  
ATOM   4418  HG2 PRO A 282      24.054  11.126 -26.333  1.00 74.32           H  
ATOM   4419  HG3 PRO A 282      23.865   9.390 -25.918  1.00 74.32           H  
ATOM   4420  CD  PRO A 282      25.736  10.241 -25.272  1.00 74.32           C  
ATOM   4421  HD2 PRO A 282      26.198  11.222 -25.390  1.00 74.32           H  
ATOM   4422  HD3 PRO A 282      26.212   9.518 -25.934  1.00 74.32           H  
ATOM   4423  N   ARG A 283      24.407   7.495 -23.584  1.00 75.34           N  
ATOM   4424  H   ARG A 283      25.186   7.681 -24.199  1.00 75.34           H  
ATOM   4425  CA  ARG A 283      23.996   6.094 -23.408  1.00 75.34           C  
ATOM   4426  HA  ARG A 283      23.097   6.066 -22.792  1.00 75.34           H  
ATOM   4427  C   ARG A 283      25.019   5.254 -22.631  1.00 75.34           C  
ATOM   4428  CB  ARG A 283      23.669   5.452 -24.768  1.00 75.34           C  
ATOM   4429  HB2 ARG A 283      23.352   4.422 -24.600  1.00 75.34           H  
ATOM   4430  HB3 ARG A 283      24.572   5.432 -25.377  1.00 75.34           H  
ATOM   4431  O   ARG A 283      24.973   4.033 -22.736  1.00 75.34           O  
ATOM   4432  CG  ARG A 283      22.551   6.160 -25.540  1.00 75.34           C  
ATOM   4433  HG2 ARG A 283      22.876   7.161 -25.826  1.00 75.34           H  
ATOM   4434  HG3 ARG A 283      21.660   6.231 -24.916  1.00 75.34           H  
ATOM   4435  CD  ARG A 283      22.235   5.344 -26.797  1.00 75.34           C  
ATOM   4436  HD2 ARG A 283      21.856   4.369 -26.492  1.00 75.34           H  
ATOM   4437  HD3 ARG A 283      23.157   5.200 -27.361  1.00 75.34           H  
ATOM   4438  NE  ARG A 283      21.241   6.017 -27.651  1.00 75.34           N  
ATOM   4439  HE  ARG A 283      20.884   6.902 -27.322  1.00 75.34           H  
ATOM   4440  NH1 ARG A 283      21.144   4.392 -29.272  1.00 75.34           N  
ATOM   4441 HH11 ARG A 283      21.786   3.827 -28.735  1.00 75.34           H  
ATOM   4442 HH12 ARG A 283      20.742   3.993 -30.108  1.00 75.34           H  
ATOM   4443  NH2 ARG A 283      19.895   6.241 -29.470  1.00 75.34           N  
ATOM   4444 HH21 ARG A 283      19.514   5.866 -30.327  1.00 75.34           H  
ATOM   4445 HH22 ARG A 283      19.575   7.131 -29.116  1.00 75.34           H  
ATOM   4446  CZ  ARG A 283      20.767   5.548 -28.792  1.00 75.34           C  
ATOM   4447  N   SER A 284      25.960   5.875 -21.910  1.00 77.30           N  
ATOM   4448  H   SER A 284      25.957   6.883 -21.849  1.00 77.30           H  
ATOM   4449  CA  SER A 284      26.892   5.123 -21.058  1.00 77.30           C  
ATOM   4450  HA  SER A 284      27.503   4.477 -21.689  1.00 77.30           H  
ATOM   4451  C   SER A 284      26.114   4.251 -20.071  1.00 77.30           C  
ATOM   4452  CB  SER A 284      27.831   6.046 -20.276  1.00 77.30           C  
ATOM   4453  HB2 SER A 284      28.341   6.713 -20.970  1.00 77.30           H  
ATOM   4454  HB3 SER A 284      27.262   6.637 -19.558  1.00 77.30           H  
ATOM   4455  O   SER A 284      25.180   4.731 -19.428  1.00 77.30           O  
ATOM   4456  OG  SER A 284      28.787   5.255 -19.596  1.00 77.30           O  
ATOM   4457  HG  SER A 284      28.832   5.487 -18.666  1.00 77.30           H  
ATOM   4458  N   THR A 285      26.488   2.977 -19.962  1.00 77.89           N  
ATOM   4459  H   THR A 285      27.233   2.633 -20.550  1.00 77.89           H  
ATOM   4460  CA  THR A 285      25.899   2.012 -19.021  1.00 77.89           C  
ATOM   4461  HA  THR A 285      24.870   2.303 -18.807  1.00 77.89           H  
ATOM   4462  C   THR A 285      26.629   1.976 -17.680  1.00 77.89           C  
ATOM   4463  CB  THR A 285      25.875   0.603 -19.635  1.00 77.89           C  
ATOM   4464  HB  THR A 285      25.579  -0.128 -18.883  1.00 77.89           H  
ATOM   4465  O   THR A 285      26.166   1.306 -16.757  1.00 77.89           O  
ATOM   4466  CG2 THR A 285      24.890   0.528 -20.803  1.00 77.89           C  
ATOM   4467 HG21 THR A 285      25.190   1.212 -21.597  1.00 77.89           H  
ATOM   4468 HG22 THR A 285      23.889   0.789 -20.459  1.00 77.89           H  
ATOM   4469 HG23 THR A 285      24.878  -0.488 -21.196  1.00 77.89           H  
ATOM   4470  OG1 THR A 285      27.145   0.269 -20.149  1.00 77.89           O  
ATOM   4471  HG1 THR A 285      27.650  -0.201 -19.481  1.00 77.89           H  
ATOM   4472  N   GLU A 286      27.744   2.699 -17.557  1.00 82.33           N  
ATOM   4473  H   GLU A 286      28.048   3.243 -18.352  1.00 82.33           H  
ATOM   4474  CA  GLU A 286      28.645   2.687 -16.404  1.00 82.33           C  
ATOM   4475  HA  GLU A 286      28.199   2.098 -15.602  1.00 82.33           H  
ATOM   4476  C   GLU A 286      28.885   4.108 -15.861  1.00 82.33           C  
ATOM   4477  CB  GLU A 286      29.973   2.006 -16.791  1.00 82.33           C  
ATOM   4478  HB2 GLU A 286      30.662   2.078 -15.949  1.00 82.33           H  
ATOM   4479  HB3 GLU A 286      30.401   2.542 -17.638  1.00 82.33           H  
ATOM   4480  O   GLU A 286      28.962   5.079 -16.621  1.00 82.33           O  
ATOM   4481  CG  GLU A 286      29.796   0.518 -17.158  1.00 82.33           C  
ATOM   4482  HG2 GLU A 286      29.034   0.424 -17.932  1.00 82.33           H  
ATOM   4483  HG3 GLU A 286      29.435  -0.010 -16.275  1.00 82.33           H  
ATOM   4484  CD  GLU A 286      31.077  -0.167 -17.671  1.00 82.33           C  
ATOM   4485  OE1 GLU A 286      30.984  -1.376 -17.991  1.00 82.33           O  
ATOM   4486  OE2 GLU A 286      32.125   0.506 -17.769  1.00 82.33           O  
ATOM   4487  N   VAL A 287      29.010   4.204 -14.534  1.00 84.41           N  
ATOM   4488  H   VAL A 287      28.896   3.351 -14.005  1.00 84.41           H  
ATOM   4489  CA  VAL A 287      29.477   5.364 -13.760  1.00 84.41           C  
ATOM   4490  HA  VAL A 287      29.650   6.208 -14.428  1.00 84.41           H  
ATOM   4491  C   VAL A 287      30.798   4.974 -13.100  1.00 84.41           C  
ATOM   4492  CB  VAL A 287      28.447   5.779 -12.684  1.00 84.41           C  
ATOM   4493  HB  VAL A 287      28.259   4.932 -12.024  1.00 84.41           H  
ATOM   4494  O   VAL A 287      30.894   3.906 -12.497  1.00 84.41           O  
ATOM   4495  CG1 VAL A 287      28.938   6.951 -11.823  1.00 84.41           C  
ATOM   4496 HG11 VAL A 287      28.167   7.225 -11.103  1.00 84.41           H  
ATOM   4497 HG12 VAL A 287      29.162   7.810 -12.455  1.00 84.41           H  
ATOM   4498 HG13 VAL A 287      29.829   6.660 -11.267  1.00 84.41           H  
ATOM   4499  CG2 VAL A 287      27.118   6.192 -13.320  1.00 84.41           C  
ATOM   4500 HG21 VAL A 287      27.277   6.972 -14.064  1.00 84.41           H  
ATOM   4501 HG22 VAL A 287      26.427   6.551 -12.557  1.00 84.41           H  
ATOM   4502 HG23 VAL A 287      26.675   5.318 -13.797  1.00 84.41           H  
ATOM   4503  N   TYR A 288      31.819   5.826 -13.182  1.00 83.15           N  
ATOM   4504  H   TYR A 288      31.681   6.712 -13.648  1.00 83.15           H  
ATOM   4505  CA  TYR A 288      33.132   5.538 -12.602  1.00 83.15           C  
ATOM   4506  HA  TYR A 288      33.252   4.459 -12.503  1.00 83.15           H  
ATOM   4507  C   TYR A 288      33.250   6.161 -11.218  1.00 83.15           C  
ATOM   4508  CB  TYR A 288      34.251   6.024 -13.524  1.00 83.15           C  
ATOM   4509  HB2 TYR A 288      34.177   7.104 -13.650  1.00 83.15           H  
ATOM   4510  HB3 TYR A 288      35.213   5.807 -13.060  1.00 83.15           H  
ATOM   4511  O   TYR A 288      33.223   7.380 -11.083  1.00 83.15           O  
ATOM   4512  CG  TYR A 288      34.233   5.360 -14.875  1.00 83.15           C  
ATOM   4513  CD1 TYR A 288      34.860   4.110 -15.069  1.00 83.15           C  
ATOM   4514  HD1 TYR A 288      35.372   3.623 -14.252  1.00 83.15           H  
ATOM   4515  CD2 TYR A 288      33.552   5.990 -15.929  1.00 83.15           C  
ATOM   4516  HD2 TYR A 288      33.060   6.939 -15.773  1.00 83.15           H  
ATOM   4517  CE1 TYR A 288      34.797   3.482 -16.331  1.00 83.15           C  
ATOM   4518  HE1 TYR A 288      35.242   2.513 -16.499  1.00 83.15           H  
ATOM   4519  CE2 TYR A 288      33.490   5.366 -17.182  1.00 83.15           C  
ATOM   4520  HE2 TYR A 288      32.956   5.817 -18.005  1.00 83.15           H  
ATOM   4521  OH  TYR A 288      33.956   3.568 -18.609  1.00 83.15           O  
ATOM   4522  HH  TYR A 288      34.373   2.718 -18.768  1.00 83.15           H  
ATOM   4523  CZ  TYR A 288      34.097   4.114 -17.382  1.00 83.15           C  
ATOM   4524  N   VAL A 289      33.423   5.346 -10.184  1.00 82.49           N  
ATOM   4525  H   VAL A 289      33.419   4.352 -10.363  1.00 82.49           H  
ATOM   4526  CA  VAL A 289      33.483   5.793  -8.787  1.00 82.49           C  
ATOM   4527  HA  VAL A 289      33.097   6.810  -8.720  1.00 82.49           H  
ATOM   4528  C   VAL A 289      34.923   5.808  -8.287  1.00 82.49           C  
ATOM   4529  CB  VAL A 289      32.576   4.918  -7.914  1.00 82.49           C  
ATOM   4530  HB  VAL A 289      32.911   3.882  -7.950  1.00 82.49           H  
ATOM   4531  O   VAL A 289      35.616   4.797  -8.369  1.00 82.49           O  
ATOM   4532  CG1 VAL A 289      32.605   5.408  -6.469  1.00 82.49           C  
ATOM   4533 HG11 VAL A 289      31.757   4.985  -5.931  1.00 82.49           H  
ATOM   4534 HG12 VAL A 289      32.492   6.492  -6.443  1.00 82.49           H  
ATOM   4535 HG13 VAL A 289      33.536   5.120  -5.981  1.00 82.49           H  
ATOM   4536  CG2 VAL A 289      31.123   4.989  -8.405  1.00 82.49           C  
ATOM   4537 HG21 VAL A 289      31.040   4.600  -9.420  1.00 82.49           H  
ATOM   4538 HG22 VAL A 289      30.482   4.382  -7.765  1.00 82.49           H  
ATOM   4539 HG23 VAL A 289      30.768   6.019  -8.390  1.00 82.49           H  
ATOM   4540  N   ARG A 290      35.390   6.947  -7.769  1.00 75.43           N  
ATOM   4541  H   ARG A 290      34.728   7.696  -7.622  1.00 75.43           H  
ATOM   4542  CA  ARG A 290      36.763   7.126  -7.278  1.00 75.43           C  
ATOM   4543  HA  ARG A 290      37.450   6.669  -7.990  1.00 75.43           H  
ATOM   4544  C   ARG A 290      36.943   6.437  -5.925  1.00 75.43           C  
ATOM   4545  CB  ARG A 290      37.077   8.626  -7.175  1.00 75.43           C  
ATOM   4546  HB2 ARG A 290      36.494   9.054  -6.360  1.00 75.43           H  
ATOM   4547  HB3 ARG A 290      36.778   9.120  -8.099  1.00 75.43           H  
ATOM   4548  O   ARG A 290      36.179   6.690  -4.996  1.00 75.43           O  
ATOM   4549  CG  ARG A 290      38.571   8.902  -6.932  1.00 75.43           C  
ATOM   4550  HG2 ARG A 290      38.901   8.406  -6.019  1.00 75.43           H  
ATOM   4551  HG3 ARG A 290      39.149   8.524  -7.774  1.00 75.43           H  
ATOM   4552  CD  ARG A 290      38.798  10.406  -6.782  1.00 75.43           C  
ATOM   4553  HD2 ARG A 290      38.278  10.734  -5.882  1.00 75.43           H  
ATOM   4554  HD3 ARG A 290      38.373  10.910  -7.650  1.00 75.43           H  
ATOM   4555  NE  ARG A 290      40.219  10.770  -6.667  1.00 75.43           N  
ATOM   4556  HE  ARG A 290      40.903  10.047  -6.842  1.00 75.43           H  
ATOM   4557  NH1 ARG A 290      39.864  13.005  -6.287  1.00 75.43           N  
ATOM   4558 HH11 ARG A 290      40.220  13.938  -6.136  1.00 75.43           H  
ATOM   4559 HH12 ARG A 290      38.872  12.838  -6.379  1.00 75.43           H  
ATOM   4560  NH2 ARG A 290      41.952  12.198  -6.337  1.00 75.43           N  
ATOM   4561 HH21 ARG A 290      42.309  13.131  -6.185  1.00 75.43           H  
ATOM   4562 HH22 ARG A 290      42.584  11.424  -6.484  1.00 75.43           H  
ATOM   4563  CZ  ARG A 290      40.670  11.987  -6.426  1.00 75.43           C  
ATOM   4564  N   SER A 291      37.995   5.634  -5.782  1.00 70.23           N  
ATOM   4565  H   SER A 291      38.570   5.429  -6.587  1.00 70.23           H  
ATOM   4566  CA  SER A 291      38.439   5.160  -4.472  1.00 70.23           C  
ATOM   4567  HA  SER A 291      37.571   4.792  -3.925  1.00 70.23           H  
ATOM   4568  C   SER A 291      39.064   6.309  -3.682  1.00 70.23           C  
ATOM   4569  CB  SER A 291      39.427   4.000  -4.588  1.00 70.23           C  
ATOM   4570  HB2 SER A 291      40.334   4.337  -5.088  1.00 70.23           H  
ATOM   4571  HB3 SER A 291      38.980   3.184  -5.156  1.00 70.23           H  
ATOM   4572  O   SER A 291      40.001   6.966  -4.139  1.00 70.23           O  
ATOM   4573  OG  SER A 291      39.730   3.562  -3.276  1.00 70.23           O  
ATOM   4574  HG  SER A 291      40.519   3.017  -3.313  1.00 70.23           H  
ATOM   4575  N   ILE A 292      38.532   6.547  -2.487  1.00 65.30           N  
ATOM   4576  H   ILE A 292      37.742   5.982  -2.211  1.00 65.30           H  
ATOM   4577  CA  ILE A 292      39.036   7.536  -1.521  1.00 65.30           C  
ATOM   4578  HA  ILE A 292      39.476   8.371  -2.066  1.00 65.30           H  
ATOM   4579  C   ILE A 292      40.146   6.976  -0.616  1.00 65.30           C  
ATOM   4580  CB  ILE A 292      37.870   8.072  -0.675  1.00 65.30           C  
ATOM   4581  HB  ILE A 292      38.280   8.751   0.073  1.00 65.30           H  
ATOM   4582  O   ILE A 292      40.684   7.699   0.222  1.00 65.30           O  
ATOM   4583  CG1 ILE A 292      37.153   6.911   0.039  1.00 65.30           C  
ATOM   4584 HG12 ILE A 292      36.568   6.321  -0.667  1.00 65.30           H  
ATOM   4585 HG13 ILE A 292      37.892   6.257   0.502  1.00 65.30           H  
ATOM   4586  CG2 ILE A 292      36.896   8.874  -1.547  1.00 65.30           C  
ATOM   4587 HG21 ILE A 292      36.418   8.229  -2.285  1.00 65.30           H  
ATOM   4588 HG22 ILE A 292      37.442   9.660  -2.068  1.00 65.30           H  
ATOM   4589 HG23 ILE A 292      36.124   9.319  -0.919  1.00 65.30           H  
ATOM   4590  CD1 ILE A 292      36.242   7.398   1.150  1.00 65.30           C  
ATOM   4591 HD11 ILE A 292      36.773   8.094   1.799  1.00 65.30           H  
ATOM   4592 HD12 ILE A 292      35.361   7.879   0.726  1.00 65.30           H  
ATOM   4593 HD13 ILE A 292      35.970   6.518   1.733  1.00 65.30           H  
ATOM   4594  N   PHE A 293      40.459   5.687  -0.759  1.00 60.96           N  
ATOM   4595  H   PHE A 293      40.026   5.169  -1.510  1.00 60.96           H  
ATOM   4596  CA  PHE A 293      41.478   4.987   0.016  1.00 60.96           C  
ATOM   4597  HA  PHE A 293      41.702   5.555   0.919  1.00 60.96           H  
ATOM   4598  C   PHE A 293      42.765   4.882  -0.813  1.00 60.96           C  
ATOM   4599  CB  PHE A 293      40.935   3.614   0.446  1.00 60.96           C  
ATOM   4600  HB2 PHE A 293      41.685   3.123   1.066  1.00 60.96           H  
ATOM   4601  HB3 PHE A 293      40.793   2.997  -0.441  1.00 60.96           H  
ATOM   4602  O   PHE A 293      42.724   4.459  -1.971  1.00 60.96           O  
ATOM   4603  CG  PHE A 293      39.628   3.675   1.223  1.00 60.96           C  
ATOM   4604  CD1 PHE A 293      39.623   4.106   2.564  1.00 60.96           C  
ATOM   4605  HD1 PHE A 293      40.553   4.366   3.049  1.00 60.96           H  
ATOM   4606  CD2 PHE A 293      38.412   3.326   0.602  1.00 60.96           C  
ATOM   4607  HD2 PHE A 293      38.409   2.990  -0.425  1.00 60.96           H  
ATOM   4608  CE1 PHE A 293      38.414   4.186   3.279  1.00 60.96           C  
ATOM   4609  HE1 PHE A 293      38.418   4.504   4.311  1.00 60.96           H  
ATOM   4610  CE2 PHE A 293      37.202   3.417   1.313  1.00 60.96           C  
ATOM   4611  HE2 PHE A 293      36.272   3.162   0.826  1.00 60.96           H  
ATOM   4612  CZ  PHE A 293      37.202   3.842   2.653  1.00 60.96           C  
ATOM   4613  HZ  PHE A 293      36.272   3.903   3.199  1.00 60.96           H  
ATOM   4614  N   GLY A 294      43.904   5.278  -0.234  1.00 52.47           N  
ATOM   4615  H   GLY A 294      43.873   5.622   0.715  1.00 52.47           H  
ATOM   4616  CA  GLY A 294      45.221   5.125  -0.864  1.00 52.47           C  
ATOM   4617  HA2 GLY A 294      45.949   5.732  -0.326  1.00 52.47           H  
ATOM   4618  HA3 GLY A 294      45.164   5.484  -1.891  1.00 52.47           H  
ATOM   4619  C   GLY A 294      45.712   3.665  -0.870  1.00 52.47           C  
ATOM   4620  O   GLY A 294      45.113   2.805  -0.214  1.00 52.47           O  
ATOM   4621  N   PRO A 295      46.825   3.347  -1.565  1.00 45.05           N  
ATOM   4622  CA  PRO A 295      47.435   2.022  -1.503  1.00 45.05           C  
ATOM   4623  HA  PRO A 295      46.709   1.276  -1.827  1.00 45.05           H  
ATOM   4624  C   PRO A 295      47.867   1.746  -0.058  1.00 45.05           C  
ATOM   4625  CB  PRO A 295      48.626   2.032  -2.473  1.00 45.05           C  
ATOM   4626  HB2 PRO A 295      48.594   1.172  -3.142  1.00 45.05           H  
ATOM   4627  HB3 PRO A 295      49.571   2.044  -1.928  1.00 45.05           H  
ATOM   4628  O   PRO A 295      48.692   2.476   0.488  1.00 45.05           O  
ATOM   4629  CG  PRO A 295      48.474   3.333  -3.253  1.00 45.05           C  
ATOM   4630  HG2 PRO A 295      49.452   3.745  -3.500  1.00 45.05           H  
ATOM   4631  HG3 PRO A 295      47.900   3.145  -4.160  1.00 45.05           H  
ATOM   4632  CD  PRO A 295      47.665   4.243  -2.328  1.00 45.05           C  
ATOM   4633  HD2 PRO A 295      48.332   4.773  -1.648  1.00 45.05           H  
ATOM   4634  HD3 PRO A 295      47.073   4.946  -2.914  1.00 45.05           H  
ATOM   4635  N   GLY A 296      47.278   0.721   0.566  1.00 45.17           N  
ATOM   4636  H   GLY A 296      46.587   0.191   0.054  1.00 45.17           H  
ATOM   4637  CA  GLY A 296      47.483   0.381   1.981  1.00 45.17           C  
ATOM   4638  HA2 GLY A 296      47.616  -0.697   2.061  1.00 45.17           H  
ATOM   4639  HA3 GLY A 296      48.394   0.854   2.347  1.00 45.17           H  
ATOM   4640  C   GLY A 296      46.343   0.777   2.930  1.00 45.17           C  
ATOM   4641  O   GLY A 296      46.491   0.602   4.135  1.00 45.17           O  
ATOM   4642  N   GLY A 297      45.213   1.297   2.430  1.00 47.74           N  
ATOM   4643  H   GLY A 297      45.161   1.507   1.444  1.00 47.74           H  
ATOM   4644  CA  GLY A 297      44.034   1.582   3.262  1.00 47.74           C  
ATOM   4645  HA2 GLY A 297      43.845   0.734   3.921  1.00 47.74           H  
ATOM   4646  HA3 GLY A 297      43.168   1.704   2.611  1.00 47.74           H  
ATOM   4647  C   GLY A 297      44.149   2.841   4.132  1.00 47.74           C  
ATOM   4648  O   GLY A 297      43.323   3.054   5.018  1.00 47.74           O  
ATOM   4649  N   SER A 298      45.149   3.695   3.892  1.00 44.80           N  
ATOM   4650  H   SER A 298      45.789   3.505   3.135  1.00 44.80           H  
ATOM   4651  CA  SER A 298      45.291   4.971   4.592  1.00 44.80           C  
ATOM   4652  HA  SER A 298      45.214   4.752   5.657  1.00 44.80           H  
ATOM   4653  C   SER A 298      44.170   5.946   4.183  1.00 44.80           C  
ATOM   4654  CB  SER A 298      46.688   5.568   4.373  1.00 44.80           C  
ATOM   4655  HB2 SER A 298      47.401   5.012   4.981  1.00 44.80           H  
ATOM   4656  HB3 SER A 298      46.696   6.610   4.693  1.00 44.80           H  
ATOM   4657  O   SER A 298      43.939   6.162   2.987  1.00 44.80           O  
ATOM   4658  OG  SER A 298      47.092   5.477   3.019  1.00 44.80           O  
ATOM   4659  HG  SER A 298      47.988   5.812   2.935  1.00 44.80           H  
ATOM   4660  N   PRO A 299      43.443   6.542   5.151  1.00 43.22           N  
ATOM   4661  CA  PRO A 299      42.391   7.506   4.860  1.00 43.22           C  
ATOM   4662  HA  PRO A 299      41.757   7.145   4.050  1.00 43.22           H  
ATOM   4663  C   PRO A 299      43.025   8.838   4.448  1.00 43.22           C  
ATOM   4664  CB  PRO A 299      41.559   7.606   6.146  1.00 43.22           C  
ATOM   4665  HB2 PRO A 299      40.765   6.859   6.117  1.00 43.22           H  
ATOM   4666  HB3 PRO A 299      41.134   8.599   6.287  1.00 43.22           H  
ATOM   4667  O   PRO A 299      43.603   9.540   5.275  1.00 43.22           O  
ATOM   4668  CG  PRO A 299      42.551   7.253   7.255  1.00 43.22           C  
ATOM   4669  HG2 PRO A 299      43.080   8.152   7.568  1.00 43.22           H  
ATOM   4670  HG3 PRO A 299      42.057   6.787   8.108  1.00 43.22           H  
ATOM   4671  CD  PRO A 299      43.531   6.294   6.584  1.00 43.22           C  
ATOM   4672  HD2 PRO A 299      43.234   5.266   6.790  1.00 43.22           H  
ATOM   4673  HD3 PRO A 299      44.539   6.477   6.957  1.00 43.22           H  
ATOM   4674  N   SER A 300      42.907   9.214   3.175  1.00 45.57           N  
ATOM   4675  H   SER A 300      42.529   8.560   2.505  1.00 45.57           H  
ATOM   4676  CA  SER A 300      43.358  10.520   2.683  1.00 45.57           C  
ATOM   4677  HA  SER A 300      43.725  11.115   3.519  1.00 45.57           H  
ATOM   4678  C   SER A 300      42.183  11.293   2.082  1.00 45.57           C  
ATOM   4679  CB  SER A 300      44.549  10.375   1.727  1.00 45.57           C  
ATOM   4680  HB2 SER A 300      44.923  11.367   1.474  1.00 45.57           H  
ATOM   4681  HB3 SER A 300      45.347   9.819   2.220  1.00 45.57           H  
ATOM   4682  O   SER A 300      41.967  11.292   0.874  1.00 45.57           O  
ATOM   4683  OG  SER A 300      44.181   9.710   0.538  1.00 45.57           O  
ATOM   4684  HG  SER A 300      43.344  10.082   0.248  1.00 45.57           H  
ATOM   4685  N   LEU A 301      41.417  11.970   2.944  1.00 44.15           N  
ATOM   4686  H   LEU A 301      41.617  11.864   3.928  1.00 44.15           H  
ATOM   4687  CA  LEU A 301      40.361  12.920   2.550  1.00 44.15           C  
ATOM   4688  HA  LEU A 301      39.768  12.473   1.752  1.00 44.15           H  
ATOM   4689  C   LEU A 301      40.921  14.234   1.969  1.00 44.15           C  
ATOM   4690  CB  LEU A 301      39.449  13.182   3.770  1.00 44.15           C  
ATOM   4691  HB2 LEU A 301      39.083  14.208   3.741  1.00 44.15           H  
ATOM   4692  HB3 LEU A 301      40.038  13.087   4.683  1.00 44.15           H  
ATOM   4693  O   LEU A 301      40.176  14.992   1.355  1.00 44.15           O  
ATOM   4694  CG  LEU A 301      38.237  12.233   3.824  1.00 44.15           C  
ATOM   4695  HG  LEU A 301      38.533  11.243   3.476  1.00 44.15           H  
ATOM   4696  CD1 LEU A 301      37.718  12.094   5.255  1.00 44.15           C  
ATOM   4697 HD11 LEU A 301      37.423  13.070   5.641  1.00 44.15           H  
ATOM   4698 HD12 LEU A 301      38.499  11.676   5.890  1.00 44.15           H  
ATOM   4699 HD13 LEU A 301      36.859  11.424   5.272  1.00 44.15           H  
ATOM   4700  CD2 LEU A 301      37.092  12.754   2.950  1.00 44.15           C  
ATOM   4701 HD21 LEU A 301      36.755  13.726   3.310  1.00 44.15           H  
ATOM   4702 HD22 LEU A 301      37.434  12.857   1.920  1.00 44.15           H  
ATOM   4703 HD23 LEU A 301      36.260  12.049   2.973  1.00 44.15           H  
ATOM   4704  N   PHE A 302      42.224  14.490   2.133  1.00 43.02           N  
ATOM   4705  H   PHE A 302      42.783  13.811   2.629  1.00 43.02           H  
ATOM   4706  CA  PHE A 302      42.898  15.711   1.689  1.00 43.02           C  
ATOM   4707  HA  PHE A 302      42.225  16.281   1.049  1.00 43.02           H  
ATOM   4708  C   PHE A 302      44.176  15.357   0.905  1.00 43.02           C  
ATOM   4709  CB  PHE A 302      43.191  16.593   2.910  1.00 43.02           C  
ATOM   4710  HB2 PHE A 302      43.860  16.063   3.588  1.00 43.02           H  
ATOM   4711  HB3 PHE A 302      43.708  17.492   2.575  1.00 43.02           H  
ATOM   4712  O   PHE A 302      45.141  14.867   1.498  1.00 43.02           O  
ATOM   4713  CG  PHE A 302      41.939  17.009   3.662  1.00 43.02           C  
ATOM   4714  CD1 PHE A 302      41.099  18.005   3.129  1.00 43.02           C  
ATOM   4715  HD1 PHE A 302      41.354  18.488   2.198  1.00 43.02           H  
ATOM   4716  CD2 PHE A 302      41.591  16.375   4.870  1.00 43.02           C  
ATOM   4717  HD2 PHE A 302      42.231  15.611   5.284  1.00 43.02           H  
ATOM   4718  CE1 PHE A 302      39.921  18.370   3.805  1.00 43.02           C  
ATOM   4719  HE1 PHE A 302      39.278  19.135   3.397  1.00 43.02           H  
ATOM   4720  CE2 PHE A 302      40.412  16.740   5.545  1.00 43.02           C  
ATOM   4721  HE2 PHE A 302      40.151  16.260   6.477  1.00 43.02           H  
ATOM   4722  CZ  PHE A 302      39.578  17.738   5.013  1.00 43.02           C  
ATOM   4723  HZ  PHE A 302      38.676  18.025   5.534  1.00 43.02           H  
ATOM   4724  N   PRO A 303      44.211  15.560  -0.424  1.00 38.14           N  
ATOM   4725  CA  PRO A 303      45.366  15.243  -1.251  1.00 38.14           C  
ATOM   4726  HA  PRO A 303      45.871  14.348  -0.888  1.00 38.14           H  
ATOM   4727  C   PRO A 303      46.353  16.415  -1.226  1.00 38.14           C  
ATOM   4728  CB  PRO A 303      44.778  14.960  -2.639  1.00 38.14           C  
ATOM   4729  HB2 PRO A 303      44.414  13.933  -2.671  1.00 38.14           H  
ATOM   4730  HB3 PRO A 303      45.494  15.128  -3.444  1.00 38.14           H  
ATOM   4731  O   PRO A 303      46.420  17.187  -2.172  1.00 38.14           O  
ATOM   4732  CG  PRO A 303      43.590  15.921  -2.712  1.00 38.14           C  
ATOM   4733  HG2 PRO A 303      43.922  16.896  -3.066  1.00 38.14           H  
ATOM   4734  HG3 PRO A 303      42.802  15.534  -3.359  1.00 38.14           H  
ATOM   4735  CD  PRO A 303      43.118  16.036  -1.261  1.00 38.14           C  
ATOM   4736  HD2 PRO A 303      42.872  17.073  -1.030  1.00 38.14           H  
ATOM   4737  HD3 PRO A 303      42.243  15.402  -1.113  1.00 38.14           H  
ATOM   4738  N   SER A 304      47.110  16.582  -0.142  1.00 38.66           N  
ATOM   4739  H   SER A 304      46.899  16.063   0.698  1.00 38.66           H  
ATOM   4740  CA  SER A 304      48.262  17.502  -0.143  1.00 38.66           C  
ATOM   4741  HA  SER A 304      48.310  18.014  -1.104  1.00 38.66           H  
ATOM   4742  C   SER A 304      49.615  16.793  -0.036  1.00 38.66           C  
ATOM   4743  CB  SER A 304      48.093  18.621   0.889  1.00 38.66           C  
ATOM   4744  HB2 SER A 304      48.958  19.283   0.845  1.00 38.66           H  
ATOM   4745  HB3 SER A 304      47.200  19.198   0.648  1.00 38.66           H  
ATOM   4746  O   SER A 304      50.639  17.445  -0.205  1.00 38.66           O  
ATOM   4747  OG  SER A 304      47.970  18.091   2.193  1.00 38.66           O  
ATOM   4748  HG  SER A 304      48.053  18.816   2.818  1.00 38.66           H  
ATOM   4749  N   ALA A 305      49.658  15.466   0.175  1.00 37.12           N  
ATOM   4750  H   ALA A 305      48.789  14.988   0.363  1.00 37.12           H  
ATOM   4751  CA  ALA A 305      50.930  14.760   0.398  1.00 37.12           C  
ATOM   4752  HA  ALA A 305      51.720  15.306  -0.117  1.00 37.12           H  
ATOM   4753  C   ALA A 305      51.043  13.310  -0.138  1.00 37.12           C  
ATOM   4754  CB  ALA A 305      51.239  14.835   1.901  1.00 37.12           C  
ATOM   4755  HB1 ALA A 305      51.239  15.874   2.230  1.00 37.12           H  
ATOM   4756  HB2 ALA A 305      50.493  14.278   2.467  1.00 37.12           H  
ATOM   4757  HB3 ALA A 305      52.225  14.414   2.098  1.00 37.12           H  
ATOM   4758  O   ALA A 305      52.050  12.658   0.124  1.00 37.12           O  
ATOM   4759  N   CYS A 306      50.072  12.767  -0.887  1.00 30.66           N  
ATOM   4760  H   CYS A 306      49.287  13.339  -1.162  1.00 30.66           H  
ATOM   4761  CA  CYS A 306      50.147  11.386  -1.407  1.00 30.66           C  
ATOM   4762  HA  CYS A 306      51.118  10.955  -1.162  1.00 30.66           H  
ATOM   4763  C   CYS A 306      50.057  11.340  -2.939  1.00 30.66           C  
ATOM   4764  CB  CYS A 306      49.086  10.503  -0.724  1.00 30.66           C  
ATOM   4765  HB2 CYS A 306      48.618   9.850  -1.460  1.00 30.66           H  
ATOM   4766  HB3 CYS A 306      48.306  11.117  -0.273  1.00 30.66           H  
ATOM   4767  O   CYS A 306      49.003  11.595  -3.514  1.00 30.66           O  
ATOM   4768  SG  CYS A 306      49.876   9.464   0.541  1.00 30.66           S  
ATOM   4769  HG  CYS A 306      50.502  10.448   1.191  1.00 30.66           H  
ATOM   4770  N   SER A 307      51.163  10.976  -3.598  1.00 38.35           N  
ATOM   4771  H   SER A 307      51.987  10.763  -3.054  1.00 38.35           H  
ATOM   4772  CA  SER A 307      51.303  10.819  -5.058  1.00 38.35           C  
ATOM   4773  HA  SER A 307      50.778  11.643  -5.541  1.00 38.35           H  
ATOM   4774  C   SER A 307      50.701   9.517  -5.614  1.00 38.35           C  
ATOM   4775  CB  SER A 307      52.787  10.915  -5.435  1.00 38.35           C  
ATOM   4776  HB2 SER A 307      52.888  10.900  -6.520  1.00 38.35           H  
ATOM   4777  HB3 SER A 307      53.195  11.854  -5.060  1.00 38.35           H  
ATOM   4778  O   SER A 307      51.022   9.081  -6.721  1.00 38.35           O  
ATOM   4779  OG  SER A 307      53.507   9.828  -4.879  1.00 38.35           O  
ATOM   4780  HG  SER A 307      54.425   9.900  -5.152  1.00 38.35           H  
ATOM   4781  N   THR A 308      49.845   8.843  -4.852  1.00 41.54           N  
ATOM   4782  H   THR A 308      49.550   9.241  -3.972  1.00 41.54           H  
ATOM   4783  CA  THR A 308      49.448   7.465  -5.121  1.00 41.54           C  
ATOM   4784  HA  THR A 308      50.184   7.031  -5.798  1.00 41.54           H  
ATOM   4785  C   THR A 308      48.100   7.381  -5.843  1.00 41.54           C  
ATOM   4786  CB  THR A 308      49.523   6.631  -3.840  1.00 41.54           C  
ATOM   4787  HB  THR A 308      48.800   5.820  -3.932  1.00 41.54           H  
ATOM   4788  O   THR A 308      47.056   7.774  -5.332  1.00 41.54           O  
ATOM   4789  CG2 THR A 308      50.926   6.046  -3.658  1.00 41.54           C  
ATOM   4790 HG21 THR A 308      50.976   5.479  -2.729  1.00 41.54           H  
ATOM   4791 HG22 THR A 308      51.658   6.853  -3.621  1.00 41.54           H  
ATOM   4792 HG23 THR A 308      51.166   5.384  -4.490  1.00 41.54           H  
ATOM   4793  OG1 THR A 308      49.255   7.394  -2.682  1.00 41.54           O  
ATOM   4794  HG1 THR A 308      49.405   6.850  -1.906  1.00 41.54           H  
ATOM   4795  N   LYS A 309      48.167   6.869  -7.081  1.00 50.66           N  
ATOM   4796  H   LYS A 309      49.100   6.634  -7.389  1.00 50.66           H  
ATOM   4797  CA  LYS A 309      47.098   6.702  -8.082  1.00 50.66           C  
ATOM   4798  HA  LYS A 309      46.934   7.650  -8.595  1.00 50.66           H  
ATOM   4799  C   LYS A 309      45.755   6.262  -7.469  1.00 50.66           C  
ATOM   4800  CB  LYS A 309      47.571   5.646  -9.110  1.00 50.66           C  
ATOM   4801  HB2 LYS A 309      46.750   5.446  -9.800  1.00 50.66           H  
ATOM   4802  HB3 LYS A 309      47.797   4.718  -8.586  1.00 50.66           H  
ATOM   4803  O   LYS A 309      45.589   5.091  -7.141  1.00 50.66           O  
ATOM   4804  CG  LYS A 309      48.802   6.064  -9.937  1.00 50.66           C  
ATOM   4805  HG2 LYS A 309      49.626   6.319  -9.271  1.00 50.66           H  
ATOM   4806  HG3 LYS A 309      48.545   6.944 -10.528  1.00 50.66           H  
ATOM   4807  CD  LYS A 309      49.262   4.937 -10.878  1.00 50.66           C  
ATOM   4808  HD2 LYS A 309      48.431   4.658 -11.526  1.00 50.66           H  
ATOM   4809  HD3 LYS A 309      49.555   4.071 -10.284  1.00 50.66           H  
ATOM   4810  CE  LYS A 309      50.446   5.405 -11.738  1.00 50.66           C  
ATOM   4811  HE2 LYS A 309      50.140   6.299 -12.281  1.00 50.66           H  
ATOM   4812  HE3 LYS A 309      51.269   5.688 -11.080  1.00 50.66           H  
ATOM   4813  NZ  LYS A 309      50.891   4.365 -12.701  1.00 50.66           N  
ATOM   4814  HZ1 LYS A 309      51.631   4.721 -13.288  1.00 50.66           H  
ATOM   4815  HZ2 LYS A 309      51.223   3.541 -12.221  1.00 50.66           H  
ATOM   4816  HZ3 LYS A 309      50.129   4.103 -13.309  1.00 50.66           H  
ATOM   4817  N   SER A 310      44.782   7.173  -7.364  1.00 54.03           N  
ATOM   4818  H   SER A 310      44.987   8.137  -7.582  1.00 54.03           H  
ATOM   4819  CA  SER A 310      43.406   6.810  -6.998  1.00 54.03           C  
ATOM   4820  HA  SER A 310      43.436   6.203  -6.093  1.00 54.03           H  
ATOM   4821  C   SER A 310      42.776   5.978  -8.118  1.00 54.03           C  
ATOM   4822  CB  SER A 310      42.548   8.047  -6.696  1.00 54.03           C  
ATOM   4823  HB2 SER A 310      41.546   7.718  -6.420  1.00 54.03           H  
ATOM   4824  HB3 SER A 310      42.977   8.582  -5.849  1.00 54.03           H  
ATOM   4825  O   SER A 310      42.664   6.462  -9.247  1.00 54.03           O  
ATOM   4826  OG  SER A 310      42.459   8.922  -7.812  1.00 54.03           O  
ATOM   4827  HG  SER A 310      42.394   8.361  -8.589  1.00 54.03           H  
ATOM   4828  N   THR A 311      42.372   4.747  -7.816  1.00 63.17           N  
ATOM   4829  H   THR A 311      42.502   4.396  -6.878  1.00 63.17           H  
ATOM   4830  CA  THR A 311      41.666   3.858  -8.747  1.00 63.17           C  
ATOM   4831  HA  THR A 311      42.137   3.931  -9.727  1.00 63.17           H  
ATOM   4832  C   THR A 311      40.204   4.281  -8.903  1.00 63.17           C  
ATOM   4833  CB  THR A 311      41.759   2.394  -8.279  1.00 63.17           C  
ATOM   4834  HB  THR A 311      41.071   1.783  -8.864  1.00 63.17           H  
ATOM   4835  O   THR A 311      39.593   4.800  -7.968  1.00 63.17           O  
ATOM   4836  CG2 THR A 311      43.178   1.848  -8.446  1.00 63.17           C  
ATOM   4837 HG21 THR A 311      43.482   1.919  -9.490  1.00 63.17           H  
ATOM   4838 HG22 THR A 311      43.202   0.801  -8.142  1.00 63.17           H  
ATOM   4839 HG23 THR A 311      43.875   2.414  -7.828  1.00 63.17           H  
ATOM   4840  OG1 THR A 311      41.434   2.296  -6.910  1.00 63.17           O  
ATOM   4841  HG1 THR A 311      40.929   1.492  -6.768  1.00 63.17           H  
ATOM   4842  N   PHE A 312      39.633   4.067 -10.089  1.00 76.69           N  
ATOM   4843  H   PHE A 312      40.174   3.627 -10.820  1.00 76.69           H  
ATOM   4844  CA  PHE A 312      38.202   4.235 -10.354  1.00 76.69           C  
ATOM   4845  HA  PHE A 312      37.722   4.691  -9.489  1.00 76.69           H  
ATOM   4846  C   PHE A 312      37.555   2.863 -10.576  1.00 76.69           C  
ATOM   4847  CB  PHE A 312      37.984   5.169 -11.554  1.00 76.69           C  
ATOM   4848  HB2 PHE A 312      37.016   4.937 -11.998  1.00 76.69           H  
ATOM   4849  HB3 PHE A 312      38.741   4.962 -12.310  1.00 76.69           H  
ATOM   4850  O   PHE A 312      38.124   2.012 -11.256  1.00 76.69           O  
ATOM   4851  CG  PHE A 312      38.015   6.651 -11.229  1.00 76.69           C  
ATOM   4852  CD1 PHE A 312      36.814   7.376 -11.118  1.00 76.69           C  
ATOM   4853  HD1 PHE A 312      35.865   6.872 -11.223  1.00 76.69           H  
ATOM   4854  CD2 PHE A 312      39.240   7.317 -11.046  1.00 76.69           C  
ATOM   4855  HD2 PHE A 312      40.167   6.766 -11.105  1.00 76.69           H  
ATOM   4856  CE1 PHE A 312      36.831   8.760 -10.880  1.00 76.69           C  
ATOM   4857  HE1 PHE A 312      35.902   9.307 -10.824  1.00 76.69           H  
ATOM   4858  CE2 PHE A 312      39.254   8.699 -10.773  1.00 76.69           C  
ATOM   4859  HE2 PHE A 312      40.183   9.222 -10.598  1.00 76.69           H  
ATOM   4860  CZ  PHE A 312      38.055   9.425 -10.715  1.00 76.69           C  
ATOM   4861  HZ  PHE A 312      38.069  10.488 -10.528  1.00 76.69           H  
ATOM   4862  N   HIS A 313      36.364   2.657 -10.020  1.00 79.17           N  
ATOM   4863  H   HIS A 313      35.973   3.394  -9.450  1.00 79.17           H  
ATOM   4864  CA  HIS A 313      35.577   1.435 -10.165  1.00 79.17           C  
ATOM   4865  HA  HIS A 313      36.196   0.652 -10.603  1.00 79.17           H  
ATOM   4866  C   HIS A 313      34.390   1.685 -11.096  1.00 79.17           C  
ATOM   4867  CB  HIS A 313      35.116   0.954  -8.782  1.00 79.17           C  
ATOM   4868  HB2 HIS A 313      34.500   0.063  -8.902  1.00 79.17           H  
ATOM   4869  HB3 HIS A 313      34.501   1.725  -8.318  1.00 79.17           H  
ATOM   4870  O   HIS A 313      33.604   2.598 -10.852  1.00 79.17           O  
ATOM   4871  CG  HIS A 313      36.266   0.624  -7.863  1.00 79.17           C  
ATOM   4872  CD2 HIS A 313      36.734   1.392  -6.831  1.00 79.17           C  
ATOM   4873  HD2 HIS A 313      36.336   2.347  -6.521  1.00 79.17           H  
ATOM   4874  ND1 HIS A 313      37.075  -0.487  -7.941  1.00 79.17           N  
ATOM   4875  HD1 HIS A 313      36.989  -1.245  -8.603  1.00 79.17           H  
ATOM   4876  CE1 HIS A 313      37.995  -0.401  -6.967  1.00 79.17           C  
ATOM   4877  HE1 HIS A 313      38.757  -1.139  -6.762  1.00 79.17           H  
ATOM   4878  NE2 HIS A 313      37.836   0.735  -6.273  1.00 79.17           N  
ATOM   4879  N   ALA A 314      34.250   0.877 -12.149  1.00 81.59           N  
ATOM   4880  H   ALA A 314      34.927   0.145 -12.311  1.00 81.59           H  
ATOM   4881  CA  ALA A 314      33.085   0.919 -13.028  1.00 81.59           C  
ATOM   4882  HA  ALA A 314      32.851   1.958 -13.259  1.00 81.59           H  
ATOM   4883  C   ALA A 314      31.869   0.292 -12.323  1.00 81.59           C  
ATOM   4884  CB  ALA A 314      33.428   0.217 -14.348  1.00 81.59           C  
ATOM   4885  HB1 ALA A 314      34.275   0.706 -14.828  1.00 81.59           H  
ATOM   4886  HB2 ALA A 314      33.666  -0.833 -14.172  1.00 81.59           H  
ATOM   4887  HB3 ALA A 314      32.574   0.271 -15.023  1.00 81.59           H  
ATOM   4888  O   ALA A 314      31.893  -0.879 -11.931  1.00 81.59           O  
ATOM   4889  N   VAL A 315      30.812   1.084 -12.142  1.00 85.45           N  
ATOM   4890  H   VAL A 315      30.886   2.047 -12.437  1.00 85.45           H  
ATOM   4891  CA  VAL A 315      29.551   0.680 -11.509  1.00 85.45           C  
ATOM   4892  HA  VAL A 315      29.640  -0.349 -11.160  1.00 85.45           H  
ATOM   4893  C   VAL A 315      28.428   0.796 -12.536  1.00 85.45           C  
ATOM   4894  CB  VAL A 315      29.220   1.552 -10.283  1.00 85.45           C  
ATOM   4895  HB  VAL A 315      29.015   2.574 -10.603  1.00 85.45           H  
ATOM   4896  O   VAL A 315      28.283   1.862 -13.138  1.00 85.45           O  
ATOM   4897  CG1 VAL A 315      27.988   1.018  -9.535  1.00 85.45           C  
ATOM   4898 HG11 VAL A 315      27.787   1.641  -8.663  1.00 85.45           H  
ATOM   4899 HG12 VAL A 315      27.109   1.049 -10.179  1.00 85.45           H  
ATOM   4900 HG13 VAL A 315      28.162  -0.007  -9.208  1.00 85.45           H  
ATOM   4901  CG2 VAL A 315      30.381   1.587  -9.291  1.00 85.45           C  
ATOM   4902 HG21 VAL A 315      30.072   2.142  -8.405  1.00 85.45           H  
ATOM   4903 HG22 VAL A 315      31.237   2.096  -9.734  1.00 85.45           H  
ATOM   4904 HG23 VAL A 315      30.669   0.573  -9.015  1.00 85.45           H  
ATOM   4905  N   PRO A 316      27.592  -0.237 -12.737  1.00 85.62           N  
ATOM   4906  CA  PRO A 316      26.439  -0.129 -13.618  1.00 85.62           C  
ATOM   4907  HA  PRO A 316      26.802   0.035 -14.633  1.00 85.62           H  
ATOM   4908  C   PRO A 316      25.521   1.022 -13.198  1.00 85.62           C  
ATOM   4909  CB  PRO A 316      25.735  -1.485 -13.552  1.00 85.62           C  
ATOM   4910  HB2 PRO A 316      25.293  -1.748 -14.512  1.00 85.62           H  
ATOM   4911  HB3 PRO A 316      24.983  -1.485 -12.763  1.00 85.62           H  
ATOM   4912  O   PRO A 316      25.118   1.122 -12.038  1.00 85.62           O  
ATOM   4913  CG  PRO A 316      26.858  -2.447 -13.172  1.00 85.62           C  
ATOM   4914  HG2 PRO A 316      27.420  -2.722 -14.064  1.00 85.62           H  
ATOM   4915  HG3 PRO A 316      26.479  -3.336 -12.669  1.00 85.62           H  
ATOM   4916  CD  PRO A 316      27.738  -1.601 -12.257  1.00 85.62           C  
ATOM   4917  HD2 PRO A 316      28.773  -1.936 -12.335  1.00 85.62           H  
ATOM   4918  HD3 PRO A 316      27.389  -1.669 -11.226  1.00 85.62           H  
ATOM   4919  N   VAL A 317      25.143   1.861 -14.161  1.00 84.12           N  
ATOM   4920  H   VAL A 317      25.555   1.722 -15.073  1.00 84.12           H  
ATOM   4921  CA  VAL A 317      24.286   3.041 -13.977  1.00 84.12           C  
ATOM   4922  HA  VAL A 317      24.828   3.805 -13.421  1.00 84.12           H  
ATOM   4923  C   VAL A 317      23.023   2.719 -13.178  1.00 84.12           C  
ATOM   4924  CB  VAL A 317      23.930   3.593 -15.369  1.00 84.12           C  
ATOM   4925  HB  VAL A 317      23.807   2.759 -16.060  1.00 84.12           H  
ATOM   4926  O   VAL A 317      22.675   3.441 -12.254  1.00 84.12           O  
ATOM   4927  CG1 VAL A 317      22.634   4.385 -15.395  1.00 84.12           C  
ATOM   4928 HG11 VAL A 317      22.668   5.142 -14.612  1.00 84.12           H  
ATOM   4929 HG12 VAL A 317      22.514   4.824 -16.386  1.00 84.12           H  
ATOM   4930 HG13 VAL A 317      21.773   3.738 -15.223  1.00 84.12           H  
ATOM   4931  CG2 VAL A 317      25.046   4.495 -15.895  1.00 84.12           C  
ATOM   4932 HG21 VAL A 317      25.061   5.434 -15.341  1.00 84.12           H  
ATOM   4933 HG22 VAL A 317      26.014   4.004 -15.791  1.00 84.12           H  
ATOM   4934 HG23 VAL A 317      24.874   4.720 -16.948  1.00 84.12           H  
ATOM   4935  N   HIS A 318      22.355   1.604 -13.481  1.00 82.13           N  
ATOM   4936  H   HIS A 318      22.712   1.019 -14.223  1.00 82.13           H  
ATOM   4937  CA  HIS A 318      21.117   1.218 -12.802  1.00 82.13           C  
ATOM   4938  HA  HIS A 318      20.440   2.072 -12.825  1.00 82.13           H
[truncated: 1,796,262 more chars]
