# Supplementary material for: Structural features stabilized by divalent cation coordination within hepatitis E virus ORF1 are critical for viral replication
Source: eLife. 2023 Feb 28;12:e80529. doi: 10.7554/eLife.80529 (PMC9977285; doi:10.7554/eLife.80529)
Supplement: Source data 1. — These files are the best ranked (ranked 0) predictions generated by AlphaFold of HEV ORF1, its associated point mutants, and the hepatitis A virus (HAV) 3 C protease. [file elife-80529-data1.zip › AlphaFold Predictions Figures 4-5 ΓÇô Source Data/C483A_ranked_0.pdb]

ATOM      1  N   MET A   1      -4.937   1.750 -16.187  1.00 34.33           N  
ATOM      2  H   MET A   1      -3.962   1.676 -16.439  1.00 34.33           H  
ATOM      3  H2  MET A   1      -4.987   1.938 -15.196  1.00 34.33           H  
ATOM      4  H3  MET A   1      -5.362   2.517 -16.690  1.00 34.33           H  
ATOM      5  CA  MET A   1      -5.620   0.472 -16.494  1.00 34.33           C  
ATOM      6  HA  MET A   1      -6.652   0.505 -16.146  1.00 34.33           H  
ATOM      7  C   MET A   1      -4.903  -0.628 -15.739  1.00 34.33           C  
ATOM      8  CB  MET A   1      -5.607   0.130 -17.998  1.00 34.33           C  
ATOM      9  HB2 MET A   1      -5.884  -0.918 -18.114  1.00 34.33           H  
ATOM     10  HB3 MET A   1      -4.603   0.262 -18.401  1.00 34.33           H  
ATOM     11  O   MET A   1      -3.725  -0.840 -16.002  1.00 34.33           O  
ATOM     12  CG  MET A   1      -6.600   0.960 -18.818  1.00 34.33           C  
ATOM     13  HG2 MET A   1      -6.294   2.006 -18.818  1.00 34.33           H  
ATOM     14  HG3 MET A   1      -7.576   0.891 -18.338  1.00 34.33           H  
ATOM     15  SD  MET A   1      -6.798   0.405 -20.536  1.00 34.33           S  
ATOM     16  CE  MET A   1      -5.276   1.024 -21.305  1.00 34.33           C  
ATOM     17  HE1 MET A   1      -4.407   0.563 -20.837  1.00 34.33           H  
ATOM     18  HE2 MET A   1      -5.282   0.774 -22.366  1.00 34.33           H  
ATOM     19  HE3 MET A   1      -5.220   2.108 -21.196  1.00 34.33           H  
ATOM     20  N   GLU A   2      -5.566  -1.300 -14.802  1.00 29.68           N  
ATOM     21  H   GLU A   2      -6.536  -1.106 -14.596  1.00 29.68           H  
ATOM     22  CA  GLU A   2      -4.944  -2.369 -14.012  1.00 29.68           C  
ATOM     23  HA  GLU A   2      -3.919  -2.091 -13.767  1.00 29.68           H  
ATOM     24  C   GLU A   2      -4.885  -3.692 -14.788  1.00 29.68           C  
ATOM     25  CB  GLU A   2      -5.679  -2.562 -12.683  1.00 29.68           C  
ATOM     26  HB2 GLU A   2      -5.229  -3.421 -12.187  1.00 29.68           H  
ATOM     27  HB3 GLU A   2      -6.732  -2.772 -12.873  1.00 29.68           H  
ATOM     28  O   GLU A   2      -5.733  -4.567 -14.641  1.00 29.68           O  
ATOM     29  CG  GLU A   2      -5.558  -1.347 -11.760  1.00 29.68           C  
ATOM     30  HG2 GLU A   2      -4.510  -1.048 -11.719  1.00 29.68           H  
ATOM     31  HG3 GLU A   2      -6.133  -0.522 -12.181  1.00 29.68           H  
ATOM     32  CD  GLU A   2      -6.053  -1.662 -10.342  1.00 29.68           C  
ATOM     33  OE1 GLU A   2      -5.794  -0.811  -9.471  1.00 29.68           O  
ATOM     34  OE2 GLU A   2      -6.652  -2.750 -10.154  1.00 29.68           O  
ATOM     35  N   ALA A   3      -3.846  -3.874 -15.607  1.00 39.26           N  
ATOM     36  H   ALA A   3      -3.205  -3.109 -15.758  1.00 39.26           H  
ATOM     37  CA  ALA A   3      -3.609  -5.148 -16.298  1.00 39.26           C  
ATOM     38  HA  ALA A   3      -4.488  -5.379 -16.901  1.00 39.26           H  
ATOM     39  C   ALA A   3      -3.389  -6.336 -15.329  1.00 39.26           C  
ATOM     40  CB  ALA A   3      -2.415  -4.962 -17.240  1.00 39.26           C  
ATOM     41  HB1 ALA A   3      -2.250  -5.880 -17.804  1.00 39.26           H  
ATOM     42  HB2 ALA A   3      -1.516  -4.734 -16.668  1.00 39.26           H  
ATOM     43  HB3 ALA A   3      -2.614  -4.151 -17.941  1.00 39.26           H  
ATOM     44  O   ALA A   3      -3.592  -7.495 -15.695  1.00 39.26           O  
ATOM     45  N   HIS A   4      -3.006  -6.042 -14.082  1.00 39.37           N  
ATOM     46  H   HIS A   4      -2.895  -5.064 -13.855  1.00 39.37           H  
ATOM     47  CA  HIS A   4      -2.678  -7.004 -13.030  1.00 39.37           C  
ATOM     48  HA  HIS A   4      -1.822  -7.596 -13.353  1.00 39.37           H  
ATOM     49  C   HIS A   4      -3.821  -7.985 -12.707  1.00 39.37           C  
ATOM     50  CB  HIS A   4      -2.269  -6.189 -11.795  1.00 39.37           C  
ATOM     51  HB2 HIS A   4      -3.136  -5.649 -11.415  1.00 39.37           H  
ATOM     52  HB3 HIS A   4      -1.519  -5.453 -12.085  1.00 39.37           H  
ATOM     53  O   HIS A   4      -3.558  -9.151 -12.417  1.00 39.37           O  
ATOM     54  CG  HIS A   4      -1.684  -7.018 -10.684  1.00 39.37           C  
ATOM     55  CD2 HIS A   4      -0.425  -7.557 -10.639  1.00 39.37           C  
ATOM     56  HD2 HIS A   4       0.327  -7.488 -11.411  1.00 39.37           H  
ATOM     57  ND1 HIS A   4      -2.295  -7.310  -9.488  1.00 39.37           N  
ATOM     58  HD1 HIS A   4      -3.180  -6.943  -9.171  1.00 39.37           H  
ATOM     59  CE1 HIS A   4      -1.418  -7.990  -8.734  1.00 39.37           C  
ATOM     60  HE1 HIS A   4      -1.584  -8.278  -7.706  1.00 39.37           H  
ATOM     61  NE2 HIS A   4      -0.277  -8.199  -9.404  1.00 39.37           N  
ATOM     62  N   GLN A   5      -5.084  -7.562 -12.840  1.00 46.90           N  
ATOM     63  H   GLN A   5      -5.257  -6.605 -13.114  1.00 46.90           H  
ATOM     64  CA  GLN A   5      -6.249  -8.430 -12.613  1.00 46.90           C  
ATOM     65  HA  GLN A   5      -6.074  -9.000 -11.700  1.00 46.90           H  
ATOM     66  C   GLN A   5      -6.462  -9.474 -13.733  1.00 46.90           C  
ATOM     67  CB  GLN A   5      -7.509  -7.572 -12.379  1.00 46.90           C  
ATOM     68  HB2 GLN A   5      -7.766  -7.044 -13.297  1.00 46.90           H  
ATOM     69  HB3 GLN A   5      -8.328  -8.248 -12.134  1.00 46.90           H  
ATOM     70  O   GLN A   5      -7.277 -10.380 -13.584  1.00 46.90           O  
ATOM     71  CG  GLN A   5      -7.346  -6.542 -11.237  1.00 46.90           C  
ATOM     72  HG2 GLN A   5      -6.666  -5.752 -11.557  1.00 46.90           H  
ATOM     73  HG3 GLN A   5      -6.912  -7.032 -10.365  1.00 46.90           H  
ATOM     74  CD  GLN A   5      -8.662  -5.897 -10.799  1.00 46.90           C  
ATOM     75  NE2 GLN A   5      -8.640  -4.725 -10.206  1.00 46.90           N  
ATOM     76 HE21 GLN A   5      -9.524  -4.343  -9.903  1.00 46.90           H  
ATOM     77 HE22 GLN A   5      -7.806  -4.162 -10.112  1.00 46.90           H  
ATOM     78  OE1 GLN A   5      -9.739  -6.444 -10.974  1.00 46.90           O  
ATOM     79  N   PHE A   6      -5.721  -9.390 -14.848  1.00 48.32           N  
ATOM     80  H   PHE A   6      -5.081  -8.613 -14.928  1.00 48.32           H  
ATOM     81  CA  PHE A   6      -5.883 -10.278 -16.014  1.00 48.32           C  
ATOM     82  HA  PHE A   6      -6.713 -10.960 -15.831  1.00 48.32           H  
ATOM     83  C   PHE A   6      -4.685 -11.163 -16.283  1.00 48.32           C  
ATOM     84  CB  PHE A   6      -6.209  -9.449 -17.257  1.00 48.32           C  
ATOM     85  HB2 PHE A   6      -5.323  -8.891 -17.562  1.00 48.32           H  
ATOM     86  HB3 PHE A   6      -6.491 -10.118 -18.069  1.00 48.32           H  
ATOM     87  O   PHE A   6      -4.869 -12.292 -16.721  1.00 48.32           O  
ATOM     88  CG  PHE A   6      -7.336  -8.499 -16.963  1.00 48.32           C  
ATOM     89  CD1 PHE A   6      -8.535  -9.013 -16.436  1.00 48.32           C  
ATOM     90  HD1 PHE A   6      -8.699 -10.078 -16.357  1.00 48.32           H  
ATOM     91  CD2 PHE A   6      -7.099  -7.115 -16.984  1.00 48.32           C  
ATOM     92  HD2 PHE A   6      -6.159  -6.725 -17.346  1.00 48.32           H  
ATOM     93  CE1 PHE A   6      -9.490  -8.142 -15.909  1.00 48.32           C  
ATOM     94  HE1 PHE A   6     -10.389  -8.545 -15.467  1.00 48.32           H  
ATOM     95  CE2 PHE A   6      -8.040  -6.246 -16.418  1.00 48.32           C  
ATOM     96  HE2 PHE A   6      -7.839  -5.187 -16.350  1.00 48.32           H  
ATOM     97  CZ  PHE A   6      -9.217  -6.765 -15.865  1.00 48.32           C  
ATOM     98  HZ  PHE A   6      -9.885  -6.085 -15.356  1.00 48.32           H  
ATOM     99  N   ILE A   7      -3.483 -10.680 -15.974  1.00 46.91           N  
ATOM    100  H   ILE A   7      -3.420  -9.725 -15.653  1.00 46.91           H  
ATOM    101  CA  ILE A   7      -2.244 -11.463 -16.065  1.00 46.91           C  
ATOM    102  HA  ILE A   7      -2.150 -11.863 -17.075  1.00 46.91           H  
ATOM    103  C   ILE A   7      -2.292 -12.678 -15.113  1.00 46.91           C  
ATOM    104  CB  ILE A   7      -1.045 -10.517 -15.805  1.00 46.91           C  
ATOM    105  HB  ILE A   7      -1.200 -10.033 -14.841  1.00 46.91           H  
ATOM    106  O   ILE A   7      -1.627 -13.674 -15.370  1.00 46.91           O  
ATOM    107  CG1 ILE A   7      -0.965  -9.424 -16.905  1.00 46.91           C  
ATOM    108 HG12 ILE A   7      -1.960  -9.050 -17.147  1.00 46.91           H  
ATOM    109 HG13 ILE A   7      -0.555  -9.857 -17.817  1.00 46.91           H  
ATOM    110  CG2 ILE A   7       0.290 -11.280 -15.749  1.00 46.91           C  
ATOM    111 HG21 ILE A   7       0.301 -11.970 -14.905  1.00 46.91           H  
ATOM    112 HG22 ILE A   7       0.438 -11.850 -16.666  1.00 46.91           H  
ATOM    113 HG23 ILE A   7       1.127 -10.595 -15.618  1.00 46.91           H  
ATOM    114  CD1 ILE A   7      -0.125  -8.204 -16.505  1.00 46.91           C  
ATOM    115 HD11 ILE A   7       0.919  -8.484 -16.363  1.00 46.91           H  
ATOM    116 HD12 ILE A   7      -0.513  -7.770 -15.584  1.00 46.91           H  
ATOM    117 HD13 ILE A   7      -0.177  -7.458 -17.298  1.00 46.91           H  
ATOM    118  N   LYS A   8      -3.121 -12.615 -14.056  1.00 50.18           N  
ATOM    119  H   LYS A   8      -3.610 -11.743 -13.917  1.00 50.18           H  
ATOM    120  CA  LYS A   8      -3.336 -13.674 -13.053  1.00 50.18           C  
ATOM    121  HA  LYS A   8      -2.413 -14.242 -12.941  1.00 50.18           H  
ATOM    122  C   LYS A   8      -4.391 -14.736 -13.390  1.00 50.18           C  
ATOM    123  CB  LYS A   8      -3.692 -13.032 -11.700  1.00 50.18           C  
ATOM    124  HB2 LYS A   8      -4.083 -13.805 -11.039  1.00 50.18           H  
ATOM    125  HB3 LYS A   8      -4.473 -12.284 -11.835  1.00 50.18           H  
ATOM    126  O   LYS A   8      -4.507 -15.692 -12.631  1.00 50.18           O  
ATOM    127  CG  LYS A   8      -2.479 -12.402 -11.008  1.00 50.18           C  
ATOM    128  HG2 LYS A   8      -1.647 -13.106 -11.040  1.00 50.18           H  
ATOM    129  HG3 LYS A   8      -2.189 -11.486 -11.523  1.00 50.18           H  
ATOM    130  CD  LYS A   8      -2.812 -12.099  -9.541  1.00 50.18           C  
ATOM    131  HD2 LYS A   8      -3.579 -11.327  -9.491  1.00 50.18           H  
ATOM    132  HD3 LYS A   8      -3.186 -13.009  -9.071  1.00 50.18           H  
ATOM    133  CE  LYS A   8      -1.549 -11.638  -8.808  1.00 50.18           C  
ATOM    134  HE2 LYS A   8      -0.734 -12.314  -9.069  1.00 50.18           H  
ATOM    135  HE3 LYS A   8      -1.276 -10.645  -9.165  1.00 50.18           H  
ATOM    136  NZ  LYS A   8      -1.738 -11.639  -7.335  1.00 50.18           N  
ATOM    137  HZ1 LYS A   8      -0.899 -11.314  -6.877  1.00 50.18           H  
ATOM    138  HZ2 LYS A   8      -1.929 -12.575  -7.007  1.00 50.18           H  
ATOM    139  HZ3 LYS A   8      -2.508 -11.042  -7.068  1.00 50.18           H  
ATOM    140  N   ALA A   9      -5.187 -14.592 -14.453  1.00 53.11           N  
ATOM    141  H   ALA A   9      -5.001 -13.844 -15.105  1.00 53.11           H  
ATOM    142  CA  ALA A   9      -6.060 -15.693 -14.874  1.00 53.11           C  
ATOM    143  HA  ALA A   9      -6.570 -16.106 -14.004  1.00 53.11           H  
ATOM    144  C   ALA A   9      -5.154 -16.757 -15.516  1.00 53.11           C  
ATOM    145  CB  ALA A   9      -7.126 -15.158 -15.841  1.00 53.11           C  
ATOM    146  HB1 ALA A   9      -7.757 -15.982 -16.175  1.00 53.11           H  
ATOM    147  HB2 ALA A   9      -6.648 -14.699 -16.706  1.00 53.11           H  
ATOM    148  HB3 ALA A   9      -7.742 -14.418 -15.331  1.00 53.11           H  
ATOM    149  O   ALA A   9      -4.580 -16.415 -16.552  1.00 53.11           O  
ATOM    150  N   PRO A  10      -4.999 -17.981 -14.960  1.00 57.99           N  
ATOM    151  CA  PRO A  10      -3.811 -18.805 -15.213  1.00 57.99           C  
ATOM    152  HA  PRO A  10      -2.948 -18.209 -14.915  1.00 57.99           H  
ATOM    153  C   PRO A  10      -3.570 -19.227 -16.670  1.00 57.99           C  
ATOM    154  CB  PRO A  10      -3.830 -19.986 -14.235  1.00 57.99           C  
ATOM    155  HB2 PRO A  10      -3.811 -20.943 -14.757  1.00 57.99           H  
ATOM    156  HB3 PRO A  10      -2.965 -19.926 -13.575  1.00 57.99           H  
ATOM    157  O   PRO A  10      -2.537 -19.805 -16.947  1.00 57.99           O  
ATOM    158  CG  PRO A  10      -5.114 -19.849 -13.421  1.00 57.99           C  
ATOM    159  HG2 PRO A  10      -4.890 -19.852 -12.354  1.00 57.99           H  
ATOM    160  HG3 PRO A  10      -5.791 -20.672 -13.649  1.00 57.99           H  
ATOM    161  CD  PRO A  10      -5.750 -18.518 -13.830  1.00 57.99           C  
ATOM    162  HD2 PRO A  10      -5.701 -17.836 -12.982  1.00 57.99           H  
ATOM    163  HD3 PRO A  10      -6.790 -18.679 -14.113  1.00 57.99           H  
ATOM    164  N   GLY A  11      -4.482 -18.926 -17.602  1.00 65.05           N  
ATOM    165  H   GLY A  11      -5.364 -18.604 -17.230  1.00 65.05           H  
ATOM    166  CA  GLY A  11      -4.450 -19.253 -19.032  1.00 65.05           C  
ATOM    167  HA2 GLY A  11      -3.634 -19.941 -19.254  1.00 65.05           H  
ATOM    168  HA3 GLY A  11      -5.394 -19.740 -19.277  1.00 65.05           H  
ATOM    169  C   GLY A  11      -4.349 -18.036 -19.932  1.00 65.05           C  
ATOM    170  O   GLY A  11      -3.902 -18.131 -21.070  1.00 65.05           O  
ATOM    171  N   ILE A  12      -4.651 -16.849 -19.401  1.00 60.71           N  
ATOM    172  H   ILE A  12      -4.986 -16.851 -18.448  1.00 60.71           H  
ATOM    173  CA  ILE A  12      -3.905 -15.663 -19.821  1.00 60.71           C  
ATOM    174  HA  ILE A  12      -3.869 -15.619 -20.909  1.00 60.71           H  
ATOM    175  C   ILE A  12      -2.461 -15.841 -19.350  1.00 60.71           C  
ATOM    176  CB  ILE A  12      -4.568 -14.361 -19.326  1.00 60.71           C  
ATOM    177  HB  ILE A  12      -4.708 -14.425 -18.247  1.00 60.71           H  
ATOM    178  O   ILE A  12      -1.569 -15.529 -20.121  1.00 60.71           O  
ATOM    179  CG1 ILE A  12      -5.947 -14.196 -20.007  1.00 60.71           C  
ATOM    180 HG12 ILE A  12      -6.546 -15.087 -19.819  1.00 60.71           H  
ATOM    181 HG13 ILE A  12      -5.807 -14.106 -21.084  1.00 60.71           H  
ATOM    182  CG2 ILE A  12      -3.664 -13.151 -19.630  1.00 60.71           C  
ATOM    183 HG21 ILE A  12      -3.433 -13.109 -20.695  1.00 60.71           H  
ATOM    184 HG22 ILE A  12      -2.736 -13.244 -19.065  1.00 60.71           H  
ATOM    185 HG23 ILE A  12      -4.133 -12.219 -19.314  1.00 60.71           H  
ATOM    186  CD1 ILE A  12      -6.761 -12.992 -19.523  1.00 60.71           C  
ATOM    187 HD11 ILE A  12      -7.756 -13.042 -19.966  1.00 60.71           H  
ATOM    188 HD12 ILE A  12      -6.856 -13.016 -18.437  1.00 60.71           H  
ATOM    189 HD13 ILE A  12      -6.285 -12.062 -19.834  1.00 60.71           H  
ATOM    190  N   THR A  13      -2.210 -16.436 -18.178  1.00 62.43           N  
ATOM    191  H   THR A  13      -2.966 -16.615 -17.533  1.00 62.43           H  
ATOM    192  CA  THR A  13      -0.853 -16.806 -17.756  1.00 62.43           C  
ATOM    193  HA  THR A  13      -0.230 -15.926 -17.915  1.00 62.43           H  
ATOM    194  C   THR A  13      -0.255 -17.901 -18.648  1.00 62.43           C  
ATOM    195  CB  THR A  13      -0.739 -17.132 -16.258  1.00 62.43           C  
ATOM    196  HB  THR A  13      -0.943 -18.189 -16.089  1.00 62.43           H  
ATOM    197  O   THR A  13       0.805 -17.637 -19.178  1.00 62.43           O  
ATOM    198  CG2 THR A  13       0.647 -16.810 -15.712  1.00 62.43           C  
ATOM    199 HG21 THR A  13       1.395 -17.394 -16.249  1.00 62.43           H  
ATOM    200 HG22 THR A  13       0.869 -15.749 -15.825  1.00 62.43           H  
ATOM    201 HG23 THR A  13       0.694 -17.087 -14.659  1.00 62.43           H  
ATOM    202  OG1 THR A  13      -1.652 -16.355 -15.510  1.00 62.43           O  
ATOM    203  HG1 THR A  13      -1.396 -15.431 -15.561  1.00 62.43           H  
ATOM    204  N   THR A  14      -0.927 -19.012 -18.989  1.00 72.98           N  
ATOM    205  H   THR A  14      -1.713 -19.291 -18.419  1.00 72.98           H  
ATOM    206  CA  THR A  14      -0.383 -20.029 -19.922  1.00 72.98           C  
ATOM    207  HA  THR A  14       0.607 -20.310 -19.562  1.00 72.98           H  
ATOM    208  C   THR A  14      -0.230 -19.498 -21.347  1.00 72.98           C  
ATOM    209  CB  THR A  14      -1.215 -21.324 -19.976  1.00 72.98           C  
ATOM    210  HB  THR A  14      -2.158 -21.127 -20.486  1.00 72.98           H  
ATOM    211  O   THR A  14       0.734 -19.842 -22.021  1.00 72.98           O  
ATOM    212  CG2 THR A  14      -0.497 -22.469 -20.694  1.00 72.98           C  
ATOM    213 HG21 THR A  14      -0.389 -22.241 -21.754  1.00 72.98           H  
ATOM    214 HG22 THR A  14      -1.083 -23.382 -20.595  1.00 72.98           H  
ATOM    215 HG23 THR A  14       0.487 -22.624 -20.251  1.00 72.98           H  
ATOM    216  OG1 THR A  14      -1.497 -21.798 -18.690  1.00 72.98           O  
ATOM    217  HG1 THR A  14      -0.704 -21.711 -18.156  1.00 72.98           H  
ATOM    218  N   ALA A  15      -1.121 -18.625 -21.830  1.00 70.98           N  
ATOM    219  H   ALA A  15      -1.946 -18.407 -21.291  1.00 70.98           H  
ATOM    220  CA  ALA A  15      -0.937 -17.974 -23.129  1.00 70.98           C  
ATOM    221  HA  ALA A  15      -0.652 -18.732 -23.858  1.00 70.98           H  
ATOM    222  C   ALA A  15       0.195 -16.931 -23.098  1.00 70.98           C  
ATOM    223  CB  ALA A  15      -2.262 -17.363 -23.591  1.00 70.98           C  
ATOM    224  HB1 ALA A  15      -2.134 -16.924 -24.581  1.00 70.98           H  
ATOM    225  HB2 ALA A  15      -2.581 -16.587 -22.895  1.00 70.98           H  
ATOM    226  HB3 ALA A  15      -3.022 -18.142 -23.648  1.00 70.98           H  
ATOM    227  O   ALA A  15       0.932 -16.815 -24.072  1.00 70.98           O  
ATOM    228  N   ILE A  16       0.383 -16.211 -21.984  1.00 67.65           N  
ATOM    229  H   ILE A  16      -0.268 -16.327 -21.221  1.00 67.65           H  
ATOM    230  CA  ILE A  16       1.550 -15.348 -21.753  1.00 67.65           C  
ATOM    231  HA  ILE A  16       1.704 -14.735 -22.641  1.00 67.65           H  
ATOM    232  C   ILE A  16       2.813 -16.193 -21.597  1.00 67.65           C  
ATOM    233  CB  ILE A  16       1.332 -14.391 -20.551  1.00 67.65           C  
ATOM    234  HB  ILE A  16       0.890 -14.957 -19.731  1.00 67.65           H  
ATOM    235  O   ILE A  16       3.835 -15.787 -22.117  1.00 67.65           O  
ATOM    236  CG1 ILE A  16       0.370 -13.252 -20.969  1.00 67.65           C  
ATOM    237 HG12 ILE A  16      -0.514 -13.678 -21.443  1.00 67.65           H  
ATOM    238 HG13 ILE A  16       0.859 -12.620 -21.710  1.00 67.65           H  
ATOM    239  CG2 ILE A  16       2.647 -13.780 -20.023  1.00 67.65           C  
ATOM    240 HG21 ILE A  16       3.160 -13.241 -20.819  1.00 67.65           H  
ATOM    241 HG22 ILE A  16       2.454 -13.108 -19.187  1.00 67.65           H  
ATOM    242 HG23 ILE A  16       3.301 -14.566 -19.645  1.00 67.65           H  
ATOM    243  CD1 ILE A  16      -0.100 -12.371 -19.801  1.00 67.65           C  
ATOM    244 HD11 ILE A  16       0.711 -11.729 -19.457  1.00 67.65           H  
ATOM    245 HD12 ILE A  16      -0.440 -12.997 -18.976  1.00 67.65           H  
ATOM    246 HD13 ILE A  16      -0.921 -11.737 -20.136  1.00 67.65           H  
ATOM    247  N   GLU A  17       2.773 -17.360 -20.961  1.00 73.38           N  
ATOM    248  H   GLU A  17       1.914 -17.612 -20.494  1.00 73.38           H  
ATOM    249  CA  GLU A  17       3.900 -18.279 -20.793  1.00 73.38           C  
ATOM    250  HA  GLU A  17       4.776 -17.729 -20.449  1.00 73.38           H  
ATOM    251  C   GLU A  17       4.261 -18.937 -22.116  1.00 73.38           C  
ATOM    252  CB  GLU A  17       3.575 -19.367 -19.762  1.00 73.38           C  
ATOM    253  HB2 GLU A  17       2.585 -19.758 -19.996  1.00 73.38           H  
ATOM    254  HB3 GLU A  17       4.291 -20.183 -19.863  1.00 73.38           H  
ATOM    255  O   GLU A  17       5.435 -18.987 -22.437  1.00 73.38           O  
ATOM    256  CG  GLU A  17       3.639 -18.859 -18.313  1.00 73.38           C  
ATOM    257  HG2 GLU A  17       3.180 -17.872 -18.251  1.00 73.38           H  
ATOM    258  HG3 GLU A  17       4.688 -18.739 -18.042  1.00 73.38           H  
ATOM    259  CD  GLU A  17       2.949 -19.793 -17.303  1.00 73.38           C  
ATOM    260  OE1 GLU A  17       3.070 -19.491 -16.096  1.00 73.38           O  
ATOM    261  OE2 GLU A  17       2.280 -20.764 -17.731  1.00 73.38           O  
ATOM    262  N   GLN A  18       3.303 -19.367 -22.939  1.00 75.21           N  
ATOM    263  H   GLN A  18       2.348 -19.362 -22.609  1.00 75.21           H  
ATOM    264  CA  GLN A  18       3.582 -19.875 -24.284  1.00 75.21           C  
ATOM    265  HA  GLN A  18       4.402 -20.589 -24.221  1.00 75.21           H  
ATOM    266  C   GLN A  18       4.046 -18.759 -25.223  1.00 75.21           C  
ATOM    267  CB  GLN A  18       2.365 -20.600 -24.871  1.00 75.21           C  
ATOM    268  HB2 GLN A  18       1.470 -19.991 -24.748  1.00 75.21           H  
ATOM    269  HB3 GLN A  18       2.540 -20.741 -25.938  1.00 75.21           H  
ATOM    270  O   GLN A  18       4.997 -18.967 -25.971  1.00 75.21           O  
ATOM    271  CG  GLN A  18       2.153 -21.985 -24.238  1.00 75.21           C  
ATOM    272  HG2 GLN A  18       1.888 -21.875 -23.187  1.00 75.21           H  
ATOM    273  HG3 GLN A  18       3.083 -22.551 -24.294  1.00 75.21           H  
ATOM    274  CD  GLN A  18       1.068 -22.796 -24.942  1.00 75.21           C  
ATOM    275  NE2 GLN A  18       0.767 -23.984 -24.465  1.00 75.21           N  
ATOM    276 HE21 GLN A  18       0.027 -24.476 -24.945  1.00 75.21           H  
ATOM    277 HE22 GLN A  18       1.191 -24.323 -23.613  1.00 75.21           H  
ATOM    278  OE1 GLN A  18       0.484 -22.403 -25.938  1.00 75.21           O  
ATOM    279  N   ALA A  19       3.459 -17.559 -25.162  1.00 71.45           N  
ATOM    280  H   ALA A  19       2.651 -17.434 -24.569  1.00 71.45           H  
ATOM    281  CA  ALA A  19       3.937 -16.412 -25.932  1.00 71.45           C  
ATOM    282  HA  ALA A  19       4.047 -16.718 -26.973  1.00 71.45           H  
ATOM    283  C   ALA A  19       5.315 -15.929 -25.450  1.00 71.45           C  
ATOM    284  CB  ALA A  19       2.898 -15.286 -25.880  1.00 71.45           C  
ATOM    285  HB1 ALA A  19       1.946 -15.645 -26.270  1.00 71.45           H  
ATOM    286  HB2 ALA A  19       2.765 -14.950 -24.852  1.00 71.45           H  
ATOM    287  HB3 ALA A  19       3.237 -14.448 -26.490  1.00 71.45           H  
ATOM    288  O   ALA A  19       6.148 -15.566 -26.274  1.00 71.45           O  
ATOM    289  N   ALA A  20       5.594 -15.971 -24.145  1.00 71.73           N  
ATOM    290  H   ALA A  20       4.855 -16.232 -23.508  1.00 71.73           H  
ATOM    291  CA  ALA A  20       6.882 -15.625 -23.553  1.00 71.73           C  
ATOM    292  HA  ALA A  20       7.262 -14.736 -24.056  1.00 71.73           H  
ATOM    293  C   ALA A  20       7.919 -16.733 -23.742  1.00 71.73           C  
ATOM    294  CB  ALA A  20       6.728 -15.278 -22.067  1.00 71.73           C  
ATOM    295  HB1 ALA A  20       7.696 -14.990 -21.658  1.00 71.73           H  
ATOM    296  HB2 ALA A  20       6.359 -16.144 -21.517  1.00 71.73           H  
ATOM    297  HB3 ALA A  20       6.036 -14.444 -21.949  1.00 71.73           H  
ATOM    298  O   ALA A  20       9.083 -16.407 -23.895  1.00 71.73           O  
ATOM    299  N   LEU A  21       7.533 -18.008 -23.806  1.00 77.51           N  
ATOM    300  H   LEU A  21       6.578 -18.224 -23.555  1.00 77.51           H  
ATOM    301  CA  LEU A  21       8.406 -19.135 -24.137  1.00 77.51           C  
ATOM    302  HA  LEU A  21       9.346 -19.013 -23.600  1.00 77.51           H  
ATOM    303  C   LEU A  21       8.713 -19.138 -25.636  1.00 77.51           C  
ATOM    304  CB  LEU A  21       7.750 -20.456 -23.689  1.00 77.51           C  
ATOM    305  HB2 LEU A  21       6.853 -20.613 -24.288  1.00 77.51           H  
ATOM    306  HB3 LEU A  21       7.448 -20.370 -22.645  1.00 77.51           H  
ATOM    307  O   LEU A  21       9.858 -19.340 -26.014  1.00 77.51           O  
ATOM    308  CG  LEU A  21       8.660 -21.691 -23.804  1.00 77.51           C  
ATOM    309  HG  LEU A  21       9.193 -21.671 -24.754  1.00 77.51           H  
ATOM    310  CD1 LEU A  21       9.674 -21.747 -22.659  1.00 77.51           C  
ATOM    311 HD11 LEU A  21      10.320 -20.870 -22.691  1.00 77.51           H  
ATOM    312 HD12 LEU A  21      10.297 -22.636 -22.761  1.00 77.51           H  
ATOM    313 HD13 LEU A  21       9.158 -21.780 -21.700  1.00 77.51           H  
ATOM    314  CD2 LEU A  21       7.825 -22.970 -23.767  1.00 77.51           C  
ATOM    315 HD21 LEU A  21       7.264 -23.020 -22.833  1.00 77.51           H  
ATOM    316 HD22 LEU A  21       8.475 -23.842 -23.841  1.00 77.51           H  
ATOM    317 HD23 LEU A  21       7.125 -22.979 -24.602  1.00 77.51           H  
ATOM    318  N   ALA A  22       7.741 -18.838 -26.500  1.00 75.22           N  
ATOM    319  H   ALA A  22       6.798 -18.741 -26.152  1.00 75.22           H  
ATOM    320  CA  ALA A  22       7.969 -18.633 -27.929  1.00 75.22           C  
ATOM    321  HA  ALA A  22       8.509 -19.494 -28.322  1.00 75.22           H  
ATOM    322  C   ALA A  22       8.835 -17.388 -28.184  1.00 75.22           C  
ATOM    323  CB  ALA A  22       6.618 -18.548 -28.647  1.00 75.22           C  
ATOM    324  HB1 ALA A  22       6.051 -19.464 -28.480  1.00 75.22           H  
ATOM    325  HB2 ALA A  22       6.044 -17.701 -28.272  1.00 75.22           H  
ATOM    326  HB3 ALA A  22       6.778 -18.424 -29.718  1.00 75.22           H  
ATOM    327  O   ALA A  22       9.788 -17.453 -28.960  1.00 75.22           O  
ATOM    328  N   ALA A  23       8.572 -16.275 -27.490  1.00 70.47           N  
ATOM    329  H   ALA A  23       7.744 -16.248 -26.913  1.00 70.47           H  
ATOM    330  CA  ALA A  23       9.397 -15.073 -27.555  1.00 70.47           C  
ATOM    331  HA  ALA A  23       9.536 -14.810 -28.603  1.00 70.47           H  
ATOM    332  C   ALA A  23      10.792 -15.296 -26.954  1.00 70.47           C  
ATOM    333  CB  ALA A  23       8.675 -13.906 -26.872  1.00 70.47           C  
ATOM    334  HB1 ALA A  23       8.522 -14.129 -25.816  1.00 70.47           H  
ATOM    335  HB2 ALA A  23       7.712 -13.733 -27.351  1.00 70.47           H  
ATOM    336  HB3 ALA A  23       9.279 -13.002 -26.959  1.00 70.47           H  
ATOM    337  O   ALA A  23      11.763 -14.838 -27.541  1.00 70.47           O  
ATOM    338  N   ALA A  24      10.924 -16.033 -25.847  1.00 72.68           N  
ATOM    339  H   ALA A  24      10.090 -16.338 -25.365  1.00 72.68           H  
ATOM    340  CA  ALA A  24      12.206 -16.371 -25.233  1.00 72.68           C  
ATOM    341  HA  ALA A  24      12.796 -15.459 -25.144  1.00 72.68           H  
ATOM    342  C   ALA A  24      12.997 -17.341 -26.108  1.00 72.68           C  
ATOM    343  CB  ALA A  24      12.009 -16.937 -23.822  1.00 72.68           C  
ATOM    344  HB1 ALA A  24      11.537 -16.191 -23.183  1.00 72.68           H  
ATOM    345  HB2 ALA A  24      11.391 -17.835 -23.858  1.00 72.68           H  
ATOM    346  HB3 ALA A  24      12.978 -17.196 -23.394  1.00 72.68           H  
ATOM    347  O   ALA A  24      14.160 -17.070 -26.364  1.00 72.68           O  
ATOM    348  N   ASN A  25      12.386 -18.401 -26.642  1.00 76.87           N  
ATOM    349  H   ASN A  25      11.439 -18.602 -26.356  1.00 76.87           H  
ATOM    350  CA  ASN A  25      13.026 -19.324 -27.584  1.00 76.87           C  
ATOM    351  HA  ASN A  25      13.930 -19.727 -27.127  1.00 76.87           H  
ATOM    352  C   ASN A  25      13.459 -18.595 -28.863  1.00 76.87           C  
ATOM    353  CB  ASN A  25      12.073 -20.490 -27.910  1.00 76.87           C  
ATOM    354  HB2 ASN A  25      12.465 -21.039 -28.767  1.00 76.87           H  
ATOM    355  HB3 ASN A  25      11.091 -20.101 -28.181  1.00 76.87           H  
ATOM    356  O   ASN A  25      14.587 -18.772 -29.313  1.00 76.87           O  
ATOM    357  CG  ASN A  25      11.928 -21.494 -26.777  1.00 76.87           C  
ATOM    358  ND2 ASN A  25      10.907 -22.317 -26.808  1.00 76.87           N  
ATOM    359 HD21 ASN A  25      10.834 -22.952 -26.026  1.00 76.87           H  
ATOM    360 HD22 ASN A  25      10.188 -22.222 -27.511  1.00 76.87           H  
ATOM    361  OD1 ASN A  25      12.748 -21.592 -25.881  1.00 76.87           O  
ATOM    362  N   SER A  26      12.609 -17.720 -29.410  1.00 74.81           N  
ATOM    363  H   SER A  26      11.682 -17.640 -29.018  1.00 74.81           H  
ATOM    364  CA  SER A  26      12.960 -16.861 -30.547  1.00 74.81           C  
ATOM    365  HA  SER A  26      13.297 -17.491 -31.370  1.00 74.81           H  
ATOM    366  C   SER A  26      14.101 -15.897 -30.198  1.00 74.81           C  
ATOM    367  CB  SER A  26      11.720 -16.094 -31.012  1.00 74.81           C  
ATOM    368  HB2 SER A  26      10.933 -16.807 -31.258  1.00 74.81           H  
ATOM    369  HB3 SER A  26      11.369 -15.441 -30.213  1.00 74.81           H  
ATOM    370  O   SER A  26      15.044 -15.745 -30.972  1.00 74.81           O  
ATOM    371  OG  SER A  26      12.016 -15.324 -32.159  1.00 74.81           O  
ATOM    372  HG  SER A  26      11.194 -14.962 -32.497  1.00 74.81           H  
ATOM    373  N   ALA A  27      14.082 -15.289 -29.011  1.00 70.64           N  
ATOM    374  H   ALA A  27      13.282 -15.421 -28.409  1.00 70.64           H  
ATOM    375  CA  ALA A  27      15.114 -14.360 -28.567  1.00 70.64           C  
ATOM    376  HA  ALA A  27      15.340 -13.690 -29.396  1.00 70.64           H  
ATOM    377  C   ALA A  27      16.435 -15.055 -28.188  1.00 70.64           C  
ATOM    378  CB  ALA A  27      14.551 -13.503 -27.430  1.00 70.64           C  
ATOM    379  HB1 ALA A  27      15.264 -12.712 -27.196  1.00 70.64           H  
ATOM    380  HB2 ALA A  27      14.373 -14.118 -26.548  1.00 70.64           H  
ATOM    381  HB3 ALA A  27      13.619 -13.034 -27.744  1.00 70.64           H  
ATOM    382  O   ALA A  27      17.483 -14.462 -28.410  1.00 70.64           O  
ATOM    383  N   LEU A  28      16.406 -16.301 -27.699  1.00 77.94           N  
ATOM    384  H   LEU A  28      15.497 -16.681 -27.476  1.00 77.94           H  
ATOM    385  CA  LEU A  28      17.563 -17.180 -27.475  1.00 77.94           C  
ATOM    386  HA  LEU A  28      18.346 -16.619 -26.965  1.00 77.94           H  
ATOM    387  C   LEU A  28      18.161 -17.663 -28.800  1.00 77.94           C  
ATOM    388  CB  LEU A  28      17.151 -18.381 -26.590  1.00 77.94           C  
ATOM    389  HB2 LEU A  28      17.665 -19.277 -26.941  1.00 77.94           H  
ATOM    390  HB3 LEU A  28      16.089 -18.587 -26.719  1.00 77.94           H  
ATOM    391  O   LEU A  28      19.377 -17.623 -28.967  1.00 77.94           O  
ATOM    392  CG  LEU A  28      17.482 -18.179 -25.096  1.00 77.94           C  
ATOM    393  HG  LEU A  28      17.633 -17.119 -24.889  1.00 77.94           H  
ATOM    394  CD1 LEU A  28      16.365 -18.678 -24.181  1.00 77.94           C  
ATOM    395 HD11 LEU A  28      15.459 -18.099 -24.362  1.00 77.94           H  
ATOM    396 HD12 LEU A  28      16.158 -19.731 -24.376  1.00 77.94           H  
ATOM    397 HD13 LEU A  28      16.652 -18.551 -23.138  1.00 77.94           H  
ATOM    398  CD2 LEU A  28      18.760 -18.942 -24.732  1.00 77.94           C  
ATOM    399 HD21 LEU A  28      18.605 -20.014 -24.859  1.00 77.94           H  
ATOM    400 HD22 LEU A  28      19.575 -18.611 -25.374  1.00 77.94           H  
ATOM    401 HD23 LEU A  28      19.022 -18.738 -23.694  1.00 77.94           H  
ATOM    402  N   ALA A  29      17.325 -18.052 -29.767  1.00 77.35           N  
ATOM    403  H   ALA A  29      16.340 -18.123 -29.559  1.00 77.35           H  
ATOM    404  CA  ALA A  29      17.766 -18.394 -31.121  1.00 77.35           C  
ATOM    405  HA  ALA A  29      18.537 -19.161 -31.056  1.00 77.35           H  
ATOM    406  C   ALA A  29      18.382 -17.186 -31.857  1.00 77.35           C  
ATOM    407  CB  ALA A  29      16.568 -18.971 -31.884  1.00 77.35           C  
ATOM    408  HB1 ALA A  29      15.777 -18.225 -31.962  1.00 77.35           H  
ATOM    409  HB2 ALA A  29      16.881 -19.264 -32.887  1.00 77.35           H  
ATOM    410  HB3 ALA A  29      16.184 -19.848 -31.364  1.00 77.35           H  
ATOM    411  O   ALA A  29      19.272 -17.357 -32.686  1.00 77.35           O  
ATOM    412  N   ASN A  30      17.946 -15.967 -31.521  1.00 75.85           N  
ATOM    413  H   ASN A  30      17.165 -15.924 -30.881  1.00 75.85           H  
ATOM    414  CA  ASN A  30      18.468 -14.698 -32.039  1.00 75.85           C  
ATOM    415  HA  ASN A  30      19.088 -14.912 -32.909  1.00 75.85           H  
ATOM    416  C   ASN A  30      19.398 -13.957 -31.045  1.00 75.85           C  
ATOM    417  CB  ASN A  30      17.284 -13.834 -32.515  1.00 75.85           C  
ATOM    418  HB2 ASN A  30      16.545 -13.741 -31.719  1.00 75.85           H  
ATOM    419  HB3 ASN A  30      17.635 -12.831 -32.758  1.00 75.85           H  
ATOM    420  O   ASN A  30      19.623 -12.747 -31.203  1.00 75.85           O  
ATOM    421  CG  ASN A  30      16.632 -14.378 -33.772  1.00 75.85           C  
ATOM    422  ND2 ASN A  30      15.530 -15.078 -33.662  1.00 75.85           N  
ATOM    423 HD21 ASN A  30      15.174 -15.308 -32.746  1.00 75.85           H  
ATOM    424 HD22 ASN A  30      15.124 -15.446 -34.510  1.00 75.85           H  
ATOM    425  OD1 ASN A  30      17.106 -14.148 -34.871  1.00 75.85           O  
ATOM    426  N   ALA A  31      19.917 -14.647 -30.023  1.00 83.04           N  
ATOM    427  H   ALA A  31      19.706 -15.632 -29.940  1.00 83.04           H  
ATOM    428  CA  ALA A  31      20.774 -14.057 -28.996  1.00 83.04           C  
ATOM    429  HA  ALA A  31      20.389 -13.064 -28.763  1.00 83.04           H  
ATOM    430  C   ALA A  31      22.224 -13.903 -29.468  1.00 83.04           C  
ATOM    431  CB  ALA A  31      20.719 -14.886 -27.709  1.00 83.04           C  
ATOM    432  HB1 ALA A  31      19.699 -14.923 -27.325  1.00 83.04           H  
ATOM    433  HB2 ALA A  31      21.075 -15.898 -27.905  1.00 83.04           H  
ATOM    434  HB3 ALA A  31      21.354 -14.422 -26.954  1.00 83.04           H  
ATOM    435  O   ALA A  31      22.755 -14.728 -30.214  1.00 83.04           O  
ATOM    436  N   VAL A  32      22.898 -12.864 -28.975  1.00 84.34           N  
ATOM    437  H   VAL A  32      22.435 -12.269 -28.303  1.00 84.34           H  
ATOM    438  CA  VAL A  32      24.316 -12.627 -29.272  1.00 84.34           C  
ATOM    439  HA  VAL A  32      24.513 -12.951 -30.294  1.00 84.34           H  
ATOM    440  C   VAL A  32      25.170 -13.469 -28.324  1.00 84.34           C  
ATOM    441  CB  VAL A  32      24.668 -11.129 -29.197  1.00 84.34           C  
ATOM    442  HB  VAL A  32      24.582 -10.793 -28.164  1.00 84.34           H  
ATOM    443  O   VAL A  32      25.061 -13.346 -27.102  1.00 84.34           O  
ATOM    444  CG1 VAL A  32      26.106 -10.875 -29.665  1.00 84.34           C  
ATOM    445 HG11 VAL A  32      26.327  -9.809 -29.605  1.00 84.34           H  
ATOM    446 HG12 VAL A  32      26.222 -11.192 -30.701  1.00 84.34           H  
ATOM    447 HG13 VAL A  32      26.815 -11.410 -29.033  1.00 84.34           H  
ATOM    448  CG2 VAL A  32      23.721 -10.283 -30.061  1.00 84.34           C  
ATOM    449 HG21 VAL A  32      22.704 -10.330 -29.672  1.00 84.34           H  
ATOM    450 HG22 VAL A  32      24.045  -9.242 -30.055  1.00 84.34           H  
ATOM    451 HG23 VAL A  32      23.737 -10.639 -31.091  1.00 84.34           H  
ATOM    452  N   VAL A  33      26.029 -14.336 -28.870  1.00 87.71           N  
ATOM    453  H   VAL A  33      26.055 -14.418 -29.877  1.00 87.71           H  
ATOM    454  CA  VAL A  33      26.919 -15.184 -28.061  1.00 87.71           C  
ATOM    455  HA  VAL A  33      26.363 -15.493 -27.175  1.00 87.71           H  
ATOM    456  C   VAL A  33      28.129 -14.373 -27.593  1.00 87.71           C  
ATOM    457  CB  VAL A  33      27.333 -16.478 -28.784  1.00 87.71           C  
ATOM    458  HB  VAL A  33      27.883 -16.232 -29.691  1.00 87.71           H  
ATOM    459  O   VAL A  33      29.020 -14.028 -28.373  1.00 87.71           O  
ATOM    460  CG1 VAL A  33      28.217 -17.355 -27.884  1.00 87.71           C  
ATOM    461 HG11 VAL A  33      28.473 -18.280 -28.401  1.00 87.71           H  
ATOM    462 HG12 VAL A  33      29.144 -16.837 -27.638  1.00 87.71           H  
ATOM    463 HG13 VAL A  33      27.690 -17.587 -26.958  1.00 87.71           H  
ATOM    464  CG2 VAL A  33      26.104 -17.318 -29.161  1.00 87.71           C  
ATOM    465 HG21 VAL A  33      26.417 -18.234 -29.661  1.00 87.71           H  
ATOM    466 HG22 VAL A  33      25.531 -17.568 -28.268  1.00 87.71           H  
ATOM    467 HG23 VAL A  33      25.461 -16.761 -29.844  1.00 87.71           H  
ATOM    468  N   VAL A  34      28.173 -14.086 -26.296  1.00 90.09           N  
ATOM    469  H   VAL A  34      27.441 -14.461 -25.710  1.00 90.09           H  
ATOM    470  CA  VAL A  34      29.235 -13.309 -25.655  1.00 90.09           C  
ATOM    471  HA  VAL A  34      29.603 -12.567 -26.364  1.00 90.09           H  
ATOM    472  C   VAL A  34      30.389 -14.243 -25.294  1.00 90.09           C  
ATOM    473  CB  VAL A  34      28.688 -12.537 -24.441  1.00 90.09           C  
ATOM    474  HB  VAL A  34      28.258 -13.234 -23.722  1.00 90.09           H  
ATOM    475  O   VAL A  34      30.325 -14.972 -24.305  1.00 90.09           O  
ATOM    476  CG1 VAL A  34      29.799 -11.741 -23.755  1.00 90.09           C  
ATOM    477 HG11 VAL A  34      30.300 -11.091 -24.472  1.00 90.09           H  
ATOM    478 HG12 VAL A  34      30.527 -12.412 -23.297  1.00 90.09           H  
ATOM    479 HG13 VAL A  34      29.358 -11.132 -22.966  1.00 90.09           H  
ATOM    480  CG2 VAL A  34      27.594 -11.549 -24.865  1.00 90.09           C  
ATOM    481 HG21 VAL A  34      26.745 -12.085 -25.289  1.00 90.09           H  
ATOM    482 HG22 VAL A  34      27.980 -10.848 -25.605  1.00 90.09           H  
ATOM    483 HG23 VAL A  34      27.241 -10.997 -23.994  1.00 90.09           H  
ATOM    484  N   ARG A  35      31.433 -14.228 -26.133  1.00 89.52           N  
ATOM    485  H   ARG A  35      31.323 -13.674 -26.970  1.00 89.52           H  
ATOM    486  CA  ARG A  35      32.652 -15.046 -25.978  1.00 89.52           C  
ATOM    487  HA  ARG A  35      32.358 -15.950 -25.446  1.00 89.52           H  
ATOM    488  C   ARG A  35      33.764 -14.450 -25.093  1.00 89.52           C  
ATOM    489  CB  ARG A  35      33.188 -15.507 -27.346  1.00 89.52           C  
ATOM    490  HB2 ARG A  35      34.080 -16.111 -27.181  1.00 89.52           H  
ATOM    491  HB3 ARG A  35      33.461 -14.635 -27.941  1.00 89.52           H  
ATOM    492  O   ARG A  35      34.564 -15.240 -24.588  1.00 89.52           O  
ATOM    493  CG  ARG A  35      32.173 -16.366 -28.120  1.00 89.52           C  
ATOM    494  HG2 ARG A  35      31.279 -15.773 -28.314  1.00 89.52           H  
ATOM    495  HG3 ARG A  35      31.888 -17.230 -27.519  1.00 89.52           H  
ATOM    496  CD  ARG A  35      32.721 -16.844 -29.472  1.00 89.52           C  
ATOM    497  HD2 ARG A  35      31.886 -17.236 -30.054  1.00 89.52           H  
ATOM    498  HD3 ARG A  35      33.141 -15.990 -30.004  1.00 89.52           H  
ATOM    499  NE  ARG A  35      33.726 -17.913 -29.326  1.00 89.52           N  
ATOM    500  HE  ARG A  35      33.633 -18.537 -28.538  1.00 89.52           H  
ATOM    501  NH1 ARG A  35      34.818 -17.722 -31.343  1.00 89.52           N  
ATOM    502 HH11 ARG A  35      34.175 -16.989 -31.605  1.00 89.52           H  
ATOM    503 HH12 ARG A  35      35.478 -18.109 -32.003  1.00 89.52           H  
ATOM    504  NH2 ARG A  35      35.382 -19.331 -29.905  1.00 89.52           N  
ATOM    505 HH21 ARG A  35      35.111 -19.820 -29.064  1.00 89.52           H  
ATOM    506 HH22 ARG A  35      36.042 -19.746 -30.548  1.00 89.52           H  
ATOM    507  CZ  ARG A  35      34.639 -18.308 -30.191  1.00 89.52           C  
ATOM    508  N   PRO A  36      33.889 -13.120 -24.897  1.00 87.78           N  
ATOM    509  CA  PRO A  36      34.847 -12.573 -23.937  1.00 87.78           C  
ATOM    510  HA  PRO A  36      35.834 -12.941 -24.219  1.00 87.78           H  
ATOM    511  C   PRO A  36      34.551 -12.971 -22.486  1.00 87.78           C  
ATOM    512  CB  PRO A  36      34.841 -11.053 -24.130  1.00 87.78           C  
ATOM    513  HB2 PRO A  36      34.085 -10.593 -23.494  1.00 87.78           H  
ATOM    514  HB3 PRO A  36      35.821 -10.616 -23.940  1.00 87.78           H  
ATOM    515  O   PRO A  36      33.390 -13.031 -22.085  1.00 87.78           O  
ATOM    516  CG  PRO A  36      34.429 -10.920 -25.594  1.00 87.78           C  
ATOM    517  HG2 PRO A  36      34.012  -9.936 -25.810  1.00 87.78           H  
ATOM    518  HG3 PRO A  36      35.283 -11.125 -26.240  1.00 87.78           H  
ATOM    519  CD  PRO A  36      33.392 -12.035 -25.729  1.00 87.78           C  
ATOM    520  HD2 PRO A  36      32.432 -11.694 -25.341  1.00 87.78           H  
ATOM    521  HD3 PRO A  36      33.299 -12.336 -26.773  1.00 87.78           H  
ATOM    522  N   PHE A  37      35.599 -13.175 -21.684  1.00 87.90           N  
ATOM    523  H   PHE A  37      36.525 -13.151 -22.087  1.00 87.90           H  
ATOM    524  CA  PHE A  37      35.472 -13.118 -20.223  1.00 87.90           C  
ATOM    525  HA  PHE A  37      34.650 -13.765 -19.917  1.00 87.90           H  
ATOM    526  C   PHE A  37      35.128 -11.682 -19.793  1.00 87.90           C  
ATOM    527  CB  PHE A  37      36.754 -13.612 -19.534  1.00 87.90           C  
ATOM    528  HB2 PHE A  37      37.611 -13.084 -19.954  1.00 87.90           H  
ATOM    529  HB3 PHE A  37      36.702 -13.347 -18.478  1.00 87.90           H  
ATOM    530  O   PHE A  37      35.692 -10.725 -20.327  1.00 87.90           O  
ATOM    531  CG  PHE A  37      36.986 -15.109 -19.633  1.00 87.90           C  
ATOM    532  CD1 PHE A  37      36.556 -15.966 -18.601  1.00 87.90           C  
ATOM    533  HD1 PHE A  37      36.069 -15.562 -17.726  1.00 87.90           H  
ATOM    534  CD2 PHE A  37      37.625 -15.653 -20.762  1.00 87.90           C  
ATOM    535  HD2 PHE A  37      37.968 -14.995 -21.547  1.00 87.90           H  
ATOM    536  CE1 PHE A  37      36.739 -17.357 -18.716  1.00 87.90           C  
ATOM    537  HE1 PHE A  37      36.392 -18.015 -17.934  1.00 87.90           H  
ATOM    538  CE2 PHE A  37      37.806 -17.042 -20.881  1.00 87.90           C  
ATOM    539  HE2 PHE A  37      38.282 -17.459 -21.756  1.00 87.90           H  
ATOM    540  CZ  PHE A  37      37.354 -17.895 -19.860  1.00 87.90           C  
ATOM    541  HZ  PHE A  37      37.471 -18.964 -19.958  1.00 87.90           H  
ATOM    542  N   LEU A  38      34.209 -11.545 -18.835  1.00 86.85           N  
ATOM    543  H   LEU A  38      33.817 -12.377 -18.418  1.00 86.85           H  
ATOM    544  CA  LEU A  38      33.693 -10.274 -18.319  1.00 86.85           C  
ATOM    545  HA  LEU A  38      34.364  -9.459 -18.591  1.00 86.85           H  
ATOM    546  C   LEU A  38      33.606 -10.337 -16.790  1.00 86.85           C  
ATOM    547  CB  LEU A  38      32.291 -10.009 -18.908  1.00 86.85           C  
ATOM    548  HB2 LEU A  38      31.831  -9.174 -18.381  1.00 86.85           H  
ATOM    549  HB3 LEU A  38      31.676 -10.888 -18.714  1.00 86.85           H  
ATOM    550  O   LEU A  38      33.291 -11.386 -16.225  1.00 86.85           O  
ATOM    551  CG  LEU A  38      32.266  -9.703 -20.416  1.00 86.85           C  
ATOM    552  HG  LEU A  38      32.928 -10.383 -20.953  1.00 86.85           H  
ATOM    553  CD1 LEU A  38      30.854  -9.892 -20.955  1.00 86.85           C  
ATOM    554 HD11 LEU A  38      30.161  -9.240 -20.425  1.00 86.85           H  
ATOM    555 HD12 LEU A  38      30.846  -9.657 -22.020  1.00 86.85           H  
ATOM    556 HD13 LEU A  38      30.556 -10.931 -20.813  1.00 86.85           H  
ATOM    557  CD2 LEU A  38      32.666  -8.262 -20.731  1.00 86.85           C  
ATOM    558 HD21 LEU A  38      32.770  -8.140 -21.809  1.00 86.85           H  
ATOM    559 HD22 LEU A  38      31.891  -7.581 -20.379  1.00 86.85           H  
ATOM    560 HD23 LEU A  38      33.610  -8.023 -20.242  1.00 86.85           H  
ATOM    561  N   SER A  39      33.837  -9.210 -16.118  1.00 85.53           N  
ATOM    562  H   SER A  39      34.130  -8.397 -16.641  1.00 85.53           H  
ATOM    563  CA  SER A  39      33.479  -9.041 -14.707  1.00 85.53           C  
ATOM    564  HA  SER A  39      33.820  -9.924 -14.166  1.00 85.53           H  
ATOM    565  C   SER A  39      31.957  -8.946 -14.535  1.00 85.53           C  
ATOM    566  CB  SER A  39      34.198  -7.822 -14.109  1.00 85.53           C  
ATOM    567  HB2 SER A  39      35.205  -7.756 -14.522  1.00 85.53           H  
ATOM    568  HB3 SER A  39      34.278  -7.955 -13.030  1.00 85.53           H  
ATOM    569  O   SER A  39      31.214  -8.754 -15.503  1.00 85.53           O  
ATOM    570  OG  SER A  39      33.498  -6.616 -14.357  1.00 85.53           O  
ATOM    571  HG  SER A  39      34.089  -5.881 -14.177  1.00 85.53           H  
ATOM    572  N   ARG A  40      31.468  -9.029 -13.290  1.00 83.10           N  
ATOM    573  H   ARG A  40      32.109  -9.209 -12.531  1.00 83.10           H  
ATOM    574  CA  ARG A  40      30.043  -8.816 -12.987  1.00 83.10           C  
ATOM    575  HA  ARG A  40      29.455  -9.547 -13.542  1.00 83.10           H  
ATOM    576  C   ARG A  40      29.558  -7.442 -13.470  1.00 83.10           C  
ATOM    577  CB  ARG A  40      29.794  -9.026 -11.486  1.00 83.10           C  
ATOM    578  HB2 ARG A  40      30.416  -8.343 -10.907  1.00 83.10           H  
ATOM    579  HB3 ARG A  40      30.048 -10.051 -11.219  1.00 83.10           H  
ATOM    580  O   ARG A  40      28.556  -7.375 -14.171  1.00 83.10           O  
ATOM    581  CG  ARG A  40      28.322  -8.767 -11.157  1.00 83.10           C  
ATOM    582  HG2 ARG A  40      28.084  -7.727 -11.377  1.00 83.10           H  
ATOM    583  HG3 ARG A  40      27.692  -9.404 -11.777  1.00 83.10           H  
ATOM    584  CD  ARG A  40      27.988  -9.015  -9.689  1.00 83.10           C  
ATOM    585  HD2 ARG A  40      28.062 -10.081  -9.473  1.00 83.10           H  
ATOM    586  HD3 ARG A  40      28.678  -8.455  -9.058  1.00 83.10           H  
ATOM    587  NE  ARG A  40      26.628  -8.530  -9.476  1.00 83.10           N  
ATOM    588  HE  ARG A  40      26.269  -7.909 -10.188  1.00 83.10           H  
ATOM    589  NH1 ARG A  40      26.014  -9.590  -7.532  1.00 83.10           N  
ATOM    590 HH11 ARG A  40      26.954  -9.945  -7.435  1.00 83.10           H  
ATOM    591 HH12 ARG A  40      25.295  -9.792  -6.851  1.00 83.10           H  
ATOM    592  NH2 ARG A  40      24.562  -8.323  -8.717  1.00 83.10           N  
ATOM    593 HH21 ARG A  40      24.443  -7.768  -9.553  1.00 83.10           H  
ATOM    594 HH22 ARG A  40      23.791  -8.503  -8.090  1.00 83.10           H  
ATOM    595  CZ  ARG A  40      25.747  -8.827  -8.558  1.00 83.10           C  
ATOM    596  N   LEU A  41      30.305  -6.380 -13.164  1.00 80.05           N  
ATOM    597  H   LEU A  41      31.139  -6.518 -12.612  1.00 80.05           H  
ATOM    598  CA  LEU A  41      29.972  -5.017 -13.584  1.00 80.05           C  
ATOM    599  HA  LEU A  41      28.960  -4.793 -13.245  1.00 80.05           H  
ATOM    600  C   LEU A  41      29.979  -4.890 -15.116  1.00 80.05           C  
ATOM    601  CB  LEU A  41      30.952  -4.051 -12.891  1.00 80.05           C  
ATOM    602  HB2 LEU A  41      31.970  -4.328 -13.161  1.00 80.05           H  
ATOM    603  HB3 LEU A  41      30.844  -4.169 -11.812  1.00 80.05           H  
ATOM    604  O   LEU A  41      29.020  -4.398 -15.697  1.00 80.05           O  
ATOM    605  CG  LEU A  41      30.755  -2.564 -13.238  1.00 80.05           C  
ATOM    606  HG  LEU A  41      30.950  -2.423 -14.301  1.00 80.05           H  
ATOM    607  CD1 LEU A  41      29.348  -2.061 -12.915  1.00 80.05           C  
ATOM    608 HD11 LEU A  41      28.613  -2.561 -13.546  1.00 80.05           H  
ATOM    609 HD12 LEU A  41      29.109  -2.244 -11.868  1.00 80.05           H  
ATOM    610 HD13 LEU A  41      29.289  -0.991 -13.116  1.00 80.05           H  
ATOM    611  CD2 LEU A  41      31.757  -1.726 -12.445  1.00 80.05           C  
ATOM    612 HD21 LEU A  41      31.573  -1.818 -11.375  1.00 80.05           H  
ATOM    613 HD22 LEU A  41      32.775  -2.046 -12.668  1.00 80.05           H  
ATOM    614 HD23 LEU A  41      31.668  -0.679 -12.733  1.00 80.05           H  
ATOM    615  N   GLN A  42      30.996  -5.434 -15.794  1.00 86.40           N  
ATOM    616  H   GLN A  42      31.752  -5.861 -15.278  1.00 86.40           H  
ATOM    617  CA  GLN A  42      31.048  -5.452 -17.263  1.00 86.40           C  
ATOM    618  HA  GLN A  42      30.969  -4.429 -17.630  1.00 86.40           H  
ATOM    619  C   GLN A  42      29.889  -6.254 -17.890  1.00 86.40           C  
ATOM    620  CB  GLN A  42      32.387  -6.044 -17.722  1.00 86.40           C  
ATOM    621  HB2 GLN A  42      32.357  -6.148 -18.807  1.00 86.40           H  
ATOM    622  HB3 GLN A  42      32.492  -7.036 -17.283  1.00 86.40           H  
ATOM    623  O   GLN A  42      29.434  -5.926 -18.984  1.00 86.40           O  
ATOM    624  CG  GLN A  42      33.625  -5.195 -17.392  1.00 86.40           C  
ATOM    625  HG2 GLN A  42      33.584  -4.265 -17.959  1.00 86.40           H  
ATOM    626  HG3 GLN A  42      33.643  -4.931 -16.334  1.00 86.40           H  
ATOM    627  CD  GLN A  42      34.926  -5.921 -17.727  1.00 86.40           C  
ATOM    628  NE2 GLN A  42      35.973  -5.211 -18.071  1.00 86.40           N  
ATOM    629 HE21 GLN A  42      36.857  -5.677 -18.214  1.00 86.40           H  
ATOM    630 HE22 GLN A  42      35.894  -4.207 -18.137  1.00 86.40           H  
ATOM    631  OE1 GLN A  42      35.028  -7.138 -17.675  1.00 86.40           O  
ATOM    632  N   THR A  43      29.395  -7.286 -17.199  1.00 86.84           N  
ATOM    633  H   THR A  43      29.833  -7.506 -16.316  1.00 86.84           H  
ATOM    634  CA  THR A  43      28.224  -8.082 -17.604  1.00 86.84           C  
ATOM    635  HA  THR A  43      28.331  -8.361 -18.652  1.00 86.84           H  
ATOM    636  C   THR A  43      26.932  -7.272 -17.474  1.00 86.84           C  
ATOM    637  CB  THR A  43      28.138  -9.378 -16.777  1.00 86.84           C  
ATOM    638  HB  THR A  43      28.031  -9.139 -15.719  1.00 86.84           H  
ATOM    639  O   THR A  43      26.153  -7.219 -18.423  1.00 86.84           O  
ATOM    640  CG2 THR A  43      26.975 -10.283 -17.172  1.00 86.84           C  
ATOM    641 HG21 THR A  43      27.036 -10.516 -18.235  1.00 86.84           H  
ATOM    642 HG22 THR A  43      27.025 -11.209 -16.599  1.00 86.84           H  
ATOM    643 HG23 THR A  43      26.026  -9.792 -16.959  1.00 86.84           H  
ATOM    644  OG1 THR A  43      29.318 -10.129 -16.953  1.00 86.84           O  
ATOM    645  HG1 THR A  43      30.025  -9.665 -16.498  1.00 86.84           H  
ATOM    646  N   GLU A  44      26.727  -6.596 -16.341  1.00 83.25           N  
ATOM    647  H   GLU A  44      27.411  -6.678 -15.602  1.00 83.25           H  
ATOM    648  CA  GLU A  44      25.572  -5.722 -16.085  1.00 83.25           C  
ATOM    649  HA  GLU A  44      24.654  -6.286 -16.252  1.00 83.25           H  
ATOM    650  C   GLU A  44      25.539  -4.538 -17.082  1.00 83.25           C  
ATOM    651  CB  GLU A  44      25.599  -5.286 -14.597  1.00 83.25           C  
ATOM    652  HB2 GLU A  44      26.589  -4.892 -14.368  1.00 83.25           H  
ATOM    653  HB3 GLU A  44      24.869  -4.491 -14.443  1.00 83.25           H  
ATOM    654  O   GLU A  44      24.503  -4.273 -17.696  1.00 83.25           O  
ATOM    655  CG  GLU A  44      25.261  -6.460 -13.638  1.00 83.25           C  
ATOM    656  HG2 GLU A  44      24.202  -6.693 -13.754  1.00 83.25           H  
ATOM    657  HG3 GLU A  44      25.814  -7.345 -13.953  1.00 83.25           H  
ATOM    658  CD  GLU A  44      25.566  -6.235 -12.137  1.00 83.25           C  
ATOM    659  OE1 GLU A  44      25.169  -7.101 -11.307  1.00 83.25           O  
ATOM    660  OE2 GLU A  44      26.270  -5.268 -11.783  1.00 83.25           O  
ATOM    661  N   ILE A  45      26.691  -3.913 -17.360  1.00 83.49           N  
ATOM    662  H   ILE A  45      27.499  -4.156 -16.805  1.00 83.49           H  
ATOM    663  CA  ILE A  45      26.849  -2.872 -18.394  1.00 83.49           C  
ATOM    664  HA  ILE A  45      26.161  -2.056 -18.173  1.00 83.49           H  
ATOM    665  C   ILE A  45      26.489  -3.404 -19.787  1.00 83.49           C  
ATOM    666  CB  ILE A  45      28.292  -2.310 -18.379  1.00 83.49           C  
ATOM    667  HB  ILE A  45      28.988  -3.147 -18.446  1.00 83.49           H  
ATOM    668  O   ILE A  45      25.726  -2.769 -20.515  1.00 83.49           O  
ATOM    669  CG1 ILE A  45      28.559  -1.548 -17.064  1.00 83.49           C  
ATOM    670 HG12 ILE A  45      28.174  -2.111 -16.214  1.00 83.49           H  
ATOM    671 HG13 ILE A  45      28.009  -0.607 -17.080  1.00 83.49           H  
ATOM    672  CG2 ILE A  45      28.544  -1.375 -19.581  1.00 83.49           C  
ATOM    673 HG21 ILE A  45      29.540  -0.934 -19.522  1.00 83.49           H  
ATOM    674 HG22 ILE A  45      28.491  -1.928 -20.519  1.00 83.49           H  
ATOM    675 HG23 ILE A  45      27.805  -0.574 -19.587  1.00 83.49           H  
ATOM    676  CD1 ILE A  45      30.048  -1.282 -16.800  1.00 83.49           C  
ATOM    677 HD11 ILE A  45      30.151  -0.769 -15.844  1.00 83.49           H  
ATOM    678 HD12 ILE A  45      30.597  -2.223 -16.763  1.00 83.49           H  
ATOM    679 HD13 ILE A  45      30.479  -0.645 -17.573  1.00 83.49           H  
ATOM    680  N   LEU A  46      27.024  -4.565 -20.178  1.00 87.08           N  
ATOM    681  H   LEU A  46      27.652  -5.046 -19.550  1.00 87.08           H  
ATOM    682  CA  LEU A  46      26.804  -5.118 -21.514  1.00 87.08           C  
ATOM    683  HA  LEU A  46      27.020  -4.330 -22.236  1.00 87.08           H  
ATOM    684  C   LEU A  46      25.344  -5.542 -21.733  1.00 87.08           C  
ATOM    685  CB  LEU A  46      27.788  -6.276 -21.736  1.00 87.08           C  
ATOM    686  HB2 LEU A  46      27.559  -7.059 -21.014  1.00 87.08           H  
ATOM    687  HB3 LEU A  46      28.801  -5.922 -21.542  1.00 87.08           H  
ATOM    688  O   LEU A  46      24.816  -5.329 -22.823  1.00 87.08           O  
ATOM    689  CG  LEU A  46      27.744  -6.868 -23.154  1.00 87.08           C  
ATOM    690  HG  LEU A  46      26.722  -7.153 -23.406  1.00 87.08           H  
ATOM    691  CD1 LEU A  46      28.258  -5.897 -24.221  1.00 87.08           C  
ATOM    692 HD11 LEU A  46      29.283  -5.600 -24.000  1.00 87.08           H  
ATOM    693 HD12 LEU A  46      28.217  -6.373 -25.201  1.00 87.08           H  
ATOM    694 HD13 LEU A  46      27.624  -5.012 -24.254  1.00 87.08           H  
ATOM    695  CD2 LEU A  46      28.602  -8.128 -23.186  1.00 87.08           C  
ATOM    696 HD21 LEU A  46      29.649  -7.866 -23.028  1.00 87.08           H  
ATOM    697 HD22 LEU A  46      28.275  -8.808 -22.400  1.00 87.08           H  
ATOM    698 HD23 LEU A  46      28.480  -8.632 -24.145  1.00 87.08           H  
ATOM    699  N   ILE A  47      24.677  -6.083 -20.707  1.00 85.13           N  
ATOM    700  H   ILE A  47      25.175  -6.236 -19.841  1.00 85.13           H  
ATOM    701  CA  ILE A  47      23.232  -6.358 -20.738  1.00 85.13           C  
ATOM    702  HA  ILE A  47      23.018  -7.028 -21.571  1.00 85.13           H  
ATOM    703  C   ILE A  47      22.466  -5.062 -21.020  1.00 85.13           C  
ATOM    704  CB  ILE A  47      22.781  -7.051 -19.428  1.00 85.13           C  
ATOM    705  HB  ILE A  47      23.220  -6.518 -18.584  1.00 85.13           H  
ATOM    706  O   ILE A  47      21.663  -5.026 -21.951  1.00 85.13           O  
ATOM    707  CG1 ILE A  47      23.293  -8.510 -19.417  1.00 85.13           C  
ATOM    708 HG12 ILE A  47      24.342  -8.521 -19.715  1.00 85.13           H  
ATOM    709 HG13 ILE A  47      22.737  -9.097 -20.149  1.00 85.13           H  
ATOM    710  CG2 ILE A  47      21.249  -7.028 -19.258  1.00 85.13           C  
ATOM    711 HG21 ILE A  47      20.904  -6.002 -19.126  1.00 85.13           H  
ATOM    712 HG22 ILE A  47      20.764  -7.472 -20.128  1.00 85.13           H  
ATOM    713 HG23 ILE A  47      20.955  -7.574 -18.362  1.00 85.13           H  
ATOM    714  CD1 ILE A  47      23.204  -9.201 -18.051  1.00 85.13           C  
ATOM    715 HD11 ILE A  47      23.711  -8.598 -17.297  1.00 85.13           H  
ATOM    716 HD12 ILE A  47      22.165  -9.352 -17.761  1.00 85.13           H  
ATOM    717 HD13 ILE A  47      23.691 -10.175 -18.110  1.00 85.13           H  
ATOM    718  N   ASN A  48      22.749  -3.986 -20.283  1.00 78.22           N  
ATOM    719  H   ASN A  48      23.417  -4.076 -19.531  1.00 78.22           H  
ATOM    720  CA  ASN A  48      22.055  -2.707 -20.446  1.00 78.22           C  
ATOM    721  HA  ASN A  48      20.981  -2.885 -20.396  1.00 78.22           H  
ATOM    722  C   ASN A  48      22.309  -2.062 -21.822  1.00 78.22           C  
ATOM    723  CB  ASN A  48      22.442  -1.793 -19.270  1.00 78.22           C  
ATOM    724  HB2 ASN A  48      22.069  -0.786 -19.460  1.00 78.22           H  
ATOM    725  HB3 ASN A  48      23.527  -1.745 -19.179  1.00 78.22           H  
ATOM    726  O   ASN A  48      21.363  -1.615 -22.467  1.00 78.22           O  
ATOM    727  CG  ASN A  48      21.849  -2.255 -17.945  1.00 78.22           C  
ATOM    728  ND2 ASN A  48      22.325  -1.727 -16.843  1.00 78.22           N  
ATOM    729 HD21 ASN A  48      23.090  -1.068 -16.869  1.00 78.22           H  
ATOM    730 HD22 ASN A  48      21.914  -2.046 -15.977  1.00 78.22           H  
ATOM    731  OD1 ASN A  48      20.935  -3.064 -17.884  1.00 78.22           O  
ATOM    732  N   LEU A  49      23.552  -2.075 -22.321  1.00 80.85           N  
ATOM    733  H   LEU A  49      24.290  -2.442 -21.737  1.00 80.85           H  
ATOM    734  CA  LEU A  49      23.904  -1.524 -23.640  1.00 80.85           C  
ATOM    735  HA  LEU A  49      23.548  -0.495 -23.698  1.00 80.85           H  
ATOM    736  C   LEU A  49      23.256  -2.269 -24.817  1.00 80.85           C  
ATOM    737  CB  LEU A  49      25.432  -1.559 -23.817  1.00 80.85           C  
ATOM    738  HB2 LEU A  49      25.663  -1.410 -24.872  1.00 80.85           H  
ATOM    739  HB3 LEU A  49      25.787  -2.553 -23.544  1.00 80.85           H  
ATOM    740  O   LEU A  49      23.012  -1.665 -25.863  1.00 80.85           O  
ATOM    741  CG  LEU A  49      26.215  -0.506 -23.014  1.00 80.85           C  
ATOM    742  HG  LEU A  49      25.989  -0.594 -21.951  1.00 80.85           H  
ATOM    743  CD1 LEU A  49      27.707  -0.753 -23.230  1.00 80.85           C  
ATOM    744 HD11 LEU A  49      27.961  -1.771 -22.934  1.00 80.85           H  
ATOM    745 HD12 LEU A  49      27.962  -0.597 -24.278  1.00 80.85           H  
ATOM    746 HD13 LEU A  49      28.281  -0.058 -22.617  1.00 80.85           H  
ATOM    747  CD2 LEU A  49      25.909   0.921 -23.476  1.00 80.85           C  
ATOM    748 HD21 LEU A  49      26.566   1.621 -22.960  1.00 80.85           H  
ATOM    749 HD22 LEU A  49      24.880   1.183 -23.227  1.00 80.85           H  
ATOM    750 HD23 LEU A  49      26.062   1.007 -24.552  1.00 80.85           H  
ATOM    751  N   MET A  50      23.010  -3.574 -24.676  1.00 83.63           N  
ATOM    752  H   MET A  50      23.263  -4.011 -23.801  1.00 83.63           H  
ATOM    753  CA  MET A  50      22.526  -4.429 -25.765  1.00 83.63           C  
ATOM    754  HA  MET A  50      22.807  -3.974 -26.716  1.00 83.63           H  
ATOM    755  C   MET A  50      20.994  -4.564 -25.804  1.00 83.63           C  
ATOM    756  CB  MET A  50      23.230  -5.794 -25.689  1.00 83.63           C  
ATOM    757  HB2 MET A  50      22.799  -6.469 -26.429  1.00 83.63           H  
ATOM    758  HB3 MET A  50      23.056  -6.222 -24.702  1.00 83.63           H  
ATOM    759  O   MET A  50      20.458  -5.060 -26.798  1.00 83.63           O  
ATOM    760  CG  MET A  50      24.747  -5.685 -25.937  1.00 83.63           C  
ATOM    761  HG2 MET A  50      25.150  -4.880 -25.323  1.00 83.63           H  
ATOM    762  HG3 MET A  50      25.224  -6.605 -25.597  1.00 83.63           H  
ATOM    763  SD  MET A  50      25.262  -5.384 -27.654  1.00 83.63           S  
ATOM    764  CE  MET A  50      25.060  -7.044 -28.354  1.00 83.63           C  
ATOM    765  HE1 MET A  50      25.383  -7.043 -29.395  1.00 83.63           H  
ATOM    766  HE2 MET A  50      24.013  -7.343 -28.300  1.00 83.63           H  
ATOM    767  HE3 MET A  50      25.670  -7.753 -27.795  1.00 83.63           H  
ATOM    768  N   GLN A  51      20.263  -4.114 -24.776  1.00 71.24           N  
ATOM    769  H   GLN A  51      20.743  -3.699 -23.990  1.00 71.24           H  
ATOM    770  CA  GLN A  51      18.799  -4.230 -24.719  1.00 71.24           C  
ATOM    771  HA  GLN A  51      18.580  -5.297 -24.680  1.00 71.24           H  
ATOM    772  C   GLN A  51      18.099  -3.626 -25.962  1.00 71.24           C  
ATOM    773  CB  GLN A  51      18.250  -3.585 -23.434  1.00 71.24           C  
ATOM    774  HB2 GLN A  51      18.825  -2.689 -23.198  1.00 71.24           H  
ATOM    775  HB3 GLN A  51      17.215  -3.284 -23.598  1.00 71.24           H  
ATOM    776  O   GLN A  51      18.414  -2.509 -26.388  1.00 71.24           O  
ATOM    777  CG  GLN A  51      18.274  -4.549 -22.238  1.00 71.24           C  
ATOM    778  HG2 GLN A  51      19.274  -4.968 -22.132  1.00 71.24           H  
ATOM    779  HG3 GLN A  51      17.585  -5.375 -22.418  1.00 71.24           H  
ATOM    780  CD  GLN A  51      17.876  -3.864 -20.934  1.00 71.24           C  
ATOM    781  NE2 GLN A  51      18.482  -4.220 -19.823  1.00 71.24           N  
ATOM    782 HE21 GLN A  51      18.285  -3.664 -19.004  1.00 71.24           H  
ATOM    783 HE22 GLN A  51      19.269  -4.853 -19.841  1.00 71.24           H  
ATOM    784  OE1 GLN A  51      17.006  -3.011 -20.895  1.00 71.24           O  
ATOM    785  N   PRO A  52      17.107  -4.323 -26.559  1.00 68.58           N  
ATOM    786  CA  PRO A  52      16.454  -5.550 -26.086  1.00 68.58           C  
ATOM    787  HA  PRO A  52      16.491  -5.607 -24.998  1.00 68.58           H  
ATOM    788  C   PRO A  52      17.050  -6.868 -26.640  1.00 68.58           C  
ATOM    789  CB  PRO A  52      14.988  -5.355 -26.493  1.00 68.58           C  
ATOM    790  HB2 PRO A  52      14.426  -6.287 -26.552  1.00 68.58           H  
ATOM    791  HB3 PRO A  52      14.504  -4.674 -25.792  1.00 68.58           H  
ATOM    792  O   PRO A  52      16.366  -7.891 -26.621  1.00 68.58           O  
ATOM    793  CG  PRO A  52      15.122  -4.678 -27.855  1.00 68.58           C  
ATOM    794  HG2 PRO A  52      14.225  -4.118 -28.117  1.00 68.58           H  
ATOM    795  HG3 PRO A  52      15.347  -5.424 -28.617  1.00 68.58           H  
ATOM    796  CD  PRO A  52      16.327  -3.759 -27.655  1.00 68.58           C  
ATOM    797  HD2 PRO A  52      15.980  -2.765 -27.375  1.00 68.58           H  
ATOM    798  HD3 PRO A  52      16.923  -3.705 -28.567  1.00 68.58           H  
ATOM    799  N   ARG A  53      18.285  -6.893 -27.172  1.00 78.84           N  
ATOM    800  H   ARG A  53      18.869  -6.073 -27.101  1.00 78.84           H  
ATOM    801  CA  ARG A  53      18.924  -8.161 -27.581  1.00 78.84           C  
ATOM    802  HA  ARG A  53      18.210  -8.731 -28.175  1.00 78.84           H  
ATOM    803  C   ARG A  53      19.253  -9.011 -26.357  1.00 78.84           C  
ATOM    804  CB  ARG A  53      20.212  -7.937 -28.397  1.00 78.84           C  
ATOM    805  HB2 ARG A  53      20.845  -7.208 -27.891  1.00 78.84           H  
ATOM    806  HB3 ARG A  53      20.781  -8.867 -28.421  1.00 78.84           H  
ATOM    807  O   ARG A  53      19.872  -8.532 -25.413  1.00 78.84           O  
ATOM    808  CG  ARG A  53      19.977  -7.488 -29.843  1.00 78.84           C  
ATOM    809  HG2 ARG A  53      20.932  -7.164 -30.257  1.00 78.84           H  
ATOM    810  HG3 ARG A  53      19.280  -6.650 -29.867  1.00 78.84           H  
ATOM    811  CD  ARG A  53      19.442  -8.652 -30.691  1.00 78.84           C  
ATOM    812  HD2 ARG A  53      20.101  -9.509 -30.550  1.00 78.84           H  
ATOM    813  HD3 ARG A  53      18.443  -8.923 -30.350  1.00 78.84           H  
ATOM    814  NE  ARG A  53      19.392  -8.305 -32.121  1.00 78.84           N  
ATOM    815  HE  ARG A  53      19.402  -7.322 -32.352  1.00 78.84           H  
ATOM    816  NH1 ARG A  53      19.375 -10.459 -32.971  1.00 78.84           N  
ATOM    817 HH11 ARG A  53      19.391 -11.088 -33.761  1.00 78.84           H  
ATOM    818 HH12 ARG A  53      19.465 -10.879 -32.057  1.00 78.84           H  
ATOM    819  NH2 ARG A  53      19.346  -8.720 -34.353  1.00 78.84           N  
ATOM    820 HH21 ARG A  53      19.409  -7.729 -34.537  1.00 78.84           H  
ATOM    821 HH22 ARG A  53      19.360  -9.389 -35.109  1.00 78.84           H  
ATOM    822  CZ  ARG A  53      19.373  -9.163 -33.128  1.00 78.84           C  
ATOM    823  N   GLN A  54      18.900 -10.292 -26.423  1.00 82.00           N  
ATOM    824  H   GLN A  54      18.396 -10.620 -27.235  1.00 82.00           H  
ATOM    825  CA  GLN A  54      19.358 -11.284 -25.455  1.00 82.00           C  
ATOM    826  HA  GLN A  54      19.277 -10.855 -24.456  1.00 82.00           H  
ATOM    827  C   GLN A  54      20.835 -11.619 -25.680  1.00 82.00           C  
ATOM    828  CB  GLN A  54      18.483 -12.546 -25.524  1.00 82.00           C  
ATOM    829  HB2 GLN A  54      18.909 -13.317 -24.882  1.00 82.00           H  
ATOM    830  HB3 GLN A  54      18.487 -12.922 -26.547  1.00 82.00           H  
ATOM    831  O   GLN A  54      21.319 -11.621 -26.818  1.00 82.00           O  
ATOM    832  CG  GLN A  54      17.029 -12.291 -25.091  1.00 82.00           C  
ATOM    833  HG2 GLN A  54      16.584 -11.539 -25.742  1.00 82.00           H  
ATOM    834  HG3 GLN A  54      16.467 -13.218 -25.201  1.00 82.00           H  
ATOM    835  CD  GLN A  54      16.887 -11.829 -23.644  1.00 82.00           C  
ATOM    836  NE2 GLN A  54      15.770 -11.242 -23.276  1.00 82.00           N  
ATOM    837 HE21 GLN A  54      15.013 -11.095 -23.929  1.00 82.00           H  
ATOM    838 HE22 GLN A  54      15.725 -10.964 -22.307  1.00 82.00           H  
ATOM    839  OE1 GLN A  54      17.770 -11.979 -22.819  1.00 82.00           O  
ATOM    840  N   LEU A  55      21.534 -11.925 -24.588  1.00 87.77           N  
ATOM    841  H   LEU A  55      21.048 -11.949 -23.703  1.00 87.77           H  
ATOM    842  CA  LEU A  55      22.952 -12.275 -24.571  1.00 87.77           C  
ATOM    843  HA  LEU A  55      23.346 -12.273 -25.587  1.00 87.77           H  
ATOM    844  C   LEU A  55      23.132 -13.682 -23.999  1.00 87.77           C  
ATOM    845  CB  LEU A  55      23.739 -11.248 -23.737  1.00 87.77           C  
ATOM    846  HB2 LEU A  55      24.785 -11.553 -23.723  1.00 87.77           H  
ATOM    847  HB3 LEU A  55      23.373 -11.286 -22.711  1.00 87.77           H  
ATOM    848  O   LEU A  55      22.603 -13.997 -22.936  1.00 87.77           O  
ATOM    849  CG  LEU A  55      23.657  -9.788 -24.219  1.00 87.77           C  
ATOM    850  HG  LEU A  55      22.629  -9.434 -24.141  1.00 87.77           H  
ATOM    851  CD1 LEU A  55      24.536  -8.924 -23.321  1.00 87.77           C  
ATOM    852 HD11 LEU A  55      24.200  -9.013 -22.287  1.00 87.77           H  
ATOM    853 HD12 LEU A  55      24.448  -7.879 -23.618  1.00 87.77           H  
ATOM    854 HD13 LEU A  55      25.576  -9.241 -23.390  1.00 87.77           H  
ATOM    855  CD2 LEU A  55      24.130  -9.617 -25.662  1.00 87.77           C  
ATOM    856 HD21 LEU A  55      24.129  -8.558 -25.921  1.00 87.77           H  
ATOM    857 HD22 LEU A  55      23.437 -10.125 -26.331  1.00 87.77           H  
ATOM    858 HD23 LEU A  55      25.134 -10.025 -25.782  1.00 87.77           H  
ATOM    859  N   VAL A  56      23.909 -14.519 -24.684  1.00 87.37           N  
ATOM    860  H   VAL A  56      24.321 -14.181 -25.542  1.00 87.37           H  
ATOM    861  CA  VAL A  56      24.265 -15.868 -24.221  1.00 87.37           C  
ATOM    862  HA  VAL A  56      23.731 -16.090 -23.297  1.00 87.37           H  
ATOM    863  C   VAL A  56      25.752 -15.886 -23.896  1.00 87.37           C  
ATOM    864  CB  VAL A  56      23.840 -16.938 -25.246  1.00 87.37           C  
ATOM    865  HB  VAL A  56      24.184 -16.645 -26.238  1.00 87.37           H  
ATOM    866  O   VAL A  56      26.598 -15.927 -24.789  1.00 87.37           O  
ATOM    867  CG1 VAL A  56      24.398 -18.332 -24.925  1.00 87.37           C  
ATOM    868 HG11 VAL A  56      23.976 -19.061 -25.617  1.00 87.37           H  
ATOM    869 HG12 VAL A  56      25.481 -18.329 -25.048  1.00 87.37           H  
ATOM    870 HG13 VAL A  56      24.145 -18.611 -23.902  1.00 87.37           H  
ATOM    871  CG2 VAL A  56      22.311 -17.068 -25.266  1.00 87.37           C  
ATOM    872 HG21 VAL A  56      22.002 -17.732 -26.073  1.00 87.37           H  
ATOM    873 HG22 VAL A  56      21.852 -16.092 -25.426  1.00 87.37           H  
ATOM    874 HG23 VAL A  56      21.951 -17.460 -24.315  1.00 87.37           H  
ATOM    875  N   PHE A  57      26.074 -15.829 -22.608  1.00 89.71           N  
ATOM    876  H   PHE A  57      25.332 -15.762 -21.926  1.00 89.71           H  
ATOM    877  CA  PHE A  57      27.450 -15.799 -22.119  1.00 89.71           C  
ATOM    878  HA  PHE A  57      28.030 -15.125 -22.748  1.00 89.71           H  
ATOM    879  C   PHE A  57      28.092 -17.188 -22.226  1.00 89.71           C  
ATOM    880  CB  PHE A  57      27.473 -15.221 -20.696  1.00 89.71           C  
ATOM    881  HB2 PHE A  57      26.868 -15.847 -20.040  1.00 89.71           H  
ATOM    882  HB3 PHE A  57      28.497 -15.249 -20.323  1.00 89.71           H  
ATOM    883  O   PHE A  57      27.669 -18.138 -21.571  1.00 89.71           O  
ATOM    884  CG  PHE A  57      26.967 -13.789 -20.631  1.00 89.71           C  
ATOM    885  CD1 PHE A  57      27.863 -12.718 -20.810  1.00 89.71           C  
ATOM    886  HD1 PHE A  57      28.918 -12.910 -20.943  1.00 89.71           H  
ATOM    887  CD2 PHE A  57      25.596 -13.521 -20.437  1.00 89.71           C  
ATOM    888  HD2 PHE A  57      24.897 -14.331 -20.285  1.00 89.71           H  
ATOM    889  CE1 PHE A  57      27.389 -11.394 -20.812  1.00 89.71           C  
ATOM    890  HE1 PHE A  57      28.080 -10.571 -20.922  1.00 89.71           H  
ATOM    891  CE2 PHE A  57      25.123 -12.197 -20.446  1.00 89.71           C  
ATOM    892  HE2 PHE A  57      24.073 -11.997 -20.296  1.00 89.71           H  
ATOM    893  CZ  PHE A  57      26.020 -11.134 -20.642  1.00 89.71           C  
ATOM    894  HZ  PHE A  57      25.664 -10.114 -20.634  1.00 89.71           H  
ATOM    895  N   ARG A  58      29.121 -17.300 -23.072  1.00 89.21           N  
ATOM    896  H   ARG A  58      29.396 -16.467 -23.573  1.00 89.21           H  
ATOM    897  CA  ARG A  58      29.973 -18.487 -23.243  1.00 89.21           C  
ATOM    898  HA  ARG A  58      29.829 -19.178 -22.413  1.00 89.21           H  
ATOM    899  C   ARG A  58      31.434 -18.029 -23.217  1.00 89.21           C  
ATOM    900  CB  ARG A  58      29.626 -19.234 -24.543  1.00 89.21           C  
ATOM    901  HB2 ARG A  58      29.659 -18.542 -25.384  1.00 89.21           H  
ATOM    902  HB3 ARG A  58      30.373 -20.010 -24.708  1.00 89.21           H  
ATOM    903  O   ARG A  58      32.037 -17.879 -24.278  1.00 89.21           O  
ATOM    904  CG  ARG A  58      28.247 -19.898 -24.472  1.00 89.21           C  
ATOM    905  HG2 ARG A  58      27.485 -19.127 -24.350  1.00 89.21           H  
ATOM    906  HG3 ARG A  58      28.210 -20.571 -23.616  1.00 89.21           H  
ATOM    907  CD  ARG A  58      27.969 -20.687 -25.754  1.00 89.21           C  
ATOM    908  HD2 ARG A  58      28.116 -20.019 -26.603  1.00 89.21           H  
ATOM    909  HD3 ARG A  58      28.685 -21.506 -25.828  1.00 89.21           H  
ATOM    910  NE  ARG A  58      26.592 -21.219 -25.761  1.00 89.21           N  
ATOM    911  HE  ARG A  58      26.136 -21.287 -24.863  1.00 89.21           H  
ATOM    912  NH1 ARG A  58      26.400 -21.550 -28.023  1.00 89.21           N  
ATOM    913 HH11 ARG A  58      25.854 -21.832 -28.824  1.00 89.21           H  
ATOM    914 HH12 ARG A  58      27.372 -21.292 -28.121  1.00 89.21           H  
ATOM    915  NH2 ARG A  58      24.658 -21.977 -26.695  1.00 89.21           N  
ATOM    916 HH21 ARG A  58      24.230 -22.015 -25.781  1.00 89.21           H  
ATOM    917 HH22 ARG A  58      24.120 -22.243 -27.507  1.00 89.21           H  
ATOM    918  CZ  ARG A  58      25.893 -21.579 -26.822  1.00 89.21           C  
ATOM    919  N   PRO A  59      31.980 -17.702 -22.032  1.00 86.18           N  
ATOM    920  CA  PRO A  59      33.312 -17.124 -21.919  1.00 86.18           C  
ATOM    921  HA  PRO A  59      33.379 -16.238 -22.551  1.00 86.18           H  
ATOM    922  C   PRO A  59      34.382 -18.135 -22.353  1.00 86.18           C  
ATOM    923  CB  PRO A  59      33.441 -16.682 -20.461  1.00 86.18           C  
ATOM    924  HB2 PRO A  59      34.466 -16.768 -20.101  1.00 86.18           H  
ATOM    925  HB3 PRO A  59      33.088 -15.655 -20.362  1.00 86.18           H  
ATOM    926  O   PRO A  59      34.602 -19.160 -21.713  1.00 86.18           O  
ATOM    927  CG  PRO A  59      32.496 -17.620 -19.712  1.00 86.18           C  
ATOM    928  HG2 PRO A  59      32.996 -18.569 -19.517  1.00 86.18           H  
ATOM    929  HG3 PRO A  59      32.136 -17.177 -18.784  1.00 86.18           H  
ATOM    930  CD  PRO A  59      31.366 -17.830 -20.717  1.00 86.18           C  
ATOM    931  HD2 PRO A  59      30.923 -18.815 -20.571  1.00 86.18           H  
ATOM    932  HD3 PRO A  59      30.612 -17.053 -20.588  1.00 86.18           H  
ATOM    933  N   GLU A  60      35.036 -17.830 -23.471  1.00 87.83           N  
ATOM    934  H   GLU A  60      34.726 -16.996 -23.950  1.00 87.83           H  
ATOM    935  CA  GLU A  60      35.986 -18.704 -24.172  1.00 87.83           C  
ATOM    936  HA  GLU A  60      36.227 -19.574 -23.563  1.00 87.83           H  
ATOM    937  C   GLU A  60      37.308 -17.988 -24.504  1.00 87.83           C  
ATOM    938  CB  GLU A  60      35.340 -19.175 -25.487  1.00 87.83           C  
ATOM    939  HB2 GLU A  60      36.118 -19.596 -26.123  1.00 87.83           H  
ATOM    940  HB3 GLU A  60      34.936 -18.300 -25.997  1.00 87.83           H  
ATOM    941  O   GLU A  60      38.313 -18.642 -24.776  1.00 87.83           O  
ATOM    942  CG  GLU A  60      34.231 -20.237 -25.346  1.00 87.83           C  
ATOM    943  HG2 GLU A  60      33.536 -19.946 -24.559  1.00 87.83           H  
ATOM    944  HG3 GLU A  60      34.687 -21.184 -25.055  1.00 87.83           H  
ATOM    945  CD  GLU A  60      33.466 -20.418 -26.670  1.00 87.83           C  
ATOM    946  OE1 GLU A  60      32.275 -20.797 -26.659  1.00 87.83           O  
ATOM    947  OE2 GLU A  60      34.065 -20.127 -27.736  1.00 87.83           O  
ATOM    948  N   VAL A  61      37.333 -16.646 -24.519  1.00 81.99           N  
ATOM    949  H   VAL A  61      36.485 -16.155 -24.271  1.00 81.99           H  
ATOM    950  CA  VAL A  61      38.494 -15.853 -24.966  1.00 81.99           C  
ATOM    951  HA  VAL A  61      39.382 -16.482 -24.895  1.00 81.99           H  
ATOM    952  C   VAL A  61      38.761 -14.637 -24.078  1.00 81.99           C  
ATOM    953  CB  VAL A  61      38.363 -15.420 -26.444  1.00 81.99           C  
ATOM    954  HB  VAL A  61      39.155 -14.702 -26.656  1.00 81.99           H  
ATOM    955  O   VAL A  61      37.868 -13.846 -23.790  1.00 81.99           O  
ATOM    956  CG1 VAL A  61      38.559 -16.604 -27.398  1.00 81.99           C  
ATOM    957 HG11 VAL A  61      37.755 -17.329 -27.271  1.00 81.99           H  
ATOM    958 HG12 VAL A  61      38.570 -16.258 -28.432  1.00 81.99           H  
ATOM    959 HG13 VAL A  61      39.506 -17.099 -27.179  1.00 81.99           H  
ATOM    960  CG2 VAL A  61      37.020 -14.766 -26.805  1.00 81.99           C  
ATOM    961 HG21 VAL A  61      37.028 -14.436 -27.844  1.00 81.99           H  
ATOM    962 HG22 VAL A  61      36.218 -15.493 -26.677  1.00 81.99           H  
ATOM    963 HG23 VAL A  61      36.825 -13.912 -26.156  1.00 81.99           H  
ATOM    964  N   LEU A  62      40.016 -14.436 -23.675  1.00 80.19           N  
ATOM    965  H   LEU A  62      40.721 -15.110 -23.935  1.00 80.19           H  
ATOM    966  CA  LEU A  62      40.454 -13.224 -22.971  1.00 80.19           C  
ATOM    967  HA  LEU A  62      39.658 -12.898 -22.301  1.00 80.19           H  
ATOM    968  C   LEU A  62      40.705 -12.077 -23.966  1.00 80.19           C  
ATOM    969  CB  LEU A  62      41.696 -13.554 -22.122  1.00 80.19           C  
ATOM    970  HB2 LEU A  62      42.218 -12.632 -21.866  1.00 80.19           H  
ATOM    971  HB3 LEU A  62      42.377 -14.158 -22.722  1.00 80.19           H  
ATOM    972  O   LEU A  62      41.325 -12.284 -25.011  1.00 80.19           O  
ATOM    973  CG  LEU A  62      41.346 -14.301 -20.818  1.00 80.19           C  
ATOM    974  HG  LEU A  62      40.553 -15.024 -21.011  1.00 80.19           H  
ATOM    975  CD1 LEU A  62      42.559 -15.062 -20.288  1.00 80.19           C  
ATOM    976 HD11 LEU A  62      43.377 -14.372 -20.081  1.00 80.19           H  
ATOM    977 HD12 LEU A  62      42.290 -15.582 -19.368  1.00 80.19           H  
ATOM    978 HD13 LEU A  62      42.882 -15.803 -21.020  1.00 80.19           H  
ATOM    979  CD2 LEU A  62      40.884 -13.324 -19.735  1.00 80.19           C  
ATOM    980 HD21 LEU A  62      40.015 -12.760 -20.074  1.00 80.19           H  
ATOM    981 HD22 LEU A  62      41.685 -12.631 -19.480  1.00 80.19           H  
ATOM    982 HD23 LEU A  62      40.600 -13.881 -18.841  1.00 80.19           H  
ATOM    983  N   TRP A  63      40.233 -10.871 -23.636  1.00 77.19           N  
ATOM    984  H   TRP A  63      39.752 -10.768 -22.754  1.00 77.19           H  
ATOM    985  CA  TRP A  63      40.394  -9.649 -24.436  1.00 77.19           C  
ATOM    986  HA  TRP A  63      41.263  -9.753 -25.085  1.00 77.19           H  
ATOM    987  C   TRP A  63      40.619  -8.431 -23.533  1.00 77.19           C  
ATOM    988  CB  TRP A  63      39.150  -9.411 -25.311  1.00 77.19           C  
ATOM    989  HB2 TRP A  63      38.253  -9.579 -24.715  1.00 77.19           H  
ATOM    990  HB3 TRP A  63      39.134  -8.364 -25.614  1.00 77.19           H  
ATOM    991  O   TRP A  63      39.916  -8.263 -22.546  1.00 77.19           O  
ATOM    992  CG  TRP A  63      39.076 -10.233 -26.561  1.00 77.19           C  
ATOM    993  CD1 TRP A  63      38.591 -11.490 -26.643  1.00 77.19           C  
ATOM    994  HD1 TRP A  63      38.209 -12.049 -25.801  1.00 77.19           H  
ATOM    995  CD2 TRP A  63      39.520  -9.887 -27.909  1.00 77.19           C  
ATOM    996  CE2 TRP A  63      39.278 -11.003 -28.766  1.00 77.19           C  
ATOM    997  CE3 TRP A  63      40.089  -8.737 -28.502  1.00 77.19           C  
ATOM    998  HE3 TRP A  63      40.270  -7.869 -27.885  1.00 77.19           H  
ATOM    999  NE1 TRP A  63      38.714 -11.953 -27.939  1.00 77.19           N  
ATOM   1000  HE1 TRP A  63      38.463 -12.895 -28.203  1.00 77.19           H  
ATOM   1001  CH2 TRP A  63      40.162  -9.824 -30.691  1.00 77.19           C  
ATOM   1002  HH2 TRP A  63      40.398  -9.783 -31.744  1.00 77.19           H  
ATOM   1003  CZ2 TRP A  63      39.595 -10.985 -30.135  1.00 77.19           C  
ATOM   1004  HZ2 TRP A  63      39.404 -11.856 -30.744  1.00 77.19           H  
ATOM   1005  CZ3 TRP A  63      40.405  -8.704 -29.875  1.00 77.19           C  
ATOM   1006  HZ3 TRP A  63      40.826  -7.806 -30.302  1.00 77.19           H  
ATOM   1007  N   ASN A  64      41.555  -7.554 -23.911  1.00 76.22           N  
ATOM   1008  H   ASN A  64      42.190  -7.829 -24.646  1.00 76.22           H  
ATOM   1009  CA  ASN A  64      41.942  -6.370 -23.125  1.00 76.22           C  
ATOM   1010  HA  ASN A  64      42.180  -6.681 -22.108  1.00 76.22           H  
ATOM   1011  C   ASN A  64      40.858  -5.282 -23.022  1.00 76.22           C  
ATOM   1012  CB  ASN A  64      43.183  -5.712 -23.754  1.00 76.22           C  
ATOM   1013  HB2 ASN A  64      43.455  -4.875 -23.110  1.00 76.22           H  
ATOM   1014  HB3 ASN A  64      42.929  -5.300 -24.730  1.00 76.22           H  
ATOM   1015  O   ASN A  64      40.929  -4.457 -22.117  1.00 76.22           O  
ATOM   1016  CG  ASN A  64      44.410  -6.586 -23.919  1.00 76.22           C  
ATOM   1017  ND2 ASN A  64      45.574  -5.997 -23.801  1.00 76.22           N  
ATOM   1018 HD21 ASN A  64      45.594  -5.042 -23.472  1.00 76.22           H  
ATOM   1019 HD22 ASN A  64      46.384  -6.600 -23.782  1.00 76.22           H  
ATOM   1020  OD1 ASN A  64      44.355  -7.765 -24.231  1.00 76.22           O  
ATOM   1021  N   HIS A  65      39.924  -5.265 -23.980  1.00 79.21           N  
ATOM   1022  H   HIS A  65      39.956  -6.006 -24.666  1.00 79.21           H  
ATOM   1023  CA  HIS A  65      38.799  -4.330 -24.066  1.00 79.21           C  
ATOM   1024  HA  HIS A  65      38.711  -3.794 -23.121  1.00 79.21           H  
ATOM   1025  C   HIS A  65      37.498  -5.135 -24.281  1.00 79.21           C  
ATOM   1026  CB  HIS A  65      39.037  -3.298 -25.192  1.00 79.21           C  
ATOM   1027  HB2 HIS A  65      38.193  -2.608 -25.181  1.00 79.21           H  
ATOM   1028  HB3 HIS A  65      39.035  -3.807 -26.156  1.00 79.21           H  
ATOM   1029  O   HIS A  65      36.997  -5.213 -25.411  1.00 79.21           O  
ATOM   1030  CG  HIS A  65      40.290  -2.453 -25.109  1.00 79.21           C  
ATOM   1031  CD2 HIS A  65      41.428  -2.593 -25.857  1.00 79.21           C  
ATOM   1032  HD2 HIS A  65      41.608  -3.380 -26.574  1.00 79.21           H  
ATOM   1033  ND1 HIS A  65      40.431  -1.284 -24.407  1.00 79.21           N  
ATOM   1034  HD1 HIS A  65      39.747  -0.879 -23.784  1.00 79.21           H  
ATOM   1035  CE1 HIS A  65      41.621  -0.742 -24.702  1.00 79.21           C  
ATOM   1036  HE1 HIS A  65      41.983   0.188 -24.290  1.00 79.21           H  
ATOM   1037  NE2 HIS A  65      42.285  -1.512 -25.590  1.00 79.21           N  
ATOM   1038  N   PRO A  66      36.995  -5.868 -23.269  1.00 84.68           N  
ATOM   1039  CA  PRO A  66      36.033  -6.946 -23.495  1.00 84.68           C  
ATOM   1040  HA  PRO A  66      36.383  -7.574 -24.315  1.00 84.68           H  
ATOM   1041  C   PRO A  66      34.636  -6.431 -23.879  1.00 84.68           C  
ATOM   1042  CB  PRO A  66      36.066  -7.782 -22.212  1.00 84.68           C  
ATOM   1043  HB2 PRO A  66      36.861  -8.524 -22.285  1.00 84.68           H  
ATOM   1044  HB3 PRO A  66      35.116  -8.278 -22.014  1.00 84.68           H  
ATOM   1045  O   PRO A  66      34.032  -6.993 -24.792  1.00 84.68           O  
ATOM   1046  CG  PRO A  66      36.434  -6.762 -21.134  1.00 84.68           C  
ATOM   1047  HG2 PRO A  66      36.905  -7.236 -20.273  1.00 84.68           H  
ATOM   1048  HG3 PRO A  66      35.545  -6.209 -20.829  1.00 84.68           H  
ATOM   1049  CD  PRO A  66      37.400  -5.829 -21.868  1.00 84.68           C  
ATOM   1050  HD2 PRO A  66      37.336  -4.819 -21.462  1.00 84.68           H  
ATOM   1051  HD3 PRO A  66      38.418  -6.206 -21.766  1.00 84.68           H  
ATOM   1052  N   ILE A  67      34.166  -5.324 -23.284  1.00 85.77           N  
ATOM   1053  H   ILE A  67      34.717  -4.912 -22.544  1.00 85.77           H  
ATOM   1054  CA  ILE A  67      32.912  -4.647 -23.674  1.00 85.77           C  
ATOM   1055  HA  ILE A  67      32.094  -5.365 -23.624  1.00 85.77           H  
ATOM   1056  C   ILE A  67      33.009  -4.166 -25.132  1.00 85.77           C  
ATOM   1057  CB  ILE A  67      32.586  -3.473 -22.710  1.00 85.77           C  
ATOM   1058  HB  ILE A  67      33.435  -2.790 -22.699  1.00 85.77           H  
ATOM   1059  O   ILE A  67      32.210  -4.568 -25.981  1.00 85.77           O  
ATOM   1060  CG1 ILE A  67      32.359  -3.982 -21.265  1.00 85.77           C  
ATOM   1061 HG12 ILE A  67      31.485  -4.633 -21.241  1.00 85.77           H  
ATOM   1062 HG13 ILE A  67      33.222  -4.565 -20.944  1.00 85.77           H  
ATOM   1063  CG2 ILE A  67      31.351  -2.689 -23.203  1.00 85.77           C  
ATOM   1064 HG21 ILE A  67      31.166  -1.823 -22.567  1.00 85.77           H  
ATOM   1065 HG22 ILE A  67      30.468  -3.329 -23.198  1.00 85.77           H  
ATOM   1066 HG23 ILE A  67      31.508  -2.297 -24.207  1.00 85.77           H  
ATOM   1067  CD1 ILE A  67      32.165  -2.855 -20.239  1.00 85.77           C  
ATOM   1068 HD11 ILE A  67      33.020  -2.179 -20.257  1.00 85.77           H  
ATOM   1069 HD12 ILE A  67      32.071  -3.282 -19.240  1.00 85.77           H  
ATOM   1070 HD13 ILE A  67      31.251  -2.298 -20.442  1.00 85.77           H  
ATOM   1071  N   GLN A  68      34.041  -3.369 -25.439  1.00 85.60           N  
ATOM   1072  H   GLN A  68      34.648  -3.073 -24.689  1.00 85.60           H  
ATOM   1073  CA  GLN A  68      34.286  -2.806 -26.772  1.00 85.60           C  
ATOM   1074  HA  GLN A  68      33.458  -2.143 -27.021  1.00 85.60           H  
ATOM   1075  C   GLN A  68      34.361  -3.897 -27.850  1.00 85.60           C  
ATOM   1076  CB  GLN A  68      35.582  -1.974 -26.710  1.00 85.60           C  
ATOM   1077  HB2 GLN A  68      35.511  -1.318 -25.842  1.00 85.60           H  
ATOM   1078  HB3 GLN A  68      36.432  -2.638 -26.552  1.00 85.60           H  
ATOM   1079  O   GLN A  68      33.826  -3.716 -28.945  1.00 85.60           O  
ATOM   1080  CG  GLN A  68      35.849  -1.077 -27.932  1.00 85.60           C  
ATOM   1081  HG2 GLN A  68      36.506  -0.267 -27.615  1.00 85.60           H  
ATOM   1082  HG3 GLN A  68      34.911  -0.623 -28.251  1.00 85.60           H  
ATOM   1083  CD  GLN A  68      36.522  -1.748 -29.134  1.00 85.60           C  
ATOM   1084  NE2 GLN A  68      36.535  -1.078 -30.269  1.00 85.60           N  
ATOM   1085 HE21 GLN A  68      36.093  -0.171 -30.317  1.00 85.60           H  
ATOM   1086 HE22 GLN A  68      36.895  -1.544 -31.089  1.00 85.60           H  
ATOM   1087  OE1 GLN A  68      37.055  -2.851 -29.107  1.00 85.60           O  
ATOM   1088  N   ARG A  69      34.951  -5.064 -27.540  1.00 86.33           N  
ATOM   1089  H   ARG A  69      35.411  -5.140 -26.645  1.00 86.33           H  
ATOM   1090  CA  ARG A  69      35.038  -6.175 -28.495  1.00 86.33           C  
ATOM   1091  HA  ARG A  69      35.377  -5.729 -29.429  1.00 86.33           H  
ATOM   1092  C   ARG A  69      33.683  -6.814 -28.805  1.00 86.33           C  
ATOM   1093  CB  ARG A  69      36.078  -7.214 -28.034  1.00 86.33           C  
ATOM   1094  HB2 ARG A  69      37.024  -6.706 -27.848  1.00 86.33           H  
ATOM   1095  HB3 ARG A  69      35.746  -7.662 -27.097  1.00 86.33           H  
ATOM   1096  O   ARG A  69      33.480  -7.191 -29.958  1.00 86.33           O  
ATOM   1097  CG  ARG A  69      36.320  -8.337 -29.066  1.00 86.33           C  
ATOM   1098  HG2 ARG A  69      37.088  -9.004 -28.674  1.00 86.33           H  
ATOM   1099  HG3 ARG A  69      35.408  -8.922 -29.188  1.00 86.33           H  
ATOM   1100  CD  ARG A  69      36.766  -7.805 -30.443  1.00 86.33           C  
ATOM   1101  HD2 ARG A  69      37.674  -7.215 -30.315  1.00 86.33           H  
ATOM   1102  HD3 ARG A  69      35.982  -7.156 -30.833  1.00 86.33           H  
ATOM   1103  NE  ARG A  69      37.016  -8.885 -31.421  1.00 86.33           N  
ATOM   1104  HE  ARG A  69      37.396  -9.744 -31.051  1.00 86.33           H  
ATOM   1105  NH1 ARG A  69      36.337  -7.783 -33.357  1.00 86.33           N  
ATOM   1106 HH11 ARG A  69      35.971  -7.859 -34.295  1.00 86.33           H  
ATOM   1107 HH12 ARG A  69      36.001  -7.000 -32.815  1.00 86.33           H  
ATOM   1108  NH2 ARG A  69      36.915  -9.911 -33.463  1.00 86.33           N  
ATOM   1109 HH21 ARG A  69      36.541  -9.850 -34.399  1.00 86.33           H  
ATOM   1110 HH22 ARG A  69      37.006 -10.817 -33.026  1.00 86.33           H  
ATOM   1111  CZ  ARG A  69      36.758  -8.848 -32.727  1.00 86.33           C  
ATOM   1112  N   VAL A  70      32.761  -6.932 -27.844  1.00 88.63           N  
ATOM   1113  H   VAL A  70      32.966  -6.571 -26.923  1.00 88.63           H  
ATOM   1114  CA  VAL A  70      31.408  -7.457 -28.129  1.00 88.63           C  
ATOM   1115  HA  VAL A  70      31.509  -8.396 -28.673  1.00 88.63           H  
ATOM   1116  C   VAL A  70      30.645  -6.501 -29.040  1.00 88.63           C  
ATOM   1117  CB  VAL A  70      30.586  -7.742 -26.856  1.00 88.63           C  
ATOM   1118  HB  VAL A  70      30.479  -6.825 -26.276  1.00 88.63           H  
ATOM   1119  O   VAL A  70      30.095  -6.939 -30.050  1.00 88.63           O  
ATOM   1120  CG1 VAL A  70      29.191  -8.278 -27.218  1.00 88.63           C  
ATOM   1121 HG11 VAL A  70      28.653  -8.578 -26.319  1.00 88.63           H  
ATOM   1122 HG12 VAL A  70      29.273  -9.138 -27.883  1.00 88.63           H  
ATOM   1123 HG13 VAL A  70      28.600  -7.504 -27.707  1.00 88.63           H  
ATOM   1124  CG2 VAL A  70      31.266  -8.803 -25.988  1.00 88.63           C  
ATOM   1125 HG21 VAL A  70      30.690  -8.943 -25.074  1.00 88.63           H  
ATOM   1126 HG22 VAL A  70      31.341  -9.747 -26.529  1.00 88.63           H  
ATOM   1127 HG23 VAL A  70      32.261  -8.463 -25.698  1.00 88.63           H  
ATOM   1128  N   ILE A  71      30.670  -5.201 -28.733  1.00 88.94           N  
ATOM   1129  H   ILE A  71      31.144  -4.910 -27.890  1.00 88.94           H  
ATOM   1130  CA  ILE A  71      29.978  -4.183 -29.536  1.00 88.94           C  
ATOM   1131  HA  ILE A  71      28.931  -4.474 -29.625  1.00 88.94           H  
ATOM   1132  C   ILE A  71      30.558  -4.140 -30.957  1.00 88.94           C  
ATOM   1133  CB  ILE A  71      30.035  -2.801 -28.848  1.00 88.94           C  
ATOM   1134  HB  ILE A  71      31.075  -2.482 -28.779  1.00 88.94           H  
ATOM   1135  O   ILE A  71      29.810  -4.158 -31.935  1.00 88.94           O  
ATOM   1136  CG1 ILE A  71      29.445  -2.863 -27.417  1.00 88.94           C  
ATOM   1137 HG12 ILE A  71      29.897  -3.686 -26.864  1.00 88.94           H  
ATOM   1138 HG13 ILE A  71      28.373  -3.054 -27.467  1.00 88.94           H  
ATOM   1139  CG2 ILE A  71      29.262  -1.796 -29.720  1.00 88.94           C  
ATOM   1140 HG21 ILE A  71      28.286  -2.204 -29.982  1.00 88.94           H  
ATOM   1141 HG22 ILE A  71      29.103  -0.860 -29.184  1.00 88.94           H  
ATOM   1142 HG23 ILE A  71      29.816  -1.574 -30.633  1.00 88.94           H  
ATOM   1143  CD1 ILE A  71      29.695  -1.600 -26.586  1.00 88.94           C  
ATOM   1144 HD11 ILE A  71      30.743  -1.307 -26.650  1.00 88.94           H  
ATOM   1145 HD12 ILE A  71      29.453  -1.812 -25.545  1.00 88.94           H  
ATOM   1146 HD13 ILE A  71      29.058  -0.785 -26.929  1.00 88.94           H  
ATOM   1147  N   HIS A  72      31.888  -4.185 -31.081  1.00 88.90           N  
ATOM   1148  H   HIS A  72      32.452  -4.123 -30.245  1.00 88.90           H  
ATOM   1149  CA  HIS A  72      32.567  -4.268 -32.372  1.00 88.90           C  
ATOM   1150  HA  HIS A  72      32.296  -3.383 -32.948  1.00 88.90           H  
ATOM   1151  C   HIS A  72      32.108  -5.497 -33.175  1.00 88.90           C  
ATOM   1152  CB  HIS A  72      34.086  -4.242 -32.138  1.00 88.90           C  
ATOM   1153  HB2 HIS A  72      34.317  -3.360 -31.540  1.00 88.90           H  
ATOM   1154  HB3 HIS A  72      34.362  -5.118 -31.552  1.00 88.90           H  
ATOM   1155  O   HIS A  72      31.768  -5.329 -34.339  1.00 88.90           O  
ATOM   1156  CG  HIS A  72      34.979  -4.193 -33.360  1.00 88.90           C  
ATOM   1157  CD2 HIS A  72      34.630  -4.081 -34.683  1.00 88.90           C  
ATOM   1158  HD2 HIS A  72      33.629  -4.019 -35.086  1.00 88.90           H  
ATOM   1159  ND1 HIS A  72      36.356  -4.167 -33.311  1.00 88.90           N  
ATOM   1160  HD1 HIS A  72      36.908  -4.110 -32.467  1.00 88.90           H  
ATOM   1161  CE1 HIS A  72      36.819  -4.044 -34.567  1.00 88.90           C  
ATOM   1162  HE1 HIS A  72      37.858  -3.950 -34.845  1.00 88.90           H  
ATOM   1163  NE2 HIS A  72      35.804  -3.996 -35.436  1.00 88.90           N  
ATOM   1164  N   ASN A  73      32.020  -6.697 -32.582  1.00 87.72           N  
ATOM   1165  H   ASN A  73      32.274  -6.779 -31.608  1.00 87.72           H  
ATOM   1166  CA  ASN A  73      31.550  -7.898 -33.294  1.00 87.72           C  
ATOM   1167  HA  ASN A  73      32.214  -8.096 -34.136  1.00 87.72           H  
ATOM   1168  C   ASN A  73      30.126  -7.731 -33.866  1.00 87.72           C  
ATOM   1169  CB  ASN A  73      31.558  -9.114 -32.349  1.00 87.72           C  
ATOM   1170  HB2 ASN A  73      30.947  -8.887 -31.475  1.00 87.72           H  
ATOM   1171  HB3 ASN A  73      31.088  -9.952 -32.864  1.00 87.72           H  
ATOM   1172  O   ASN A  73      29.880  -8.077 -35.020  1.00 87.72           O  
ATOM   1173  CG  ASN A  73      32.918  -9.590 -31.881  1.00 87.72           C  
ATOM   1174  ND2 ASN A  73      32.942 -10.364 -30.820  1.00 87.72           N  
ATOM   1175 HD21 ASN A  73      33.850 -10.637 -30.474  1.00 87.72           H  
ATOM   1176 HD22 ASN A  73      32.072 -10.564 -30.347  1.00 87.72           H  
ATOM   1177  OD1 ASN A  73      33.964  -9.338 -32.451  1.00 87.72           O  
ATOM   1178  N   GLU A  74      29.194  -7.194 -33.073  1.00 87.66           N  
ATOM   1179  H   GLU A  74      29.459  -6.928 -32.135  1.00 87.66           H  
ATOM   1180  CA  GLU A  74      27.784  -7.021 -33.461  1.00 87.66           C  
ATOM   1181  HA  GLU A  74      27.394  -7.970 -33.830  1.00 87.66           H  
ATOM   1182  C   GLU A  74      27.611  -5.979 -34.584  1.00 87.66           C  
ATOM   1183  CB  GLU A  74      26.994  -6.629 -32.198  1.00 87.66           C  
ATOM   1184  HB2 GLU A  74      27.099  -7.418 -31.454  1.00 87.66           H  
ATOM   1185  HB3 GLU A  74      27.437  -5.726 -31.779  1.00 87.66           H  
ATOM   1186  O   GLU A  74      26.802  -6.159 -35.502  1.00 87.66           O  
ATOM   1187  CG  GLU A  74      25.499  -6.351 -32.423  1.00 87.66           C  
ATOM   1188  HG2 GLU A  74      25.395  -5.509 -33.107  1.00 87.66           H  
ATOM   1189  HG3 GLU A  74      25.063  -6.038 -31.474  1.00 87.66           H  
ATOM   1190  CD  GLU A  74      24.692  -7.546 -32.953  1.00 87.66           C  
ATOM   1191  OE1 GLU A  74      23.658  -7.276 -33.619  1.00 87.66           O  
ATOM   1192  OE2 GLU A  74      25.047  -8.699 -32.657  1.00 87.66           O  
ATOM   1193  N   LEU A  75      28.389  -4.890 -34.547  1.00 90.64           N  
ATOM   1194  H   LEU A  75      29.016  -4.776 -33.763  1.00 90.64           H  
ATOM   1195  CA  LEU A  75      28.386  -3.877 -35.607  1.00 90.64           C  
ATOM   1196  HA  LEU A  75      27.359  -3.728 -35.939  1.00 90.64           H  
ATOM   1197  C   LEU A  75      29.157  -4.345 -36.854  1.00 90.64           C  
ATOM   1198  CB  LEU A  75      28.903  -2.534 -35.058  1.00 90.64           C  
ATOM   1199  HB2 LEU A  75      29.928  -2.663 -34.713  1.00 90.64           H  
ATOM   1200  HB3 LEU A  75      28.916  -1.822 -35.883  1.00 90.64           H  
ATOM   1201  O   LEU A  75      28.706  -4.106 -37.972  1.00 90.64           O  
ATOM   1202  CG  LEU A  75      28.067  -1.931 -33.907  1.00 90.64           C  
ATOM   1203  HG  LEU A  75      28.201  -2.530 -33.006  1.00 90.64           H  
ATOM   1204  CD1 LEU A  75      28.559  -0.515 -33.607  1.00 90.64           C  
ATOM   1205 HD11 LEU A  75      28.416   0.132 -34.473  1.00 90.64           H  
ATOM   1206 HD12 LEU A  75      29.617  -0.545 -33.350  1.00 90.64           H  
ATOM   1207 HD13 LEU A  75      28.007  -0.107 -32.760  1.00 90.64           H  
ATOM   1208  CD2 LEU A  75      26.565  -1.875 -34.207  1.00 90.64           C  
ATOM   1209 HD21 LEU A  75      26.153  -2.883 -34.172  1.00 90.64           H  
ATOM   1210 HD22 LEU A  75      26.063  -1.269 -33.453  1.00 90.64           H  
ATOM   1211 HD23 LEU A  75      26.395  -1.442 -35.193  1.00 90.64           H  
ATOM   1212  N   GLU A  76      30.258  -5.082 -36.682  1.00 89.29           N  
ATOM   1213  H   GLU A  76      30.578  -5.240 -35.737  1.00 89.29           H  
ATOM   1214  CA  GLU A  76      31.009  -5.739 -37.760  1.00 89.29           C  
ATOM   1215  HA  GLU A  76      31.353  -4.977 -38.460  1.00 89.29           H  
ATOM   1216  C   GLU A  76      30.103  -6.699 -38.549  1.00 89.29           C  
ATOM   1217  CB  GLU A  76      32.255  -6.438 -37.161  1.00 89.29           C  
ATOM   1218  HB2 GLU A  76      32.918  -5.669 -36.766  1.00 89.29           H  
ATOM   1219  HB3 GLU A  76      31.952  -7.094 -36.345  1.00 89.29           H  
ATOM   1220  O   GLU A  76      30.029  -6.606 -39.777  1.00 89.29           O  
ATOM   1221  CG  GLU A  76      33.038  -7.277 -38.178  1.00 89.29           C  
ATOM   1222  HG2 GLU A  76      32.451  -8.159 -38.435  1.00 89.29           H  
ATOM   1223  HG3 GLU A  76      33.137  -6.677 -39.083  1.00 89.29           H  
ATOM   1224  CD  GLU A  76      34.447  -7.731 -37.736  1.00 89.29           C  
ATOM   1225  OE1 GLU A  76      35.243  -7.979 -38.678  1.00 89.29           O  
ATOM   1226  OE2 GLU A  76      34.749  -7.877 -36.525  1.00 89.29           O  
ATOM   1227  N   GLN A  77      29.345  -7.559 -37.859  1.00 87.69           N  
ATOM   1228  H   GLN A  77      29.457  -7.600 -36.856  1.00 87.69           H  
ATOM   1229  CA  GLN A  77      28.391  -8.478 -38.485  1.00 87.69           C  
ATOM   1230  HA  GLN A  77      28.932  -9.077 -39.218  1.00 87.69           H  
ATOM   1231  C   GLN A  77      27.278  -7.728 -39.238  1.00 87.69           C  
ATOM   1232  CB  GLN A  77      27.833  -9.423 -37.407  1.00 87.69           C  
ATOM   1233  HB2 GLN A  77      27.250  -8.852 -36.684  1.00 87.69           H  
ATOM   1234  HB3 GLN A  77      28.673  -9.882 -36.884  1.00 87.69           H  
ATOM   1235  O   GLN A  77      26.949  -8.094 -40.368  1.00 87.69           O  
ATOM   1236  CG  GLN A  77      26.960 -10.543 -37.999  1.00 87.69           C  
ATOM   1237  HG2 GLN A  77      26.069 -10.109 -38.451  1.00 87.69           H  
ATOM   1238  HG3 GLN A  77      27.523 -11.058 -38.778  1.00 87.69           H  
ATOM   1239  CD  GLN A  77      26.517 -11.581 -36.968  1.00 87.69           C  
ATOM   1240  NE2 GLN A  77      25.800 -12.605 -37.376  1.00 87.69           N  
ATOM   1241 HE21 GLN A  77      25.526 -13.251 -36.650  1.00 87.69           H  
ATOM   1242 HE22 GLN A  77      25.535 -12.710 -38.345  1.00 87.69           H  
ATOM   1243  OE1 GLN A  77      26.806 -11.518 -35.788  1.00 87.69           O  
ATOM   1244  N   TYR A  78      26.735  -6.650 -38.661  1.00 90.08           N  
ATOM   1245  H   TYR A  78      27.044  -6.406 -37.731  1.00 90.08           H  
ATOM   1246  CA  TYR A  78      25.712  -5.813 -39.302  1.00 90.08           C  
ATOM   1247  HA  TYR A  78      24.867  -6.447 -39.572  1.00 90.08           H  
ATOM   1248  C   TYR A  78      26.209  -5.148 -40.595  1.00 90.08           C  
ATOM   1249  CB  TYR A  78      25.227  -4.767 -38.290  1.00 90.08           C  
ATOM   1250  HB2 TYR A  78      24.797  -5.300 -37.442  1.00 90.08           H  
ATOM   1251  HB3 TYR A  78      26.084  -4.206 -37.917  1.00 90.08           H  
ATOM   1252  O   TYR A  78      25.512  -5.196 -41.613  1.00 90.08           O  
ATOM   1253  CG  TYR A  78      24.211  -3.770 -38.824  1.00 90.08           C  
ATOM   1254  CD1 TYR A  78      24.655  -2.627 -39.517  1.00 90.08           C  
ATOM   1255  HD1 TYR A  78      25.711  -2.457 -39.669  1.00 90.08           H  
ATOM   1256  CD2 TYR A  78      22.831  -3.969 -38.614  1.00 90.08           C  
ATOM   1257  HD2 TYR A  78      22.488  -4.843 -38.080  1.00 90.08           H  
ATOM   1258  CE1 TYR A  78      23.726  -1.701 -40.025  1.00 90.08           C  
ATOM   1259  HE1 TYR A  78      24.061  -0.831 -40.570  1.00 90.08           H  
ATOM   1260  CE2 TYR A  78      21.901  -3.011 -39.073  1.00 90.08           C  
ATOM   1261  HE2 TYR A  78      20.844  -3.141 -38.894  1.00 90.08           H  
ATOM   1262  OH  TYR A  78      21.475  -0.964 -40.279  1.00 90.08           O  
ATOM   1263  HH  TYR A  78      20.678  -0.853 -39.755  1.00 90.08           H  
ATOM   1264  CZ  TYR A  78      22.350  -1.881 -39.793  1.00 90.08           C  
ATOM   1265  N   CYS A  79      27.406  -4.550 -40.570  1.00 91.14           N  
ATOM   1266  H   CYS A  79      27.907  -4.507 -39.694  1.00 91.14           H  
ATOM   1267  CA  CYS A  79      28.005  -3.894 -41.734  1.00 91.14           C  
ATOM   1268  HA  CYS A  79      27.297  -3.179 -42.152  1.00 91.14           H  
ATOM   1269  C   CYS A  79      28.330  -4.907 -42.837  1.00 91.14           C  
ATOM   1270  CB  CYS A  79      29.269  -3.136 -41.299  1.00 91.14           C  
ATOM   1271  HB2 CYS A  79      29.927  -3.801 -40.740  1.00 91.14           H  
ATOM   1272  HB3 CYS A  79      29.794  -2.771 -42.182  1.00 91.14           H  
ATOM   1273  O   CYS A  79      27.941  -4.713 -43.988  1.00 91.14           O  
ATOM   1274  SG  CYS A  79      28.811  -1.718 -40.267  1.00 91.14           S  
ATOM   1275  HG  CYS A  79      30.046  -1.260 -40.046  1.00 91.14           H  
ATOM   1276  N   ARG A  80      28.990  -6.022 -42.495  1.00 89.38           N  
ATOM   1277  H   ARG A  80      29.249  -6.147 -41.527  1.00 89.38           H  
ATOM   1278  CA  ARG A  80      29.382  -7.056 -43.469  1.00 89.38           C  
ATOM   1279  HA  ARG A  80      29.940  -6.587 -44.279  1.00 89.38           H  
ATOM   1280  C   ARG A  80      28.174  -7.717 -44.138  1.00 89.38           C  
ATOM   1281  CB  ARG A  80      30.283  -8.096 -42.787  1.00 89.38           C  
ATOM   1282  HB2 ARG A  80      29.793  -8.462 -41.885  1.00 89.38           H  
ATOM   1283  HB3 ARG A  80      30.423  -8.938 -43.465  1.00 89.38           H  
ATOM   1284  O   ARG A  80      28.207  -7.936 -45.346  1.00 89.38           O  
ATOM   1285  CG  ARG A  80      31.668  -7.526 -42.433  1.00 89.38           C  
ATOM   1286  HG2 ARG A  80      32.170  -7.222 -43.351  1.00 89.38           H  
ATOM   1287  HG3 ARG A  80      31.571  -6.656 -41.784  1.00 89.38           H  
ATOM   1288  CD  ARG A  80      32.493  -8.604 -41.718  1.00 89.38           C  
ATOM   1289  HD2 ARG A  80      32.616  -9.454 -42.389  1.00 89.38           H  
ATOM   1290  HD3 ARG A  80      31.921  -8.952 -40.858  1.00 89.38           H  
ATOM   1291  NE  ARG A  80      33.804  -8.128 -41.225  1.00 89.38           N  
ATOM   1292  HE  ARG A  80      33.984  -8.229 -40.236  1.00 89.38           H  
ATOM   1293  NH1 ARG A  80      34.867  -7.379 -43.149  1.00 89.38           N  
ATOM   1294 HH11 ARG A  80      35.685  -6.890 -43.484  1.00 89.38           H  
ATOM   1295 HH12 ARG A  80      34.197  -7.844 -43.744  1.00 89.38           H  
ATOM   1296  NH2 ARG A  80      35.816  -7.130 -41.190  1.00 89.38           N  
ATOM   1297 HH21 ARG A  80      36.536  -6.636 -41.698  1.00 89.38           H  
ATOM   1298 HH22 ARG A  80      35.808  -7.273 -40.190  1.00 89.38           H  
ATOM   1299  CZ  ARG A  80      34.804  -7.559 -41.866  1.00 89.38           C  
ATOM   1300  N   ALA A  81      27.091  -7.958 -43.394  1.00 87.86           N  
ATOM   1301  H   ALA A  81      27.137  -7.785 -42.400  1.00 87.86           H  
ATOM   1302  CA  ALA A  81      25.852  -8.518 -43.940  1.00 87.86           C  
ATOM   1303  HA  ALA A  81      26.092  -9.437 -44.473  1.00 87.86           H  
ATOM   1304  C   ALA A  81      25.139  -7.591 -44.948  1.00 87.86           C  
ATOM   1305  CB  ALA A  81      24.927  -8.870 -42.769  1.00 87.86           C  
ATOM   1306  HB1 ALA A  81      24.009  -9.315 -43.150  1.00 87.86           H  
ATOM   1307  HB2 ALA A  81      24.683  -7.972 -42.201  1.00 87.86           H  
ATOM   1308  HB3 ALA A  81      25.419  -9.588 -42.112  1.00 87.86           H  
ATOM   1309  O   ALA A  81      24.401  -8.081 -45.797  1.00 87.86           O  
ATOM   1310  N   ARG A  82      25.353  -6.267 -44.871  1.00 89.66           N  
ATOM   1311  H   ARG A  82      25.961  -5.932 -44.138  1.00 89.66           H  
ATOM   1312  CA  ARG A  82      24.775  -5.277 -45.802  1.00 89.66           C  
ATOM   1313  HA  ARG A  82      23.890  -5.695 -46.281  1.00 89.66           H  
ATOM   1314  C   ARG A  82      25.698  -4.903 -46.961  1.00 89.66           C  
ATOM   1315  CB  ARG A  82      24.364  -4.020 -45.023  1.00 89.66           C  
ATOM   1316  HB2 ARG A  82      24.209  -3.203 -45.728  1.00 89.66           H  
ATOM   1317  HB3 ARG A  82      25.161  -3.734 -44.335  1.00 89.66           H  
ATOM   1318  O   ARG A  82      25.209  -4.601 -48.041  1.00 89.66           O  
ATOM   1319  CG  ARG A  82      23.055  -4.238 -44.260  1.00 89.66           C  
ATOM   1320  HG2 ARG A  82      23.139  -5.133 -43.644  1.00 89.66           H  
ATOM   1321  HG3 ARG A  82      22.251  -4.378 -44.982  1.00 89.66           H  
ATOM   1322  CD  ARG A  82      22.742  -3.027 -43.370  1.00 89.66           C  
ATOM   1323  HD2 ARG A  82      23.415  -3.027 -42.513  1.00 89.66           H  
ATOM   1324  HD3 ARG A  82      22.933  -2.118 -43.940  1.00 89.66           H  
ATOM   1325  NE  ARG A  82      21.336  -3.001 -42.919  1.00 89.66           N  
ATOM   1326  HE  ARG A  82      20.798  -2.195 -43.206  1.00 89.66           H  
ATOM   1327  NH1 ARG A  82      21.341  -4.912 -41.646  1.00 89.66           N  
ATOM   1328 HH11 ARG A  82      20.852  -5.607 -41.101  1.00 89.66           H  
ATOM   1329 HH12 ARG A  82      22.338  -4.975 -41.797  1.00 89.66           H  
ATOM   1330  NH2 ARG A  82      19.449  -3.750 -41.896  1.00 89.66           N  
ATOM   1331 HH21 ARG A  82      18.946  -2.967 -42.288  1.00 89.66           H  
ATOM   1332 HH22 ARG A  82      18.952  -4.454 -41.370  1.00 89.66           H  
ATOM   1333  CZ  ARG A  82      20.719  -3.885 -42.157  1.00 89.66           C  
ATOM   1334  N   ALA A  83      27.013  -4.923 -46.751  1.00 87.63           N  
ATOM   1335  H   ALA A  83      27.339  -5.107 -45.813  1.00 87.63           H  
ATOM   1336  CA  ALA A  83      27.984  -4.437 -47.730  1.00 87.63           C  
ATOM   1337  HA  ALA A  83      27.564  -3.560 -48.222  1.00 87.63           H  
ATOM   1338  C   ALA A  83      28.347  -5.440 -48.843  1.00 87.63           C  
ATOM   1339  CB  ALA A  83      29.227  -3.996 -46.963  1.00 87.63           C  
ATOM   1340  HB1 ALA A  83      29.931  -3.538 -47.659  1.00 87.63           H  
ATOM   1341  HB2 ALA A  83      28.952  -3.265 -46.203  1.00 87.63           H  
ATOM   1342  HB3 ALA A  83      29.696  -4.857 -46.487  1.00 87.63           H  
ATOM   1343  O   ALA A  83      28.863  -5.035 -49.882  1.00 87.63           O  
ATOM   1344  N   GLY A  84      28.112  -6.743 -48.644  1.00 85.14           N  
ATOM   1345  H   GLY A  84      27.740  -7.031 -47.750  1.00 85.14           H  
ATOM   1346  CA  GLY A  84      28.336  -7.764 -49.674  1.00 85.14           C  
ATOM   1347  HA2 GLY A  84      28.033  -8.735 -49.283  1.00 85.14           H  
ATOM   1348  HA3 GLY A  84      27.707  -7.535 -50.534  1.00 85.14           H  
ATOM   1349  C   GLY A  84      29.799  -7.867 -50.131  1.00 85.14           C  
ATOM   1350  O   GLY A  84      30.664  -8.284 -49.360  1.00 85.14           O  
ATOM   1351  N   ARG A  85      30.070  -7.530 -51.402  1.00 89.47           N  
ATOM   1352  H   ARG A  85      29.325  -7.085 -51.919  1.00 89.47           H  
ATOM   1353  CA  ARG A  85      31.430  -7.431 -51.966  1.00 89.47           C  
ATOM   1354  HA  ARG A  85      32.120  -8.016 -51.359  1.00 89.47           H  
ATOM   1355  C   ARG A  85      31.888  -5.976 -51.911  1.00 89.47           C  
ATOM   1356  CB  ARG A  85      31.483  -7.950 -53.414  1.00 89.47           C  
ATOM   1357  HB2 ARG A  85      32.470  -7.724 -53.817  1.00 89.47           H  
ATOM   1358  HB3 ARG A  85      30.744  -7.420 -54.014  1.00 89.47           H  
ATOM   1359  O   ARG A  85      31.369  -5.146 -52.650  1.00 89.47           O  
ATOM   1360  CG  ARG A  85      31.239  -9.461 -53.532  1.00 89.47           C  
ATOM   1361  HG2 ARG A  85      30.240  -9.688 -53.160  1.00 89.47           H  
ATOM   1362  HG3 ARG A  85      31.964 -10.001 -52.923  1.00 89.47           H  
ATOM   1363  CD  ARG A  85      31.333  -9.935 -54.991  1.00 89.47           C  
ATOM   1364  HD2 ARG A  85      30.949 -10.954 -55.043  1.00 89.47           H  
ATOM   1365  HD3 ARG A  85      30.699  -9.297 -55.606  1.00 89.47           H  
ATOM   1366  NE  ARG A  85      32.723  -9.924 -55.497  1.00 89.47           N  
ATOM   1367  HE  ARG A  85      33.449  -9.839 -54.800  1.00 89.47           H  
ATOM   1368  NH1 ARG A  85      32.255 -10.160 -57.737  1.00 89.47           N  
ATOM   1369 HH11 ARG A  85      31.268 -10.145 -57.522  1.00 89.47           H  
ATOM   1370 HH12 ARG A  85      32.564 -10.235 -58.695  1.00 89.47           H  
ATOM   1371  NH2 ARG A  85      34.375 -10.049 -57.064  1.00 89.47           N  
ATOM   1372 HH21 ARG A  85      34.663 -10.138 -58.028  1.00 89.47           H  
ATOM   1373 HH22 ARG A  85      35.068  -9.939 -56.337  1.00 89.47           H  
ATOM   1374  CZ  ARG A  85      33.108 -10.044 -56.758  1.00 89.47           C  
ATOM   1375  N   CYS A  86      32.866  -5.678 -51.061  1.00 93.19           N  
ATOM   1376  H   CYS A  86      33.252  -6.416 -50.490  1.00 93.19           H  
ATOM   1377  CA  CYS A  86      33.239  -4.304 -50.728  1.00 93.19           C  
ATOM   1378  HA  CYS A  86      32.826  -3.633 -51.481  1.00 93.19           H  
ATOM   1379  C   CYS A  86      34.756  -4.058 -50.713  1.00 93.19           C  
ATOM   1380  CB  CYS A  86      32.591  -3.952 -49.379  1.00 93.19           C  
ATOM   1381  HB2 CYS A  86      31.510  -4.069 -49.463  1.00 93.19           H  
ATOM   1382  HB3 CYS A  86      32.807  -2.913 -49.130  1.00 93.19           H  
ATOM   1383  O   CYS A  86      35.560  -4.993 -50.705  1.00 93.19           O  
ATOM   1384  SG  CYS A  86      33.225  -5.035 -48.061  1.00 93.19           S  
ATOM   1385  HG  CYS A  86      32.539  -4.472 -47.062  1.00 93.19           H  
ATOM   1386  N   LEU A  87      35.146  -2.784 -50.675  1.00 94.57           N  
ATOM   1387  H   LEU A  87      34.425  -2.079 -50.734  1.00 94.57           H  
ATOM   1388  CA  LEU A  87      36.469  -2.350 -50.218  1.00 94.57           C  
ATOM   1389  HA  LEU A  87      37.197  -3.131 -50.438  1.00 94.57           H  
ATOM   1390  C   LEU A  87      36.444  -2.146 -48.697  1.00 94.57           C  
ATOM   1391  CB  LEU A  87      36.871  -1.093 -51.009  1.00 94.57           C  
ATOM   1392  HB2 LEU A  87      36.120  -0.318 -50.858  1.00 94.57           H  
ATOM   1393  HB3 LEU A  87      36.854  -1.374 -52.062  1.00 94.57           H  
ATOM   1394  O   LEU A  87      35.479  -1.611 -48.160  1.00 94.57           O  
ATOM   1395  CG  LEU A  87      38.266  -0.520 -50.685  1.00 94.57           C  
ATOM   1396  HG  LEU A  87      38.950  -1.338 -50.461  1.00 94.57           H  
ATOM   1397  CD1 LEU A  87      38.793   0.221 -51.912  1.00 94.57           C  
ATOM   1398 HD11 LEU A  87      39.760   0.670 -51.684  1.00 94.57           H  
ATOM   1399 HD12 LEU A  87      38.909  -0.469 -52.748  1.00 94.57           H  
ATOM   1400 HD13 LEU A  87      38.093   1.006 -52.198  1.00 94.57           H  
ATOM   1401  CD2 LEU A  87      38.285   0.479 -49.522  1.00 94.57           C  
ATOM   1402 HD21 LEU A  87      39.316   0.669 -49.226  1.00 94.57           H  
ATOM   1403 HD22 LEU A  87      37.745   0.099 -48.655  1.00 94.57           H  
ATOM   1404 HD23 LEU A  87      37.837   1.425 -49.826  1.00 94.57           H  
ATOM   1405  N   GLU A  88      37.506  -2.542 -48.000  1.00 94.61           N  
ATOM   1406  H   GLU A  88      38.280  -2.953 -48.502  1.00 94.61           H  
ATOM   1407  CA  GLU A  88      37.618  -2.449 -46.541  1.00 94.61           C  
ATOM   1408  HA  GLU A  88      36.667  -2.117 -46.124  1.00 94.61           H  
ATOM   1409  C   GLU A  88      38.698  -1.426 -46.140  1.00 94.61           C  
ATOM   1410  CB  GLU A  88      37.867  -3.865 -46.001  1.00 94.61           C  
ATOM   1411  HB2 GLU A  88      38.830  -4.202 -46.384  1.00 94.61           H  
ATOM   1412  HB3 GLU A  88      37.088  -4.516 -46.399  1.00 94.61           H  
ATOM   1413  O   GLU A  88      39.874  -1.555 -46.491  1.00 94.61           O  
ATOM   1414  CG  GLU A  88      37.861  -4.021 -44.478  1.00 94.61           C  
ATOM   1415  HG2 GLU A  88      38.674  -3.435 -44.049  1.00 94.61           H  
ATOM   1416  HG3 GLU A  88      36.923  -3.622 -44.092  1.00 94.61           H  
ATOM   1417  CD  GLU A  88      37.998  -5.503 -44.064  1.00 94.61           C  
ATOM   1418  OE1 GLU A  88      37.238  -5.936 -43.170  1.00 94.61           O  
ATOM   1419  OE2 GLU A  88      38.840  -6.251 -44.622  1.00 94.61           O  
ATOM   1420  N   VAL A  89      38.306  -0.391 -45.396  1.00 94.04           N  
ATOM   1421  H   VAL A  89      37.327  -0.332 -45.152  1.00 94.04           H  
ATOM   1422  CA  VAL A  89      39.191   0.670 -44.896  1.00 94.04           C  
ATOM   1423  HA  VAL A  89      40.042   0.768 -45.570  1.00 94.04           H  
ATOM   1424  C   VAL A  89      39.714   0.302 -43.511  1.00 94.04           C  
ATOM   1425  CB  VAL A  89      38.468   2.032 -44.854  1.00 94.04           C  
ATOM   1426  HB  VAL A  89      37.614   1.963 -44.180  1.00 94.04           H  
ATOM   1427  O   VAL A  89      38.934   0.142 -42.571  1.00 94.04           O  
ATOM   1428  CG1 VAL A  89      39.403   3.137 -44.341  1.00 94.04           C  
ATOM   1429 HG11 VAL A  89      39.582   3.015 -43.273  1.00 94.04           H  
ATOM   1430 HG12 VAL A  89      40.354   3.107 -44.871  1.00 94.04           H  
ATOM   1431 HG13 VAL A  89      38.938   4.113 -44.487  1.00 94.04           H  
ATOM   1432  CG2 VAL A  89      37.956   2.431 -46.242  1.00 94.04           C  
ATOM   1433 HG21 VAL A  89      38.778   2.444 -46.957  1.00 94.04           H  
ATOM   1434 HG22 VAL A  89      37.498   3.419 -46.200  1.00 94.04           H  
ATOM   1435 HG23 VAL A  89      37.197   1.725 -46.580  1.00 94.04           H  
ATOM   1436  N   GLY A  90      41.039   0.214 -43.364  1.00 88.63           N  
ATOM   1437  H   GLY A  90      41.628   0.398 -44.164  1.00 88.63           H  
ATOM   1438  CA  GLY A  90      41.687  -0.014 -42.069  1.00 88.63           C  
ATOM   1439  HA2 GLY A  90      42.765   0.085 -42.199  1.00 88.63           H  
ATOM   1440  HA3 GLY A  90      41.357   0.747 -41.362  1.00 88.63           H  
ATOM   1441  C   GLY A  90      41.413  -1.391 -41.449  1.00 88.63           C  
ATOM   1442  O   GLY A  90      41.283  -1.488 -40.232  1.00 88.63           O  
ATOM   1443  N   ALA A  91      41.302  -2.444 -42.269  1.00 88.52           N  
ATOM   1444  H   ALA A  91      41.389  -2.276 -43.261  1.00 88.52           H  
ATOM   1445  CA  ALA A  91      40.973  -3.805 -41.829  1.00 88.52           C  
ATOM   1446  HA  ALA A  91      39.915  -3.827 -41.565  1.00 88.52           H  
ATOM   1447  C   ALA A  91      41.793  -4.266 -40.604  1.00 88.52           C  
ATOM   1448  CB  ALA A  91      41.205  -4.766 -43.003  1.00 88.52           C  
ATOM   1449  HB1 ALA A  91      40.709  -4.399 -43.902  1.00 88.52           H  
ATOM   1450  HB2 ALA A  91      40.810  -5.751 -42.754  1.00 88.52           H  
ATOM   1451  HB3 ALA A  91      42.271  -4.854 -43.210  1.00 88.52           H  
ATOM   1452  O   ALA A  91      43.013  -4.101 -40.555  1.00 88.52           O  
ATOM   1453  N   HIS A  92      41.162  -4.918 -39.624  1.00 86.47           N  
ATOM   1454  H   HIS A  92      40.165  -5.071 -39.683  1.00 86.47           H  
ATOM   1455  CA  HIS A  92      41.912  -5.437 -38.481  1.00 86.47           C  
ATOM   1456  HA  HIS A  92      42.571  -4.635 -38.147  1.00 86.47           H  
ATOM   1457  C   HIS A  92      42.754  -6.665 -38.896  1.00 86.47           C  
ATOM   1458  CB  HIS A  92      40.978  -5.746 -37.308  1.00 86.47           C  
ATOM   1459  HB2 HIS A  92      40.393  -4.857 -37.070  1.00 86.47           H  
ATOM   1460  HB3 HIS A  92      40.291  -6.545 -37.587  1.00 86.47           H  
ATOM   1461  O   HIS A  92      42.191  -7.625 -39.425  1.00 86.47           O  
ATOM   1462  CG  HIS A  92      41.762  -6.153 -36.088  1.00 86.47           C  
ATOM   1463  CD2 HIS A  92      42.570  -5.345 -35.333  1.00 86.47           C  
ATOM   1464  HD2 HIS A  92      42.728  -4.288 -35.490  1.00 86.47           H  
ATOM   1465  ND1 HIS A  92      41.869  -7.426 -35.582  1.00 86.47           N  
ATOM   1466  HD1 HIS A  92      41.294  -8.208 -35.864  1.00 86.47           H  
ATOM   1467  CE1 HIS A  92      42.719  -7.385 -34.541  1.00 86.47           C  
ATOM   1468  HE1 HIS A  92      42.967  -8.223 -33.908  1.00 86.47           H  
ATOM   1469  NE2 HIS A  92      43.188  -6.141 -34.361  1.00 86.47           N  
ATOM   1470  N   PRO A  93      44.075  -6.732 -38.618  1.00 86.81           N  
ATOM   1471  CA  PRO A  93      44.940  -7.783 -39.169  1.00 86.81           C  
ATOM   1472  HA  PRO A  93      44.953  -7.662 -40.253  1.00 86.81           H  
ATOM   1473  C   PRO A  93      44.545  -9.235 -38.865  1.00 86.81           C  
ATOM   1474  CB  PRO A  93      46.338  -7.474 -38.637  1.00 86.81           C  
ATOM   1475  HB2 PRO A  93      47.108  -7.820 -39.326  1.00 86.81           H  
ATOM   1476  HB3 PRO A  93      46.472  -7.911 -37.647  1.00 86.81           H  
ATOM   1477  O   PRO A  93      44.982 -10.142 -39.571  1.00 86.81           O  
ATOM   1478  CG  PRO A  93      46.328  -5.955 -38.525  1.00 86.81           C  
ATOM   1479  HG2 PRO A  93      47.077  -5.591 -37.822  1.00 86.81           H  
ATOM   1480  HG3 PRO A  93      46.478  -5.512 -39.510  1.00 86.81           H  
ATOM   1481  CD  PRO A  93      44.905  -5.673 -38.049  1.00 86.81           C  
ATOM   1482  HD2 PRO A  93      44.862  -5.721 -36.961  1.00 86.81           H  
ATOM   1483  HD3 PRO A  93      44.607  -4.684 -38.398  1.00 86.81           H  
ATOM   1484  N   ARG A  94      43.724  -9.477 -37.831  1.00 83.69           N  
ATOM   1485  H   ARG A  94      43.369  -8.673 -37.333  1.00 83.69           H  
ATOM   1486  CA  ARG A  94      43.202 -10.818 -37.514  1.00 83.69           C  
ATOM   1487  HA  ARG A  94      43.953 -11.552 -37.805  1.00 83.69           H  
ATOM   1488  C   ARG A  94      41.979 -11.232 -38.344  1.00 83.69           C  
ATOM   1489  CB  ARG A  94      42.959 -10.994 -36.004  1.00 83.69           C  
ATOM   1490  HB2 ARG A  94      42.548 -11.990 -35.841  1.00 83.69           H  
ATOM   1491  HB3 ARG A  94      42.225 -10.265 -35.661  1.00 83.69           H  
ATOM   1492  O   ARG A  94      41.855 -12.421 -38.587  1.00 83.69           O  
ATOM   1493  CG  ARG A  94      44.254 -10.862 -35.182  1.00 83.69           C  
ATOM   1494  HG2 ARG A  94      45.015 -11.523 -35.596  1.00 83.69           H  
ATOM   1495  HG3 ARG A  94      44.615  -9.835 -35.240  1.00 83.69           H  
ATOM   1496  CD  ARG A  94      44.028 -11.235 -33.710  1.00 83.69           C  
ATOM   1497  HD2 ARG A  94      43.760 -12.290 -33.652  1.00 83.69           H  
ATOM   1498  HD3 ARG A  94      43.204 -10.640 -33.319  1.00 83.69           H  
ATOM   1499  NE  ARG A  94      45.240 -10.988 -32.906  1.00 83.69           N  
ATOM   1500  HE  ARG A  94      46.103 -10.830 -33.407  1.00 83.69           H  
ATOM   1501  NH1 ARG A  94      44.341 -11.335 -30.811  1.00 83.69           N  
ATOM   1502 HH11 ARG A  94      43.488 -11.682 -31.224  1.00 83.69           H  
ATOM   1503 HH12 ARG A  94      44.437 -11.309 -29.805  1.00 83.69           H  
ATOM   1504  NH2 ARG A  94      46.429 -10.576 -31.025  1.00 83.69           N  
ATOM   1505 HH21 ARG A  94      46.516 -10.556 -30.019  1.00 83.69           H  
ATOM   1506 HH22 ARG A  94      47.154 -10.178 -31.605  1.00 83.69           H  
ATOM   1507  CZ  ARG A  94      45.328 -10.976 -31.587  1.00 83.69           C  
ATOM   1508  N   SER A  95      41.138 -10.302 -38.812  1.00 84.51           N  
ATOM   1509  H   SER A  95      41.363  -9.322 -38.721  1.00 84.51           H  
ATOM   1510  CA  SER A  95      39.892 -10.625 -39.539  1.00 84.51           C  
ATOM   1511  HA  SER A  95      39.526 -11.586 -39.179  1.00 84.51           H  
ATOM   1512  C   SER A  95      40.066 -10.781 -41.056  1.00 84.51           C  
ATOM   1513  CB  SER A  95      38.798  -9.595 -39.228  1.00 84.51           C  
ATOM   1514  HB2 SER A  95      38.581  -9.612 -38.160  1.00 84.51           H  
ATOM   1515  HB3 SER A  95      37.886  -9.863 -39.762  1.00 84.51           H  
ATOM   1516  O   SER A  95      39.125 -11.167 -41.748  1.00 84.51           O  
ATOM   1517  OG  SER A  95      39.196  -8.290 -39.601  1.00 84.51           O  
ATOM   1518  HG  SER A  95      38.398  -7.757 -39.631  1.00 84.51           H  
ATOM   1519  N   ILE A  96      41.267 -10.518 -41.591  1.00 89.23           N  
ATOM   1520  H   ILE A  96      41.971 -10.149 -40.968  1.00 89.23           H  
ATOM   1521  CA  ILE A  96      41.576 -10.592 -43.033  1.00 89.23           C  
ATOM   1522  HA  ILE A  96      40.948  -9.874 -43.559  1.00 89.23           H  
ATOM   1523  C   ILE A  96      41.259 -11.978 -43.620  1.00 89.23           C  
ATOM   1524  CB  ILE A  96      43.062 -10.214 -43.270  1.00 89.23           C  
ATOM   1525  HB  ILE A  96      43.672 -10.847 -42.626  1.00 89.23           H  
ATOM   1526  O   ILE A  96      40.729 -12.066 -44.726  1.00 89.23           O  
ATOM   1527  CG1 ILE A  96      43.327  -8.743 -42.874  1.00 89.23           C  
ATOM   1528 HG12 ILE A  96      42.761  -8.081 -43.529  1.00 89.23           H  
ATOM   1529 HG13 ILE A  96      42.982  -8.576 -41.854  1.00 89.23           H  
ATOM   1530  CG2 ILE A  96      43.497 -10.463 -44.729  1.00 89.23           C  
ATOM   1531 HG21 ILE A  96      44.545 -10.206 -44.880  1.00 89.23           H  
ATOM   1532 HG22 ILE A  96      43.392 -11.518 -44.981  1.00 89.23           H  
ATOM   1533 HG23 ILE A  96      42.880  -9.875 -45.409  1.00 89.23           H  
ATOM   1534  CD1 ILE A  96      44.808  -8.345 -42.918  1.00 89.23           C  
ATOM   1535 HD11 ILE A  96      44.919  -7.353 -42.479  1.00 89.23           H  
ATOM   1536 HD12 ILE A  96      45.170  -8.305 -43.945  1.00 89.23           H  
ATOM   1537 HD13 ILE A  96      45.404  -9.054 -42.344  1.00 89.23           H  
ATOM   1538  N   ASN A  97      41.573 -13.054 -42.890  1.00 88.71           N  
ATOM   1539  H   ASN A  97      41.940 -12.912 -41.960  1.00 88.71           H  
ATOM   1540  CA  ASN A  97      41.352 -14.428 -43.354  1.00 88.71           C  
ATOM   1541  HA  ASN A  97      41.684 -14.518 -44.388  1.00 88.71           H  
ATOM   1542  C   ASN A  97      39.869 -14.832 -43.337  1.00 88.71           C  
ATOM   1543  CB  ASN A  97      42.167 -15.392 -42.478  1.00 88.71           C  
ATOM   1544  HB2 ASN A  97      41.835 -16.409 -42.690  1.00 88.71           H  
ATOM   1545  HB3 ASN A  97      41.951 -15.196 -41.428  1.00 88.71           H  
ATOM   1546  O   ASN A  97      39.455 -15.643 -44.159  1.00 88.71           O  
ATOM   1547  CG  ASN A  97      43.667 -15.354 -42.704  1.00 88.71           C  
ATOM   1548  ND2 ASN A  97      44.396 -16.100 -41.911  1.00 88.71           N  
ATOM   1549 HD21 ASN A  97      45.388 -16.139 -42.095  1.00 88.71           H  
ATOM   1550 HD22 ASN A  97      43.939 -16.649 -41.197  1.00 88.71           H  
ATOM   1551  OD1 ASN A  97      44.212 -14.701 -43.583  1.00 88.71           O  
ATOM   1552  N   ASP A  98      39.082 -14.251 -42.430  1.00 85.44           N  
ATOM   1553  H   ASP A  98      39.494 -13.602 -41.776  1.00 85.44           H  
ATOM   1554  CA  ASP A  98      37.677 -14.613 -42.203  1.00 85.44           C  
ATOM   1555  HA  ASP A  98      37.571 -15.692 -42.319  1.00 85.44           H  
ATOM   1556  C   ASP A  98      36.729 -13.935 -43.215  1.00 85.44           C  
ATOM   1557  CB  ASP A  98      37.291 -14.254 -40.754  1.00 85.44           C  
ATOM   1558  HB2 ASP A  98      37.187 -13.171 -40.686  1.00 85.44           H  
ATOM   1559  HB3 ASP A  98      36.321 -14.697 -40.527  1.00 85.44           H  
ATOM   1560  O   ASP A  98      35.529 -14.197 -43.234  1.00 85.44           O  
ATOM   1561  CG  ASP A  98      38.305 -14.715 -39.695  1.00 85.44           C  
ATOM   1562  OD1 ASP A  98      38.855 -15.831 -39.830  1.00 85.44           O  
ATOM   1563  OD2 ASP A  98      38.571 -13.904 -38.777  1.00 85.44           O  
ATOM   1564  N   ASN A  99      37.263 -13.038 -44.055  1.00 86.76           N  
ATOM   1565  H   ASN A  99      38.263 -12.910 -43.998  1.00 86.76           H  
ATOM   1566  CA  ASN A  99      36.502 -12.119 -44.900  1.00 86.76           C  
ATOM   1567  HA  ASN A  99      35.447 -12.392 -44.870  1.00 86.76           H  
ATOM   1568  C   ASN A  99      36.931 -12.185 -46.381  1.00 86.76           C  
ATOM   1569  CB  ASN A  99      36.619 -10.718 -44.280  1.00 86.76           C  
ATOM   1570  HB2 ASN A  99      37.654 -10.495 -44.024  1.00 86.76           H  
ATOM   1571  HB3 ASN A  99      36.260  -9.969 -44.986  1.00 86.76           H  
ATOM   1572  O   ASN A  99      37.580 -11.254 -46.878  1.00 86.76           O  
ATOM   1573  CG  ASN A  99      35.744 -10.629 -43.053  1.00 86.76           C  
ATOM   1574  ND2 ASN A  99      36.297 -10.713 -41.868  1.00 86.76           N  
ATOM   1575 HD21 ASN A  99      35.674 -10.742 -41.074  1.00 86.76           H  
ATOM   1576 HD22 ASN A  99      37.282 -10.921 -41.792  1.00 86.76           H  
ATOM   1577  OD1 ASN A  99      34.543 -10.487 -43.173  1.00 86.76           O  
ATOM   1578  N   PRO A 100      36.566 -13.261 -47.109  1.00 82.90           N  
ATOM   1579  CA  PRO A 100      36.950 -13.466 -48.509  1.00 82.90           C  
ATOM   1580  HA  PRO A 100      38.019 -13.289 -48.627  1.00 82.90           H  
ATOM   1581  C   PRO A 100      36.213 -12.553 -49.505  1.00 82.90           C  
ATOM   1582  CB  PRO A 100      36.658 -14.945 -48.785  1.00 82.90           C  
ATOM   1583  HB2 PRO A 100      37.521 -15.545 -48.496  1.00 82.90           H  
ATOM   1584  HB3 PRO A 100      36.403 -15.131 -49.829  1.00 82.90           H  
ATOM   1585  O   PRO A 100      36.701 -12.348 -50.611  1.00 82.90           O  
ATOM   1586  CG  PRO A 100      35.489 -15.256 -47.852  1.00 82.90           C  
ATOM   1587  HG2 PRO A 100      34.557 -14.906 -48.296  1.00 82.90           H  
ATOM   1588  HG3 PRO A 100      35.429 -16.318 -47.615  1.00 82.90           H  
ATOM   1589  CD  PRO A 100      35.823 -14.419 -46.619  1.00 82.90           C  
ATOM   1590  HD2 PRO A 100      36.456 -14.999 -45.948  1.00 82.90           H  
ATOM   1591  HD3 PRO A 100      34.905 -14.128 -46.107  1.00 82.90           H  
ATOM   1592  N   ASN A 101      35.066 -11.973 -49.131  1.00 84.22           N  
ATOM   1593  H   ASN A 101      34.682 -12.221 -48.230  1.00 84.22           H  
ATOM   1594  CA  ASN A 101      34.262 -11.119 -50.022  1.00 84.22           C  
ATOM   1595  HA  ASN A 101      34.218 -11.595 -51.002  1.00 84.22           H  
ATOM   1596  C   ASN A 101      34.856  -9.714 -50.254  1.00 84.22           C  
ATOM   1597  CB  ASN A 101      32.828 -11.022 -49.468  1.00 84.22           C  
ATOM   1598  HB2 ASN A 101      32.266 -10.302 -50.063  1.00 84.22           H  
ATOM   1599  HB3 ASN A 101      32.852 -10.655 -48.442  1.00 84.22           H  
ATOM   1600  O   ASN A 101      34.372  -8.975 -51.113  1.00 84.22           O  
ATOM   1601  CG  ASN A 101      32.057 -12.329 -49.516  1.00 84.22           C  
ATOM   1602  ND2 ASN A 101      30.915 -12.384 -48.875  1.00 84.22           N  
ATOM   1603 HD21 ASN A 101      30.412 -13.258 -48.925  1.00 84.22           H  
ATOM   1604 HD22 ASN A 101      30.555 -11.567 -48.401  1.00 84.22           H  
ATOM   1605  OD1 ASN A 101      32.457 -13.307 -50.122  1.00 84.22           O  
ATOM   1606  N   VAL A 102      35.884  -9.336 -49.490  1.00 90.79           N  
ATOM   1607  H   VAL A 102      36.280 -10.022 -48.863  1.00 90.79           H  
ATOM   1608  CA  VAL A 102      36.544  -8.028 -49.576  1.00 90.79           C  
ATOM   1609  HA  VAL A 102      35.782  -7.258 -49.694  1.00 90.79           H  
ATOM   1610  C   VAL A 102      37.474  -7.986 -50.790  1.00 90.79           C  
ATOM   1611  CB  VAL A 102      37.315  -7.732 -48.282  1.00 90.79           C  
ATOM   1612  HB  VAL A 102      38.006  -8.556 -48.108  1.00 90.79           H  
ATOM   1613  O   VAL A 102      38.432  -8.751 -50.875  1.00 90.79           O  
ATOM   1614  CG1 VAL A 102      38.124  -6.435 -48.366  1.00 90.79           C  
ATOM   1615 HG11 VAL A 102      37.469  -5.598 -48.606  1.00 90.79           H  
ATOM   1616 HG12 VAL A 102      38.903  -6.516 -49.124  1.00 90.79           H  
ATOM   1617 HG13 VAL A 102      38.608  -6.254 -47.406  1.00 90.79           H  
ATOM   1618  CG2 VAL A 102      36.365  -7.626 -47.081  1.00 90.79           C  
ATOM   1619 HG21 VAL A 102      35.656  -6.814 -47.243  1.00 90.79           H  
ATOM   1620 HG22 VAL A 102      35.816  -8.558 -46.946  1.00 90.79           H  
ATOM   1621 HG23 VAL A 102      36.933  -7.421 -46.174  1.00 90.79           H  
ATOM   1622  N   LEU A 103      37.206  -7.056 -51.706  1.00 92.38           N  
ATOM   1623  H   LEU A 103      36.437  -6.431 -51.511  1.00 92.38           H  
ATOM   1624  CA  LEU A 103      37.929  -6.882 -52.970  1.00 92.38           C  
ATOM   1625  HA  LEU A 103      38.071  -7.853 -53.443  1.00 92.38           H  
ATOM   1626  C   LEU A 103      39.317  -6.261 -52.774  1.00 92.38           C  
ATOM   1627  CB  LEU A 103      37.097  -5.967 -53.892  1.00 92.38           C  
ATOM   1628  HB2 LEU A 103      37.631  -5.856 -54.835  1.00 92.38           H  
ATOM   1629  HB3 LEU A 103      37.035  -4.981 -53.433  1.00 92.38           H  
ATOM   1630  O   LEU A 103      40.273  -6.636 -53.450  1.00 92.38           O  
ATOM   1631  CG  LEU A 103      35.664  -6.441 -54.190  1.00 92.38           C  
ATOM   1632  HG  LEU A 103      35.101  -6.532 -53.261  1.00 92.38           H  
ATOM   1633  CD1 LEU A 103      34.958  -5.412 -55.071  1.00 92.38           C  
ATOM   1634 HD11 LEU A 103      35.473  -5.306 -56.026  1.00 92.38           H  
ATOM   1635 HD12 LEU A 103      34.946  -4.446 -54.566  1.00 92.38           H  
ATOM   1636 HD13 LEU A 103      33.924  -5.713 -55.244  1.00 92.38           H  
ATOM   1637  CD2 LEU A 103      35.642  -7.788 -54.914  1.00 92.38           C  
ATOM   1638 HD21 LEU A 103      36.265  -7.735 -55.807  1.00 92.38           H  
ATOM   1639 HD22 LEU A 103      34.610  -8.005 -55.190  1.00 92.38           H  
ATOM   1640 HD23 LEU A 103      36.012  -8.564 -54.244  1.00 92.38           H  
ATOM   1641  N   HIS A 104      39.408  -5.290 -51.864  1.00 94.55           N  
ATOM   1642  H   HIS A 104      38.581  -5.065 -51.329  1.00 94.55           H  
ATOM   1643  CA  HIS A 104      40.607  -4.500 -51.609  1.00 94.55           C  
ATOM   1644  HA  HIS A 104      41.482  -5.126 -51.783  1.00 94.55           H  
ATOM   1645  C   HIS A 104      40.633  -3.994 -50.164  1.00 94.55           C  
ATOM   1646  CB  HIS A 104      40.654  -3.327 -52.591  1.00 94.55           C  
ATOM   1647  HB2 HIS A 104      40.596  -3.726 -53.604  1.00 94.55           H  
ATOM   1648  HB3 HIS A 104      39.792  -2.679 -52.430  1.00 94.55           H  
ATOM   1649  O   HIS A 104      39.581  -3.733 -49.579  1.00 94.55           O  
ATOM   1650  CG  HIS A 104      41.919  -2.518 -52.486  1.00 94.55           C  
ATOM   1651  CD2 HIS A 104      42.110  -1.373 -51.765  1.00 94.55           C  
ATOM   1652  HD2 HIS A 104      41.364  -0.877 -51.160  1.00 94.55           H  
ATOM   1653  ND1 HIS A 104      43.119  -2.831 -53.070  1.00 94.55           N  
ATOM   1654  HD1 HIS A 104      43.289  -3.617 -53.681  1.00 94.55           H  
ATOM   1655  CE1 HIS A 104      44.012  -1.894 -52.724  1.00 94.55           C  
ATOM   1656  HE1 HIS A 104      45.043  -1.877 -53.046  1.00 94.55           H  
ATOM   1657  NE2 HIS A 104      43.445  -0.983 -51.916  1.00 94.55           N  
ATOM   1658  N   ARG A 105      41.832  -3.824 -49.599  1.00 93.75           N  
ATOM   1659  H   ARG A 105      42.633  -4.136 -50.129  1.00 93.75           H  
ATOM   1660  CA  ARG A 105      42.058  -3.342 -48.230  1.00 93.75           C  
ATOM   1661  HA  ARG A 105      41.104  -3.036 -47.803  1.00 93.75           H  
ATOM   1662  C   ARG A 105      42.976  -2.125 -48.207  1.00 93.75           C  
ATOM   1663  CB  ARG A 105      42.609  -4.480 -47.360  1.00 93.75           C  
ATOM   1664  HB2 ARG A 105      42.843  -4.085 -46.372  1.00 93.75           H  
ATOM   1665  HB3 ARG A 105      43.519  -4.883 -47.805  1.00 93.75           H  
ATOM   1666  O   ARG A 105      44.177  -2.249 -48.444  1.00 93.75           O  
ATOM   1667  CG  ARG A 105      41.569  -5.593 -47.215  1.00 93.75           C  
ATOM   1668  HG2 ARG A 105      41.317  -6.011 -48.190  1.00 93.75           H  
ATOM   1669  HG3 ARG A 105      40.673  -5.156 -46.775  1.00 93.75           H  
ATOM   1670  CD  ARG A 105      42.044  -6.724 -46.310  1.00 93.75           C  
ATOM   1671  HD2 ARG A 105      42.482  -6.294 -45.410  1.00 93.75           H  
ATOM   1672  HD3 ARG A 105      42.803  -7.316 -46.822  1.00 93.75           H  
ATOM   1673  NE  ARG A 105      40.895  -7.548 -45.916  1.00 93.75           N  
ATOM   1674  HE  ARG A 105      40.268  -7.128 -45.244  1.00 93.75           H  
ATOM   1675  NH1 ARG A 105      40.915  -9.144 -47.583  1.00 93.75           N  
ATOM   1676 HH11 ARG A 105      41.650  -8.652 -48.071  1.00 93.75           H  
ATOM   1677 HH12 ARG A 105      40.437  -9.917 -48.023  1.00 93.75           H  
ATOM   1678  NH2 ARG A 105      39.361  -9.172 -45.968  1.00 93.75           N  
ATOM   1679 HH21 ARG A 105      38.902  -8.658 -45.229  1.00 93.75           H  
ATOM   1680 HH22 ARG A 105      38.924  -9.988 -46.371  1.00 93.75           H  
ATOM   1681  CZ  ARG A 105      40.409  -8.624 -46.499  1.00 93.75           C  
ATOM   1682  N   CYS A 106      42.422  -0.960 -47.882  1.00 93.53           N  
ATOM   1683  H   CYS A 106      41.442  -0.950 -47.638  1.00 93.53           H  
ATOM   1684  CA  CYS A 106      43.200   0.268 -47.731  1.00 93.53           C  
ATOM   1685  HA  CYS A 106      44.034   0.256 -48.433  1.00 93.53           H  
ATOM   1686  C   CYS A 106      43.791   0.350 -46.320  1.00 93.53           C  
ATOM   1687  CB  CYS A 106      42.332   1.490 -48.058  1.00 93.53           C  
ATOM   1688  HB2 CYS A 106      42.880   2.394 -47.793  1.00 93.53           H  
ATOM   1689  HB3 CYS A 106      41.403   1.464 -47.489  1.00 93.53           H  
ATOM   1690  O   CYS A 106      43.106   0.764 -45.381  1.00 93.53           O  
ATOM   1691  SG  CYS A 106      41.978   1.533 -49.833  1.00 93.53           S  
ATOM   1692  HG  CYS A 106      43.194   1.180 -50.258  1.00 93.53           H  
ATOM   1693  N   PHE A 107      45.063  -0.021 -46.170  1.00 91.98           N  
ATOM   1694  H   PHE A 107      45.573  -0.369 -46.969  1.00 91.98           H  
ATOM   1695  CA  PHE A 107      45.831   0.227 -44.950  1.00 91.98           C  
ATOM   1696  HA  PHE A 107      45.148   0.303 -44.104  1.00 91.98           H  
ATOM   1697  C   PHE A 107      46.605   1.547 -45.051  1.00 91.98           C  
ATOM   1698  CB  PHE A 107      46.791  -0.940 -44.670  1.00 91.98           C  
ATOM   1699  HB2 PHE A 107      47.558  -0.964 -45.444  1.00 91.98           H  
ATOM   1700  HB3 PHE A 107      47.304  -0.749 -43.728  1.00 91.98           H  
ATOM   1701  O   PHE A 107      46.897   2.030 -46.144  1.00 91.98           O  
ATOM   1702  CG  PHE A 107      46.141  -2.307 -44.578  1.00 91.98           C  
ATOM   1703  CD1 PHE A 107      45.468  -2.683 -43.403  1.00 91.98           C  
ATOM   1704  HD1 PHE A 107      45.390  -1.997 -42.573  1.00 91.98           H  
ATOM   1705  CD2 PHE A 107      46.241  -3.220 -45.646  1.00 91.98           C  
ATOM   1706  HD2 PHE A 107      46.758  -2.934 -46.550  1.00 91.98           H  
ATOM   1707  CE1 PHE A 107      44.912  -3.968 -43.300  1.00 91.98           C  
ATOM   1708  HE1 PHE A 107      44.424  -4.270 -42.385  1.00 91.98           H  
ATOM   1709  CE2 PHE A 107      45.670  -4.501 -45.541  1.00 91.98           C  
ATOM   1710  HE2 PHE A 107      45.748  -5.202 -46.359  1.00 91.98           H  
ATOM   1711  CZ  PHE A 107      44.997  -4.872 -44.368  1.00 91.98           C  
ATOM   1712  HZ  PHE A 107      44.549  -5.851 -44.285  1.00 91.98           H  
ATOM   1713  N   LEU A 108      46.994   2.098 -43.902  1.00 88.65           N  
ATOM   1714  H   LEU A 108      46.711   1.644 -43.045  1.00 88.65           H  
ATOM   1715  CA  LEU A 108      48.119   3.029 -43.795  1.00 88.65           C  
ATOM   1716  HA  LEU A 108      48.267   3.544 -44.745  1.00 88.65           H  
ATOM   1717  C   LEU A 108      49.406   2.238 -43.505  1.00 88.65           C  
ATOM   1718  CB  LEU A 108      47.821   4.066 -42.693  1.00 88.65           C  
ATOM   1719  HB2 LEU A 108      48.729   4.625 -42.468  1.00 88.65           H  
ATOM   1720  HB3 LEU A 108      47.536   3.532 -41.787  1.00 88.65           H  
ATOM   1721  O   LEU A 108      49.351   1.098 -43.034  1.00 88.65           O  
ATOM   1722  CG  LEU A 108      46.708   5.070 -43.057  1.00 88.65           C  
ATOM   1723  HG  LEU A 108      45.835   4.536 -43.430  1.00 88.65           H  
ATOM   1724  CD1 LEU A 108      46.294   5.864 -41.819  1.00 88.65           C  
ATOM   1725 HD11 LEU A 108      45.918   5.187 -41.052  1.00 88.65           H  
ATOM   1726 HD12 LEU A 108      47.143   6.417 -41.417  1.00 88.65           H  
ATOM   1727 HD13 LEU A 108      45.499   6.565 -42.072  1.00 88.65           H  
ATOM   1728  CD2 LEU A 108      47.174   6.070 -44.119  1.00 88.65           C  
ATOM   1729 HD21 LEU A 108      48.031   6.634 -43.750  1.00 88.65           H  
ATOM   1730 HD22 LEU A 108      46.365   6.765 -44.343  1.00 88.65           H  
ATOM   1731 HD23 LEU A 108      47.453   5.552 -45.037  1.00 88.65           H  
ATOM   1732  N   ARG A 109      50.577   2.839 -43.751  1.00 87.49           N  
ATOM   1733  H   ARG A 109      50.559   3.767 -44.147  1.00 87.49           H  
ATOM   1734  CA  ARG A 109      51.857   2.274 -43.285  1.00 87.49           C  
ATOM   1735  HA  ARG A 109      51.952   1.272 -43.704  1.00 87.49           H  
ATOM   1736  C   ARG A 109      51.834   2.167 -41.749  1.00 87.49           C  
ATOM   1737  CB  ARG A 109      53.047   3.125 -43.752  1.00 87.49           C  
ATOM   1738  HB2 ARG A 109      53.953   2.730 -43.293  1.00 87.49           H  
ATOM   1739  HB3 ARG A 109      52.913   4.154 -43.418  1.00 87.49           H  
ATOM   1740  O   ARG A 109      51.540   3.169 -41.099  1.00 87.49           O  
ATOM   1741  CG  ARG A 109      53.214   3.095 -45.277  1.00 87.49           C  
ATOM   1742  HG2 ARG A 109      52.351   3.565 -45.749  1.00 87.49           H  
ATOM   1743  HG3 ARG A 109      53.285   2.060 -45.611  1.00 87.49           H  
ATOM   1744  CD  ARG A 109      54.486   3.840 -45.695  1.00 87.49           C  
ATOM   1745  HD2 ARG A 109      55.340   3.354 -45.223  1.00 87.49           H  
ATOM   1746  HD3 ARG A 109      54.426   4.869 -45.342  1.00 87.49           H  
ATOM   1747  NE  ARG A 109      54.643   3.833 -47.161  1.00 87.49           N  
ATOM   1748  HE  ARG A 109      53.801   3.695 -47.701  1.00 87.49           H  
ATOM   1749  NH1 ARG A 109      56.911   4.211 -47.257  1.00 87.49           N  
ATOM   1750 HH11 ARG A 109      57.754   4.321 -47.802  1.00 87.49           H  
ATOM   1751 HH12 ARG A 109      56.942   4.260 -46.249  1.00 87.49           H  
ATOM   1752  NH2 ARG A 109      55.747   3.956 -49.145  1.00 87.49           N  
ATOM   1753 HH21 ARG A 109      56.599   4.070 -49.675  1.00 87.49           H  
ATOM   1754 HH22 ARG A 109      54.877   3.807 -49.636  1.00 87.49           H  
ATOM   1755  CZ  ARG A 109      55.764   3.998 -47.843  1.00 87.49           C  
ATOM   1756  N   PRO A 110      52.119   0.993 -41.157  1.00 85.17           N  
ATOM   1757  CA  PRO A 110      51.904   0.776 -39.730  1.00 85.17           C  
ATOM   1758  HA  PRO A 110      50.899   1.101 -39.459  1.00 85.17           H  
ATOM   1759  C   PRO A 110      52.917   1.539 -38.873  1.00 85.17           C  
ATOM   1760  CB  PRO A 110      52.009  -0.736 -39.534  1.00 85.17           C  
ATOM   1761  HB2 PRO A 110      51.031  -1.179 -39.722  1.00 85.17           H  
ATOM   1762  HB3 PRO A 110      52.370  -1.005 -38.542  1.00 85.17           H  
ATOM   1763  O   PRO A 110      54.123   1.459 -39.099  1.00 85.17           O  
ATOM   1764  CG  PRO A 110      52.981  -1.157 -40.636  1.00 85.17           C  
ATOM   1765  HG2 PRO A 110      54.007  -0.953 -40.329  1.00 85.17           H  
ATOM   1766  HG3 PRO A 110      52.866  -2.209 -40.897  1.00 85.17           H  
ATOM   1767  CD  PRO A 110      52.589  -0.232 -41.789  1.00 85.17           C  
ATOM   1768  HD2 PRO A 110      51.778  -0.680 -42.363  1.00 85.17           H  
ATOM   1769  HD3 PRO A 110      53.452  -0.045 -42.429  1.00 85.17           H  
ATOM   1770  N   VAL A 111      52.420   2.221 -37.842  1.00 83.14           N  
ATOM   1771  H   VAL A 111      51.417   2.253 -37.725  1.00 83.14           H  
ATOM   1772  CA  VAL A 111      53.220   2.954 -36.850  1.00 83.14           C  
ATOM   1773  HA  VAL A 111      54.259   2.637 -36.935  1.00 83.14           H  
ATOM   1774  C   VAL A 111      52.763   2.602 -35.432  1.00 83.14           C  
ATOM   1775  CB  VAL A 111      53.184   4.478 -37.098  1.00 83.14           C  
ATOM   1776  HB  VAL A 111      53.721   4.961 -36.282  1.00 83.14           H  
ATOM   1777  O   VAL A 111      51.614   2.220 -35.214  1.00 83.14           O  
ATOM   1778  CG1 VAL A 111      53.903   4.844 -38.402  1.00 83.14           C  
ATOM   1779 HG11 VAL A 111      54.915   4.441 -38.395  1.00 83.14           H  
ATOM   1780 HG12 VAL A 111      53.954   5.929 -38.500  1.00 83.14           H  
ATOM   1781 HG13 VAL A 111      53.363   4.439 -39.259  1.00 83.14           H  
ATOM   1782  CG2 VAL A 111      51.764   5.058 -37.141  1.00 83.14           C  
ATOM   1783 HG21 VAL A 111      51.227   4.819 -36.223  1.00 83.14           H  
ATOM   1784 HG22 VAL A 111      51.210   4.656 -37.990  1.00 83.14           H  
ATOM   1785 HG23 VAL A 111      51.813   6.142 -37.239  1.00 83.14           H  
ATOM   1786  N   GLY A 112      53.671   2.680 -34.453  1.00 77.17           N  
ATOM   1787  H   GLY A 112      54.606   2.978 -34.690  1.00 77.17           H  
ATOM   1788  CA  GLY A 112      53.363   2.428 -33.039  1.00 77.17           C  
ATOM   1789  HA2 GLY A 112      54.292   2.374 -32.473  1.00 77.17           H  
ATOM   1790  HA3 GLY A 112      52.786   3.270 -32.654  1.00 77.17           H  
ATOM   1791  C   GLY A 112      52.580   1.127 -32.790  1.00 77.17           C  
ATOM   1792  O   GLY A 112      53.042   0.031 -33.118  1.00 77.17           O  
ATOM   1793  N   ARG A 113      51.372   1.253 -32.220  1.00 76.43           N  
ATOM   1794  H   ARG A 113      51.038   2.192 -32.057  1.00 76.43           H  
ATOM   1795  CA  ARG A 113      50.488   0.130 -31.841  1.00 76.43           C  
ATOM   1796  HA  ARG A 113      51.058  -0.537 -31.193  1.00 76.43           H  
ATOM   1797  C   ARG A 113      50.044  -0.727 -33.041  1.00 76.43           C  
ATOM   1798  CB  ARG A 113      49.299   0.691 -31.026  1.00 76.43           C  
ATOM   1799  HB2 ARG A 113      48.594   1.168 -31.708  1.00 76.43           H  
ATOM   1800  HB3 ARG A 113      49.682   1.461 -30.356  1.00 76.43           H  
ATOM   1801  O   ARG A 113      49.751  -1.907 -32.856  1.00 76.43           O  
ATOM   1802  CG  ARG A 113      48.547  -0.341 -30.155  1.00 76.43           C  
ATOM   1803  HG2 ARG A 113      49.261  -0.850 -29.508  1.00 76.43           H  
ATOM   1804  HG3 ARG A 113      48.060  -1.076 -30.796  1.00 76.43           H  
ATOM   1805  CD  ARG A 113      47.485   0.366 -29.282  1.00 76.43           C  
ATOM   1806  HD2 ARG A 113      47.983   1.134 -28.690  1.00 76.43           H  
ATOM   1807  HD3 ARG A 113      46.771   0.858 -29.942  1.00 76.43           H  
ATOM   1808  NE  ARG A 113      46.751  -0.540 -28.359  1.00 76.43           N  
ATOM   1809  HE  ARG A 113      47.087  -1.489 -28.277  1.00 76.43           H  
ATOM   1810  NH1 ARG A 113      45.275   1.023 -27.528  1.00 76.43           N  
ATOM   1811 HH11 ARG A 113      44.620   1.283 -26.803  1.00 76.43           H  
ATOM   1812 HH12 ARG A 113      45.685   1.765 -28.076  1.00 76.43           H  
ATOM   1813  NH2 ARG A 113      45.151  -1.054 -26.780  1.00 76.43           N  
ATOM   1814 HH21 ARG A 113      45.464  -2.008 -26.671  1.00 76.43           H  
ATOM   1815 HH22 ARG A 113      44.332  -0.775 -26.259  1.00 76.43           H  
ATOM   1816  CZ  ARG A 113      45.738  -0.192 -27.565  1.00 76.43           C  
ATOM   1817  N   ASP A 114      50.062  -0.207 -34.271  1.00 79.99           N  
ATOM   1818  H   ASP A 114      50.319   0.761 -34.401  1.00 79.99           H  
ATOM   1819  CA  ASP A 114      49.743  -1.008 -35.464  1.00 79.99           C  
ATOM   1820  HA  ASP A 114      48.862  -1.612 -35.248  1.00 79.99           H  
ATOM   1821  C   ASP A 114      50.845  -2.002 -35.830  1.00 79.99           C  
ATOM   1822  CB  ASP A 114      49.405  -0.114 -36.661  1.00 79.99           C  
ATOM   1823  HB2 ASP A 114      49.346  -0.729 -37.558  1.00 79.99           H  
ATOM   1824  HB3 ASP A 114      50.194   0.624 -36.808  1.00 79.99           H  
ATOM   1825  O   ASP A 114      50.551  -3.110 -36.280  1.00 79.99           O  
ATOM   1826  CG  ASP A 114      48.055   0.568 -36.466  1.00 79.99           C  
ATOM   1827  OD1 ASP A 114      47.110  -0.144 -36.048  1.00 79.99           O  
ATOM   1828  OD2 ASP A 114      47.980   1.783 -36.713  1.00 79.99           O  
ATOM   1829  N   VAL A 115      52.111  -1.675 -35.559  1.00 84.91           N  
ATOM   1830  H   VAL A 115      52.298  -0.776 -35.138  1.00 84.91           H  
ATOM   1831  CA  VAL A 115      53.221  -2.626 -35.733  1.00 84.91           C  
ATOM   1832  HA  VAL A 115      53.194  -3.007 -36.754  1.00 84.91           H  
ATOM   1833  C   VAL A 115      53.032  -3.821 -34.787  1.00 84.91           C  
ATOM   1834  CB  VAL A 115      54.585  -1.937 -35.517  1.00 84.91           C  
ATOM   1835  HB  VAL A 115      54.687  -1.662 -34.468  1.00 84.91           H  
ATOM   1836  O   VAL A 115      53.180  -4.973 -35.197  1.00 84.91           O  
ATOM   1837  CG1 VAL A 115      55.735  -2.876 -35.889  1.00 84.91           C  
ATOM   1838 HG11 VAL A 115      55.683  -3.134 -36.947  1.00 84.91           H  
ATOM   1839 HG12 VAL A 115      56.689  -2.389 -35.687  1.00 84.91           H  
ATOM   1840 HG13 VAL A 115      55.677  -3.789 -35.296  1.00 84.91           H  
ATOM   1841  CG2 VAL A 115      54.739  -0.673 -36.375  1.00 84.91           C  
ATOM   1842 HG21 VAL A 115      53.994   0.071 -36.094  1.00 84.91           H  
ATOM   1843 HG22 VAL A 115      55.725  -0.235 -36.217  1.00 84.91           H  
ATOM   1844 HG23 VAL A 115      54.626  -0.913 -37.432  1.00 84.91           H  
ATOM   1845  N   GLN A 116      52.594  -3.572 -33.547  1.00 83.21           N  
ATOM   1846  H   GLN A 116      52.472  -2.605 -33.279  1.00 83.21           H  
ATOM   1847  CA  GLN A 116      52.234  -4.615 -32.578  1.00 83.21           C  
ATOM   1848  HA  GLN A 116      53.087  -5.284 -32.461  1.00 83.21           H  
ATOM   1849  C   GLN A 116      51.035  -5.462 -33.052  1.00 83.21           C  
ATOM   1850  CB  GLN A 116      51.950  -3.952 -31.220  1.00 83.21           C  
ATOM   1851  HB2 GLN A 116      51.019  -3.388 -31.293  1.00 83.21           H  
ATOM   1852  HB3 GLN A 116      52.753  -3.253 -30.985  1.00 83.21           H  
ATOM   1853  O   GLN A 116      51.082  -6.694 -32.973  1.00 83.21           O  
ATOM   1854  CG  GLN A 116      51.831  -4.958 -30.064  1.00 83.21           C  
ATOM   1855  HG2 GLN A 116      51.118  -5.741 -30.322  1.00 83.21           H  
ATOM   1856  HG3 GLN A 116      52.803  -5.421 -29.896  1.00 83.21           H  
ATOM   1857  CD  GLN A 116      51.353  -4.309 -28.764  1.00 83.21           C  
ATOM   1858  NE2 GLN A 116      51.542  -4.952 -27.634  1.00 83.21           N  
ATOM   1859 HE21 GLN A 116      51.249  -4.469 -26.796  1.00 83.21           H  
ATOM   1860 HE22 GLN A 116      52.051  -5.824 -27.602  1.00 83.21           H  
ATOM   1861  OE1 GLN A 116      50.772  -3.236 -28.737  1.00 83.21           O  
ATOM   1862  N   ARG A 117      49.983  -4.831 -33.604  1.00 83.12           N  
ATOM   1863  H   ARG A 117      49.991  -3.821 -33.614  1.00 83.12           H  
ATOM   1864  CA  ARG A 117      48.842  -5.543 -34.214  1.00 83.12           C  
ATOM   1865  HA  ARG A 117      48.371  -6.169 -33.456  1.00 83.12           H  
ATOM   1866  C   ARG A 117      49.319  -6.491 -35.319  1.00 83.12           C  
ATOM   1867  CB  ARG A 117      47.787  -4.554 -34.751  1.00 83.12           C  
ATOM   1868  HB2 ARG A 117      48.281  -3.803 -35.367  1.00 83.12           H  
ATOM   1869  HB3 ARG A 117      47.096  -5.099 -35.394  1.00 83.12           H  
ATOM   1870  O   ARG A 117      48.976  -7.673 -35.265  1.00 83.12           O  
ATOM   1871  CG  ARG A 117      46.950  -3.857 -33.661  1.00 83.12           C  
ATOM   1872  HG2 ARG A 117      47.601  -3.458 -32.882  1.00 83.12           H  
ATOM   1873  HG3 ARG A 117      46.267  -4.581 -33.217  1.00 83.12           H  
ATOM   1874  CD  ARG A 117      46.151  -2.701 -34.286  1.00 83.12           C  
ATOM   1875  HD2 ARG A 117      46.872  -1.941 -34.587  1.00 83.12           H  
ATOM   1876  HD3 ARG A 117      45.632  -3.056 -35.176  1.00 83.12           H  
ATOM   1877  NE  ARG A 117      45.167  -2.092 -33.368  1.00 83.12           N  
ATOM   1878  HE  ARG A 117      44.832  -2.660 -32.603  1.00 83.12           H  
ATOM   1879  NH1 ARG A 117      44.916  -0.071 -34.480  1.00 83.12           N  
ATOM   1880 HH11 ARG A 117      45.702  -0.247 -35.090  1.00 83.12           H  
ATOM   1881 HH12 ARG A 117      44.466   0.824 -34.604  1.00 83.12           H  
ATOM   1882  NH2 ARG A 117      43.654  -0.508 -32.721  1.00 83.12           N  
ATOM   1883 HH21 ARG A 117      43.322  -1.099 -31.973  1.00 83.12           H  
ATOM   1884 HH22 ARG A 117      43.225   0.391 -32.889  1.00 83.12           H  
ATOM   1885  CZ  ARG A 117      44.596  -0.902 -33.532  1.00 83.12           C  
ATOM   1886  N   TRP A 118      50.166  -6.021 -36.242  1.00 89.92           N  
ATOM   1887  H   TRP A 118      50.387  -5.036 -36.217  1.00 89.92           H  
ATOM   1888  CA  TRP A 118      50.739  -6.829 -37.328  1.00 89.92           C  
ATOM   1889  HA  TRP A 118      49.919  -7.323 -37.849  1.00 89.92           H  
ATOM   1890  C   TRP A 118      51.676  -7.944 -36.852  1.00 89.92           C  
ATOM   1891  CB  TRP A 118      51.454  -5.932 -38.342  1.00 89.92           C  
ATOM   1892  HB2 TRP A 118      52.068  -5.200 -37.818  1.00 89.92           H  
ATOM   1893  HB3 TRP A 118      52.120  -6.552 -38.943  1.00 89.92           H  
ATOM   1894  O   TRP A 118      51.623  -9.047 -37.401  1.00 89.92           O  
ATOM   1895  CG  TRP A 118      50.541  -5.238 -39.298  1.00 89.92           C  
ATOM   1896  CD1 TRP A 118      50.321  -3.907 -39.355  1.00 89.92           C  
ATOM   1897  HD1 TRP A 118      50.781  -3.181 -38.701  1.00 89.92           H  
ATOM   1898  CD2 TRP A 118      49.690  -5.827 -40.329  1.00 89.92           C  
ATOM   1899  CE2 TRP A 118      48.991  -4.773 -40.989  1.00 89.92           C  
ATOM   1900  CE3 TRP A 118      49.422  -7.147 -40.755  1.00 89.92           C  
ATOM   1901  HE3 TRP A 118      49.923  -7.970 -40.267  1.00 89.92           H  
ATOM   1902  NE1 TRP A 118      49.414  -3.625 -40.357  1.00 89.92           N  
ATOM   1903  HE1 TRP A 118      49.078  -2.695 -40.560  1.00 89.92           H  
ATOM   1904  CH2 TRP A 118      47.820  -6.339 -42.410  1.00 89.92           C  
ATOM   1905  HH2 TRP A 118      47.091  -6.530 -43.184  1.00 89.92           H  
ATOM   1906  CZ2 TRP A 118      48.080  -5.016 -42.023  1.00 89.92           C  
ATOM   1907  HZ2 TRP A 118      47.569  -4.193 -42.501  1.00 89.92           H  
ATOM   1908  CZ3 TRP A 118      48.491  -7.404 -41.780  1.00 89.92           C  
ATOM   1909  HZ3 TRP A 118      48.278  -8.421 -42.072  1.00 89.92           H  
ATOM   1910  N   TYR A 119      52.480  -7.734 -35.804  1.00 87.48           N  
ATOM   1911  H   TYR A 119      52.569  -6.802 -35.426  1.00 87.48           H  
ATOM   1912  CA  TYR A 119      53.252  -8.828 -35.203  1.00 87.48           C  
ATOM   1913  HA  TYR A 119      53.909  -9.237 -35.972  1.00 87.48           H  
ATOM   1914  C   TYR A 119      52.342  -9.981 -34.756  1.00 87.48           C  
ATOM   1915  CB  TYR A 119      54.126  -8.327 -34.042  1.00 87.48           C  
ATOM   1916  HB2 TYR A 119      53.579  -7.578 -33.469  1.00 87.48           H  
ATOM   1917  HB3 TYR A 119      54.326  -9.162 -33.371  1.00 87.48           H  
ATOM   1918  O   TYR A 119      52.669 -11.138 -35.029  1.00 87.48           O  
ATOM   1919  CG  TYR A 119      55.473  -7.776 -34.471  1.00 87.48           C  
ATOM   1920  CD1 TYR A 119      56.375  -8.606 -35.170  1.00 87.48           C  
ATOM   1921  HD1 TYR A 119      56.110  -9.629 -35.392  1.00 87.48           H  
ATOM   1922  CD2 TYR A 119      55.850  -6.461 -34.137  1.00 87.48           C  
ATOM   1923  HD2 TYR A 119      55.172  -5.826 -33.586  1.00 87.48           H  
ATOM   1924  CE1 TYR A 119      57.629  -8.108 -35.570  1.00 87.48           C  
ATOM   1925  HE1 TYR A 119      58.331  -8.728 -36.108  1.00 87.48           H  
ATOM   1926  CE2 TYR A 119      57.115  -5.968 -34.517  1.00 87.48           C  
ATOM   1927  HE2 TYR A 119      57.409  -4.963 -34.252  1.00 87.48           H  
ATOM   1928  OH  TYR A 119      59.209  -6.322 -35.648  1.00 87.48           O  
ATOM   1929  HH  TYR A 119      59.371  -5.419 -35.363  1.00 87.48           H  
ATOM   1930  CZ  TYR A 119      57.999  -6.788 -35.249  1.00 87.48           C  
ATOM   1931  N   SER A 120      51.173  -9.665 -34.182  1.00 83.15           N  
ATOM   1932  H   SER A 120      51.000  -8.686 -34.007  1.00 83.15           H  
ATOM   1933  CA  SER A 120      50.149 -10.633 -33.751  1.00 83.15           C  
ATOM   1934  HA  SER A 120      50.669 -11.549 -33.472  1.00 83.15           H  
ATOM   1935  C   SER A 120      49.125 -11.046 -34.830  1.00 83.15           C  
ATOM   1936  CB  SER A 120      49.453 -10.120 -32.485  1.00 83.15           C  
ATOM   1937  HB2 SER A 120      50.184  -9.633 -31.839  1.00 83.15           H  
ATOM   1938  HB3 SER A 120      49.046 -10.975 -31.946  1.00 83.15           H  
ATOM   1939  O   SER A 120      48.106 -11.665 -34.508  1.00 83.15           O  
ATOM   1940  OG  SER A 120      48.394  -9.219 -32.778  1.00 83.15           O  
ATOM   1941  HG  SER A 120      48.692  -8.615 -33.462  1.00 83.15           H  
ATOM   1942  N   ALA A 121      49.351 -10.685 -36.097  1.00 85.07           N  
ATOM   1943  H   ALA A 121      50.179 -10.148 -36.311  1.00 85.07           H  
ATOM   1944  CA  ALA A 121      48.499 -11.095 -37.212  1.00 85.07           C  
ATOM   1945  HA  ALA A 121      47.464 -10.991 -36.885  1.00 85.07           H  
ATOM   1946  C   ALA A 121      48.756 -12.566 -37.612  1.00 85.07           C  
ATOM   1947  CB  ALA A 121      48.711 -10.135 -38.386  1.00 85.07           C  
ATOM   1948  HB1 ALA A 121      49.720 -10.243 -38.785  1.00 85.07           H  
ATOM   1949  HB2 ALA A 121      47.991 -10.346 -39.177  1.00 85.07           H  
ATOM   1950  HB3 ALA A 121      48.574  -9.110 -38.040  1.00 85.07           H  
ATOM   1951  O   ALA A 121      49.880 -13.050 -37.432  1.00 85.07           O  
ATOM   1952  N   PRO A 122      47.762 -13.280 -38.181  1.00 86.46           N  
ATOM   1953  CA  PRO A 122      47.904 -14.680 -38.567  1.00 86.46           C  
ATOM   1954  HA  PRO A 122      48.038 -15.263 -37.656  1.00 86.46           H  
ATOM   1955  C   PRO A 122      49.092 -14.930 -39.506  1.00 86.46           C  
ATOM   1956  CB  PRO A 122      46.573 -15.082 -39.215  1.00 86.46           C  
ATOM   1957  HB2 PRO A 122      46.614 -14.920 -40.292  1.00 86.46           H  
ATOM   1958  HB3 PRO A 122      46.316 -16.119 -39.000  1.00 86.46           H  
ATOM   1959  O   PRO A 122      49.320 -14.210 -40.477  1.00 86.46           O  
ATOM   1960  CG  PRO A 122      45.567 -14.113 -38.597  1.00 86.46           C  
ATOM   1961  HG2 PRO A 122      45.248 -14.483 -37.622  1.00 86.46           H  
ATOM   1962  HG3 PRO A 122      44.708 -13.948 -39.247  1.00 86.46           H  
ATOM   1963  CD  PRO A 122      46.394 -12.842 -38.419  1.00 86.46           C  
ATOM   1964  HD2 PRO A 122      45.999 -12.266 -37.581  1.00 86.46           H  
ATOM   1965  HD3 PRO A 122      46.360 -12.251 -39.334  1.00 86.46           H  
ATOM   1966  N   THR A 123      49.840 -15.999 -39.234  1.00 89.58           N  
ATOM   1967  H   THR A 123      49.633 -16.539 -38.407  1.00 89.58           H  
ATOM   1968  CA  THR A 123      51.022 -16.417 -40.010  1.00 89.58           C  
ATOM   1969  HA  THR A 123      51.497 -15.528 -40.426  1.00 89.58           H  
ATOM   1970  C   THR A 123      50.684 -17.315 -41.208  1.00 89.58           C  
ATOM   1971  CB  THR A 123      52.042 -17.106 -39.090  1.00 89.58           C  
ATOM   1972  HB  THR A 123      52.855 -17.525 -39.683  1.00 89.58           H  
ATOM   1973  O   THR A 123      51.585 -17.797 -41.892  1.00 89.58           O  
ATOM   1974  CG2 THR A 123      52.636 -16.131 -38.072  1.00 89.58           C  
ATOM   1975 HG21 THR A 123      53.390 -16.640 -37.472  1.00 89.58           H  
ATOM   1976 HG22 THR A 123      51.858 -15.743 -37.415  1.00 89.58           H  
ATOM   1977 HG23 THR A 123      53.107 -15.298 -38.594  1.00 89.58           H  
ATOM   1978  OG1 THR A 123      51.406 -18.135 -38.365  1.00 89.58           O  
ATOM   1979  HG1 THR A 123      52.039 -18.481 -37.732  1.00 89.58           H  
ATOM   1980  N   ARG A 124      49.390 -17.531 -41.479  1.00 87.58           N  
ATOM   1981  H   ARG A 124      48.724 -17.014 -40.923  1.00 87.58           H  
ATOM   1982  CA  ARG A 124      48.836 -18.312 -42.599  1.00 87.58           C  
ATOM   1983  HA  ARG A 124      49.600 -18.433 -43.367  1.00 87.58           H  
ATOM   1984  C   ARG A 124      47.659 -17.557 -43.232  1.00 87.58           C  
ATOM   1985  CB  ARG A 124      48.385 -19.701 -42.101  1.00 87.58           C  
ATOM   1986  HB2 ARG A 124      47.937 -20.240 -42.935  1.00 87.58           H  
ATOM   1987  HB3 ARG A 124      47.619 -19.569 -41.337  1.00 87.58           H  
ATOM   1988  O   ARG A 124      47.089 -16.673 -42.593  1.00 87.58           O  
ATOM   1989  CG  ARG A 124      49.523 -20.563 -41.525  1.00 87.58           C  
ATOM   1990  HG2 ARG A 124      50.300 -20.685 -42.279  1.00 87.58           H  
ATOM   1991  HG3 ARG A 124      49.950 -20.074 -40.650  1.00 87.58           H  
ATOM   1992  CD  ARG A 124      48.989 -21.943 -41.111  1.00 87.58           C  
ATOM   1993  HD2 ARG A 124      48.202 -21.804 -40.370  1.00 87.58           H  
ATOM   1994  HD3 ARG A 124      48.562 -22.431 -41.988  1.00 87.58           H  
ATOM   1995  NE  ARG A 124      50.049 -22.800 -40.544  1.00 87.58           N  
ATOM   1996  HE  ARG A 124      50.983 -22.416 -40.522  1.00 87.58           H  
ATOM   1997  NH1 ARG A 124      48.739 -24.627 -40.046  1.00 87.58           N  
ATOM   1998 HH11 ARG A 124      47.927 -24.151 -40.412  1.00 87.58           H  
ATOM   1999 HH12 ARG A 124      48.648 -25.565 -39.683  1.00 87.58           H  
ATOM   2000  NH2 ARG A 124      50.917 -24.685 -39.593  1.00 87.58           N  
ATOM   2001 HH21 ARG A 124      50.792 -25.622 -39.238  1.00 87.58           H  
ATOM   2002 HH22 ARG A 124      51.842 -24.279 -39.597  1.00 87.58           H  
ATOM   2003  CZ  ARG A 124      49.897 -24.027 -40.066  1.00 87.58           C  
ATOM   2004  N   GLY A 125      47.275 -17.936 -44.453  1.00 85.82           N  
ATOM   2005  H   GLY A 125      47.801 -18.664 -44.915  1.00 85.82           H  
ATOM   2006  CA  GLY A 125      46.208 -17.276 -45.223  1.00 85.82           C  
ATOM   2007  HA2 GLY A 125      45.926 -17.911 -46.062  1.00 85.82           H  
ATOM   2008  HA3 GLY A 125      45.331 -17.145 -44.590  1.00 85.82           H  
ATOM   2009  C   GLY A 125      46.615 -15.897 -45.774  1.00 85.82           C  
ATOM   2010  O   GLY A 125      47.771 -15.496 -45.605  1.00 85.82           O  
ATOM   2011  N   PRO A 126      45.694 -15.159 -46.425  1.00 85.76           N  
ATOM   2012  CA  PRO A 126      45.970 -13.837 -47.000  1.00 85.76           C  
ATOM   2013  HA  PRO A 126      46.649 -13.964 -47.843  1.00 85.76           H  
ATOM   2014  C   PRO A 126      46.601 -12.838 -46.017  1.00 85.76           C  
ATOM   2015  CB  PRO A 126      44.619 -13.340 -47.527  1.00 85.76           C  
ATOM   2016  HB2 PRO A 126      44.073 -12.820 -46.740  1.00 85.76           H  
ATOM   2017  HB3 PRO A 126      44.738 -12.695 -48.398  1.00 85.76           H  
ATOM   2018  O   PRO A 126      47.487 -12.074 -46.403  1.00 85.76           O  
ATOM   2019  CG  PRO A 126      43.882 -14.631 -47.875  1.00 85.76           C  
ATOM   2020  HG2 PRO A 126      44.216 -14.995 -48.847  1.00 85.76           H  
ATOM   2021  HG3 PRO A 126      42.801 -14.497 -47.864  1.00 85.76           H  
ATOM   2022  CD  PRO A 126      44.345 -15.588 -46.779  1.00 85.76           C  
ATOM   2023  HD2 PRO A 126      43.687 -15.497 -45.915  1.00 85.76           H  
ATOM   2024  HD3 PRO A 126      44.330 -16.612 -47.153  1.00 85.76           H  
ATOM   2025  N   ALA A 127      46.249 -12.903 -44.726  1.00 90.04           N  
ATOM   2026  H   ALA A 127      45.523 -13.550 -44.455  1.00 90.04           H  
ATOM   2027  CA  ALA A 127      46.859 -12.082 -43.677  1.00 90.04           C  
ATOM   2028  HA  ALA A 127      46.602 -11.038 -43.859  1.00 90.04           H  
ATOM   2029  C   ALA A 127      48.397 -12.186 -43.631  1.00 90.04           C  
ATOM   2030  CB  ALA A 127      46.268 -12.508 -42.331  1.00 90.04           C  
ATOM   2031  HB1 ALA A 127      45.179 -12.457 -42.359  1.00 90.04           H  
ATOM   2032  HB2 ALA A 127      46.635 -11.844 -41.548  1.00 90.04           H  
ATOM   2033  HB3 ALA A 127      46.567 -13.532 -42.107  1.00 90.04           H  
ATOM   2034  O   ALA A 127      49.068 -11.200 -43.326  1.00 90.04           O  
ATOM   2035  N   ALA A 128      48.973 -13.343 -43.982  1.00 89.78           N  
ATOM   2036  H   ALA A 128      48.377 -14.101 -44.282  1.00 89.78           H  
ATOM   2037  CA  ALA A 128      50.418 -13.560 -43.995  1.00 89.78           C  
ATOM   2038  HA  ALA A 128      50.821 -13.204 -43.046  1.00 89.78           H  
ATOM   2039  C   ALA A 128      51.142 -12.803 -45.127  1.00 89.78           C  
ATOM   2040  CB  ALA A 128      50.677 -15.066 -44.084  1.00 89.78           C  
ATOM   2041  HB1 ALA A 128      50.365 -15.443 -45.058  1.00 89.78           H  
ATOM   2042  HB2 ALA A 128      50.110 -15.576 -43.305  1.00 89.78           H  
ATOM   2043  HB3 ALA A 128      51.739 -15.269 -43.946  1.00 89.78           H  
ATOM   2044  O   ALA A 128      52.330 -12.495 -44.995  1.00 89.78           O  
ATOM   2045  N   ASN A 129      50.453 -12.477 -46.226  1.00 90.05           N  
ATOM   2046  H   ASN A 129      49.472 -12.715 -46.267  1.00 90.05           H  
ATOM   2047  CA  ASN A 129      50.987 -11.609 -47.279  1.00 90.05           C  
ATOM   2048  HA  ASN A 129      52.023 -11.878 -47.489  1.00 90.05           H  
ATOM   2049  C   ASN A 129      51.015 -10.162 -46.790  1.00 90.05           C  
ATOM   2050  CB  ASN A 129      50.176 -11.781 -48.576  1.00 90.05           C  
ATOM   2051  HB2 ASN A 129      49.107 -11.723 -48.372  1.00 90.05           H  
ATOM   2052  HB3 ASN A 129      50.417 -10.965 -49.257  1.00 90.05           H  
ATOM   2053  O   ASN A 129      52.093  -9.568 -46.704  1.00 90.05           O  
ATOM   2054  CG  ASN A 129      50.471 -13.081 -49.300  1.00 90.05           C  
ATOM   2055  ND2 ASN A 129      49.787 -13.341 -50.388  1.00 90.05           N  
ATOM   2056 HD21 ASN A 129      49.995 -14.184 -50.904  1.00 90.05           H  
ATOM   2057 HD22 ASN A 129      49.139 -12.664 -50.765  1.00 90.05           H  
ATOM   2058  OD1 ASN A 129      51.337 -13.858 -48.908  1.00 90.05           O  
ATOM   2059  N   CYS A 130      49.867  -9.653 -46.334  1.00 90.92           N  
ATOM   2060  H   CYS A 130      49.015 -10.179 -46.465  1.00 90.92           H  
ATOM   2061  CA  CYS A 130      49.748  -8.304 -45.784  1.00 90.92           C  
ATOM   2062  HA  CYS A 130      49.985  -7.589 -46.572  1.00 90.92           H  
ATOM   2063  C   CYS A 130      50.744  -8.071 -44.635  1.00 90.92           C  
ATOM   2064  CB  CYS A 130      48.301  -8.059 -45.335  1.00 90.92           C  
ATOM   2065  HB2 CYS A 130      48.190  -7.000 -45.098  1.00 90.92           H  
ATOM   2066  HB3 CYS A 130      48.079  -8.654 -44.449  1.00 90.92           H  
ATOM   2067  O   CYS A 130      51.469  -7.080 -44.648  1.00 90.92           O  
ATOM   2068  SG  CYS A 130      47.126  -8.493 -46.647  1.00 90.92           S  
ATOM   2069  HG  CYS A 130      46.026  -7.969 -46.099  1.00 90.92           H  
ATOM   2070  N   ARG A 131      50.877  -9.032 -43.706  1.00 91.35           N  
ATOM   2071  H   ARG A 131      50.227  -9.803 -43.751  1.00 91.35           H  
ATOM   2072  CA  ARG A 131      51.843  -9.010 -42.592  1.00 91.35           C  
ATOM   2073  HA  ARG A 131      51.660  -8.118 -41.993  1.00 91.35           H  
ATOM   2074  C   ARG A 131      53.296  -8.923 -43.061  1.00 91.35           C  
ATOM   2075  CB  ARG A 131      51.616 -10.262 -41.724  1.00 91.35           C  
ATOM   2076  HB2 ARG A 131      51.783 -11.150 -42.334  1.00 91.35           H  
ATOM   2077  HB3 ARG A 131      50.579 -10.269 -41.387  1.00 91.35           H  
ATOM   2078  O   ARG A 131      54.084  -8.205 -42.448  1.00 91.35           O  
ATOM   2079  CG  ARG A 131      52.521 -10.332 -40.485  1.00 91.35           C  
ATOM   2080  HG2 ARG A 131      53.568 -10.307 -40.785  1.00 91.35           H  
ATOM   2081  HG3 ARG A 131      52.314  -9.470 -39.851  1.00 91.35           H  
ATOM   2082  CD  ARG A 131      52.271 -11.630 -39.703  1.00 91.35           C  
ATOM   2083  HD2 ARG A 131      51.201 -11.736 -39.524  1.00 91.35           H  
ATOM   2084  HD3 ARG A 131      52.580 -12.486 -40.304  1.00 91.35           H  
ATOM   2085  NE  ARG A 131      52.962 -11.634 -38.400  1.00 91.35           N  
ATOM   2086  HE  ARG A 131      52.405 -11.328 -37.614  1.00 91.35           H  
ATOM   2087  NH1 ARG A 131      55.035 -12.370 -39.063  1.00 91.35           N  
ATOM   2088 HH11 ARG A 131      55.977 -12.641 -38.821  1.00 91.35           H  
ATOM   2089 HH12 ARG A 131      54.715 -12.334 -40.020  1.00 91.35           H  
ATOM   2090  NH2 ARG A 131      54.612 -12.032 -36.896  1.00 91.35           N  
ATOM   2091 HH21 ARG A 131      55.539 -12.347 -36.650  1.00 91.35           H  
ATOM   2092 HH22 ARG A 131      53.948 -11.816 -36.166  1.00 91.35           H  
ATOM   2093  CZ  ARG A 131      54.197 -12.008 -38.129  1.00 91.35           C  
ATOM   2094  N   ARG A 132      53.673  -9.656 -44.117  1.00 89.45           N  
ATOM   2095  H   ARG A 132      52.960 -10.174 -44.611  1.00 89.45           H  
ATOM   2096  CA  ARG A 132      55.041  -9.626 -44.665  1.00 89.45           C  
ATOM   2097  HA  ARG A 132      55.751  -9.705 -43.843  1.00 89.45           H  
ATOM   2098  C   ARG A 132      55.359  -8.286 -45.315  1.00 89.45           C  
ATOM   2099  CB  ARG A 132      55.278 -10.786 -45.647  1.00 89.45           C  
ATOM   2100  HB2 ARG A 132      56.139 -10.547 -46.272  1.00 89.45           H  
ATOM   2101  HB3 ARG A 132      54.411 -10.909 -46.296  1.00 89.45           H  
ATOM   2102  O   ARG A 132      56.455  -7.785 -45.086  1.00 89.45           O  
ATOM   2103  CG  ARG A 132      55.581 -12.094 -44.900  1.00 89.45           C  
ATOM   2104  HG2 ARG A 132      54.737 -12.375 -44.270  1.00 89.45           H  
ATOM   2105  HG3 ARG A 132      56.440 -11.928 -44.251  1.00 89.45           H  
ATOM   2106  CD  ARG A 132      55.926 -13.250 -45.848  1.00 89.45           C  
ATOM   2107  HD2 ARG A 132      56.262 -14.091 -45.241  1.00 89.45           H  
ATOM   2108  HD3 ARG A 132      56.748 -12.940 -46.493  1.00 89.45           H  
ATOM   2109  NE  ARG A 132      54.786 -13.687 -46.678  1.00 89.45           N  
ATOM   2110  HE  ARG A 132      53.904 -13.212 -46.545  1.00 89.45           H  
ATOM   2111  NH1 ARG A 132      55.866 -15.428 -47.723  1.00 89.45           N  
ATOM   2112 HH11 ARG A 132      55.857 -16.165 -48.414  1.00 89.45           H  
ATOM   2113 HH12 ARG A 132      56.696 -15.244 -47.178  1.00 89.45           H  
ATOM   2114  NH2 ARG A 132      53.781 -14.969 -48.296  1.00 89.45           N  
ATOM   2115 HH21 ARG A 132      52.934 -14.418 -48.285  1.00 89.45           H  
ATOM   2116 HH22 ARG A 132      53.820 -15.711 -48.981  1.00 89.45           H  
ATOM   2117  CZ  ARG A 132      54.809 -14.680 -47.556  1.00 89.45           C  
ATOM   2118  N   SER A 133      54.421  -7.695 -46.054  1.00 91.25           N  
ATOM   2119  H   SER A 133      53.568  -8.194 -46.263  1.00 91.25           H  
ATOM   2120  CA  SER A 133      54.595  -6.347 -46.602  1.00 91.25           C  
ATOM   2121  HA  SER A 133      55.553  -6.300 -47.118  1.00 91.25           H  
ATOM   2122  C   SER A 133      54.639  -5.286 -45.496  1.00 91.25           C  
ATOM   2123  CB  SER A 133      53.499  -6.027 -47.618  1.00 91.25           C  
ATOM   2124  HB2 SER A 133      52.535  -6.071 -47.113  1.00 91.25           H  
ATOM   2125  HB3 SER A 133      53.659  -5.018 -47.999  1.00 91.25           H  
ATOM   2126  O   SER A 133      55.597  -4.521 -45.423  1.00 91.25           O  
ATOM   2127  OG  SER A 133      53.490  -6.931 -48.707  1.00 91.25           O  
ATOM   2128  HG  SER A 133      53.907  -6.504 -49.460  1.00 91.25           H  
ATOM   2129  N   ALA A 134      53.674  -5.313 -44.570  1.00 89.13           N  
ATOM   2130  H   ALA A 134      52.931  -5.989 -44.679  1.00 89.13           H  
ATOM   2131  CA  ALA A 134      53.527  -4.351 -43.478  1.00 89.13           C  
ATOM   2132  HA  ALA A 134      53.372  -3.360 -43.904  1.00 89.13           H  
ATOM   2133  C   ALA A 134      54.763  -4.275 -42.563  1.00 89.13           C  
ATOM   2134  CB  ALA A 134      52.274  -4.741 -42.677  1.00 89.13           C  
ATOM   2135  HB1 ALA A 134      52.391  -5.737 -42.250  1.00 89.13           H  
ATOM   2136  HB2 ALA A 134      51.396  -4.734 -43.323  1.00 89.13           H  
ATOM   2137  HB3 ALA A 134      52.108  -4.030 -41.868  1.00 89.13           H  
ATOM   2138  O   ALA A 134      55.268  -3.187 -42.307  1.00 89.13           O  
ATOM   2139  N   LEU A 135      55.278  -5.421 -42.098  1.00 89.57           N  
ATOM   2140  H   LEU A 135      54.818  -6.287 -42.341  1.00 89.57           H  
ATOM   2141  CA  LEU A 135      56.414  -5.472 -41.162  1.00 89.57           C  
ATOM   2142  HA  LEU A 135      56.321  -4.646 -40.458  1.00 89.57           H  
ATOM   2143  C   LEU A 135      57.790  -5.287 -41.827  1.00 89.57           C  
ATOM   2144  CB  LEU A 135      56.380  -6.796 -40.373  1.00 89.57           C  
ATOM   2145  HB2 LEU A 135      56.391  -7.619 -41.089  1.00 89.57           H  
ATOM   2146  HB3 LEU A 135      57.290  -6.867 -39.778  1.00 89.57           H  
ATOM   2147  O   LEU A 135      58.782  -5.149 -41.117  1.00 89.57           O  
ATOM   2148  CG  LEU A 135      55.183  -6.972 -39.422  1.00 89.57           C  
ATOM   2149  HG  LEU A 135      54.252  -6.885 -39.982  1.00 89.57           H  
ATOM   2150  CD1 LEU A 135      55.241  -8.369 -38.799  1.00 89.57           C  
ATOM   2151 HD11 LEU A 135      54.352  -8.528 -38.188  1.00 89.57           H  
ATOM   2152 HD12 LEU A 135      55.271  -9.118 -39.590  1.00 89.57           H  
ATOM   2153 HD13 LEU A 135      56.131  -8.455 -38.176  1.00 89.57           H  
ATOM   2154  CD2 LEU A 135      55.181  -5.948 -38.284  1.00 89.57           C  
ATOM   2155 HD21 LEU A 135      54.997  -4.950 -38.681  1.00 89.57           H  
ATOM   2156 HD22 LEU A 135      54.395  -6.180 -37.565  1.00 89.57           H  
ATOM   2157 HD23 LEU A 135      56.140  -5.958 -37.766  1.00 89.57           H  
ATOM   2158  N   ARG A 136      57.879  -5.320 -43.164  1.00 89.06           N  
ATOM   2159  H   ARG A 136      57.025  -5.446 -43.687  1.00 89.06           H  
ATOM   2160  CA  ARG A 136      59.146  -5.165 -43.911  1.00 89.06           C  
ATOM   2161  HA  ARG A 136      59.963  -5.010 -43.207  1.00 89.06           H  
ATOM   2162  C   ARG A 136      59.191  -3.929 -44.815  1.00 89.06           C  
ATOM   2163  CB  ARG A 136      59.452  -6.437 -44.720  1.00 89.06           C  
ATOM   2164  HB2 ARG A 136      58.635  -6.615 -45.419  1.00 89.06           H  
ATOM   2165  HB3 ARG A 136      60.358  -6.267 -45.301  1.00 89.06           H  
ATOM   2166  O   ARG A 136      60.200  -3.716 -45.476  1.00 89.06           O  
ATOM   2167  CG  ARG A 136      59.678  -7.688 -43.862  1.00 89.06           C  
ATOM   2168  HG2 ARG A 136      58.779  -7.921 -43.291  1.00 89.06           H  
ATOM   2169  HG3 ARG A 136      60.503  -7.501 -43.175  1.00 89.06           H  
ATOM   2170  CD  ARG A 136      60.025  -8.870 -44.778  1.00 89.06           C  
ATOM   2171  HD2 ARG A 136      60.827  -8.559 -45.448  1.00 89.06           H  
ATOM   2172  HD3 ARG A 136      59.147  -9.118 -45.374  1.00 89.06           H  
ATOM   2173  NE  ARG A 136      60.467 -10.050 -44.009  1.00 89.06           N  
ATOM   2174  HE  ARG A 136      60.408  -9.973 -43.004  1.00 89.06           H  
ATOM   2175  NH1 ARG A 136      61.226 -11.299 -45.784  1.00 89.06           N  
ATOM   2176 HH11 ARG A 136      60.962 -10.549 -46.408  1.00 89.06           H  
ATOM   2177 HH12 ARG A 136      61.752 -12.084 -46.140  1.00 89.06           H  
ATOM   2178  NH2 ARG A 136      61.484 -12.070 -43.708  1.00 89.06           N  
ATOM   2179 HH21 ARG A 136      61.461 -11.935 -42.708  1.00 89.06           H  
ATOM   2180 HH22 ARG A 136      61.998 -12.852 -44.088  1.00 89.06           H  
ATOM   2181  CZ  ARG A 136      61.051 -11.130 -44.502  1.00 89.06           C  
ATOM   2182  N   GLY A 137      58.110  -3.151 -44.894  1.00 83.59           N  
ATOM   2183  H   GLY A 137      57.296  -3.400 -44.351  1.00 83.59           H  
ATOM   2184  CA  GLY A 137      57.993  -2.020 -45.821  1.00 83.59           C  
ATOM   2185  HA2 GLY A 137      57.063  -1.492 -45.611  1.00 83.59           H  
ATOM   2186  HA3 GLY A 137      58.826  -1.336 -45.661  1.00 83.59           H  
ATOM   2187  C   GLY A 137      57.981  -2.412 -47.306  1.00 83.59           C  
ATOM   2188  O   GLY A 137      58.227  -1.561 -48.157  1.00 83.59           O  
ATOM   2189  N   LEU A 138      57.719  -3.685 -47.629  1.00 87.70           N  
ATOM   2190  H   LEU A 138      57.398  -4.291 -46.887  1.00 87.70           H  
ATOM   2191  CA  LEU A 138      57.637  -4.160 -49.015  1.00 87.70           C  
ATOM   2192  HA  LEU A 138      58.447  -3.697 -49.578  1.00 87.70           H  
ATOM   2193  C   LEU A 138      56.304  -3.720 -49.652  1.00 87.70           C  
ATOM   2194  CB  LEU A 138      57.798  -5.695 -49.080  1.00 87.70           C  
ATOM   2195  HB2 LEU A 138      57.721  -6.017 -50.119  1.00 87.70           H  
ATOM   2196  HB3 LEU A 138      56.959  -6.152 -48.556  1.00 87.70           H  
ATOM   2197  O   LEU A 138      55.316  -3.556 -48.929  1.00 87.70           O  
ATOM   2198  CG  LEU A 138      59.105  -6.256 -48.497  1.00 87.70           C  
ATOM   2199  HG  LEU A 138      59.253  -5.869 -47.489  1.00 87.70           H  
ATOM   2200  CD1 LEU A 138      59.013  -7.783 -48.410  1.00 87.70           C  
ATOM   2201 HD11 LEU A 138      58.238  -8.056 -47.694  1.00 87.70           H  
ATOM   2202 HD12 LEU A 138      58.762  -8.190 -49.389  1.00 87.70           H  
ATOM   2203 HD13 LEU A 138      59.971  -8.190 -48.086  1.00 87.70           H  
ATOM   2204  CD2 LEU A 138      60.321  -5.878 -49.340  1.00 87.70           C  
ATOM   2205 HD21 LEU A 138      60.198  -6.220 -50.368  1.00 87.70           H  
ATOM   2206 HD22 LEU A 138      60.447  -4.796 -49.332  1.00 87.70           H  
ATOM   2207 HD23 LEU A 138      61.222  -6.319 -48.913  1.00 87.70           H  
ATOM   2208  N   PRO A 139      56.226  -3.579 -50.988  1.00 85.47           N  
ATOM   2209  CA  PRO A 139      54.954  -3.353 -51.673  1.00 85.47           C  
ATOM   2210  HA  PRO A 139      54.526  -2.417 -51.313  1.00 85.47           H  
ATOM   2211  C   PRO A 139      53.941  -4.497 -51.432  1.00 85.47           C  
ATOM   2212  CB  PRO A 139      55.312  -3.199 -53.158  1.00 85.47           C  
ATOM   2213  HB2 PRO A 139      54.541  -3.597 -53.818  1.00 85.47           H  
ATOM   2214  HB3 PRO A 139      55.491  -2.147 -53.381  1.00 85.47           H  
ATOM   2215  O   PRO A 139      54.317  -5.589 -50.978  1.00 85.47           O  
ATOM   2216  CG  PRO A 139      56.621  -3.975 -53.295  1.00 85.47           C  
ATOM   2217  HG2 PRO A 139      57.218  -3.622 -54.137  1.00 85.47           H  
ATOM   2218  HG3 PRO A 139      56.408  -5.040 -53.392  1.00 85.47           H  
ATOM   2219  CD  PRO A 139      57.307  -3.706 -51.958  1.00 85.47           C  
ATOM   2220  HD2 PRO A 139      57.856  -2.766 -52.009  1.00 85.47           H  
ATOM   2221  HD3 PRO A 139      57.988  -4.524 -51.722  1.00 85.47           H  
ATOM   2222  N   PRO A 140      52.646  -4.277 -51.725  1.00 86.57           N  
ATOM   2223  CA  PRO A 140      51.659  -5.352 -51.811  1.00 86.57           C  
ATOM   2224  HA  PRO A 140      51.572  -5.820 -50.830  1.00 86.57           H  
ATOM   2225  C   PRO A 140      52.061  -6.403 -52.855  1.00 86.57           C  
ATOM   2226  CB  PRO A 140      50.331  -4.678 -52.182  1.00 86.57           C  
ATOM   2227  HB2 PRO A 140      50.178  -4.715 -53.261  1.00 86.57           H  
ATOM   2228  HB3 PRO A 140      49.486  -5.137 -51.669  1.00 86.57           H  
ATOM   2229  O   PRO A 140      52.611  -6.049 -53.897  1.00 86.57           O  
ATOM   2230  CG  PRO A 140      50.531  -3.224 -51.760  1.00 86.57           C  
ATOM   2231  HG2 PRO A 140      49.912  -2.546 -52.347  1.00 86.57           H  
ATOM   2232  HG3 PRO A 140      50.325  -3.120 -50.695  1.00 86.57           H  
ATOM   2233  CD  PRO A 140      52.017  -3.000 -52.023  1.00 86.57           C  
ATOM   2234  HD2 PRO A 140      52.174  -2.752 -53.073  1.00 86.57           H  
ATOM   2235  HD3 PRO A 140      52.388  -2.201 -51.381  1.00 86.57           H  
ATOM   2236  N   VAL A 141      51.786  -7.689 -52.597  1.00 87.44           N  
ATOM   2237  H   VAL A 141      51.343  -7.932 -51.723  1.00 87.44           H  
ATOM   2238  CA  VAL A 141      52.075  -8.764 -53.578  1.00 87.44           C  
ATOM   2239  HA  VAL A 141      53.017  -8.513 -54.066  1.00 87.44           H  
ATOM   2240  C   VAL A 141      51.028  -8.840 -54.695  1.00 87.44           C  
ATOM   2241  CB  VAL A 141      52.226 -10.171 -52.945  1.00 87.44           C  
ATOM   2242  HB  VAL A 141      51.324 -10.751 -53.138  1.00 87.44           H  
ATOM   2243  O   VAL A 141      51.281  -9.416 -55.748  1.00 87.44           O  
ATOM   2244  CG1 VAL A 141      53.410 -10.905 -53.587  1.00 87.44           C  
ATOM   2245 HG11 VAL A 141      53.465 -11.927 -53.213  1.00 87.44           H  
ATOM   2246 HG12 VAL A 141      53.269 -10.944 -54.667  1.00 87.44           H  
ATOM   2247 HG13 VAL A 141      54.340 -10.382 -53.368  1.00 87.44           H  
ATOM   2248  CG2 VAL A 141      52.449 -10.198 -51.429  1.00 87.44           C  
ATOM   2249 HG21 VAL A 141      51.522  -9.888 -50.947  1.00 87.44           H  
ATOM   2250 HG22 VAL A 141      53.265  -9.532 -51.151  1.00 87.44           H  
ATOM   2251 HG23 VAL A 141      52.672 -11.213 -51.102  1.00 87.44           H  
ATOM   2252  N   ASP A 142      49.845  -8.278 -54.456  1.00 89.38           N  
ATOM   2253  H   ASP A 142      49.725  -7.766 -53.594  1.00 89.38           H  
ATOM   2254  CA  ASP A 142      48.679  -8.326 -55.331  1.00 89.38           C  
ATOM   2255  HA  ASP A 142      49.012  -8.290 -56.368  1.00 89.38           H  
ATOM   2256  C   ASP A 142      47.777  -7.097 -55.081  1.00 89.38           C  
ATOM   2257  CB  ASP A 142      47.944  -9.664 -55.110  1.00 89.38           C  
ATOM   2258  HB2 ASP A 142      47.084  -9.715 -55.777  1.00 89.38           H  
ATOM   2259  HB3 ASP A 142      48.611 -10.483 -55.379  1.00 89.38           H  
ATOM   2260  O   ASP A 142      48.061  -6.261 -54.222  1.00 89.38           O  
ATOM   2261  CG  ASP A 142      47.469  -9.852 -53.667  1.00 89.38           C  
ATOM   2262  OD1 ASP A 142      46.612  -9.039 -53.255  1.00 89.38           O  
ATOM   2263  OD2 ASP A 142      47.942 -10.782 -52.977  1.00 89.38           O  
ATOM   2264  N   ARG A 143      46.682  -6.964 -55.843  1.00 89.91           N  
ATOM   2265  H   ARG A 143      46.469  -7.712 -56.487  1.00 89.91           H  
ATOM   2266  CA  ARG A 143      45.747  -5.828 -55.728  1.00 89.91           C  
ATOM   2267  HA  ARG A 143      46.327  -4.954 -55.432  1.00 89.91           H  
ATOM   2268  C   ARG A 143      44.708  -5.963 -54.602  1.00 89.91           C  
ATOM   2269  CB  ARG A 143      45.092  -5.513 -57.089  1.00 89.91           C  
ATOM   2270  HB2 ARG A 143      44.299  -4.781 -56.935  1.00 89.91           H  
ATOM   2271  HB3 ARG A 143      44.639  -6.418 -57.494  1.00 89.91           H  
ATOM   2272  O   ARG A 143      43.839  -5.100 -54.515  1.00 89.91           O  
ATOM   2273  CG  ARG A 143      46.068  -4.912 -58.112  1.00 89.91           C  
ATOM   2274  HG2 ARG A 143      46.812  -5.657 -58.395  1.00 89.91           H  
ATOM   2275  HG3 ARG A 143      46.573  -4.056 -57.664  1.00 89.91           H  
ATOM   2276  CD  ARG A 143      45.297  -4.445 -59.357  1.00 89.91           C  
ATOM   2277  HD2 ARG A 143      44.825  -5.310 -59.822  1.00 89.91           H  
ATOM   2278  HD3 ARG A 143      44.519  -3.750 -59.041  1.00 89.91           H  
ATOM   2279  NE  ARG A 143      46.175  -3.776 -60.338  1.00 89.91           N  
ATOM   2280  HE  ARG A 143      47.167  -3.793 -60.146  1.00 89.91           H  
ATOM   2281  NH1 ARG A 143      44.534  -3.063 -61.785  1.00 89.91           N  
ATOM   2282 HH11 ARG A 143      43.831  -3.483 -61.195  1.00 89.91           H  
ATOM   2283 HH12 ARG A 143      44.261  -2.567 -62.622  1.00 89.91           H  
ATOM   2284  NH2 ARG A 143      46.666  -2.583 -62.219  1.00 89.91           N  
ATOM   2285 HH21 ARG A 143      47.649  -2.614 -61.992  1.00 89.91           H  
ATOM   2286 HH22 ARG A 143      46.365  -2.100 -63.054  1.00 89.91           H  
ATOM   2287  CZ  ARG A 143      45.788  -3.147 -61.437  1.00 89.91           C  
ATOM   2288  N   THR A 144      44.767  -6.975 -53.732  1.00 90.07           N  
ATOM   2289  H   THR A 144      45.530  -7.634 -53.783  1.00 90.07           H  
ATOM   2290  CA  THR A 144      43.799  -7.128 -52.622  1.00 90.07           C  
ATOM   2291  HA  THR A 144      42.819  -6.834 -52.999  1.00 90.07           H  
ATOM   2292  C   THR A 144      44.081  -6.204 -51.431  1.00 90.07           C  
ATOM   2293  CB  THR A 144      43.642  -8.581 -52.139  1.00 90.07           C  
ATOM   2294  HB  THR A 144      42.803  -8.609 -51.443  1.00 90.07           H  
ATOM   2295  O   THR A 144      43.268  -6.130 -50.509  1.00 90.07           O  
ATOM   2296  CG2 THR A 144      43.333  -9.568 -53.265  1.00 90.07           C  
ATOM   2297 HG21 THR A 144      44.158  -9.615 -53.976  1.00 90.07           H  
ATOM   2298 HG22 THR A 144      42.425  -9.255 -53.781  1.00 90.07           H  
ATOM   2299 HG23 THR A 144      43.174 -10.559 -52.840  1.00 90.07           H  
ATOM   2300  OG1 THR A 144      44.780  -9.032 -51.447  1.00 90.07           O  
ATOM   2301  HG1 THR A 144      45.490  -9.115 -52.088  1.00 90.07           H  
ATOM   2302  N   TYR A 145      45.193  -5.456 -51.437  1.00 92.67           N  
ATOM   2303  H   TYR A 145      45.862  -5.582 -52.184  1.00 92.67           H  
ATOM   2304  CA  TYR A 145      45.514  -4.452 -50.417  1.00 92.67           C  
ATOM   2305  HA  TYR A 145      44.586  -3.952 -50.141  1.00 92.67           H  
ATOM   2306  C   TYR A 145      46.475  -3.355 -50.906  1.00 92.67           C  
ATOM   2307  CB  TYR A 145      46.072  -5.143 -49.162  1.00 92.67           C  
ATOM   2308  HB2 TYR A 145      46.172  -4.378 -48.392  1.00 92.67           H  
ATOM   2309  HB3 TYR A 145      45.338  -5.865 -48.802  1.00 92.67           H  
ATOM   2310  O   TYR A 145      47.168  -3.523 -51.907  1.00 92.67           O  
ATOM   2311  CG  TYR A 145      47.399  -5.871 -49.298  1.00 92.67           C  
ATOM   2312  CD1 TYR A 145      47.467  -7.110 -49.967  1.00 92.67           C  
ATOM   2313  HD1 TYR A 145      46.584  -7.531 -50.426  1.00 92.67           H  
ATOM   2314  CD2 TYR A 145      48.556  -5.347 -48.689  1.00 92.67           C  
ATOM   2315  HD2 TYR A 145      48.513  -4.401 -48.170  1.00 92.67           H  
ATOM   2316  CE1 TYR A 145      48.678  -7.822 -50.040  1.00 92.67           C  
ATOM   2317  HE1 TYR A 145      48.716  -8.763 -50.569  1.00 92.67           H  
ATOM   2318  CE2 TYR A 145      49.764  -6.067 -48.745  1.00 92.67           C  
ATOM   2319  HE2 TYR A 145      50.650  -5.680 -48.263  1.00 92.67           H  
ATOM   2320  OH  TYR A 145      50.997  -7.998 -49.465  1.00 92.67           O  
ATOM   2321  HH  TYR A 145      51.743  -7.558 -49.050  1.00 92.67           H  
ATOM   2322  CZ  TYR A 145      49.829  -7.304 -49.417  1.00 92.67           C  
ATOM   2323  N   CYS A 146      46.535  -2.233 -50.183  1.00 93.30           N  
ATOM   2324  H   CYS A 146      45.884  -2.128 -49.418  1.00 93.30           H  
ATOM   2325  CA  CYS A 146      47.556  -1.187 -50.330  1.00 93.30           C  
ATOM   2326  HA  CYS A 146      48.438  -1.633 -50.790  1.00 93.30           H  
ATOM   2327  C   CYS A 146      47.996  -0.621 -48.965  1.00 93.30           C  
ATOM   2328  CB  CYS A 146      47.052  -0.087 -51.279  1.00 93.30           C  
ATOM   2329  HB2 CYS A 146      47.912   0.451 -51.676  1.00 93.30           H  
ATOM   2330  HB3 CYS A 146      46.530  -0.534 -52.126  1.00 93.30           H  
ATOM   2331  O   CYS A 146      47.374  -0.924 -47.947  1.00 93.30           O  
ATOM   2332  SG  CYS A 146      45.960   1.100 -50.438  1.00 93.30           S  
ATOM   2333  HG  CYS A 146      46.039   2.032 -51.392  1.00 93.30           H  
ATOM   2334  N   PHE A 147      49.044   0.215 -48.941  1.00 91.27           N  
ATOM   2335  H   PHE A 147      49.470   0.464 -49.822  1.00 91.27           H  
ATOM   2336  CA  PHE A 147      49.486   0.960 -47.740  1.00 91.27           C  
ATOM   2337  HA  PHE A 147      48.807   0.727 -46.920  1.00 91.27           H  
ATOM   2338  C   PHE A 147      49.410   2.487 -47.902  1.00 91.27           C  
ATOM   2339  CB  PHE A 147      50.883   0.513 -47.291  1.00 91.27           C  
ATOM   2340  HB2 PHE A 147      51.592   0.673 -48.104  1.00 91.27           H  
ATOM   2341  HB3 PHE A 147      51.200   1.128 -46.449  1.00 91.27           H  
ATOM   2342  O   PHE A 147      49.991   3.233 -47.110  1.00 91.27           O  
ATOM   2343  CG  PHE A 147      50.933  -0.923 -46.832  1.00 91.27           C  
ATOM   2344  CD1 PHE A 147      50.408  -1.287 -45.577  1.00 91.27           C  
ATOM   2345  HD1 PHE A 147      49.985  -0.534 -44.930  1.00 91.27           H  
ATOM   2346  CD2 PHE A 147      51.468  -1.901 -47.681  1.00 91.27           C  
ATOM   2347  HD2 PHE A 147      51.866  -1.626 -48.646  1.00 91.27           H  
ATOM   2348  CE1 PHE A 147      50.398  -2.636 -45.182  1.00 91.27           C  
ATOM   2349  HE1 PHE A 147      49.966  -2.916 -44.232  1.00 91.27           H  
ATOM   2350  CE2 PHE A 147      51.460  -3.243 -47.285  1.00 91.27           C  
ATOM   2351  HE2 PHE A 147      51.852  -3.973 -47.977  1.00 91.27           H  
ATOM   2352  CZ  PHE A 147      50.922  -3.619 -46.041  1.00 91.27           C  
ATOM   2353  HZ  PHE A 147      50.894  -4.659 -45.751  1.00 91.27           H  
ATOM   2354  N   ASP A 148      48.717   2.954 -48.938  1.00 89.70           N  
ATOM   2355  H   ASP A 148      48.301   2.291 -49.577  1.00 89.70           H  
ATOM   2356  CA  ASP A 148      48.629   4.371 -49.308  1.00 89.70           C  
ATOM   2357  HA  ASP A 148      49.584   4.848 -49.089  1.00 89.70           H  
ATOM   2358  C   ASP A 148      47.548   5.123 -48.510  1.00 89.70           C  
ATOM   2359  CB  ASP A 148      48.408   4.456 -50.826  1.00 89.70           C  
ATOM   2360  HB2 ASP A 148      47.401   4.115 -51.065  1.00 89.70           H  
ATOM   2361  HB3 ASP A 148      48.509   5.493 -51.149  1.00 89.70           H  
ATOM   2362  O   ASP A 148      47.537   6.353 -48.469  1.00 89.70           O  
ATOM   2363  CG  ASP A 148      49.439   3.590 -51.556  1.00 89.70           C  
ATOM   2364  OD1 ASP A 148      50.640   3.939 -51.489  1.00 89.70           O  
ATOM   2365  OD2 ASP A 148      49.034   2.511 -52.043  1.00 89.70           O  
ATOM   2366  N   GLY A 149      46.666   4.384 -47.828  1.00 89.13           N  
ATOM   2367  H   GLY A 149      46.819   3.386 -47.806  1.00 89.13           H  
ATOM   2368  CA  GLY A 149      45.496   4.899 -47.126  1.00 89.13           C  
ATOM   2369  HA2 GLY A 149      45.748   5.838 -46.632  1.00 89.13           H  
ATOM   2370  HA3 GLY A 149      45.204   4.180 -46.360  1.00 89.13           H  
ATOM   2371  C   GLY A 149      44.304   5.158 -48.048  1.00 89.13           C  
ATOM   2372  O   GLY A 149      44.448   5.402 -49.246  1.00 89.13           O  
ATOM   2373  N   PHE A 150      43.102   5.141 -47.471  1.00 93.54           N  
ATOM   2374  H   PHE A 150      43.041   4.945 -46.482  1.00 93.54           H  
ATOM   2375  CA  PHE A 150      41.848   5.417 -48.186  1.00 93.54           C  
ATOM   2376  HA  PHE A 150      41.701   4.672 -48.968  1.00 93.54           H  
ATOM   2377  C   PHE A 150      41.865   6.795 -48.874  1.00 93.54           C  
ATOM   2378  CB  PHE A 150      40.717   5.291 -47.159  1.00 93.54           C  
ATOM   2379  HB2 PHE A 150      40.741   4.277 -46.759  1.00 93.54           H  
ATOM   2380  HB3 PHE A 150      40.908   5.977 -46.334  1.00 93.54           H  
ATOM   2381  O   PHE A 150      41.497   6.930 -50.036  1.00 93.54           O  
ATOM   2382  CG  PHE A 150      39.319   5.533 -47.685  1.00 93.54           C  
ATOM   2383  CD1 PHE A 150      38.515   6.538 -47.115  1.00 93.54           C  
ATOM   2384  HD1 PHE A 150      38.893   7.159 -46.318  1.00 93.54           H  
ATOM   2385  CD2 PHE A 150      38.807   4.731 -48.722  1.00 93.54           C  
ATOM   2386  HD2 PHE A 150      39.416   3.962 -49.173  1.00 93.54           H  
ATOM   2387  CE1 PHE A 150      37.208   6.740 -47.589  1.00 93.54           C  
ATOM   2388  HE1 PHE A 150      36.599   7.526 -47.167  1.00 93.54           H  
ATOM   2389  CE2 PHE A 150      37.498   4.935 -49.189  1.00 93.54           C  
ATOM   2390  HE2 PHE A 150      37.112   4.333 -49.998  1.00 93.54           H  
ATOM   2391  CZ  PHE A 150      36.698   5.942 -48.626  1.00 93.54           C  
ATOM   2392  HZ  PHE A 150      35.697   6.107 -48.997  1.00 93.54           H  
ATOM   2393  N   SER A 151      42.434   7.809 -48.217  1.00 88.21           N  
ATOM   2394  H   SER A 151      42.644   7.697 -47.236  1.00 88.21           H  
ATOM   2395  CA  SER A 151      42.556   9.165 -48.765  1.00 88.21           C  
ATOM   2396  HA  SER A 151      41.570   9.462 -49.124  1.00 88.21           H  
ATOM   2397  C   SER A 151      43.523   9.305 -49.952  1.00 88.21           C  
ATOM   2398  CB  SER A 151      42.954  10.154 -47.662  1.00 88.21           C  
ATOM   2399  HB2 SER A 151      44.027  10.082 -47.486  1.00 88.21           H  
ATOM   2400  HB3 SER A 151      42.716  11.169 -47.979  1.00 88.21           H  
ATOM   2401  O   SER A 151      43.587  10.394 -50.514  1.00 88.21           O  
ATOM   2402  OG  SER A 151      42.280   9.852 -46.455  1.00 88.21           O  
ATOM   2403  HG  SER A 151      41.755  10.610 -46.188  1.00 88.21           H  
ATOM   2404  N   ARG A 152      44.269   8.258 -50.347  1.00 89.87           N  
ATOM   2405  H   ARG A 152      44.163   7.390 -49.842  1.00 89.87           H  
ATOM   2406  CA  ARG A 152      45.198   8.285 -51.503  1.00 89.87           C  
ATOM   2407  HA  ARG A 152      45.007   9.181 -52.093  1.00 89.87           H  
ATOM   2408  C   ARG A 152      45.033   7.119 -52.481  1.00 89.87           C  
ATOM   2409  CB  ARG A 152      46.663   8.324 -51.038  1.00 89.87           C  
ATOM   2410  HB2 ARG A 152      47.290   8.527 -51.906  1.00 89.87           H  
ATOM   2411  HB3 ARG A 152      46.932   7.337 -50.661  1.00 89.87           H  
ATOM   2412  O   ARG A 152      45.549   7.197 -53.593  1.00 89.87           O  
ATOM   2413  CG  ARG A 152      46.959   9.373 -49.960  1.00 89.87           C  
ATOM   2414  HG2 ARG A 152      46.627  10.353 -50.304  1.00 89.87           H  
ATOM   2415  HG3 ARG A 152      46.425   9.114 -49.046  1.00 89.87           H  
ATOM   2416  CD  ARG A 152      48.459   9.418 -49.658  1.00 89.87           C  
ATOM   2417  HD2 ARG A 152      48.799   8.413 -49.404  1.00 89.87           H  
ATOM   2418  HD3 ARG A 152      48.980   9.750 -50.556  1.00 89.87           H  
ATOM   2419  NE  ARG A 152      48.736  10.325 -48.528  1.00 89.87           N  
ATOM   2420  HE  ARG A 152      47.980  10.447 -47.869  1.00 89.87           H  
ATOM   2421  NH1 ARG A 152      50.904  10.867 -49.054  1.00 89.87           N  
ATOM   2422 HH11 ARG A 152      50.831  10.269 -49.865  1.00 89.87           H  
ATOM   2423 HH12 ARG A 152      51.745  11.396 -48.872  1.00 89.87           H  
ATOM   2424  NH2 ARG A 152      49.951  11.748 -47.236  1.00 89.87           N  
ATOM   2425 HH21 ARG A 152      50.803  12.257 -47.049  1.00 89.87           H  
ATOM   2426 HH22 ARG A 152      49.153  11.868 -46.628  1.00 89.87           H  
ATOM   2427  CZ  ARG A 152      49.859  10.972 -48.280  1.00 89.87           C  
ATOM   2428  N   CYS A 153      44.349   6.047 -52.089  1.00 91.41           N  
ATOM   2429  H   CYS A 153      43.954   6.031 -51.160  1.00 91.41           H  
ATOM   2430  CA  CYS A 153      44.048   4.936 -52.984  1.00 91.41           C  
ATOM   2431  HA  CYS A 153      44.959   4.701 -53.535  1.00 91.41           H  
ATOM   2432  C   CYS A 153      42.979   5.336 -54.027  1.00 91.41           C  
ATOM   2433  CB  CYS A 153      43.689   3.703 -52.138  1.00 91.41           C  
ATOM   2434  HB2 CYS A 153      42.714   3.854 -51.674  1.00 91.41           H  
ATOM   2435  HB3 CYS A 153      44.430   3.592 -51.347  1.00 91.41           H  
ATOM   2436  O   CYS A 153      42.268   6.332 -53.876  1.00 91.41           O  
ATOM   2437  SG  CYS A 153      43.697   2.200 -53.172  1.00 91.41           S  
ATOM   2438  HG  CYS A 153      43.474   1.280 -52.229  1.00 91.41           H  
ATOM   2439  N   ALA A 154      42.914   4.560 -55.111  1.00 90.19           N  
ATOM   2440  H   ALA A 154      43.558   3.784 -55.155  1.00 90.19           H  
ATOM   2441  CA  ALA A 154      41.997   4.737 -56.240  1.00 90.19           C  
ATOM   2442  HA  ALA A 154      41.108   5.264 -55.891  1.00 90.19           H  
ATOM   2443  C   ALA A 154      41.513   3.380 -56.803  1.00 90.19           C  
ATOM   2444  CB  ALA A 154      42.690   5.614 -57.292  1.00 90.19           C  
ATOM   2445  HB1 ALA A 154      41.995   5.824 -58.105  1.00 90.19           H  
ATOM   2446  HB2 ALA A 154      42.996   6.559 -56.843  1.00 90.19           H  
ATOM   2447  HB3 ALA A 154      43.565   5.101 -57.692  1.00 90.19           H  
ATOM   2448  O   ALA A 154      41.271   3.223 -57.998  1.00 90.19           O  
ATOM   2449  N   PHE A 155      41.432   2.348 -55.953  1.00 93.45           N  
ATOM   2450  H   PHE A 155      41.633   2.518 -54.978  1.00 93.45           H  
ATOM   2451  CA  PHE A 155      40.879   1.046 -56.338  1.00 93.45           C  
ATOM   2452  HA  PHE A 155      41.307   0.747 -57.295  1.00 93.45           H  
ATOM   2453  C   PHE A 155      39.357   1.162 -56.505  1.00 93.45           C  
ATOM   2454  CB  PHE A 155      41.257  -0.015 -55.289  1.00 93.45           C  
ATOM   2455  HB2 PHE A 155      40.829   0.263 -54.326  1.00 93.45           H  
ATOM   2456  HB3 PHE A 155      42.340  -0.020 -55.171  1.00 93.45           H  
ATOM   2457  O   PHE A 155      38.663   1.414 -55.521  1.00 93.45           O  
ATOM   2458  CG  PHE A 155      40.795  -1.420 -55.641  1.00 93.45           C  
ATOM   2459  CD1 PHE A 155      39.445  -1.792 -55.473  1.00 93.45           C  
ATOM   2460  HD1 PHE A 155      38.724  -1.086 -55.086  1.00 93.45           H  
ATOM   2461  CD2 PHE A 155      41.712  -2.363 -56.144  1.00 93.45           C  
ATOM   2462  HD2 PHE A 155      42.753  -2.096 -56.256  1.00 93.45           H  
ATOM   2463  CE1 PHE A 155      39.010  -3.078 -55.831  1.00 93.45           C  
ATOM   2464  HE1 PHE A 155      37.966  -3.335 -55.731  1.00 93.45           H  
ATOM   2465  CE2 PHE A 155      41.281  -3.661 -56.479  1.00 93.45           C  
ATOM   2466  HE2 PHE A 155      41.988  -4.395 -56.836  1.00 93.45           H  
ATOM   2467  CZ  PHE A 155      39.929  -4.016 -56.330  1.00 93.45           C  
ATOM   2468  HZ  PHE A 155      39.597  -5.011 -56.587  1.00 93.45           H  
ATOM   2469  N   ALA A 156      38.833   0.958 -57.713  1.00 92.03           N  
ATOM   2470  H   ALA A 156      39.450   0.803 -58.498  1.00 92.03           H  
ATOM   2471  CA  ALA A 156      37.401   1.084 -57.982  1.00 92.03           C  
ATOM   2472  HA  ALA A 156      37.090   2.081 -57.668  1.00 92.03           H  
ATOM   2473  C   ALA A 156      36.564   0.046 -57.204  1.00 92.03           C  
ATOM   2474  CB  ALA A 156      37.173   0.990 -59.495  1.00 92.03           C  
ATOM   2475  HB1 ALA A 156      37.742   1.768 -60.004  1.00 92.03           H  
ATOM   2476  HB2 ALA A 156      37.482   0.011 -59.861  1.00 92.03           H  
ATOM   2477  HB3 ALA A 156      36.115   1.133 -59.711  1.00 92.03           H  
ATOM   2478  O   ALA A 156      36.769  -1.161 -57.352  1.00 92.03           O  
ATOM   2479  N   ALA A 157      35.611   0.509 -56.392  1.00 92.10           N  
ATOM   2480  H   ALA A 157      35.507   1.509 -56.294  1.00 92.10           H  
ATOM   2481  CA  ALA A 157      34.668  -0.332 -55.659  1.00 92.10           C  
ATOM   2482  HA  ALA A 157      34.427  -1.208 -56.263  1.00 92.10           H  
ATOM   2483  C   ALA A 157      33.368   0.433 -55.369  1.00 92.10           C  
ATOM   2484  CB  ALA A 157      35.321  -0.798 -54.351  1.00 92.10           C  
ATOM   2485  HB1 ALA A 157      36.210  -1.389 -54.572  1.00 92.10           H  
ATOM   2486  HB2 ALA A 157      34.618  -1.408 -53.783  1.00 92.10           H  
ATOM   2487  HB3 ALA A 157      35.603   0.069 -53.754  1.00 92.10           H  
ATOM   2488  O   ALA A 157      33.404   1.508 -54.785  1.00 92.10           O  
ATOM   2489  N   GLU A 158      32.218  -0.148 -55.720  1.00 92.96           N  
ATOM   2490  H   GLU A 158      32.243  -1.016 -56.236  1.00 92.96           H  
ATOM   2491  CA  GLU A 158      30.915   0.515 -55.558  1.00 92.96           C  
ATOM   2492  HA  GLU A 158      30.973   1.510 -55.999  1.00 92.96           H  
ATOM   2493  C   GLU A 158      30.500   0.671 -54.082  1.00 92.96           C  
ATOM   2494  CB  GLU A 158      29.857  -0.306 -56.314  1.00 92.96           C  
ATOM   2495  HB2 GLU A 158      30.276  -0.677 -57.249  1.00 92.96           H  
ATOM   2496  HB3 GLU A 158      29.588  -1.167 -55.703  1.00 92.96           H  
ATOM   2497  O   GLU A 158      29.880   1.662 -53.705  1.00 92.96           O  
ATOM   2498  CG  GLU A 158      28.612   0.527 -56.648  1.00 92.96           C  
ATOM   2499  HG2 GLU A 158      28.680   0.873 -57.679  1.00 92.96           H  
ATOM   2500  HG3 GLU A 158      28.596   1.412 -56.011  1.00 92.96           H  
ATOM   2501  CD  GLU A 158      27.308  -0.247 -56.444  1.00 92.96           C  
ATOM   2502  OE1 GLU A 158      26.416   0.325 -55.769  1.00 92.96           O  
ATOM   2503  OE2 GLU A 158      27.214  -1.406 -56.901  1.00 92.96           O  
ATOM   2504  N   THR A 159      30.848  -0.303 -53.233  1.00 94.54           N  
ATOM   2505  H   THR A 159      31.406  -1.065 -53.592  1.00 94.54           H  
ATOM   2506  CA  THR A 159      30.515  -0.309 -51.801  1.00 94.54           C  
ATOM   2507  HA  THR A 159      30.034   0.639 -51.557  1.00 94.54           H  
ATOM   2508  C   THR A 159      31.769  -0.425 -50.933  1.00 94.54           C  
ATOM   2509  CB  THR A 159      29.490  -1.406 -51.471  1.00 94.54           C  
ATOM   2510  HB  THR A 159      29.883  -2.377 -51.772  1.00 94.54           H  
ATOM   2511  O   THR A 159      32.659  -1.237 -51.203  1.00 94.54           O  
ATOM   2512  CG2 THR A 159      29.102  -1.451 -49.992  1.00 94.54           C  
ATOM   2513 HG21 THR A 159      28.282  -2.157 -49.865  1.00 94.54           H  
ATOM   2514 HG22 THR A 159      28.779  -0.464 -49.661  1.00 94.54           H  
ATOM   2515 HG23 THR A 159      29.948  -1.783 -49.390  1.00 94.54           H  
ATOM   2516  OG1 THR A 159      28.289  -1.152 -52.163  1.00 94.54           O  
ATOM   2517  HG1 THR A 159      28.505  -0.882 -53.059  1.00 94.54           H  
ATOM   2518  N   GLY A 160      31.830   0.366 -49.862  1.00 93.75           N  
ATOM   2519  H   GLY A 160      31.086   1.039 -49.744  1.00 93.75           H  
ATOM   2520  CA  GLY A 160      32.889   0.350 -48.854  1.00 93.75           C  
ATOM   2521  HA2 GLY A 160      33.693  -0.310 -49.179  1.00 93.75           H  
ATOM   2522  HA3 GLY A 160      33.308   1.353 -48.773  1.00 93.75           H  
ATOM   2523  C   GLY A 160      32.420  -0.087 -47.460  1.00 93.75           C  
ATOM   2524  O   GLY A 160      31.244   0.023 -47.109  1.00 93.75           O  
ATOM   2525  N   VAL A 161      33.368  -0.543 -46.640  1.00 94.78           N  
ATOM   2526  H   VAL A 161      34.291  -0.675 -47.029  1.00 94.78           H  
ATOM   2527  CA  VAL A 161      33.218  -0.788 -45.196  1.00 94.78           C  
ATOM   2528  HA  VAL A 161      32.302  -0.311 -44.849  1.00 94.78           H  
ATOM   2529  C   VAL A 161      34.397  -0.165 -44.451  1.00 94.78           C  
ATOM   2530  CB  VAL A 161      33.124  -2.296 -44.878  1.00 94.78           C  
ATOM   2531  HB  VAL A 161      33.982  -2.809 -45.312  1.00 94.78           H  
ATOM   2532  O   VAL A 161      35.547  -0.368 -44.833  1.00 94.78           O  
ATOM   2533  CG1 VAL A 161      33.097  -2.591 -43.372  1.00 94.78           C  
ATOM   2534 HG11 VAL A 161      32.931  -3.655 -43.199  1.00 94.78           H  
ATOM   2535 HG12 VAL A 161      32.306  -2.017 -42.889  1.00 94.78           H  
ATOM   2536 HG13 VAL A 161      34.058  -2.329 -42.930  1.00 94.78           H  
ATOM   2537  CG2 VAL A 161      31.849  -2.900 -45.467  1.00 94.78           C  
ATOM   2538 HG21 VAL A 161      31.802  -3.966 -45.247  1.00 94.78           H  
ATOM   2539 HG22 VAL A 161      30.976  -2.403 -45.044  1.00 94.78           H  
ATOM   2540 HG23 VAL A 161      31.844  -2.758 -46.547  1.00 94.78           H  
ATOM   2541  N   ALA A 162      34.126   0.541 -43.358  1.00 94.40           N  
ATOM   2542  H   ALA A 162      33.156   0.688 -43.118  1.00 94.40           H  
ATOM   2543  CA  ALA A 162      35.121   1.085 -42.440  1.00 94.40           C  
ATOM   2544  HA  ALA A 162      36.100   0.653 -42.649  1.00 94.40           H  
ATOM   2545  C   ALA A 162      34.734   0.723 -40.998  1.00 94.40           C  
ATOM   2546  CB  ALA A 162      35.202   2.599 -42.665  1.00 94.40           C  
ATOM   2547  HB1 ALA A 162      35.953   3.025 -42.000  1.00 94.40           H  
ATOM   2548  HB2 ALA A 162      35.485   2.809 -43.696  1.00 94.40           H  
ATOM   2549  HB3 ALA A 162      34.238   3.063 -42.459  1.00 94.40           H  
ATOM   2550  O   ALA A 162      33.608   0.973 -40.577  1.00 94.40           O  
ATOM   2551  N   LEU A 163      35.634   0.112 -40.227  1.00 91.88           N  
ATOM   2552  H   LEU A 163      36.570  -0.024 -40.581  1.00 91.88           H  
ATOM   2553  CA  LEU A 163      35.347  -0.324 -38.855  1.00 91.88           C  
ATOM   2554  HA  LEU A 163      34.359   0.018 -38.548  1.00 91.88           H  
ATOM   2555  C   LEU A 163      36.347   0.330 -37.901  1.00 91.88           C  
ATOM   2556  CB  LEU A 163      35.354  -1.866 -38.769  1.00 91.88           C  
ATOM   2557  HB2 LEU A 163      36.338  -2.222 -39.074  1.00 91.88           H  
ATOM   2558  HB3 LEU A 163      35.210  -2.154 -37.727  1.00 91.88           H  
ATOM   2559  O   LEU A 163      37.496  -0.097 -37.825  1.00 91.88           O  
ATOM   2560  CG  LEU A 163      34.287  -2.579 -39.625  1.00 91.88           C  
ATOM   2561  HG  LEU A 163      34.415  -2.292 -40.668  1.00 91.88           H  
ATOM   2562  CD1 LEU A 163      34.475  -4.093 -39.527  1.00 91.88           C  
ATOM   2563 HD11 LEU A 163      35.473  -4.359 -39.875  1.00 91.88           H  
ATOM   2564 HD12 LEU A 163      34.362  -4.416 -38.493  1.00 91.88           H  
ATOM   2565 HD13 LEU A 163      33.741  -4.599 -40.155  1.00 91.88           H  
ATOM   2566  CD2 LEU A 163      32.852  -2.256 -39.199  1.00 91.88           C  
ATOM   2567 HD21 LEU A 163      32.644  -1.201 -39.372  1.00 91.88           H  
ATOM   2568 HD22 LEU A 163      32.714  -2.489 -38.143  1.00 91.88           H  
ATOM   2569 HD23 LEU A 163      32.150  -2.841 -39.793  1.00 91.88           H  
ATOM   2570  N   TYR A 164      35.900   1.369 -37.187  1.00 90.08           N  
ATOM   2571  H   TYR A 164      34.941   1.664 -37.305  1.00 90.08           H  
ATOM   2572  CA  TYR A 164      36.708   2.162 -36.251  1.00 90.08           C  
ATOM   2573  HA  TYR A 164      36.112   3.034 -35.982  1.00 90.08           H  
ATOM   2574  C   TYR A 164      37.987   2.735 -36.898  1.00 90.08           C  
ATOM   2575  CB  TYR A 164      36.942   1.368 -34.952  1.00 90.08           C  
ATOM   2576  HB2 TYR A 164      37.526   0.476 -35.177  1.00 90.08           H  
ATOM   2577  HB3 TYR A 164      37.542   1.982 -34.280  1.00 90.08           H  
ATOM   2578  O   TYR A 164      39.070   2.679 -36.316  1.00 90.08           O  
ATOM   2579  CG  TYR A 164      35.675   0.956 -34.217  1.00 90.08           C  
ATOM   2580  CD1 TYR A 164      35.225   1.720 -33.123  1.00 90.08           C  
ATOM   2581  HD1 TYR A 164      35.785   2.585 -32.801  1.00 90.08           H  
ATOM   2582  CD2 TYR A 164      34.961  -0.198 -34.602  1.00 90.08           C  
ATOM   2583  HD2 TYR A 164      35.314  -0.804 -35.423  1.00 90.08           H  
ATOM   2584  CE1 TYR A 164      34.069   1.337 -32.419  1.00 90.08           C  
ATOM   2585  HE1 TYR A 164      33.773   1.919 -31.559  1.00 90.08           H  
ATOM   2586  CE2 TYR A 164      33.787  -0.568 -33.916  1.00 90.08           C  
ATOM   2587  HE2 TYR A 164      33.230  -1.444 -34.214  1.00 90.08           H  
ATOM   2588  OH  TYR A 164      32.224  -0.208 -32.145  1.00 90.08           O  
ATOM   2589  HH  TYR A 164      32.012   0.329 -31.379  1.00 90.08           H  
ATOM   2590  CZ  TYR A 164      33.336   0.195 -32.819  1.00 90.08           C  
ATOM   2591  N   SER A 165      37.857   3.235 -38.136  1.00 89.76           N  
ATOM   2592  H   SER A 165      36.953   3.145 -38.577  1.00 89.76           H  
ATOM   2593  CA  SER A 165      38.986   3.623 -38.999  1.00 89.76           C  
ATOM   2594  HA  SER A 165      39.874   3.719 -38.375  1.00 89.76           H  
ATOM   2595  C   SER A 165      38.857   4.983 -39.712  1.00 89.76           C  
ATOM   2596  CB  SER A 165      39.271   2.493 -40.000  1.00 89.76           C  
ATOM   2597  HB2 SER A 165      40.139   2.755 -40.604  1.00 89.76           H  
ATOM   2598  HB3 SER A 165      39.507   1.588 -39.440  1.00 89.76           H  
ATOM   2599  O   SER A 165      39.737   5.321 -40.501  1.00 89.76           O  
ATOM   2600  OG  SER A 165      38.170   2.229 -40.854  1.00 89.76           O  
ATOM   2601  HG  SER A 165      38.432   1.518 -41.444  1.00 89.76           H  
ATOM   2602  N   LEU A 166      37.804   5.774 -39.444  1.00 92.98           N  
ATOM   2603  H   LEU A 166      37.130   5.447 -38.766  1.00 92.98           H  
ATOM   2604  CA  LEU A 166      37.613   7.130 -40.013  1.00 92.98           C  
ATOM   2605  HA  LEU A 166      38.432   7.340 -40.701  1.00 92.98           H  
ATOM   2606  C   LEU A 166      37.668   8.256 -38.963  1.00 92.98           C  
ATOM   2607  CB  LEU A 166      36.303   7.240 -40.824  1.00 92.98           C  
ATOM   2608  HB2 LEU A 166      36.313   8.196 -41.346  1.00 92.98           H  
ATOM   2609  HB3 LEU A 166      35.466   7.275 -40.126  1.00 92.98           H  
ATOM   2610  O   LEU A 166      37.494   9.419 -39.315  1.00 92.98           O  
ATOM   2611  CG  LEU A 166      36.021   6.142 -41.860  1.00 92.98           C  
ATOM   2612  HG  LEU A 166      35.935   5.187 -41.342  1.00 92.98           H  
ATOM   2613  CD1 LEU A 166      34.692   6.432 -42.557  1.00 92.98           C  
ATOM   2614 HD11 LEU A 166      34.774   7.335 -43.163  1.00 92.98           H  
ATOM   2615 HD12 LEU A 166      34.420   5.593 -43.198  1.00 92.98           H  
ATOM   2616 HD13 LEU A 166      33.909   6.586 -41.815  1.00 92.98           H  
ATOM   2617  CD2 LEU A 166      37.097   6.037 -42.942  1.00 92.98           C  
ATOM   2618 HD21 LEU A 166      36.813   5.275 -43.668  1.00 92.98           H  
ATOM   2619 HD22 LEU A 166      38.050   5.756 -42.495  1.00 92.98           H  
ATOM   2620 HD23 LEU A 166      37.206   6.995 -43.451  1.00 92.98           H  
ATOM   2621  N   HIS A 167      37.906   7.926 -37.689  1.00 90.48           N  
ATOM   2622  H   HIS A 167      38.067   6.955 -37.463  1.00 90.48           H  
ATOM   2623  CA  HIS A 167      37.902   8.879 -36.568  1.00 90.48           C  
ATOM   2624  HA  HIS A 167      36.907   9.312 -36.458  1.00 90.48           H  
ATOM   2625  C   HIS A 167      38.861  10.059 -36.728  1.00 90.48           C  
ATOM   2626  CB  HIS A 167      38.268   8.121 -35.291  1.00 90.48           C  
ATOM   2627  HB2 HIS A 167      39.170   7.530 -35.446  1.00 90.48           H  
ATOM   2628  HB3 HIS A 167      38.473   8.856 -34.512  1.00 90.48           H  
ATOM   2629  O   HIS A 167      38.587  11.129 -36.198  1.00 90.48           O  
ATOM   2630  CG  HIS A 167      37.158   7.247 -34.787  1.00 90.48           C  
ATOM   2631  CD2 HIS A 167      36.063   7.728 -34.143  1.00 90.48           C  
ATOM   2632  HD2 HIS A 167      35.850   8.767 -33.940  1.00 90.48           H  
ATOM   2633  ND1 HIS A 167      37.068   5.853 -34.868  1.00 90.48           N  
ATOM   2634  CE1 HIS A 167      35.936   5.538 -34.220  1.00 90.48           C  
ATOM   2635  HE1 HIS A 167      35.589   4.527 -34.066  1.00 90.48           H  
ATOM   2636  NE2 HIS A 167      35.308   6.647 -33.787  1.00 90.48           N  
ATOM   2637  HE2 HIS A 167      34.463   6.720 -33.238  1.00 90.48           H  
ATOM   2638  N   ASP A 168      39.946   9.864 -37.477  1.00 86.99           N  
ATOM   2639  H   ASP A 168      40.113   8.927 -37.814  1.00 86.99           H  
ATOM   2640  CA  ASP A 168      41.015  10.846 -37.672  1.00 86.99           C  
ATOM   2641  HA  ASP A 168      40.856  11.665 -36.970  1.00 86.99           H  
ATOM   2642  C   ASP A 168      40.977  11.467 -39.093  1.00 86.99           C  
ATOM   2643  CB  ASP A 168      42.363  10.198 -37.298  1.00 86.99           C  
ATOM   2644  HB2 ASP A 168      42.705   9.607 -38.148  1.00 86.99           H  
ATOM   2645  HB3 ASP A 168      43.098  10.983 -37.121  1.00 86.99           H  
ATOM   2646  O   ASP A 168      41.954  12.051 -39.562  1.00 86.99           O  
ATOM   2647  CG  ASP A 168      42.289   9.282 -36.059  1.00 86.99           C  
ATOM   2648  OD1 ASP A 168      41.844   9.732 -34.976  1.00 86.99           O  
ATOM   2649  OD2 ASP A 168      42.633   8.088 -36.213  1.00 86.99           O  
ATOM   2650  N   LEU A 169      39.847  11.324 -39.803  1.00 90.77           N  
ATOM   2651  H   LEU A 169      39.077  10.853 -39.349  1.00 90.77           H  
ATOM   2652  CA  LEU A 169      39.556  11.939 -41.105  1.00 90.77           C  
ATOM   2653  HA  LEU A 169      40.393  12.566 -41.412  1.00 90.77           H  
ATOM   2654  C   LEU A 169      38.320  12.836 -41.002  1.00 90.77           C  
ATOM   2655  CB  LEU A 169      39.304  10.852 -42.170  1.00 90.77           C  
ATOM   2656  HB2 LEU A 169      38.517  10.193 -41.803  1.00 90.77           H  
ATOM   2657  HB3 LEU A 169      38.928  11.340 -43.070  1.00 90.77           H  
ATOM   2658  O   LEU A 169      37.327  12.451 -40.389  1.00 90.77           O  
ATOM   2659  CG  LEU A 169      40.521  10.000 -42.560  1.00 90.77           C  
ATOM   2660  HG  LEU A 169      40.927   9.505 -41.678  1.00 90.77           H  
ATOM   2661  CD1 LEU A 169      40.085   8.925 -43.562  1.00 90.77           C  
ATOM   2662 HD11 LEU A 169      39.330   8.290 -43.099  1.00 90.77           H  
ATOM   2663 HD12 LEU A 169      39.668   9.392 -44.454  1.00 90.77           H  
ATOM   2664 HD13 LEU A 169      40.941   8.308 -43.834  1.00 90.77           H  
ATOM   2665  CD2 LEU A 169      41.618  10.840 -43.218  1.00 90.77           C  
ATOM   2666 HD21 LEU A 169      42.043  11.519 -42.479  1.00 90.77           H  
ATOM   2667 HD22 LEU A 169      42.416  10.191 -43.578  1.00 90.77           H  
ATOM   2668 HD23 LEU A 169      41.204  11.421 -44.043  1.00 90.77           H  
ATOM   2669  N   TRP A 170      38.329  13.996 -41.665  1.00 92.06           N  
ATOM   2670  H   TRP A 170      39.132  14.252 -42.221  1.00 92.06           H  
ATOM   2671  CA  TRP A 170      37.125  14.826 -41.751  1.00 92.06           C  
ATOM   2672  HA  TRP A 170      36.700  14.900 -40.750  1.00 92.06           H  
ATOM   2673  C   TRP A 170      36.091  14.185 -42.690  1.00 92.06           C  
ATOM   2674  CB  TRP A 170      37.465  16.244 -42.224  1.00 92.06           C  
ATOM   2675  HB2 TRP A 170      37.984  16.198 -43.181  1.00 92.06           H  
ATOM   2676  HB3 TRP A 170      36.531  16.776 -42.402  1.00 92.06           H  
ATOM   2677  O   TRP A 170      36.487  13.623 -43.718  1.00 92.06           O  
ATOM   2678  CG  TRP A 170      38.263  17.053 -41.253  1.00 92.06           C  
ATOM   2679  CD1 TRP A 170      39.586  16.921 -40.999  1.00 92.06           C  
ATOM   2680  HD1 TRP A 170      40.232  16.199 -41.476  1.00 92.06           H  
ATOM   2681  CD2 TRP A 170      37.770  18.062 -40.320  1.00 92.06           C  
ATOM   2682  CE2 TRP A 170      38.858  18.483 -39.500  1.00 92.06           C  
ATOM   2683  CE3 TRP A 170      36.507  18.642 -40.071  1.00 92.06           C  
ATOM   2684  HE3 TRP A 170      35.650  18.339 -40.655  1.00 92.06           H  
ATOM   2685  NE1 TRP A 170      39.942  17.771 -39.969  1.00 92.06           N  
ATOM   2686  HE1 TRP A 170      40.833  17.730 -39.493  1.00 92.06           H  
ATOM   2687  CH2 TRP A 170      37.423  19.952 -38.224  1.00 92.06           C  
ATOM   2688  HH2 TRP A 170      37.276  20.640 -37.404  1.00 92.06           H  
ATOM   2689  CZ2 TRP A 170      38.694  19.403 -38.457  1.00 92.06           C  
ATOM   2690  HZ2 TRP A 170      39.520  19.659 -37.809  1.00 92.06           H  
ATOM   2691  CZ3 TRP A 170      36.337  19.584 -39.038  1.00 92.06           C  
ATOM   2692  HZ3 TRP A 170      35.362  20.002 -38.840  1.00 92.06           H  
ATOM   2693  N   PRO A 171      34.776  14.355 -42.445  1.00 91.33           N  
ATOM   2694  CA  PRO A 171      33.736  13.902 -43.371  1.00 91.33           C  
ATOM   2695  HA  PRO A 171      33.712  12.812 -43.358  1.00 91.33           H  
ATOM   2696  C   PRO A 171      33.974  14.376 -44.819  1.00 91.33           C  
ATOM   2697  CB  PRO A 171      32.422  14.435 -42.782  1.00 91.33           C  
ATOM   2698  HB2 PRO A 171      32.212  15.436 -43.160  1.00 91.33           H  
ATOM   2699  HB3 PRO A 171      31.588  13.765 -42.991  1.00 91.33           H  
ATOM   2700  O   PRO A 171      33.875  13.591 -45.760  1.00 91.33           O  
ATOM   2701  CG  PRO A 171      32.703  14.515 -41.282  1.00 91.33           C  
ATOM   2702  HG2 PRO A 171      32.561  13.532 -40.832  1.00 91.33           H  
ATOM   2703  HG3 PRO A 171      32.075  15.256 -40.788  1.00 91.33           H  
ATOM   2704  CD  PRO A 171      34.181  14.895 -41.227  1.00 91.33           C  
ATOM   2705  HD2 PRO A 171      34.284  15.980 -41.215  1.00 91.33           H  
ATOM   2706  HD3 PRO A 171      34.632  14.462 -40.334  1.00 91.33           H  
ATOM   2707  N   ALA A 172      34.399  15.633 -45.002  1.00 88.65           N  
ATOM   2708  H   ALA A 172      34.449  16.236 -44.194  1.00 88.65           H  
ATOM   2709  CA  ALA A 172      34.731  16.201 -46.313  1.00 88.65           C  
ATOM   2710  HA  ALA A 172      33.871  16.078 -46.970  1.00 88.65           H  
ATOM   2711  C   ALA A 172      35.932  15.526 -47.017  1.00 88.65           C  
ATOM   2712  CB  ALA A 172      34.975  17.705 -46.127  1.00 88.65           C  
ATOM   2713  HB1 ALA A 172      35.834  17.869 -45.476  1.00 88.65           H  
ATOM   2714  HB2 ALA A 172      34.092  18.172 -45.690  1.00 88.65           H  
ATOM   2715  HB3 ALA A 172      35.167  18.165 -47.096  1.00 88.65           H  
ATOM   2716  O   ALA A 172      35.959  15.480 -48.246  1.00 88.65           O  
ATOM   2717  N   ASP A 173      36.900  14.981 -46.268  1.00 90.25           N  
ATOM   2718  H   ASP A 173      36.785  14.961 -45.265  1.00 90.25           H  
ATOM   2719  CA  ASP A 173      38.032  14.223 -46.833  1.00 90.25           C  
ATOM   2720  HA  ASP A 173      38.395  14.730 -47.727  1.00 90.25           H  
ATOM   2721  C   ASP A 173      37.595  12.799 -47.233  1.00 90.25           C  
ATOM   2722  CB  ASP A 173      39.194  14.131 -45.822  1.00 90.25           C  
ATOM   2723  HB2 ASP A 173      40.017  13.594 -46.296  1.00 90.25           H  
ATOM   2724  HB3 ASP A 173      38.870  13.535 -44.969  1.00 90.25           H  
ATOM   2725  O   ASP A 173      38.091  12.230 -48.208  1.00 90.25           O  
ATOM   2726  CG  ASP A 173      39.738  15.469 -45.307  1.00 90.25           C  
ATOM   2727  OD1 ASP A 173      39.740  16.477 -46.050  1.00 90.25           O  
ATOM   2728  OD2 ASP A 173      40.161  15.516 -44.129  1.00 90.25           O  
ATOM   2729  N   VAL A 174      36.632  12.228 -46.497  1.00 93.01           N  
ATOM   2730  H   VAL A 174      36.286  12.744 -45.700  1.00 93.01           H  
ATOM   2731  CA  VAL A 174      36.000  10.937 -46.812  1.00 93.01           C  
ATOM   2732  HA  VAL A 174      36.787  10.214 -47.023  1.00 93.01           H  
ATOM   2733  C   VAL A 174      35.156  11.024 -48.087  1.00 93.01           C  
ATOM   2734  CB  VAL A 174      35.196  10.417 -45.599  1.00 93.01           C  
ATOM   2735  HB  VAL A 174      34.573  11.218 -45.200  1.00 93.01           H  
ATOM   2736  O   VAL A 174      35.185  10.082 -48.875  1.00 93.01           O  
ATOM   2737  CG1 VAL A 174      34.274   9.233 -45.915  1.00 93.01           C  
ATOM   2738 HG11 VAL A 174      34.832   8.414 -46.369  1.00 93.01           H  
ATOM   2739 HG12 VAL A 174      33.487   9.548 -46.600  1.00 93.01           H  
ATOM   2740 HG13 VAL A 174      33.801   8.876 -45.000  1.00 93.01           H  
ATOM   2741  CG2 VAL A 174      36.173   9.976 -44.501  1.00 93.01           C  
ATOM   2742 HG21 VAL A 174      35.620   9.555 -43.661  1.00 93.01           H  
ATOM   2743 HG22 VAL A 174      36.740  10.835 -44.142  1.00 93.01           H  
ATOM   2744 HG23 VAL A 174      36.859   9.221 -44.885  1.00 93.01           H  
ATOM   2745  N   ALA A 175      34.485  12.150 -48.351  1.00 90.65           N  
ATOM   2746  H   ALA A 175      34.449  12.865 -47.639  1.00 90.65           H  
ATOM   2747  CA  ALA A 175      33.759  12.371 -49.606  1.00 90.65           C  
ATOM   2748  HA  ALA A 175      33.051  11.554 -49.747  1.00 90.65           H  
ATOM   2749  C   ALA A 175      34.671  12.353 -50.842  1.00 90.65           C  
ATOM   2750  CB  ALA A 175      32.972  13.680 -49.504  1.00 90.65           C  
ATOM   2751  HB1 ALA A 175      33.648  14.520 -49.348  1.00 90.65           H  
ATOM   2752  HB2 ALA A 175      32.267  13.619 -48.675  1.00 90.65           H  
ATOM   2753  HB3 ALA A 175      32.412  13.838 -50.426  1.00 90.65           H  
ATOM   2754  O   ALA A 175      34.373  11.662 -51.818  1.00 90.65           O  
ATOM   2755  N   GLU A 176      35.817  13.040 -50.790  1.00 89.27           N  
ATOM   2756  H   GLU A 176      36.014  13.598 -49.972  1.00 89.27           H  
ATOM   2757  CA  GLU A 176      36.799  13.010 -51.883  1.00 89.27           C  
ATOM   2758  HA  GLU A 176      36.295  13.278 -52.811  1.00 89.27           H  
ATOM   2759  C   GLU A 176      37.384  11.600 -52.084  1.00 89.27           C  
ATOM   2760  CB  GLU A 176      37.909  14.039 -51.606  1.00 89.27           C  
ATOM   2761  HB2 GLU A 176      37.466  14.958 -51.221  1.00 89.27           H  
ATOM   2762  HB3 GLU A 176      38.585  13.639 -50.849  1.00 89.27           H  
ATOM   2763  O   GLU A 176      37.556  11.144 -53.215  1.00 89.27           O  
ATOM   2764  CG  GLU A 176      38.698  14.378 -52.879  1.00 89.27           C  
ATOM   2765  HG2 GLU A 176      38.090  15.022 -53.515  1.00 89.27           H  
ATOM   2766  HG3 GLU A 176      38.902  13.461 -53.432  1.00 89.27           H  
ATOM   2767  CD  GLU A 176      40.028  15.072 -52.570  1.00 89.27           C  
ATOM   2768  OE1 GLU A 176      41.072  14.483 -52.952  1.00 89.27           O  
ATOM   2769  OE2 GLU A 176      40.005  16.157 -51.947  1.00 89.27           O  
ATOM   2770  N   ALA A 177      37.636  10.866 -50.995  1.00 91.45           N  
ATOM   2771  H   ALA A 177      37.488  11.284 -50.087  1.00 91.45           H  
ATOM   2772  CA  ALA A 177      38.095   9.482 -51.067  1.00 91.45           C  
ATOM   2773  HA  ALA A 177      38.959   9.443 -51.730  1.00 91.45           H  
ATOM   2774  C   ALA A 177      37.036   8.536 -51.669  1.00 91.45           C  
ATOM   2775  CB  ALA A 177      38.547   9.051 -49.670  1.00 91.45           C  
ATOM   2776  HB1 ALA A 177      37.697   9.071 -48.988  1.00 91.45           H  
ATOM   2777  HB2 ALA A 177      39.310   9.734 -49.299  1.00 91.45           H  
ATOM   2778  HB3 ALA A 177      38.951   8.039 -49.714  1.00 91.45           H  
ATOM   2779  O   ALA A 177      37.366   7.756 -52.562  1.00 91.45           O  
ATOM   2780  N   MET A 178      35.767   8.634 -51.254  1.00 93.83           N  
ATOM   2781  H   MET A 178      35.552   9.297 -50.522  1.00 93.83           H  
ATOM   2782  CA  MET A 178      34.659   7.865 -51.839  1.00 93.83           C  
ATOM   2783  HA  MET A 178      34.865   6.801 -51.724  1.00 93.83           H  
ATOM   2784  C   MET A 178      34.520   8.129 -53.342  1.00 93.83           C  
ATOM   2785  CB  MET A 178      33.334   8.189 -51.128  1.00 93.83           C  
ATOM   2786  HB2 MET A 178      33.245   9.263 -50.968  1.00 93.83           H  
ATOM   2787  HB3 MET A 178      32.510   7.873 -51.769  1.00 93.83           H  
ATOM   2788  O   MET A 178      34.441   7.174 -54.117  1.00 93.83           O  
ATOM   2789  CG  MET A 178      33.209   7.456 -49.788  1.00 93.83           C  
ATOM   2790  HG2 MET A 178      34.028   7.773 -49.142  1.00 93.83           H  
ATOM   2791  HG3 MET A 178      33.313   6.385 -49.964  1.00 93.83           H  
ATOM   2792  SD  MET A 178      31.657   7.732 -48.890  1.00 93.83           S  
ATOM   2793  CE  MET A 178      30.436   7.012 -50.028  1.00 93.83           C  
ATOM   2794  HE1 MET A 178      30.682   5.968 -50.225  1.00 93.83           H  
ATOM   2795  HE2 MET A 178      30.421   7.566 -50.966  1.00 93.83           H  
ATOM   2796  HE3 MET A 178      29.446   7.068 -49.577  1.00 93.83           H  
ATOM   2797  N   ALA A 179      34.576   9.396 -53.765  1.00 90.16           N  
ATOM   2798  H   ALA A 179      34.621  10.137 -53.081  1.00 90.16           H  
ATOM   2799  CA  ALA A 179      34.538   9.772 -55.177  1.00 90.16           C  
ATOM   2800  HA  ALA A 179      33.618   9.383 -55.615  1.00 90.16           H  
ATOM   2801  C   ALA A 179      35.715   9.165 -55.967  1.00 90.16           C  
ATOM   2802  CB  ALA A 179      34.505  11.302 -55.272  1.00 90.16           C  
ATOM   2803  HB1 ALA A 179      33.635  11.686 -54.740  1.00 90.16           H  
ATOM   2804  HB2 ALA A 179      35.406  11.732 -54.833  1.00 90.16           H  
ATOM   2805  HB3 ALA A 179      34.440  11.605 -56.317  1.00 90.16           H  
ATOM   2806  O   ALA A 179      35.506   8.565 -57.021  1.00 90.16           O  
ATOM   2807  N   ARG A 180      36.943   9.225 -55.428  1.00 91.46           N  
ATOM   2808  H   ARG A 180      37.051   9.748 -54.571  1.00 91.46           H  
ATOM   2809  CA  ARG A 180      38.145   8.641 -56.059  1.00 91.46           C  
ATOM   2810  HA  ARG A 180      38.189   9.003 -57.086  1.00 91.46           H  
ATOM   2811  C   ARG A 180      38.115   7.109 -56.145  1.00 91.46           C  
ATOM   2812  CB  ARG A 180      39.387   9.126 -55.296  1.00 91.46           C  
ATOM   2813  HB2 ARG A 180      39.555   8.488 -54.428  1.00 91.46           H  
ATOM   2814  HB3 ARG A 180      39.204  10.143 -54.950  1.00 91.46           H  
ATOM   2815  O   ARG A 180      38.774   6.531 -57.006  1.00 91.46           O  
ATOM   2816  CG  ARG A 180      40.637   9.151 -56.191  1.00 91.46           C  
ATOM   2817  HG2 ARG A 180      40.467   9.863 -56.998  1.00 91.46           H  
ATOM   2818  HG3 ARG A 180      40.796   8.167 -56.632  1.00 91.46           H  
ATOM   2819  CD  ARG A 180      41.919   9.554 -55.448  1.00 91.46           C  
ATOM   2820  HD2 ARG A 180      42.263   8.702 -54.861  1.00 91.46           H  
ATOM   2821  HD3 ARG A 180      42.692   9.761 -56.187  1.00 91.46           H  
ATOM   2822  NE  ARG A 180      41.744  10.747 -54.586  1.00 91.46           N  
ATOM   2823  HE  ARG A 180      41.707  11.656 -55.023  1.00 91.46           H  
ATOM   2824  NH1 ARG A 180      41.550   9.621 -52.598  1.00 91.46           N  
ATOM   2825 HH11 ARG A 180      41.449   9.645 -51.594  1.00 91.46           H  
ATOM   2826 HH12 ARG A 180      41.568   8.738 -53.088  1.00 91.46           H  
ATOM   2827  NH2 ARG A 180      41.521  11.842 -52.589  1.00 91.46           N  
ATOM   2828 HH21 ARG A 180      41.451  12.757 -53.010  1.00 91.46           H  
ATOM   2829 HH22 ARG A 180      41.498  11.825 -51.579  1.00 91.46           H  
ATOM   2830  CZ  ARG A 180      41.603  10.738 -53.272  1.00 91.46           C  
ATOM   2831  N   HIS A 181      37.351   6.458 -55.271  1.00 93.49           N  
ATOM   2832  H   HIS A 181      36.913   7.005 -54.544  1.00 93.49           H  
ATOM   2833  CA  HIS A 181      37.092   5.018 -55.293  1.00 93.49           C  
ATOM   2834  HA  HIS A 181      37.940   4.514 -55.758  1.00 93.49           H  
ATOM   2835  C   HIS A 181      35.861   4.617 -56.132  1.00 93.49           C  
ATOM   2836  CB  HIS A 181      36.991   4.519 -53.842  1.00 93.49           C  
ATOM   2837  HB2 HIS A 181      36.463   3.566 -53.838  1.00 93.49           H  
ATOM   2838  HB3 HIS A 181      36.409   5.219 -53.241  1.00 93.49           H  
ATOM   2839  O   HIS A 181      35.643   3.423 -56.337  1.00 93.49           O  
ATOM   2840  CG  HIS A 181      38.333   4.274 -53.199  1.00 93.49           C  
ATOM   2841  CD2 HIS A 181      38.937   4.965 -52.182  1.00 93.49           C  
ATOM   2842  HD2 HIS A 181      38.549   5.842 -51.685  1.00 93.49           H  
ATOM   2843  ND1 HIS A 181      39.145   3.211 -53.490  1.00 93.49           N  
ATOM   2844  HD1 HIS A 181      38.931   2.494 -54.169  1.00 93.49           H  
ATOM   2845  CE1 HIS A 181      40.196   3.238 -52.664  1.00 93.49           C  
ATOM   2846  HE1 HIS A 181      40.977   2.492 -52.631  1.00 93.49           H  
ATOM   2847  NE2 HIS A 181      40.117   4.288 -51.840  1.00 93.49           N  
ATOM   2848  N   GLY A 182      35.061   5.568 -56.631  1.00 91.39           N  
ATOM   2849  H   GLY A 182      35.291   6.537 -56.463  1.00 91.39           H  
ATOM   2850  CA  GLY A 182      33.804   5.281 -57.334  1.00 91.39           C  
ATOM   2851  HA2 GLY A 182      33.419   6.211 -57.750  1.00 91.39           H  
ATOM   2852  HA3 GLY A 182      33.995   4.586 -58.153  1.00 91.39           H  
ATOM   2853  C   GLY A 182      32.713   4.680 -56.436  1.00 91.39           C  
ATOM   2854  O   GLY A 182      31.879   3.912 -56.914  1.00 91.39           O  
ATOM   2855  N   MET A 183      32.737   4.986 -55.134  1.00 94.04           N  
ATOM   2856  H   MET A 183      33.408   5.671 -54.818  1.00 94.04           H  
ATOM   2857  CA  MET A 183      31.788   4.444 -54.158  1.00 94.04           C  
ATOM   2858  HA  MET A 183      31.639   3.385 -54.370  1.00 94.04           H  
ATOM   2859  C   MET A 183      30.430   5.141 -54.234  1.00 94.04           C  
ATOM   2860  CB  MET A 183      32.341   4.575 -52.732  1.00 94.04           C  
ATOM   2861  HB2 MET A 183      32.684   5.596 -52.565  1.00 94.04           H  
ATOM   2862  HB3 MET A 183      31.545   4.359 -52.019  1.00 94.04           H  
ATOM   2863  O   MET A 183      30.345   6.357 -54.073  1.00 94.04           O  
ATOM   2864  CG  MET A 183      33.483   3.601 -52.469  1.00 94.04           C  
ATOM   2865  HG2 MET A 183      33.089   2.589 -52.569  1.00 94.04           H  
ATOM   2866  HG3 MET A 183      34.258   3.746 -53.222  1.00 94.04           H  
ATOM   2867  SD  MET A 183      34.220   3.754 -50.824  1.00 94.04           S  
ATOM   2868  CE  MET A 183      35.316   2.324 -50.916  1.00 94.04           C  
ATOM   2869  HE1 MET A 183      35.759   2.156 -49.934  1.00 94.04           H  
ATOM   2870  HE2 MET A 183      36.098   2.506 -51.652  1.00 94.04           H  
ATOM   2871  HE3 MET A 183      34.736   1.448 -51.208  1.00 94.04           H  
ATOM   2872  N   THR A 184      29.355   4.358 -54.357  1.00 93.38           N  
ATOM   2873  H   THR A 184      29.492   3.362 -54.453  1.00 93.38           H  
ATOM   2874  CA  THR A 184      27.985   4.833 -54.112  1.00 93.38           C  
ATOM   2875  HA  THR A 184      27.898   5.862 -54.463  1.00 93.38           H  
ATOM   2876  C   THR A 184      27.666   4.835 -52.619  1.00 93.38           C  
ATOM   2877  CB  THR A 184      26.924   3.997 -54.856  1.00 93.38           C  
ATOM   2878  HB  THR A 184      25.952   4.459 -54.685  1.00 93.38           H  
ATOM   2879  O   THR A 184      26.929   5.703 -52.157  1.00 93.38           O  
ATOM   2880  CG2 THR A 184      27.162   3.965 -56.366  1.00 93.38           C  
ATOM   2881 HG21 THR A 184      28.149   3.566 -56.598  1.00 93.38           H  
ATOM   2882 HG22 THR A 184      26.401   3.348 -56.843  1.00 93.38           H  
ATOM   2883 HG23 THR A 184      27.092   4.978 -56.762  1.00 93.38           H  
ATOM   2884  OG1 THR A 184      26.858   2.671 -54.360  1.00 93.38           O  
ATOM   2885  HG1 THR A 184      26.739   2.061 -55.092  1.00 93.38           H  
ATOM   2886  N   ARG A 185      28.203   3.870 -51.855  1.00 94.68           N  
ATOM   2887  H   ARG A 185      28.780   3.189 -52.328  1.00 94.68           H  
ATOM   2888  CA  ARG A 185      27.823   3.593 -50.457  1.00 94.68           C  
ATOM   2889  HA  ARG A 185      27.394   4.493 -50.017  1.00 94.68           H  
ATOM   2890  C   ARG A 185      29.022   3.184 -49.597  1.00 94.68           C  
ATOM   2891  CB  ARG A 185      26.750   2.487 -50.454  1.00 94.68           C  
ATOM   2892  HB2 ARG A 185      27.088   1.665 -51.085  1.00 94.68           H  
ATOM   2893  HB3 ARG A 185      26.627   2.107 -49.441  1.00 94.68           H  
ATOM   2894  O   ARG A 185      29.848   2.382 -50.025  1.00 94.68           O  
ATOM   2895  CG  ARG A 185      25.383   3.000 -50.946  1.00 94.68           C  
ATOM   2896  HG2 ARG A 185      25.485   3.582 -51.862  1.00 94.68           H  
ATOM   2897  HG3 ARG A 185      24.960   3.651 -50.181  1.00 94.68           H  
ATOM   2898  CD  ARG A 185      24.402   1.863 -51.237  1.00 94.68           C  
ATOM   2899  HD2 ARG A 185      23.404   2.296 -51.298  1.00 94.68           H  
ATOM   2900  HD3 ARG A 185      24.424   1.152 -50.410  1.00 94.68           H  
ATOM   2901  NE  ARG A 185      24.707   1.179 -52.513  1.00 94.68           N  
ATOM   2902  HE  ARG A 185      25.504   1.504 -53.041  1.00 94.68           H  
ATOM   2903  NH1 ARG A 185      22.911  -0.242 -52.494  1.00 94.68           N  
ATOM   2904 HH11 ARG A 185      22.361  -0.954 -52.953  1.00 94.68           H  
ATOM   2905 HH12 ARG A 185      22.630   0.167 -51.614  1.00 94.68           H  
ATOM   2906  NH2 ARG A 185      24.313  -0.307 -54.210  1.00 94.68           N  
ATOM   2907 HH21 ARG A 185      25.135   0.006 -54.707  1.00 94.68           H  
ATOM   2908 HH22 ARG A 185      23.783  -1.049 -54.644  1.00 94.68           H  
ATOM   2909  CZ  ARG A 185      23.988   0.219 -53.068  1.00 94.68           C  
ATOM   2910  N   LEU A 186      29.100   3.670 -48.360  1.00 95.89           N  
ATOM   2911  H   LEU A 186      28.429   4.378 -48.099  1.00 95.89           H  
ATOM   2912  CA  LEU A 186      30.127   3.307 -47.374  1.00 95.89           C  
ATOM   2913  HA  LEU A 186      30.590   2.366 -47.671  1.00 95.89           H  
ATOM   2914  C   LEU A 186      29.494   3.097 -45.991  1.00 95.89           C  
ATOM   2915  CB  LEU A 186      31.224   4.393 -47.383  1.00 95.89           C  
ATOM   2916  HB2 LEU A 186      30.732   5.366 -47.365  1.00 95.89           H  
ATOM   2917  HB3 LEU A 186      31.765   4.325 -48.327  1.00 95.89           H  
ATOM   2918  O   LEU A 186      28.931   4.023 -45.413  1.00 95.89           O  
ATOM   2919  CG  LEU A 186      32.239   4.367 -46.222  1.00 95.89           C  
ATOM   2920  HG  LEU A 186      31.716   4.483 -45.273  1.00 95.89           H  
ATOM   2921  CD1 LEU A 186      33.051   3.073 -46.175  1.00 95.89           C  
ATOM   2922 HD11 LEU A 186      33.788   3.134 -45.374  1.00 95.89           H  
ATOM   2923 HD12 LEU A 186      32.389   2.233 -45.964  1.00 95.89           H  
ATOM   2924 HD13 LEU A 186      33.565   2.926 -47.125  1.00 95.89           H  
ATOM   2925  CD2 LEU A 186      33.224   5.527 -46.365  1.00 95.89           C  
ATOM   2926 HD21 LEU A 186      32.679   6.471 -46.339  1.00 95.89           H  
ATOM   2927 HD22 LEU A 186      33.941   5.518 -45.545  1.00 95.89           H  
ATOM   2928 HD23 LEU A 186      33.757   5.453 -47.313  1.00 95.89           H  
ATOM   2929  N   TYR A 187      29.627   1.886 -45.443  1.00 95.85           N  
ATOM   2930  H   TYR A 187      30.095   1.171 -45.980  1.00 95.85           H  
ATOM   2931  CA  TYR A 187      29.203   1.556 -44.077  1.00 95.85           C  
ATOM   2932  HA  TYR A 187      28.374   2.203 -43.791  1.00 95.85           H  
ATOM   2933  C   TYR A 187      30.356   1.781 -43.090  1.00 95.85           C  
ATOM   2934  CB  TYR A 187      28.704   0.104 -44.020  1.00 95.85           C  
ATOM   2935  HB2 TYR A 187      28.521  -0.155 -42.977  1.00 95.85           H  
ATOM   2936  HB3 TYR A 187      29.488  -0.559 -44.386  1.00 95.85           H  
ATOM   2937  O   TYR A 187      31.333   1.030 -43.106  1.00 95.85           O  
ATOM   2938  CG  TYR A 187      27.428  -0.154 -44.798  1.00 95.85           C  
ATOM   2939  CD1 TYR A 187      26.184   0.170 -44.221  1.00 95.85           C  
ATOM   2940  HD1 TYR A 187      26.148   0.616 -43.238  1.00 95.85           H  
ATOM   2941  CD2 TYR A 187      27.484  -0.696 -46.098  1.00 95.85           C  
ATOM   2942  HD2 TYR A 187      28.438  -0.916 -46.552  1.00 95.85           H  
ATOM   2943  CE1 TYR A 187      24.994  -0.040 -44.944  1.00 95.85           C  
ATOM   2944  HE1 TYR A 187      24.046   0.251 -44.516  1.00 95.85           H  
ATOM   2945  CE2 TYR A 187      26.294  -0.922 -46.818  1.00 95.85           C  
ATOM   2946  HE2 TYR A 187      26.323  -1.323 -47.820  1.00 95.85           H  
ATOM   2947  OH  TYR A 187      23.908  -0.751 -46.964  1.00 95.85           O  
ATOM   2948  HH  TYR A 187      23.157  -0.313 -46.557  1.00 95.85           H  
ATOM   2949  CZ  TYR A 187      25.050  -0.579 -46.248  1.00 95.85           C  
ATOM   2950  N   ALA A 188      30.250   2.787 -42.222  1.00 94.38           N  
ATOM   2951  H   ALA A 188      29.409   3.345 -42.244  1.00 94.38           H  
ATOM   2952  CA  ALA A 188      31.298   3.187 -41.282  1.00 94.38           C  
ATOM   2953  HA  ALA A 188      32.178   2.566 -41.448  1.00 94.38           H  
ATOM   2954  C   ALA A 188      30.865   3.023 -39.814  1.00 94.38           C  
ATOM   2955  CB  ALA A 188      31.718   4.625 -41.601  1.00 94.38           C  
ATOM   2956  HB1 ALA A 188      30.869   5.298 -41.488  1.00 94.38           H  
ATOM   2957  HB2 ALA A 188      32.507   4.931 -40.914  1.00 94.38           H  
ATOM   2958  HB3 ALA A 188      32.085   4.685 -42.626  1.00 94.38           H  
ATOM   2959  O   ALA A 188      29.933   3.683 -39.369  1.00 94.38           O  
ATOM   2960  N   ALA A 189      31.551   2.181 -39.036  1.00 94.19           N  
ATOM   2961  H   ALA A 189      32.326   1.681 -39.448  1.00 94.19           H  
ATOM   2962  CA  ALA A 189      31.328   2.054 -37.592  1.00 94.19           C  
ATOM   2963  HA  ALA A 189      30.306   2.365 -37.373  1.00 94.19           H  
ATOM   2964  C   ALA A 189      32.282   2.962 -36.795  1.00 94.19           C  
ATOM   2965  CB  ALA A 189      31.437   0.582 -37.174  1.00 94.19           C  
ATOM   2966  HB1 ALA A 189      31.179   0.485 -36.120  1.00 94.19           H  
ATOM   2967  HB2 ALA A 189      30.748  -0.023 -37.764  1.00 94.19           H  
ATOM   2968  HB3 ALA A 189      32.457   0.226 -37.322  1.00 94.19           H  
ATOM   2969  O   ALA A 189      33.498   2.876 -36.979  1.00 94.19           O  
ATOM   2970  N   LEU A 190      31.749   3.798 -35.897  1.00 92.68           N  
ATOM   2971  H   LEU A 190      30.744   3.798 -35.798  1.00 92.68           H  
ATOM   2972  CA  LEU A 190      32.496   4.776 -35.089  1.00 92.68           C  
ATOM   2973  HA  LEU A 190      33.547   4.489 -35.051  1.00 92.68           H  
ATOM   2974  C   LEU A 190      31.951   4.829 -33.649  1.00 92.68           C  
ATOM   2975  CB  LEU A 190      32.367   6.181 -35.728  1.00 92.68           C  
ATOM   2976  HB2 LEU A 190      32.873   6.905 -35.090  1.00 92.68           H  
ATOM   2977  HB3 LEU A 190      31.310   6.447 -35.731  1.00 92.68           H  
ATOM   2978  O   LEU A 190      30.738   4.823 -33.464  1.00 92.68           O  
ATOM   2979  CG  LEU A 190      32.898   6.354 -37.167  1.00 92.68           C  
ATOM   2980  HG  LEU A 190      32.397   5.645 -37.826  1.00 92.68           H  
ATOM   2981  CD1 LEU A 190      32.591   7.766 -37.666  1.00 92.68           C  
ATOM   2982 HD11 LEU A 190      33.114   8.508 -37.061  1.00 92.68           H  
ATOM   2983 HD12 LEU A 190      31.520   7.954 -37.603  1.00 92.68           H  
ATOM   2984 HD13 LEU A 190      32.904   7.876 -38.704  1.00 92.68           H  
ATOM   2985  CD2 LEU A 190      34.410   6.150 -37.278  1.00 92.68           C  
ATOM   2986 HD21 LEU A 190      34.693   5.168 -36.898  1.00 92.68           H  
ATOM   2987 HD22 LEU A 190      34.701   6.212 -38.327  1.00 92.68           H  
ATOM   2988 HD23 LEU A 190      34.934   6.923 -36.715  1.00 92.68           H  
ATOM   2989  N   HIS A 191      32.802   4.965 -32.619  1.00 90.12           N  
ATOM   2990  H   HIS A 191      33.796   4.919 -32.790  1.00 90.12           H  
ATOM   2991  CA  HIS A 191      32.358   5.634 -31.378  1.00 90.12           C  
ATOM   2992  HA  HIS A 191      31.348   5.301 -31.139  1.00 90.12           H  
ATOM   2993  C   HIS A 191      32.259   7.144 -31.605  1.00 90.12           C  
ATOM   2994  CB  HIS A 191      33.218   5.303 -30.138  1.00 90.12           C  
ATOM   2995  HB2 HIS A 191      32.924   4.319 -29.773  1.00 90.12           H  
ATOM   2996  HB3 HIS A 191      32.965   6.004 -29.342  1.00 90.12           H  
ATOM   2997  O   HIS A 191      33.175   7.728 -32.178  1.00 90.12           O  
ATOM   2998  CG  HIS A 191      34.721   5.293 -30.293  1.00 90.12           C  
ATOM   2999  CD2 HIS A 191      35.520   6.350 -30.625  1.00 90.12           C  
ATOM   3000  HD2 HIS A 191      35.203   7.360 -30.842  1.00 90.12           H  
ATOM   3001  ND1 HIS A 191      35.529   4.178 -30.049  1.00 90.12           N  
ATOM   3002  CE1 HIS A 191      36.792   4.596 -30.237  1.00 90.12           C  
ATOM   3003  HE1 HIS A 191      37.667   3.971 -30.142  1.00 90.12           H  
ATOM   3004  NE2 HIS A 191      36.815   5.883 -30.614  1.00 90.12           N  
ATOM   3005  HE2 HIS A 191      37.642   6.391 -30.894  1.00 90.12           H  
ATOM   3006  N   LEU A 192      31.164   7.750 -31.149  1.00 91.51           N  
ATOM   3007  H   LEU A 192      30.443   7.167 -30.749  1.00 91.51           H  
ATOM   3008  CA  LEU A 192      30.907   9.190 -31.117  1.00 91.51           C  
ATOM   3009  HA  LEU A 192      31.842   9.743 -31.213  1.00 91.51           H  
ATOM   3010  C   LEU A 192      30.281   9.524 -29.746  1.00 91.51           C  
ATOM   3011  CB  LEU A 192      29.990   9.597 -32.289  1.00 91.51           C  
ATOM   3012  HB2 LEU A 192      29.774  10.661 -32.194  1.00 91.51           H  
ATOM   3013  HB3 LEU A 192      29.045   9.064 -32.189  1.00 91.51           H  
ATOM   3014  O   LEU A 192      29.054   9.544 -29.619  1.00 91.51           O  
ATOM   3015  CG  LEU A 192      30.548   9.337 -33.700  1.00 91.51           C  
ATOM   3016  HG  LEU A 192      30.802   8.283 -33.805  1.00 91.51           H  
ATOM   3017  CD1 LEU A 192      29.478   9.667 -34.742  1.00 91.51           C  
ATOM   3018 HD11 LEU A 192      28.599   9.044 -34.578  1.00 91.51           H  
ATOM   3019 HD12 LEU A 192      29.198  10.718 -34.665  1.00 91.51           H  
ATOM   3020 HD13 LEU A 192      29.867   9.477 -35.742  1.00 91.51           H  
ATOM   3021  CD2 LEU A 192      31.788  10.179 -34.004  1.00 91.51           C  
ATOM   3022 HD21 LEU A 192      31.542  11.241 -33.971  1.00 91.51           H  
ATOM   3023 HD22 LEU A 192      32.170   9.920 -34.991  1.00 91.51           H  
ATOM   3024 HD23 LEU A 192      32.576   9.976 -33.280  1.00 91.51           H  
ATOM   3025  N   PRO A 193      31.098   9.692 -28.693  1.00 89.54           N  
ATOM   3026  CA  PRO A 193      30.614   9.954 -27.336  1.00 89.54           C  
ATOM   3027  HA  PRO A 193      29.819   9.249 -27.094  1.00 89.54           H  
ATOM   3028  C   PRO A 193      30.072  11.396 -27.189  1.00 89.54           C  
ATOM   3029  CB  PRO A 193      31.815   9.643 -26.438  1.00 89.54           C  
ATOM   3030  HB2 PRO A 193      31.851  10.282 -25.555  1.00 89.54           H  
ATOM   3031  HB3 PRO A 193      31.786   8.594 -26.144  1.00 89.54           H  
ATOM   3032  O   PRO A 193      30.730  12.322 -27.669  1.00 89.54           O  
ATOM   3033  CG  PRO A 193      33.034   9.889 -27.322  1.00 89.54           C  
ATOM   3034  HG2 PRO A 193      33.877   9.263 -27.030  1.00 89.54           H  
ATOM   3035  HG3 PRO A 193      33.308  10.944 -27.281  1.00 89.54           H  
ATOM   3036  CD  PRO A 193      32.548   9.552 -28.721  1.00 89.54           C  
ATOM   3037  HD2 PRO A 193      33.000  10.237 -29.440  1.00 89.54           H  
ATOM   3038  HD3 PRO A 193      32.812   8.522 -28.958  1.00 89.54           H  
ATOM   3039  N   PRO A 194      28.892  11.618 -26.567  1.00 86.06           N  
ATOM   3040  CA  PRO A 194      28.265  12.942 -26.446  1.00 86.06           C  
ATOM   3041  HA  PRO A 194      28.040  13.335 -27.438  1.00 86.06           H  
ATOM   3042  C   PRO A 194      29.129  13.970 -25.712  1.00 86.06           C  
ATOM   3043  CB  PRO A 194      26.956  12.719 -25.670  1.00 86.06           C  
ATOM   3044  HB2 PRO A 194      26.124  12.605 -26.364  1.00 86.06           H  
ATOM   3045  HB3 PRO A 194      26.742  13.530 -24.975  1.00 86.06           H  
ATOM   3046  O   PRO A 194      29.009  15.166 -25.962  1.00 86.06           O  
ATOM   3047  CG  PRO A 194      27.167  11.401 -24.934  1.00 86.06           C  
ATOM   3048  HG2 PRO A 194      27.688  11.586 -23.994  1.00 86.06           H  
ATOM   3049  HG3 PRO A 194      26.227  10.880 -24.754  1.00 86.06           H  
ATOM   3050  CD  PRO A 194      28.071  10.627 -25.888  1.00 86.06           C  
ATOM   3051  HD2 PRO A 194      27.468  10.084 -26.617  1.00 86.06           H  
ATOM   3052  HD3 PRO A 194      28.686   9.930 -25.319  1.00 86.06           H  
ATOM   3053  N   GLU A 195      30.016  13.533 -24.822  1.00 86.25           N  
ATOM   3054  H   GLU A 195      30.093  12.538 -24.667  1.00 86.25           H  
ATOM   3055  CA  GLU A 195      30.772  14.403 -23.922  1.00 86.25           C  
ATOM   3056  HA  GLU A 195      30.073  15.107 -23.470  1.00 86.25           H  
ATOM   3057  C   GLU A 195      31.833  15.248 -24.639  1.00 86.25           C  
ATOM   3058  CB  GLU A 195      31.399  13.585 -22.785  1.00 86.25           C  
ATOM   3059  HB2 GLU A 195      31.856  14.289 -22.089  1.00 86.25           H  
ATOM   3060  HB3 GLU A 195      32.190  12.947 -23.177  1.00 86.25           H  
ATOM   3061  O   GLU A 195      32.297  16.242 -24.088  1.00 86.25           O  
ATOM   3062  CG  GLU A 195      30.383  12.737 -22.003  1.00 86.25           C  
ATOM   3063  HG2 GLU A 195      30.786  12.571 -21.004  1.00 86.25           H  
ATOM   3064  HG3 GLU A 195      29.460  13.306 -21.889  1.00 86.25           H  
ATOM   3065  CD  GLU A 195      30.081  11.361 -22.617  1.00 86.25           C  
ATOM   3066  OE1 GLU A 195      29.366  10.581 -21.971  1.00 86.25           O  
ATOM   3067  OE2 GLU A 195      30.533  11.043 -23.740  1.00 86.25           O  
ATOM   3068  N   VAL A 196      32.160  14.948 -25.903  1.00 86.62           N  
ATOM   3069  H   VAL A 196      31.740  14.133 -26.326  1.00 86.62           H  
ATOM   3070  CA  VAL A 196      32.986  15.851 -26.729  1.00 86.62           C  
ATOM   3071  HA  VAL A 196      33.860  16.127 -26.141  1.00 86.62           H  
ATOM   3072  C   VAL A 196      32.263  17.161 -27.060  1.00 86.62           C  
ATOM   3073  CB  VAL A 196      33.501  15.182 -28.018  1.00 86.62           C  
ATOM   3074  HB  VAL A 196      34.263  15.830 -28.451  1.00 86.62           H  
ATOM   3075  O   VAL A 196      32.910  18.136 -27.435  1.00 86.62           O  
ATOM   3076  CG1 VAL A 196      34.168  13.843 -27.701  1.00 86.62           C  
ATOM   3077 HG11 VAL A 196      33.420  13.131 -27.353  1.00 86.62           H  
ATOM   3078 HG12 VAL A 196      34.644  13.454 -28.602  1.00 86.62           H  
ATOM   3079 HG13 VAL A 196      34.924  13.982 -26.928  1.00 86.62           H  
ATOM   3080  CG2 VAL A 196      32.415  14.977 -29.082  1.00 86.62           C  
ATOM   3081 HG21 VAL A 196      32.074  15.940 -29.462  1.00 86.62           H  
ATOM   3082 HG22 VAL A 196      32.817  14.405 -29.918  1.00 86.62           H  
ATOM   3083 HG23 VAL A 196      31.565  14.444 -28.659  1.00 86.62           H  
ATOM   3084  N   LEU A 197      30.931  17.207 -26.927  1.00 79.76           N  
ATOM   3085  H   LEU A 197      30.458  16.370 -26.618  1.00 79.76           H  
ATOM   3086  CA  LEU A 197      30.120  18.423 -27.057  1.00 79.76           C  
ATOM   3087  HA  LEU A 197      30.518  19.038 -27.864  1.00 79.76           H  
ATOM   3088  C   LEU A 197      30.149  19.285 -25.781  1.00 79.76           C  
ATOM   3089  CB  LEU A 197      28.666  18.038 -27.392  1.00 79.76           C  
ATOM   3090  HB2 LEU A 197      28.248  17.516 -26.531  1.00 79.76           H  
ATOM   3091  HB3 LEU A 197      28.087  18.954 -27.514  1.00 79.76           H  
ATOM   3092  O   LEU A 197      29.836  20.470 -25.849  1.00 79.76           O  
ATOM   3093  CG  LEU A 197      28.469  17.163 -28.646  1.00 79.76           C  
ATOM   3094  HG  LEU A 197      29.115  16.286 -28.604  1.00 79.76           H  
ATOM   3095  CD1 LEU A 197      27.019  16.683 -28.702  1.00 79.76           C  
ATOM   3096 HD11 LEU A 197      26.811  16.068 -27.826  1.00 79.76           H  
ATOM   3097 HD12 LEU A 197      26.857  16.081 -29.596  1.00 79.76           H  
ATOM   3098 HD13 LEU A 197      26.345  17.539 -28.706  1.00 79.76           H  
ATOM   3099  CD2 LEU A 197      28.770  17.937 -29.932  1.00 79.76           C  
ATOM   3100 HD21 LEU A 197      28.105  18.796 -30.013  1.00 79.76           H  
ATOM   3101 HD22 LEU A 197      29.806  18.277 -29.919  1.00 79.76           H  
ATOM   3102 HD23 LEU A 197      28.626  17.285 -30.794  1.00 79.76           H  
ATOM   3103  N   LEU A 198      30.526  18.709 -24.635  1.00 75.95           N  
ATOM   3104  H   LEU A 198      30.869  17.760 -24.670  1.00 75.95           H  
ATOM   3105  CA  LEU A 198      30.664  19.416 -23.360  1.00 75.95           C  
ATOM   3106  HA  LEU A 198      29.859  20.146 -23.281  1.00 75.95           H  
ATOM   3107  C   LEU A 198      31.997  20.195 -23.306  1.00 75.95           C  
ATOM   3108  CB  LEU A 198      30.527  18.399 -22.204  1.00 75.95           C  
ATOM   3109  HB2 LEU A 198      31.327  17.664 -22.287  1.00 75.95           H  
ATOM   3110  HB3 LEU A 198      30.671  18.910 -21.252  1.00 75.95           H  
ATOM   3111  O   LEU A 198      32.850  20.030 -24.187  1.00 75.95           O  
ATOM   3112  CG  LEU A 198      29.173  17.670 -22.136  1.00 75.95           C  
ATOM   3113  HG  LEU A 198      28.963  17.181 -23.087  1.00 75.95           H  
ATOM   3114  CD1 LEU A 198      29.207  16.600 -21.047  1.00 75.95           C  
ATOM   3115 HD11 LEU A 198      29.249  17.062 -20.061  1.00 75.95           H  
ATOM   3116 HD12 LEU A 198      30.077  15.957 -21.179  1.00 75.95           H  
ATOM   3117 HD13 LEU A 198      28.312  15.981 -21.118  1.00 75.95           H  
ATOM   3118  CD2 LEU A 198      28.034  18.636 -21.801  1.00 75.95           C  
ATOM   3119 HD21 LEU A 198      27.115  18.073 -21.636  1.00 75.95           H  
ATOM   3120 HD22 LEU A 198      27.883  19.327 -22.631  1.00 75.95           H  
ATOM   3121 HD23 LEU A 198      28.269  19.202 -20.899  1.00 75.95           H  
ATOM   3122  N   PRO A 199      32.216  21.060 -22.294  1.00 69.63           N  
ATOM   3123  CA  PRO A 199      33.510  21.701 -22.087  1.00 69.63           C  
ATOM   3124  HA  PRO A 199      33.764  22.249 -22.994  1.00 69.63           H  
ATOM   3125  C   PRO A 199      34.614  20.677 -21.766  1.00 69.63           C  
ATOM   3126  CB  PRO A 199      33.311  22.693 -20.932  1.00 69.63           C  
ATOM   3127  HB2 PRO A 199      33.846  23.626 -21.106  1.00 69.63           H  
ATOM   3128  HB3 PRO A 199      33.630  22.242 -19.992  1.00 69.63           H  
ATOM   3129  O   PRO A 199      34.333  19.505 -21.518  1.00 69.63           O  
ATOM   3130  CG  PRO A 199      31.802  22.911 -20.895  1.00 69.63           C  
ATOM   3131  HG2 PRO A 199      31.470  23.204 -19.899  1.00 69.63           H  
ATOM   3132  HG3 PRO A 199      31.511  23.652 -21.640  1.00 69.63           H  
ATOM   3133  CD  PRO A 199      31.273  21.538 -21.296  1.00 69.63           C  
ATOM   3134  HD2 PRO A 199      31.291  20.876 -20.429  1.00 69.63           H  
ATOM   3135  HD3 PRO A 199      30.259  21.619 -21.687  1.00 69.63           H  
ATOM   3136  N   PRO A 200      35.887  21.095 -21.731  1.00 73.87           N  
ATOM   3137  CA  PRO A 200      36.961  20.209 -21.308  1.00 73.87           C  
ATOM   3138  HA  PRO A 200      36.942  19.315 -21.932  1.00 73.87           H  
ATOM   3139  C   PRO A 200      36.828  19.799 -19.839  1.00 73.87           C  
ATOM   3140  CB  PRO A 200      38.249  20.964 -21.589  1.00 73.87           C  
ATOM   3141  HB2 PRO A 200      39.014  20.270 -21.936  1.00 73.87           H  
ATOM   3142  HB3 PRO A 200      38.574  21.483 -20.688  1.00 73.87           H  
ATOM   3143  O   PRO A 200      36.657  20.653 -18.965  1.00 73.87           O  
ATOM   3144  CG  PRO A 200      37.843  21.960 -22.677  1.00 73.87           C  
ATOM   3145  HG2 PRO A 200      37.804  21.449 -23.639  1.00 73.87           H  
ATOM   3146  HG3 PRO A 200      38.498  22.829 -22.725  1.00 73.87           H  
ATOM   3147  CD  PRO A 200      36.422  22.328 -22.276  1.00 73.87           C  
ATOM   3148  HD2 PRO A 200      36.429  23.100 -21.505  1.00 73.87           H  
ATOM   3149  HD3 PRO A 200      35.869  22.665 -23.153  1.00 73.87           H  
ATOM   3150  N   GLY A 201      36.941  18.500 -19.578  1.00 72.63           N  
ATOM   3151  H   GLY A 201      37.217  17.892 -20.336  1.00 72.63           H  
ATOM   3152  CA  GLY A 201      36.703  17.869 -18.287  1.00 72.63           C  
ATOM   3153  HA2 GLY A 201      37.408  18.263 -17.555  1.00 72.63           H  
ATOM   3154  HA3 GLY A 201      35.691  18.103 -17.959  1.00 72.63           H  
ATOM   3155  C   GLY A 201      36.855  16.347 -18.348  1.00 72.63           C  
ATOM   3156  O   GLY A 201      37.178  15.772 -19.390  1.00 72.63           O  
ATOM   3157  N   THR A 202      36.606  15.696 -17.214  1.00 78.55           N  
ATOM   3158  H   THR A 202      36.307  16.227 -16.409  1.00 78.55           H  
ATOM   3159  CA  THR A 202      36.613  14.234 -17.079  1.00 78.55           C  
ATOM   3160  HA  THR A 202      36.965  13.776 -18.004  1.00 78.55           H  
ATOM   3161  C   THR A 202      35.192  13.754 -16.814  1.00 78.55           C  
ATOM   3162  CB  THR A 202      37.557  13.792 -15.954  1.00 78.55           C  
ATOM   3163  HB  THR A 202      37.235  14.233 -15.010  1.00 78.55           H  
ATOM   3164  O   THR A 202      34.560  14.196 -15.855  1.00 78.55           O  
ATOM   3165  CG2 THR A 202      37.619  12.278 -15.803  1.00 78.55           C  
ATOM   3166 HG21 THR A 202      38.371  12.002 -15.064  1.00 78.55           H  
ATOM   3167 HG22 THR A 202      36.654  11.904 -15.462  1.00 78.55           H  
ATOM   3168 HG23 THR A 202      37.860  11.824 -16.764  1.00 78.55           H  
ATOM   3169  OG1 THR A 202      38.872  14.213 -16.234  1.00 78.55           O  
ATOM   3170  HG1 THR A 202      39.432  13.877 -15.531  1.00 78.55           H  
ATOM   3171  N   TYR A 203      34.700  12.849 -17.654  1.00 78.49           N  
ATOM   3172  H   TYR A 203      35.291  12.524 -18.406  1.00 78.49           H  
ATOM   3173  CA  TYR A 203      33.316  12.394 -17.674  1.00 78.49           C  
ATOM   3174  HA  TYR A 203      32.762  12.875 -16.867  1.00 78.49           H  
ATOM   3175  C   TYR A 203      33.244  10.881 -17.467  1.00 78.49           C  
ATOM   3176  CB  TYR A 203      32.666  12.822 -18.993  1.00 78.49           C  
ATOM   3177  HB2 TYR A 203      31.645  12.441 -18.996  1.00 78.49           H  
ATOM   3178  HB3 TYR A 203      33.197  12.366 -19.829  1.00 78.49           H  
ATOM   3179  O   TYR A 203      33.738  10.101 -18.280  1.00 78.49           O  
ATOM   3180  CG  TYR A 203      32.626  14.327 -19.178  1.00 78.49           C  
ATOM   3181  CD1 TYR A 203      31.631  15.067 -18.515  1.00 78.49           C  
ATOM   3182  HD1 TYR A 203      30.887  14.558 -17.921  1.00 78.49           H  
ATOM   3183  CD2 TYR A 203      33.602  14.990 -19.951  1.00 78.49           C  
ATOM   3184  HD2 TYR A 203      34.374  14.424 -20.451  1.00 78.49           H  
ATOM   3185  CE1 TYR A 203      31.619  16.468 -18.602  1.00 78.49           C  
ATOM   3186  HE1 TYR A 203      30.862  17.025 -18.070  1.00 78.49           H  
ATOM   3187  CE2 TYR A 203      33.582  16.396 -20.056  1.00 78.49           C  
ATOM   3188  HE2 TYR A 203      34.319  16.921 -20.646  1.00 78.49           H  
ATOM   3189  OH  TYR A 203      32.581  18.491 -19.415  1.00 78.49           O  
ATOM   3190  HH  TYR A 203      31.828  18.852 -18.941  1.00 78.49           H  
ATOM   3191  CZ  TYR A 203      32.594  17.136 -19.372  1.00 78.49           C  
ATOM   3192  N   HIS A 204      32.628  10.473 -16.360  1.00 75.41           N  
ATOM   3193  H   HIS A 204      32.200  11.166 -15.763  1.00 75.41           H  
ATOM   3194  CA  HIS A 204      32.399   9.073 -16.016  1.00 75.41           C  
ATOM   3195  HA  HIS A 204      33.093   8.430 -16.558  1.00 75.41           H  
ATOM   3196  C   HIS A 204      30.969   8.693 -16.410  1.00 75.41           C  
ATOM   3197  CB  HIS A 204      32.627   8.874 -14.507  1.00 75.41           C  
ATOM   3198  HB2 HIS A 204      31.964   9.537 -13.951  1.00 75.41           H  
ATOM   3199  HB3 HIS A 204      32.353   7.851 -14.253  1.00 75.41           H  
ATOM   3200  O   HIS A 204      30.032   9.153 -15.763  1.00 75.41           O  
ATOM   3201  CG  HIS A 204      34.043   9.116 -14.044  1.00 75.41           C  
ATOM   3202  CD2 HIS A 204      34.645  10.327 -13.824  1.00 75.41           C  
ATOM   3203  HD2 HIS A 204      34.193  11.297 -13.970  1.00 75.41           H  
ATOM   3204  ND1 HIS A 204      34.962   8.145 -13.719  1.00 75.41           N  
ATOM   3205  HD1 HIS A 204      34.808   7.147 -13.759  1.00 75.41           H  
ATOM   3206  CE1 HIS A 204      36.092   8.755 -13.325  1.00 75.41           C  
ATOM   3207  HE1 HIS A 204      36.992   8.250 -13.009  1.00 75.41           H  
ATOM   3208  NE2 HIS A 204      35.948  10.089 -13.373  1.00 75.41           N  
ATOM   3209  N   THR A 205      30.808   7.858 -17.438  1.00 74.84           N  
ATOM   3210  H   THR A 205      31.624   7.518 -17.927  1.00 74.84           H  
ATOM   3211  CA  THR A 205      29.516   7.227 -17.762  1.00 74.84           C  
ATOM   3212  HA  THR A 205      28.701   7.830 -17.361  1.00 74.84           H  
ATOM   3213  C   THR A 205      29.431   5.841 -17.137  1.00 74.84           C  
ATOM   3214  CB  THR A 205      29.271   7.090 -19.274  1.00 74.84           C  
ATOM   3215  HB  THR A 205      28.220   6.843 -19.428  1.00 74.84           H  
ATOM   3216  O   THR A 205      30.427   5.291 -16.663  1.00 74.84           O  
ATOM   3217  CG2 THR A 205      29.577   8.356 -20.049  1.00 74.84           C  
ATOM   3218 HG21 THR A 205      29.015   9.187 -19.622  1.00 74.84           H  
ATOM   3219 HG22 THR A 205      29.255   8.218 -21.081  1.00 74.84           H  
ATOM   3220 HG23 THR A 205      30.641   8.589 -20.031  1.00 74.84           H  
ATOM   3221  OG1 THR A 205      30.054   6.053 -19.834  1.00 74.84           O  
ATOM   3222  HG1 THR A 205      30.942   6.416 -19.866  1.00 74.84           H  
ATOM   3223  N   THR A 206      28.267   5.200 -17.239  1.00 71.57           N  
ATOM   3224  H   THR A 206      27.466   5.711 -17.582  1.00 71.57           H  
ATOM   3225  CA  THR A 206      28.106   3.792 -16.838  1.00 71.57           C  
ATOM   3226  HA  THR A 206      28.435   3.707 -15.802  1.00 71.57           H  
ATOM   3227  C   THR A 206      28.953   2.793 -17.648  1.00 71.57           C  
ATOM   3228  CB  THR A 206      26.636   3.335 -16.921  1.00 71.57           C  
ATOM   3229  HB  THR A 206      26.496   2.776 -17.846  1.00 71.57           H  
ATOM   3230  O   THR A 206      29.036   1.639 -17.248  1.00 71.57           O  
ATOM   3231  CG2 THR A 206      26.253   2.422 -15.757  1.00 71.57           C  
ATOM   3232 HG21 THR A 206      26.883   1.533 -15.754  1.00 71.57           H  
ATOM   3233 HG22 THR A 206      25.212   2.117 -15.863  1.00 71.57           H  
ATOM   3234 HG23 THR A 206      26.375   2.954 -14.813  1.00 71.57           H  
ATOM   3235  OG1 THR A 206      25.700   4.393 -16.945  1.00 71.57           O  
ATOM   3236  HG1 THR A 206      26.021   5.151 -16.451  1.00 71.57           H  
ATOM   3237  N   SER A 207      29.543   3.164 -18.796  1.00 75.66           N  
ATOM   3238  H   SER A 207      29.527   4.145 -19.036  1.00 75.66           H  
ATOM   3239  CA  SER A 207      30.206   2.200 -19.706  1.00 75.66           C  
ATOM   3240  HA  SER A 207      30.293   1.240 -19.197  1.00 75.66           H  
ATOM   3241  C   SER A 207      31.637   2.549 -20.125  1.00 75.66           C  
ATOM   3242  CB  SER A 207      29.331   1.966 -20.939  1.00 75.66           C  
ATOM   3243  HB2 SER A 207      29.780   1.171 -21.533  1.00 75.66           H  
ATOM   3244  HB3 SER A 207      28.341   1.644 -20.616  1.00 75.66           H  
ATOM   3245  O   SER A 207      32.425   1.649 -20.431  1.00 75.66           O  
ATOM   3246  OG  SER A 207      29.202   3.120 -21.750  1.00 75.66           O  
ATOM   3247  HG  SER A 207      28.992   3.881 -21.204  1.00 75.66           H  
ATOM   3248  N   TYR A 208      31.980   3.835 -20.115  1.00 83.22           N  
ATOM   3249  H   TYR A 208      31.279   4.514 -19.854  1.00 83.22           H  
ATOM   3250  CA  TYR A 208      33.315   4.353 -20.391  1.00 83.22           C  
ATOM   3251  HA  TYR A 208      34.042   3.610 -20.064  1.00 83.22           H  
ATOM   3252  C   TYR A 208      33.598   5.632 -19.598  1.00 83.22           C  
ATOM   3253  CB  TYR A 208      33.509   4.595 -21.902  1.00 83.22           C  
ATOM   3254  HB2 TYR A 208      33.405   3.643 -22.422  1.00 83.22           H  
ATOM   3255  HB3 TYR A 208      34.527   4.942 -22.076  1.00 83.22           H  
ATOM   3256  O   TYR A 208      32.705   6.421 -19.279  1.00 83.22           O  
ATOM   3257  CG  TYR A 208      32.549   5.601 -22.513  1.00 83.22           C  
ATOM   3258  CD1 TYR A 208      31.370   5.148 -23.135  1.00 83.22           C  
ATOM   3259  HD1 TYR A 208      31.170   4.089 -23.205  1.00 83.22           H  
ATOM   3260  CD2 TYR A 208      32.802   6.984 -22.413  1.00 83.22           C  
ATOM   3261  HD2 TYR A 208      33.701   7.338 -21.930  1.00 83.22           H  
ATOM   3262  CE1 TYR A 208      30.426   6.076 -23.615  1.00 83.22           C  
ATOM   3263  HE1 TYR A 208      29.495   5.739 -24.045  1.00 83.22           H  
ATOM   3264  CE2 TYR A 208      31.856   7.915 -22.886  1.00 83.22           C  
ATOM   3265  HE2 TYR A 208      32.016   8.977 -22.773  1.00 83.22           H  
ATOM   3266  OH  TYR A 208      29.730   8.335 -23.922  1.00 83.22           O  
ATOM   3267  HH  TYR A 208      29.900   9.227 -23.609  1.00 83.22           H  
ATOM   3268  CZ  TYR A 208      30.661   7.459 -23.478  1.00 83.22           C  
ATOM   3269  N   LEU A 209      34.881   5.852 -19.347  1.00 83.09           N  
ATOM   3270  H   LEU A 209      35.529   5.146 -19.669  1.00 83.09           H  
ATOM   3271  CA  LEU A 209      35.463   7.120 -18.941  1.00 83.09           C  
ATOM   3272  HA  LEU A 209      34.715   7.722 -18.425  1.00 83.09           H  
ATOM   3273  C   LEU A 209      35.932   7.873 -20.193  1.00 83.09           C  
ATOM   3274  CB  LEU A 209      36.610   6.798 -17.969  1.00 83.09           C  
ATOM   3275  HB2 LEU A 209      37.267   6.068 -18.440  1.00 83.09           H  
ATOM   3276  HB3 LEU A 209      36.183   6.330 -17.082  1.00 83.09           H  
ATOM   3277  O   LEU A 209      36.621   7.295 -21.039  1.00 83.09           O  
ATOM   3278  CG  LEU A 209      37.469   7.995 -17.534  1.00 83.09           C  
ATOM   3279  HG  LEU A 209      37.965   8.434 -18.400  1.00 83.09           H  
ATOM   3280  CD1 LEU A 209      36.629   9.065 -16.844  1.00 83.09           C  
ATOM   3281 HD11 LEU A 209      37.251   9.650 -16.167  1.00 83.09           H  
ATOM   3282 HD12 LEU A 209      36.197   9.734 -17.589  1.00 83.09           H  
ATOM   3283 HD13 LEU A 209      35.827   8.606 -16.267  1.00 83.09           H  
ATOM   3284  CD2 LEU A 209      38.547   7.509 -16.566  1.00 83.09           C  
ATOM   3285 HD21 LEU A 209      39.194   8.341 -16.288  1.00 83.09           H  
ATOM   3286 HD22 LEU A 209      39.153   6.743 -17.050  1.00 83.09           H  
ATOM   3287 HD23 LEU A 209      38.085   7.094 -15.670  1.00 83.09           H  
ATOM   3288  N   LEU A 210      35.576   9.154 -20.292  1.00 87.07           N  
ATOM   3289  H   LEU A 210      34.973   9.537 -19.578  1.00 87.07           H  
ATOM   3290  CA  LEU A 210      36.077  10.078 -21.306  1.00 87.07           C  
ATOM   3291  HA  LEU A 210      36.783   9.541 -21.940  1.00 87.07           H  
ATOM   3292  C   LEU A 210      36.832  11.235 -20.646  1.00 87.07           C  
ATOM   3293  CB  LEU A 210      34.919  10.532 -22.212  1.00 87.07           C  
ATOM   3294  HB2 LEU A 210      34.172  11.069 -21.627  1.00 87.07           H  
ATOM   3295  HB3 LEU A 210      34.446   9.631 -22.601  1.00 87.07           H  
ATOM   3296  O   LEU A 210      36.317  11.889 -19.743  1.00 87.07           O  
ATOM   3297  CG  LEU A 210      35.379  11.400 -23.402  1.00 87.07           C  
ATOM   3298  HG  LEU A 210      36.380  11.096 -23.708  1.00 87.07           H  
ATOM   3299  CD1 LEU A 210      34.447  11.195 -24.591  1.00 87.07           C  
ATOM   3300 HD11 LEU A 210      33.436  11.510 -24.332  1.00 87.07           H  
ATOM   3301 HD12 LEU A 210      34.800  11.771 -25.446  1.00 87.07           H  
ATOM   3302 HD13 LEU A 210      34.421  10.137 -24.853  1.00 87.07           H  
ATOM   3303  CD2 LEU A 210      35.382  12.899 -23.101  1.00 87.07           C  
ATOM   3304 HD21 LEU A 210      35.662  13.446 -24.001  1.00 87.07           H  
ATOM   3305 HD22 LEU A 210      36.097  13.141 -22.314  1.00 87.07           H  
ATOM   3306 HD23 LEU A 210      34.392  13.224 -22.781  1.00 87.07           H  
ATOM   3307  N   ILE A 211      38.043  11.513 -21.124  1.00 85.56           N  
ATOM   3308  H   ILE A 211      38.410  10.912 -21.848  1.00 85.56           H  
ATOM   3309  CA  ILE A 211      38.839  12.683 -20.733  1.00 85.56           C  
ATOM   3310  HA  ILE A 211      38.334  13.221 -19.931  1.00 85.56           H  
ATOM   3311  C   ILE A 211      38.931  13.616 -21.942  1.00 85.56           C  
ATOM   3312  CB  ILE A 211      40.233  12.267 -20.211  1.00 85.56           C  
ATOM   3313  HB  ILE A 211      40.772  11.782 -21.026  1.00 85.56           H  
ATOM   3314  O   ILE A 211      39.415  13.206 -22.995  1.00 85.56           O  
ATOM   3315  CG1 ILE A 211      40.126  11.266 -19.036  1.00 85.56           C  
ATOM   3316 HG12 ILE A 211      39.473  10.438 -19.313  1.00 85.56           H  
ATOM   3317 HG13 ILE A 211      39.685  11.769 -18.175  1.00 85.56           H  
ATOM   3318  CG2 ILE A 211      41.026  13.518 -19.785  1.00 85.56           C  
ATOM   3319 HG21 ILE A 211      41.143  14.204 -20.624  1.00 85.56           H  
ATOM   3320 HG22 ILE A 211      42.028  13.243 -19.453  1.00 85.56           H  
ATOM   3321 HG23 ILE A 211      40.508  14.032 -18.976  1.00 85.56           H  
ATOM   3322  CD1 ILE A 211      41.464  10.644 -18.616  1.00 85.56           C  
ATOM   3323 HD11 ILE A 211      41.280   9.872 -17.869  1.00 85.56           H  
ATOM   3324 HD12 ILE A 211      42.119  11.398 -18.178  1.00 85.56           H  
ATOM   3325 HD13 ILE A 211      41.950  10.191 -19.480  1.00 85.56           H  
ATOM   3326  N   HIS A 212      38.469  14.854 -21.783  1.00 82.91           N  
ATOM   3327  H   HIS A 212      38.083  15.104 -20.884  1.00 82.91           H  
ATOM   3328  CA  HIS A 212      38.464  15.904 -22.801  1.00 82.91           C  
ATOM   3329  HA  HIS A 212      38.857  15.516 -23.740  1.00 82.91           H  
ATOM   3330  C   HIS A 212      39.359  17.062 -22.328  1.00 82.91           C  
ATOM   3331  CB  HIS A 212      36.996  16.320 -23.027  1.00 82.91           C  
ATOM   3332  HB2 HIS A 212      36.544  16.550 -22.063  1.00 82.91           H  
ATOM   3333  HB3 HIS A 212      36.457  15.471 -23.449  1.00 82.91           H  
ATOM   3334  O   HIS A 212      39.014  17.739 -21.362  1.00 82.91           O  
ATOM   3335  CG  HIS A 212      36.758  17.499 -23.936  1.00 82.91           C  
ATOM   3336  CD2 HIS A 212      37.623  18.042 -24.847  1.00 82.91           C  
ATOM   3337  HD2 HIS A 212      38.616  17.683 -25.076  1.00 82.91           H  
ATOM   3338  ND1 HIS A 212      35.610  18.261 -23.969  1.00 82.91           N  
ATOM   3339  HD1 HIS A 212      34.788  18.148 -23.394  1.00 82.91           H  
ATOM   3340  CE1 HIS A 212      35.794  19.247 -24.857  1.00 82.91           C  
ATOM   3341  HE1 HIS A 212      35.073  20.018 -25.083  1.00 82.91           H  
ATOM   3342  NE2 HIS A 212      37.011  19.164 -25.409  1.00 82.91           N  
ATOM   3343  N   ASP A 213      40.507  17.304 -22.972  1.00 81.26           N  
ATOM   3344  H   ASP A 213      40.747  16.735 -23.772  1.00 81.26           H  
ATOM   3345  CA  ASP A 213      41.447  18.375 -22.567  1.00 81.26           C  
ATOM   3346  HA  ASP A 213      41.304  18.556 -21.501  1.00 81.26           H  
ATOM   3347  C   ASP A 213      41.169  19.739 -23.245  1.00 81.26           C  
ATOM   3348  CB  ASP A 213      42.909  17.895 -22.704  1.00 81.26           C  
ATOM   3349  HB2 ASP A 213      43.043  17.040 -22.040  1.00 81.26           H  
ATOM   3350  HB3 ASP A 213      43.564  18.689 -22.343  1.00 81.26           H  
ATOM   3351  O   ASP A 213      41.332  20.806 -22.631  1.00 81.26           O  
ATOM   3352  CG  ASP A 213      43.373  17.490 -24.112  1.00 81.26           C  
ATOM   3353  OD1 ASP A 213      42.728  17.915 -25.097  1.00 81.26           O  
ATOM   3354  OD2 ASP A 213      44.383  16.751 -24.201  1.00 81.26           O  
ATOM   3355  N   GLY A 214      40.635  19.683 -24.464  1.00 75.22           N  
ATOM   3356  H   GLY A 214      40.658  18.769 -24.894  1.00 75.22           H  
ATOM   3357  CA  GLY A 214      40.210  20.791 -25.322  1.00 75.22           C  
ATOM   3358  HA2 GLY A 214      40.806  21.678 -25.106  1.00 75.22           H  
ATOM   3359  HA3 GLY A 214      39.153  21.005 -25.161  1.00 75.22           H  
ATOM   3360  C   GLY A 214      40.385  20.446 -26.799  1.00 75.22           C  
ATOM   3361  O   GLY A 214      39.487  20.690 -27.600  1.00 75.22           O  
ATOM   3362  N   ASP A 215      41.498  19.784 -27.116  1.00 84.39           N  
ATOM   3363  H   ASP A 215      42.153  19.568 -26.378  1.00 84.39           H  
ATOM   3364  CA  ASP A 215      41.847  19.355 -28.473  1.00 84.39           C  
ATOM   3365  HA  ASP A 215      41.235  19.886 -29.201  1.00 84.39           H  
ATOM   3366  C   ASP A 215      41.617  17.846 -28.655  1.00 84.39           C  
ATOM   3367  CB  ASP A 215      43.323  19.690 -28.749  1.00 84.39           C  
ATOM   3368  HB2 ASP A 215      43.942  19.104 -28.070  1.00 84.39           H  
ATOM   3369  HB3 ASP A 215      43.564  19.378 -29.765  1.00 84.39           H  
ATOM   3370  O   ASP A 215      41.372  17.371 -29.765  1.00 84.39           O  
ATOM   3371  CG  ASP A 215      43.696  21.172 -28.601  1.00 84.39           C  
ATOM   3372  OD1 ASP A 215      42.842  22.044 -28.871  1.00 84.39           O  
ATOM   3373  OD2 ASP A 215      44.871  21.414 -28.235  1.00 84.39           O  
ATOM   3374  N   ARG A 216      41.703  17.068 -27.566  1.00 87.40           N  
ATOM   3375  H   ARG A 216      41.942  17.517 -26.694  1.00 87.40           H  
ATOM   3376  CA  ARG A 216      41.705  15.601 -27.574  1.00 87.40           C  
ATOM   3377  HA  ARG A 216      41.501  15.254 -28.587  1.00 87.40           H  
ATOM   3378  C   ARG A 216      40.642  15.009 -26.661  1.00 87.40           C  
ATOM   3379  CB  ARG A 216      43.081  15.081 -27.153  1.00 87.40           C  
ATOM   3380  HB2 ARG A 216      43.296  15.431 -26.143  1.00 87.40           H  
ATOM   3381  HB3 ARG A 216      43.063  13.991 -27.138  1.00 87.40           H  
ATOM   3382  O   ARG A 216      40.367  15.520 -25.575  1.00 87.40           O  
ATOM   3383  CG  ARG A 216      44.180  15.548 -28.108  1.00 87.40           C  
ATOM   3384  HG2 ARG A 216      44.147  16.631 -28.228  1.00 87.40           H  
ATOM   3385  HG3 ARG A 216      44.040  15.075 -29.080  1.00 87.40           H  
ATOM   3386  CD  ARG A 216      45.542  15.183 -27.535  1.00 87.40           C  
ATOM   3387  HD2 ARG A 216      45.601  14.101 -27.418  1.00 87.40           H  
ATOM   3388  HD3 ARG A 216      45.631  15.657 -26.558  1.00 87.40           H  
ATOM   3389  NE  ARG A 216      46.604  15.663 -28.434  1.00 87.40           N  
ATOM   3390  HE  ARG A 216      46.289  16.025 -29.323  1.00 87.40           H  
ATOM   3391  NH1 ARG A 216      48.336  15.465 -26.956  1.00 87.40           N  
ATOM   3392 HH11 ARG A 216      47.643  15.235 -26.258  1.00 87.40           H  
ATOM   3393 HH12 ARG A 216      49.277  15.704 -26.677  1.00 87.40           H  
ATOM   3394  NH2 ARG A 216      48.701  16.329 -28.991  1.00 87.40           N  
ATOM   3395 HH21 ARG A 216      49.654  16.531 -28.725  1.00 87.40           H  
ATOM   3396 HH22 ARG A 216      48.324  16.699 -29.852  1.00 87.40           H  
ATOM   3397  CZ  ARG A 216      47.874  15.813 -28.125  1.00 87.40           C  
ATOM   3398  N   ALA A 217      40.093  13.885 -27.111  1.00 87.18           N  
ATOM   3399  H   ALA A 217      40.377  13.573 -28.029  1.00 87.18           H  
ATOM   3400  CA  ALA A 217      39.203  13.017 -26.358  1.00 87.18           C  
ATOM   3401  HA  ALA A 217      39.022  13.447 -25.373  1.00 87.18           H  
ATOM   3402  C   ALA A 217      39.862  11.640 -26.187  1.00 87.18           C  
ATOM   3403  CB  ALA A 217      37.858  12.933 -27.087  1.00 87.18           C  
ATOM   3404  HB1 ALA A 217      37.424  13.929 -27.172  1.00 87.18           H  
ATOM   3405  HB2 ALA A 217      38.007  12.516 -28.083  1.00 87.18           H  
ATOM   3406  HB3 ALA A 217      37.177  12.294 -26.526  1.00 87.18           H  
ATOM   3407  O   ALA A 217      40.145  10.955 -27.173  1.00 87.18           O  
ATOM   3408  N   VAL A 218      40.090  11.232 -24.937  1.00 88.42           N  
ATOM   3409  H   VAL A 218      39.846  11.865 -24.189  1.00 88.42           H  
ATOM   3410  CA  VAL A 218      40.627   9.913 -24.572  1.00 88.42           C  
ATOM   3411  HA  VAL A 218      40.980   9.421 -25.479  1.00 88.42           H  
ATOM   3412  C   VAL A 218      39.516   9.064 -23.961  1.00 88.42           C  
ATOM   3413  CB  VAL A 218      41.836  10.019 -23.624  1.00 88.42           C  
ATOM   3414  HB  VAL A 218      41.521  10.455 -22.677  1.00 88.42           H  
ATOM   3415  O   VAL A 218      38.926   9.465 -22.962  1.00 88.42           O  
ATOM   3416  CG1 VAL A 218      42.439   8.633 -23.347  1.00 88.42           C  
ATOM   3417 HG11 VAL A 218      41.714   8.008 -22.825  1.00 88.42           H  
ATOM   3418 HG12 VAL A 218      43.316   8.736 -22.708  1.00 88.42           H  
ATOM   3419 HG13 VAL A 218      42.724   8.154 -24.284  1.00 88.42           H  
ATOM   3420  CG2 VAL A 218      42.945  10.898 -24.219  1.00 88.42           C  
ATOM   3421 HG21 VAL A 218      43.242  10.519 -25.197  1.00 88.42           H  
ATOM   3422 HG22 VAL A 218      43.807  10.917 -23.552  1.00 88.42           H  
ATOM   3423 HG23 VAL A 218      42.586  11.921 -24.333  1.00 88.42           H  
ATOM   3424  N   VAL A 219      39.243   7.893 -24.543  1.00 87.75           N  
ATOM   3425  H   VAL A 219      39.758   7.670 -25.384  1.00 87.75           H  
ATOM   3426  CA  VAL A 219      38.138   6.994 -24.160  1.00 87.75           C  
ATOM   3427  HA  VAL A 219      37.589   7.449 -23.336  1.00 87.75           H  
ATOM   3428  C   VAL A 219      38.665   5.637 -23.683  1.00 87.75           C  
ATOM   3429  CB  VAL A 219      37.139   6.807 -25.324  1.00 87.75           C  
ATOM   3430  HB  VAL A 219      37.620   6.240 -26.121  1.00 87.75           H  
ATOM   3431  O   VAL A 219      39.421   4.974 -24.401  1.00 87.75           O  
ATOM   3432  CG1 VAL A 219      35.888   6.041 -24.871  1.00 87.75           C  
ATOM   3433 HG11 VAL A 219      36.151   5.039 -24.533  1.00 87.75           H  
ATOM   3434 HG12 VAL A 219      35.185   5.947 -25.699  1.00 87.75           H  
ATOM   3435 HG13 VAL A 219      35.400   6.574 -24.055  1.00 87.75           H  
ATOM   3436  CG2 VAL A 219      36.678   8.149 -25.910  1.00 87.75           C  
ATOM   3437 HG21 VAL A 219      37.516   8.669 -26.373  1.00 87.75           H  
ATOM   3438 HG22 VAL A 219      36.269   8.772 -25.114  1.00 87.75           H  
ATOM   3439 HG23 VAL A 219      35.918   7.983 -26.673  1.00 87.75           H  
ATOM   3440  N   THR A 220      38.230   5.199 -22.500  1.00 85.73           N  
ATOM   3441  H   THR A 220      37.648   5.824 -21.961  1.00 85.73           H  
ATOM   3442  CA  THR A 220      38.547   3.893 -21.880  1.00 85.73           C  
ATOM   3443  HA  THR A 220      38.946   3.208 -22.628  1.00 85.73           H  
ATOM   3444  C   THR A 220      37.291   3.262 -21.284  1.00 85.73           C  
ATOM   3445  CB  THR A 220      39.576   4.034 -20.744  1.00 85.73           C  
ATOM   3446  HB  THR A 220      39.609   3.104 -20.177  1.00 85.73           H  
ATOM   3447  O   THR A 220      36.550   3.954 -20.590  1.00 85.73           O  
ATOM   3448  CG2 THR A 220      40.983   4.336 -21.250  1.00 85.73           C  
ATOM   3449 HG21 THR A 220      41.317   3.517 -21.886  1.00 85.73           H  
ATOM   3450 HG22 THR A 220      40.983   5.275 -21.804  1.00 85.73           H  
ATOM   3451 HG23 THR A 220      41.657   4.422 -20.397  1.00 85.73           H  
ATOM   3452  OG1 THR A 220      39.230   5.088 -19.878  1.00 85.73           O  
ATOM   3453  HG1 THR A 220      38.292   5.003 -19.688  1.00 85.73           H  
ATOM   3454  N   TYR A 221      37.054   1.970 -21.508  1.00 83.77           N  
ATOM   3455  H   TYR A 221      37.743   1.414 -21.993  1.00 83.77           H  
ATOM   3456  CA  TYR A 221      35.869   1.258 -21.010  1.00 83.77           C  
ATOM   3457  HA  TYR A 221      35.048   1.970 -20.924  1.00 83.77           H  
ATOM   3458  C   TYR A 221      36.099   0.674 -19.610  1.00 83.77           C  
ATOM   3459  CB  TYR A 221      35.407   0.195 -22.024  1.00 83.77           C  
ATOM   3460  HB2 TYR A 221      34.536  -0.321 -21.620  1.00 83.77           H  
ATOM   3461  HB3 TYR A 221      36.190  -0.552 -22.158  1.00 83.77           H  
ATOM   3462  O   TYR A 221      37.237   0.510 -19.166  1.00 83.77           O  
ATOM   3463  CG  TYR A 221      35.043   0.780 -23.377  1.00 83.77           C  
ATOM   3464  CD1 TYR A 221      33.701   1.088 -23.677  1.00 83.77           C  
ATOM   3465  HD1 TYR A 221      32.922   0.859 -22.965  1.00 83.77           H  
ATOM   3466  CD2 TYR A 221      36.061   1.106 -24.295  1.00 83.77           C  
ATOM   3467  HD2 TYR A 221      37.086   0.861 -24.061  1.00 83.77           H  
ATOM   3468  CE1 TYR A 221      33.387   1.770 -24.870  1.00 83.77           C  
ATOM   3469  HE1 TYR A 221      32.369   2.051 -25.095  1.00 83.77           H  
ATOM   3470  CE2 TYR A 221      35.757   1.821 -25.467  1.00 83.77           C  
ATOM   3471  HE2 TYR A 221      36.549   2.130 -26.133  1.00 83.77           H  
ATOM   3472  OH  TYR A 221      34.144   2.935 -26.832  1.00 83.77           O  
ATOM   3473  HH  TYR A 221      34.936   3.285 -27.248  1.00 83.77           H  
ATOM   3474  CZ  TYR A 221      34.420   2.173 -25.743  1.00 83.77           C  
ATOM   3475  N   GLU A 222      35.012   0.360 -18.904  1.00 75.95           N  
ATOM   3476  H   GLU A 222      34.102   0.554 -19.296  1.00 75.95           H  
ATOM   3477  CA  GLU A 222      35.083  -0.183 -17.542  1.00 75.95           C  
ATOM   3478  HA  GLU A 222      35.604   0.553 -16.928  1.00 75.95           H  
ATOM   3479  C   GLU A 222      35.890  -1.494 -17.487  1.00 75.95           C  
ATOM   3480  CB  GLU A 222      33.658  -0.339 -16.982  1.00 75.95           C  
ATOM   3481  HB2 GLU A 222      33.191   0.645 -16.957  1.00 75.95           H  
ATOM   3482  HB3 GLU A 222      33.076  -0.963 -17.661  1.00 75.95           H  
ATOM   3483  O   GLU A 222      35.595  -2.458 -18.200  1.00 75.95           O  
ATOM   3484  CG  GLU A 222      33.577  -0.957 -15.576  1.00 75.95           C  
ATOM   3485  HG2 GLU A 222      32.560  -0.832 -15.206  1.00 75.95           H  
ATOM   3486  HG3 GLU A 222      33.762  -2.028 -15.662  1.00 75.95           H  
ATOM   3487  CD  GLU A 222      34.561  -0.345 -14.567  1.00 75.95           C  
ATOM   3488  OE1 GLU A 222      35.112  -1.137 -13.771  1.00 75.95           O  
ATOM   3489  OE2 GLU A 222      34.823   0.873 -14.654  1.00 75.95           O  
ATOM   3490  N   GLY A 223      36.922  -1.532 -16.639  1.00 69.04           N  
ATOM   3491  H   GLY A 223      37.043  -0.743 -16.019  1.00 69.04           H  
ATOM   3492  CA  GLY A 223      37.864  -2.651 -16.518  1.00 69.04           C  
ATOM   3493  HA2 GLY A 223      37.303  -3.577 -16.392  1.00 69.04           H  
ATOM   3494  HA3 GLY A 223      38.453  -2.495 -15.614  1.00 69.04           H  
ATOM   3495  C   GLY A 223      38.854  -2.835 -17.683  1.00 69.04           C  
ATOM   3496  O   GLY A 223      39.477  -3.895 -17.772  1.00 69.04           O  
ATOM   3497  N   ASP A 224      39.022  -1.848 -18.572  1.00 72.28           N  
ATOM   3498  H   ASP A 224      38.439  -1.026 -18.507  1.00 72.28           H  
ATOM   3499  CA  ASP A 224      40.061  -1.871 -19.612  1.00 72.28           C  
ATOM   3500  HA  ASP A 224      39.960  -2.792 -20.186  1.00 72.28           H  
ATOM   3501  C   ASP A 224      41.476  -1.834 -19.005  1.00 72.28           C  
ATOM   3502  CB  ASP A 224      39.920  -0.678 -20.575  1.00 72.28           C  
ATOM   3503  HB2 ASP A 224      39.689   0.227 -20.013  1.00 72.28           H  
ATOM   3504  HB3 ASP A 224      40.888  -0.516 -21.049  1.00 72.28           H  
ATOM   3505  O   ASP A 224      41.838  -0.922 -18.264  1.00 72.28           O  
ATOM   3506  CG  ASP A 224      38.915  -0.857 -21.712  1.00 72.28           C  
ATOM   3507  OD1 ASP A 224      38.304  -1.935 -21.862  1.00 72.28           O  
ATOM   3508  OD2 ASP A 224      38.873   0.059 -22.570  1.00 72.28           O  
ATOM   3509  N   THR A 225      42.332  -2.785 -19.391  1.00 67.34           N  
ATOM   3510  H   THR A 225      41.981  -3.505 -20.006  1.00 67.34           H  
ATOM   3511  CA  THR A 225      43.721  -2.893 -18.886  1.00 67.34           C  
ATOM   3512  HA  THR A 225      43.825  -2.245 -18.016  1.00 67.34           H  
ATOM   3513  C   THR A 225      44.782  -2.403 -19.874  1.00 67.34           C  
ATOM   3514  CB  THR A 225      44.047  -4.315 -18.412  1.00 67.34           C  
ATOM   3515  HB  THR A 225      45.094  -4.371 -18.112  1.00 67.34           H  
ATOM   3516  O   THR A 225      45.977  -2.631 -19.682  1.00 67.34           O  
ATOM   3517  CG2 THR A 225      43.185  -4.739 -17.225  1.00 67.34           C  
ATOM   3518 HG21 THR A 225      42.131  -4.763 -17.503  1.00 67.34           H  
ATOM   3519 HG22 THR A 225      43.312  -4.026 -16.410  1.00 67.34           H  
ATOM   3520 HG23 THR A 225      43.494  -5.726 -16.881  1.00 67.34           H  
ATOM   3521  OG1 THR A 225      43.808  -5.245 -19.446  1.00 67.34           O  
ATOM   3522  HG1 THR A 225      42.947  -5.621 -19.250  1.00 67.34           H  
ATOM   3523  N   SER A 226      44.384  -1.739 -20.963  1.00 67.16           N  
ATOM   3524  H   SER A 226      43.405  -1.499 -21.039  1.00 67.16           H  
ATOM   3525  CA  SER A 226      45.328  -1.180 -21.935  1.00 67.16           C  
ATOM   3526  HA  SER A 226      46.263  -0.988 -21.409  1.00 67.16           H  
ATOM   3527  C   SER A 226      44.884   0.172 -22.484  1.00 67.16           C  
ATOM   3528  CB  SER A 226      45.647  -2.198 -23.039  1.00 67.16           C  
ATOM   3529  HB2 SER A 226      46.051  -3.095 -22.570  1.00 67.16           H  
ATOM   3530  HB3 SER A 226      46.423  -1.784 -23.684  1.00 67.16           H  
ATOM   3531  O   SER A 226      43.699   0.485 -22.471  1.00 67.16           O  
ATOM   3532  OG  SER A 226      44.551  -2.576 -23.850  1.00 67.16           O  
ATOM   3533  HG  SER A 226      43.752  -2.144 -23.541  1.00 67.16           H  
ATOM   3534  N   ALA A 227      45.854   0.959 -22.965  1.00 69.96           N  
ATOM   3535  H   ALA A 227      46.803   0.616 -22.917  1.00 69.96           H  
ATOM   3536  CA  ALA A 227      45.682   2.360 -23.349  1.00 69.96           C  
ATOM   3537  HA  ALA A 227      45.605   2.944 -22.432  1.00 69.96           H  
ATOM   3538  C   ALA A 227      44.419   2.625 -24.189  1.00 69.96           C  
ATOM   3539  CB  ALA A 227      46.942   2.816 -24.097  1.00 69.96           C  
ATOM   3540  HB1 ALA A 227      47.068   2.232 -25.009  1.00 69.96           H  
ATOM   3541  HB2 ALA A 227      46.844   3.868 -24.363  1.00 69.96           H  
ATOM   3542  HB3 ALA A 227      47.820   2.697 -23.461  1.00 69.96           H  
ATOM   3543  O   ALA A 227      44.154   1.917 -25.169  1.00 69.96           O  
ATOM   3544  N   GLY A 228      43.686   3.670 -23.801  1.00 75.64           N  
ATOM   3545  H   GLY A 228      43.974   4.180 -22.979  1.00 75.64           H  
ATOM   3546  CA  GLY A 228      42.446   4.099 -24.438  1.00 75.64           C  
ATOM   3547  HA2 GLY A 228      42.008   4.907 -23.851  1.00 75.64           H  
ATOM   3548  HA3 GLY A 228      41.737   3.271 -24.442  1.00 75.64           H  
ATOM   3549  C   GLY A 228      42.604   4.609 -25.868  1.00 75.64           C  
ATOM   3550  O   GLY A 228      43.704   4.712 -26.419  1.00 75.64           O  
ATOM   3551  N   TYR A 229      41.464   4.932 -26.465  1.00 81.43           N  
ATOM   3552  H   TYR A 229      40.622   4.886 -25.909  1.00 81.43           H  
ATOM   3553  CA  TYR A 229      41.352   5.499 -27.804  1.00 81.43           C  
ATOM   3554  HA  TYR A 229      42.160   5.122 -28.430  1.00 81.43           H  
ATOM   3555  C   TYR A 229      41.472   7.020 -27.705  1.00 81.43           C  
ATOM   3556  CB  TYR A 229      40.017   5.056 -28.417  1.00 81.43           C  
ATOM   3557  HB2 TYR A 229      39.195   5.453 -27.821  1.00 81.43           H  
ATOM   3558  HB3 TYR A 229      39.934   5.487 -29.415  1.00 81.43           H  
ATOM   3559  O   TYR A 229      40.724   7.628 -26.950  1.00 81.43           O  
ATOM   3560  CG  TYR A 229      39.872   3.548 -28.518  1.00 81.43           C  
ATOM   3561  CD1 TYR A 229      40.259   2.885 -29.699  1.00 81.43           C  
ATOM   3562  HD1 TYR A 229      40.618   3.462 -30.538  1.00 81.43           H  
ATOM   3563  CD2 TYR A 229      39.378   2.809 -27.424  1.00 81.43           C  
ATOM   3564  HD2 TYR A 229      39.081   3.316 -26.518  1.00 81.43           H  
ATOM   3565  CE1 TYR A 229      40.155   1.482 -29.786  1.00 81.43           C  
ATOM   3566  HE1 TYR A 229      40.429   0.979 -30.702  1.00 81.43           H  
ATOM   3567  CE2 TYR A 229      39.302   1.405 -27.495  1.00 81.43           C  
ATOM   3568  HE2 TYR A 229      38.951   0.831 -26.651  1.00 81.43           H  
ATOM   3569  OH  TYR A 229      39.590  -0.611 -28.750  1.00 81.43           O  
ATOM   3570  HH  TYR A 229      39.694  -0.939 -29.646  1.00 81.43           H  
ATOM   3571  CZ  TYR A 229      39.687   0.741 -28.677  1.00 81.43           C  
ATOM   3572  N   ASN A 230      42.422   7.618 -28.423  1.00 87.83           N  
ATOM   3573  H   ASN A 230      42.936   7.069 -29.098  1.00 87.83           H  
ATOM   3574  CA  ASN A 230      42.725   9.049 -28.385  1.00 87.83           C  
ATOM   3575  HA  ASN A 230      42.092   9.558 -27.658  1.00 87.83           H  
ATOM   3576  C   ASN A 230      42.452   9.650 -29.768  1.00 87.83           C  
ATOM   3577  CB  ASN A 230      44.195   9.213 -27.954  1.00 87.83           C  
ATOM   3578  HB2 ASN A 230      44.325   8.794 -26.956  1.00 87.83           H  
ATOM   3579  HB3 ASN A 230      44.829   8.664 -28.650  1.00 87.83           H  
ATOM   3580  O   ASN A 230      43.066   9.200 -30.736  1.00 87.83           O  
ATOM   3581  CG  ASN A 230      44.670  10.658 -27.923  1.00 87.83           C  
ATOM   3582  ND2 ASN A 230      45.962  10.875 -27.849  1.00 87.83           N  
ATOM   3583 HD21 ASN A 230      46.614  10.104 -27.846  1.00 87.83           H  
ATOM   3584 HD22 ASN A 230      46.229  11.849 -27.849  1.00 87.83           H  
ATOM   3585  OD1 ASN A 230      43.919  11.612 -27.941  1.00 87.83           O  
ATOM   3586  N   HIS A 231      41.551  10.628 -29.844  1.00 90.11           N  
ATOM   3587  H   HIS A 231      41.132  10.962 -28.988  1.00 90.11           H  
ATOM   3588  CA  HIS A 231      41.098  11.252 -31.091  1.00 90.11           C  
ATOM   3589  HA  HIS A 231      41.821  11.057 -31.883  1.00 90.11           H  
ATOM   3590  C   HIS A 231      40.953  12.769 -30.947  1.00 90.11           C  
ATOM   3591  CB  HIS A 231      39.752  10.649 -31.505  1.00 90.11           C  
ATOM   3592  HB2 HIS A 231      39.402  11.136 -32.415  1.00 90.11           H  
ATOM   3593  HB3 HIS A 231      39.030  10.849 -30.713  1.00 90.11           H  
ATOM   3594  O   HIS A 231      40.808  13.289 -29.840  1.00 90.11           O  
ATOM   3595  CG  HIS A 231      39.805   9.169 -31.757  1.00 90.11           C  
ATOM   3596  CD2 HIS A 231      39.221   8.198 -30.993  1.00 90.11           C  
ATOM   3597  HD2 HIS A 231      38.645   8.372 -30.096  1.00 90.11           H  
ATOM   3598  ND1 HIS A 231      40.467   8.543 -32.786  1.00 90.11           N  
ATOM   3599  HD1 HIS A 231      41.005   8.989 -33.515  1.00 90.11           H  
ATOM   3600  CE1 HIS A 231      40.263   7.224 -32.658  1.00 90.11           C  
ATOM   3601  HE1 HIS A 231      40.650   6.485 -33.344  1.00 90.11           H  
ATOM   3602  NE2 HIS A 231      39.501   6.954 -31.577  1.00 90.11           N  
ATOM   3603  N   ASP A 232      40.950  13.468 -32.080  1.00 90.58           N  
ATOM   3604  H   ASP A 232      41.020  12.967 -32.954  1.00 90.58           H  
ATOM   3605  CA  ASP A 232      40.752  14.916 -32.162  1.00 90.58           C  
ATOM   3606  HA  ASP A 232      41.363  15.400 -31.400  1.00 90.58           H  
ATOM   3607  C   ASP A 232      39.277  15.302 -31.920  1.00 90.58           C  
ATOM   3608  CB  ASP A 232      41.261  15.376 -33.532  1.00 90.58           C  
ATOM   3609  HB2 ASP A 232      42.277  15.006 -33.673  1.00 90.58           H  
ATOM   3610  HB3 ASP A 232      40.636  14.933 -34.308  1.00 90.58           H  
ATOM   3611  O   ASP A 232      38.360  14.785 -32.568  1.00 90.58           O  
ATOM   3612  CG  ASP A 232      41.257  16.894 -33.695  1.00 90.58           C  
ATOM   3613  OD1 ASP A 232      40.145  17.472 -33.694  1.00 90.58           O  
ATOM   3614  OD2 ASP A 232      42.353  17.458 -33.887  1.00 90.58           O  
ATOM   3615  N   VAL A 233      39.043  16.227 -30.986  1.00 87.35           N  
ATOM   3616  H   VAL A 233      39.844  16.650 -30.540  1.00 87.35           H  
ATOM   3617  CA  VAL A 233      37.704  16.688 -30.581  1.00 87.35           C  
ATOM   3618  HA  VAL A 233      37.107  15.826 -30.282  1.00 87.35           H  
ATOM   3619  C   VAL A 233      36.969  17.369 -31.731  1.00 87.35           C  
ATOM   3620  CB  VAL A 233      37.818  17.648 -29.378  1.00 87.35           C  
ATOM   3621  HB  VAL A 233      38.579  18.397 -29.599  1.00 87.35           H  
ATOM   3622  O   VAL A 233      35.762  17.174 -31.876  1.00 87.35           O  
ATOM   3623  CG1 VAL A 233      36.516  18.379 -29.027  1.00 87.35           C  
ATOM   3624 HG11 VAL A 233      35.707  17.664 -28.870  1.00 87.35           H  
ATOM   3625 HG12 VAL A 233      36.253  19.072 -29.825  1.00 87.35           H  
ATOM   3626 HG13 VAL A 233      36.665  18.963 -28.118  1.00 87.35           H  
ATOM   3627  CG2 VAL A 233      38.242  16.867 -28.136  1.00 87.35           C  
ATOM   3628 HG21 VAL A 233      38.575  17.573 -27.375  1.00 87.35           H  
ATOM   3629 HG22 VAL A 233      39.075  16.210 -28.387  1.00 87.35           H  
ATOM   3630 HG23 VAL A 233      37.413  16.272 -27.753  1.00 87.35           H  
ATOM   3631  N   SER A 234      37.665  18.137 -32.572  1.00 88.81           N  
ATOM   3632  H   SER A 234      38.673  18.121 -32.516  1.00 88.81           H  
ATOM   3633  CA  SER A 234      37.049  18.836 -33.703  1.00 88.81           C  
ATOM   3634  HA  SER A 234      36.172  19.367 -33.333  1.00 88.81           H  
ATOM   3635  C   SER A 234      36.562  17.854 -34.773  1.00 88.81           C  
ATOM   3636  CB  SER A 234      38.005  19.890 -34.279  1.00 88.81           C  
ATOM   3637  HB2 SER A 234      38.448  20.462 -33.464  1.00 88.81           H  
ATOM   3638  HB3 SER A 234      37.427  20.576 -34.900  1.00 88.81           H  
ATOM   3639  O   SER A 234      35.458  18.015 -35.298  1.00 88.81           O  
ATOM   3640  OG  SER A 234      39.032  19.334 -35.075  1.00 88.81           O  
ATOM   3641  HG  SER A 234      39.540  18.719 -34.541  1.00 88.81           H  
ATOM   3642  N   ILE A 235      37.315  16.775 -35.017  1.00 91.60           N  
ATOM   3643  H   ILE A 235      38.207  16.713 -34.548  1.00 91.60           H  
ATOM   3644  CA  ILE A 235      36.931  15.727 -35.971  1.00 91.60           C  
ATOM   3645  HA  ILE A 235      36.567  16.222 -36.871  1.00 91.60           H  
ATOM   3646  C   ILE A 235      35.761  14.895 -35.421  1.00 91.60           C  
ATOM   3647  CB  ILE A 235      38.148  14.861 -36.383  1.00 91.60           C  
ATOM   3648  HB  ILE A 235      38.497  14.299 -35.517  1.00 91.60           H  
ATOM   3649  O   ILE A 235      34.801  14.637 -36.151  1.00 91.60           O  
ATOM   3650  CG1 ILE A 235      39.306  15.742 -36.909  1.00 91.60           C  
ATOM   3651 HG12 ILE A 235      38.940  16.343 -37.741  1.00 91.60           H  
ATOM   3652 HG13 ILE A 235      39.623  16.426 -36.121  1.00 91.60           H  
ATOM   3653  CG2 ILE A 235      37.714  13.871 -37.478  1.00 91.60           C  
ATOM   3654 HG21 ILE A 235      38.552  13.250 -37.793  1.00 91.60           H  
ATOM   3655 HG22 ILE A 235      36.959  13.190 -37.085  1.00 91.60           H  
ATOM   3656 HG23 ILE A 235      37.312  14.404 -38.340  1.00 91.60           H  
ATOM   3657  CD1 ILE A 235      40.554  14.975 -37.368  1.00 91.60           C  
ATOM   3658 HD11 ILE A 235      40.848  14.248 -36.611  1.00 91.60           H  
ATOM   3659 HD12 ILE A 235      41.372  15.680 -37.518  1.00 91.60           H  
ATOM   3660 HD13 ILE A 235      40.364  14.465 -38.312  1.00 91.60           H  
ATOM   3661  N   LEU A 236      35.766  14.539 -34.129  1.00 91.46           N  
ATOM   3662  H   LEU A 236      36.582  14.753 -33.574  1.00 91.46           H  
ATOM   3663  CA  LEU A 236      34.620  13.866 -33.496  1.00 91.46           C  
ATOM   3664  HA  LEU A 236      34.374  12.979 -34.080  1.00 91.46           H  
ATOM   3665  C   LEU A 236      33.355  14.741 -33.505  1.00 91.46           C  
ATOM   3666  CB  LEU A 236      34.963  13.435 -32.059  1.00 91.46           C  
ATOM   3667  HB2 LEU A 236      35.291  14.312 -31.501  1.00 91.46           H  
ATOM   3668  HB3 LEU A 236      34.045  13.073 -31.596  1.00 91.46           H  
ATOM   3669  O   LEU A 236      32.275  14.241 -33.821  1.00 91.46           O  
ATOM   3670  CG  LEU A 236      36.029  12.333 -31.916  1.00 91.46           C  
ATOM   3671  HG  LEU A 236      36.992  12.689 -32.282  1.00 91.46           H  
ATOM   3672  CD1 LEU A 236      36.163  11.976 -30.436  1.00 91.46           C  
ATOM   3673 HD11 LEU A 236      36.889  11.174 -30.303  1.00 91.46           H  
ATOM   3674 HD12 LEU A 236      35.202  11.652 -30.035  1.00 91.46           H  
ATOM   3675 HD13 LEU A 236      36.514  12.855 -29.895  1.00 91.46           H  
ATOM   3676  CD2 LEU A 236      35.682  11.047 -32.663  1.00 91.46           C  
ATOM   3677 HD21 LEU A 236      35.684  11.235 -33.736  1.00 91.46           H  
ATOM   3678 HD22 LEU A 236      36.446  10.301 -32.446  1.00 91.46           H  
ATOM   3679 HD23 LEU A 236      34.705  10.679 -32.347  1.00 91.46           H  
ATOM   3680  N   ARG A 237      33.476  16.047 -33.225  1.00 90.11           N  
ATOM   3681  H   ARG A 237      34.386  16.387 -32.949  1.00 90.11           H  
ATOM   3682  CA  ARG A 237      32.366  17.012 -33.333  1.00 90.11           C  
ATOM   3683  HA  ARG A 237      31.535  16.672 -32.715  1.00 90.11           H  
ATOM   3684  C   ARG A 237      31.821  17.090 -34.757  1.00 90.11           C  
ATOM   3685  CB  ARG A 237      32.812  18.404 -32.853  1.00 90.11           C  
ATOM   3686  HB2 ARG A 237      33.783  18.643 -33.286  1.00 90.11           H  
ATOM   3687  HB3 ARG A 237      32.094  19.146 -33.203  1.00 90.11           H  
ATOM   3688  O   ARG A 237      30.604  17.048 -34.922  1.00 90.11           O  
ATOM   3689  CG  ARG A 237      32.885  18.500 -31.324  1.00 90.11           C  
ATOM   3690  HG2 ARG A 237      31.880  18.399 -30.914  1.00 90.11           H  
ATOM   3691  HG3 ARG A 237      33.500  17.695 -30.922  1.00 90.11           H  
ATOM   3692  CD  ARG A 237      33.473  19.850 -30.900  1.00 90.11           C  
ATOM   3693  HD2 ARG A 237      34.481  19.940 -31.303  1.00 90.11           H  
ATOM   3694  HD3 ARG A 237      32.855  20.651 -31.305  1.00 90.11           H  
ATOM   3695  NE  ARG A 237      33.521  19.953 -29.435  1.00 90.11           N  
ATOM   3696  HE  ARG A 237      33.356  19.109 -28.906  1.00 90.11           H  
ATOM   3697  NH1 ARG A 237      34.071  22.175 -29.194  1.00 90.11           N  
ATOM   3698 HH11 ARG A 237      34.243  22.971 -28.597  1.00 90.11           H  
ATOM   3699 HH12 ARG A 237      34.090  22.295 -30.197  1.00 90.11           H  
ATOM   3700  NH2 ARG A 237      33.734  20.880 -27.396  1.00 90.11           N  
ATOM   3701 HH21 ARG A 237      33.882  21.670 -26.784  1.00 90.11           H  
ATOM   3702 HH22 ARG A 237      33.480  19.981 -27.014  1.00 90.11           H  
ATOM   3703  CZ  ARG A 237      33.785  21.007 -28.689  1.00 90.11           C  
ATOM   3704  N   ALA A 238      32.685  17.123 -35.773  1.00 90.06           N  
ATOM   3705  H   ALA A 238      33.671  17.203 -35.567  1.00 90.06           H  
ATOM   3706  CA  ALA A 238      32.267  17.108 -37.174  1.00 90.06           C  
ATOM   3707  HA  ALA A 238      31.584  17.941 -37.338  1.00 90.06           H  
ATOM   3708  C   ALA A 238      31.512  15.815 -37.542  1.00 90.06           C  
ATOM   3709  CB  ALA A 238      33.499  17.325 -38.061  1.00 90.06           C  
ATOM   3710  HB1 ALA A 238      34.200  16.497 -37.950  1.00 90.06           H  
ATOM   3711  HB2 ALA A 238      33.995  18.252 -37.774  1.00 90.06           H  
ATOM   3712  HB3 ALA A 238      33.188  17.397 -39.103  1.00 90.06           H  
ATOM   3713  O   ALA A 238      30.467  15.886 -38.188  1.00 90.06           O  
ATOM   3714  N   TRP A 239      31.974  14.643 -37.086  1.00 92.54           N  
ATOM   3715  H   TRP A 239      32.859  14.634 -36.599  1.00 92.54           H  
ATOM   3716  CA  TRP A 239      31.266  13.363 -37.271  1.00 92.54           C  
ATOM   3717  HA  TRP A 239      31.010  13.261 -38.326  1.00 92.54           H  
ATOM   3718  C   TRP A 239      29.944  13.250 -36.502  1.00 92.54           C  
ATOM   3719  CB  TRP A 239      32.170  12.191 -36.878  1.00 92.54           C  
ATOM   3720  HB2 TRP A 239      31.539  11.321 -36.697  1.00 92.54           H  
ATOM   3721  HB3 TRP A 239      32.689  12.424 -35.948  1.00 92.54           H  
ATOM   3722  O   TRP A 239      29.096  12.433 -36.871  1.00 92.54           O  
ATOM   3723  CG  TRP A 239      33.151  11.776 -37.919  1.00 92.54           C  
ATOM   3724  CD1 TRP A 239      34.494  11.854 -37.815  1.00 92.54           C  
ATOM   3725  HD1 TRP A 239      35.021  12.239 -36.955  1.00 92.54           H  
ATOM   3726  CD2 TRP A 239      32.880  11.217 -39.240  1.00 92.54           C  
ATOM   3727  CE2 TRP A 239      34.126  11.010 -39.898  1.00 92.54           C  
ATOM   3728  CE3 TRP A 239      31.709  10.892 -39.959  1.00 92.54           C  
ATOM   3729  HE3 TRP A 239      30.747  11.048 -39.493  1.00 92.54           H  
ATOM   3730  NE1 TRP A 239      35.074  11.411 -38.986  1.00 92.54           N  
ATOM   3731  HE1 TRP A 239      36.064  11.464 -39.180  1.00 92.54           H  
ATOM   3732  CH2 TRP A 239      33.029  10.203 -41.898  1.00 92.54           C  
ATOM   3733  HH2 TRP A 239      33.079   9.831 -42.911  1.00 92.54           H  
ATOM   3734  CZ2 TRP A 239      34.211  10.520 -41.206  1.00 92.54           C  
ATOM   3735  HZ2 TRP A 239      35.184  10.409 -41.660  1.00 92.54           H  
ATOM   3736  CZ3 TRP A 239      31.781  10.388 -41.273  1.00 92.54           C  
ATOM   3737  HZ3 TRP A 239      30.871  10.156 -41.805  1.00 92.54           H  
ATOM   3738  N   ILE A 240      29.745  14.045 -35.450  1.00 88.88           N  
ATOM   3739  H   ILE A 240      30.511  14.623 -35.135  1.00 88.88           H  
ATOM   3740  CA  ILE A 240      28.435  14.207 -34.817  1.00 88.88           C  
ATOM   3741  HA  ILE A 240      27.922  13.246 -34.820  1.00 88.88           H  
ATOM   3742  C   ILE A 240      27.581  15.145 -35.678  1.00 88.88           C  
ATOM   3743  CB  ILE A 240      28.567  14.635 -33.336  1.00 88.88           C  
ATOM   3744  HB  ILE A 240      29.204  15.518 -33.278  1.00 88.88           H  
ATOM   3745  O   ILE A 240      26.619  14.690 -36.282  1.00 88.88           O  
ATOM   3746  CG1 ILE A 240      29.211  13.493 -32.513  1.00 88.88           C  
ATOM   3747 HG12 ILE A 240      30.069  13.090 -33.050  1.00 88.88           H  
ATOM   3748 HG13 ILE A 240      28.490  12.685 -32.392  1.00 88.88           H  
ATOM   3749  CG2 ILE A 240      27.189  14.985 -32.742  1.00 88.88           C  
ATOM   3750 HG21 ILE A 240      26.515  14.133 -32.824  1.00 88.88           H  
ATOM   3751 HG22 ILE A 240      27.289  15.259 -31.692  1.00 88.88           H  
ATOM   3752 HG23 ILE A 240      26.751  15.837 -33.261  1.00 88.88           H  
ATOM   3753  CD1 ILE A 240      29.712  13.926 -31.130  1.00 88.88           C  
ATOM   3754 HD11 ILE A 240      28.879  14.218 -30.489  1.00 88.88           H  
ATOM   3755 HD12 ILE A 240      30.401  14.764 -31.234  1.00 88.88           H  
ATOM   3756 HD13 ILE A 240      30.234  13.093 -30.659  1.00 88.88           H  
ATOM   3757  N   ARG A 241      27.941  16.426 -35.794  1.00 86.89           N  
ATOM   3758  H   ARG A 241      28.813  16.721 -35.379  1.00 86.89           H  
ATOM   3759  CA  ARG A 241      27.042  17.452 -36.346  1.00 86.89           C  
ATOM   3760  HA  ARG A 241      26.086  17.392 -35.825  1.00 86.89           H  
ATOM   3761  C   ARG A 241      26.702  17.269 -37.832  1.00 86.89           C  
ATOM   3762  CB  ARG A 241      27.632  18.848 -36.101  1.00 86.89           C  
ATOM   3763  HB2 ARG A 241      28.598  18.918 -36.600  1.00 86.89           H  
ATOM   3764  HB3 ARG A 241      26.956  19.573 -36.555  1.00 86.89           H  
ATOM   3765  O   ARG A 241      25.577  17.571 -38.228  1.00 86.89           O  
ATOM   3766  CG  ARG A 241      27.796  19.230 -34.620  1.00 86.89           C  
ATOM   3767  HG2 ARG A 241      28.496  18.553 -34.131  1.00 86.89           H  
ATOM   3768  HG3 ARG A 241      26.829  19.165 -34.121  1.00 86.89           H  
ATOM   3769  CD  ARG A 241      28.327  20.667 -34.523  1.00 86.89           C  
ATOM   3770  HD2 ARG A 241      29.289  20.712 -35.032  1.00 86.89           H  
ATOM   3771  HD3 ARG A 241      27.640  21.327 -35.053  1.00 86.89           H  
ATOM   3772  NE  ARG A 241      28.468  21.138 -33.125  1.00 86.89           N  
ATOM   3773  HE  ARG A 241      27.976  20.615 -32.415  1.00 86.89           H  
ATOM   3774  NH1 ARG A 241      29.660  23.041 -33.616  1.00 86.89           N  
ATOM   3775 HH11 ARG A 241      30.070  23.919 -33.330  1.00 86.89           H  
ATOM   3776 HH12 ARG A 241      29.549  22.841 -34.600  1.00 86.89           H  
ATOM   3777  NH2 ARG A 241      29.115  22.628 -31.505  1.00 86.89           N  
ATOM   3778 HH21 ARG A 241      29.544  23.515 -31.284  1.00 86.89           H  
ATOM   3779 HH22 ARG A 241      28.580  22.139 -30.802  1.00 86.89           H  
ATOM   3780  CZ  ARG A 241      29.075  22.258 -32.756  1.00 86.89           C  
ATOM   3781  N   THR A 242      27.633  16.760 -38.648  1.00 87.29           N  
ATOM   3782  H   THR A 242      28.525  16.504 -38.249  1.00 87.29           H  
ATOM   3783  CA  THR A 242      27.438  16.645 -40.107  1.00 87.29           C  
ATOM   3784  HA  THR A 242      27.084  17.611 -40.467  1.00 87.29           H  
ATOM   3785  C   THR A 242      26.381  15.594 -40.461  1.00 87.29           C  
ATOM   3786  CB  THR A 242      28.735  16.330 -40.876  1.00 87.29           C  
ATOM   3787  HB  THR A 242      29.013  15.291 -40.702  1.00 87.29           H  
ATOM   3788  O   THR A 242      26.471  14.431 -40.045  1.00 87.29           O  
ATOM   3789  CG2 THR A 242      28.595  16.561 -42.383  1.00 87.29           C  
ATOM   3790 HG21 THR A 242      29.556  16.402 -42.872  1.00 87.29           H  
ATOM   3791 HG22 THR A 242      28.263  17.582 -42.571  1.00 87.29           H  
ATOM   3792 HG23 THR A 242      27.867  15.870 -42.808  1.00 87.29           H  
ATOM   3793  OG1 THR A 242      29.810  17.142 -40.471  1.00 87.29           O  
ATOM   3794  HG1 THR A 242      30.035  16.869 -39.579  1.00 87.29           H  
ATOM   3795  N   THR A 243      25.425  15.986 -41.304  1.00 88.19           N  
ATOM   3796  H   THR A 243      25.341  16.973 -41.500  1.00 88.19           H  
ATOM   3797  CA  THR A 243      24.444  15.097 -41.957  1.00 88.19           C  
ATOM   3798  HA  THR A 243      24.551  14.078 -41.584  1.00 88.19           H  
ATOM   3799  C   THR A 243      24.626  15.035 -43.469  1.00 88.19           C  
ATOM   3800  CB  THR A 243      23.009  15.555 -41.680  1.00 88.19           C  
ATOM   3801  HB  THR A 243      22.317  14.949 -42.265  1.00 88.19           H  
ATOM   3802  O   THR A 243      24.305  14.012 -44.075  1.00 88.19           O  
ATOM   3803  CG2 THR A 243      22.673  15.399 -40.201  1.00 88.19           C  
ATOM   3804 HG21 THR A 243      22.814  14.361 -39.900  1.00 88.19           H  
ATOM   3805 HG22 THR A 243      21.628  15.666 -40.045  1.00 88.19           H  
ATOM   3806 HG23 THR A 243      23.304  16.047 -39.591  1.00 88.19           H  
ATOM   3807  OG1 THR A 243      22.898  16.899 -42.071  1.00 88.19           O  
ATOM   3808  HG1 THR A 243      21.972  17.145 -42.017  1.00 88.19           H  
ATOM   3809  N   LYS A 244      25.182  16.084 -44.089  1.00 88.64           N  
ATOM   3810  H   LYS A 244      25.370  16.912 -43.541  1.00 88.64           H  
ATOM   3811  CA  LYS A 244      25.423  16.137 -45.536  1.00 88.64           C  
ATOM   3812  HA  LYS A 244      25.565  15.115 -45.889  1.00 88.64           H  
ATOM   3813  C   LYS A 244      26.684  16.898 -45.923  1.00 88.64           C  
ATOM   3814  CB  LYS A 244      24.183  16.688 -46.255  1.00 88.64           C  
ATOM   3815  HB2 LYS A 244      23.338  16.036 -46.032  1.00 88.64           H  
ATOM   3816  HB3 LYS A 244      24.366  16.653 -47.329  1.00 88.64           H  
ATOM   3817  O   LYS A 244      27.167  17.772 -45.204  1.00 88.64           O  
ATOM   3818  CG  LYS A 244      23.826  18.131 -45.873  1.00 88.64           C  
ATOM   3819  HG2 LYS A 244      23.756  18.224 -44.789  1.00 88.64           H  
ATOM   3820  HG3 LYS A 244      24.597  18.807 -46.243  1.00 88.64           H  
ATOM   3821  CD  LYS A 244      22.476  18.505 -46.488  1.00 88.64           C  
ATOM   3822  HD2 LYS A 244      21.726  17.793 -46.143  1.00 88.64           H  
ATOM   3823  HD3 LYS A 244      22.542  18.462 -47.575  1.00 88.64           H  
ATOM   3824  CE  LYS A 244      22.075  19.910 -46.043  1.00 88.64           C  
ATOM   3825  HE2 LYS A 244      22.197  19.976 -44.962  1.00 88.64           H  
ATOM   3826  HE3 LYS A 244      22.749  20.631 -46.507  1.00 88.64           H  
ATOM   3827  NZ  LYS A 244      20.668  20.194 -46.396  1.00 88.64           N  
ATOM   3828  HZ1 LYS A 244      20.515  20.044 -47.383  1.00 88.64           H  
ATOM   3829  HZ2 LYS A 244      20.067  19.575 -45.871  1.00 88.64           H  
ATOM   3830  HZ3 LYS A 244      20.426  21.141 -46.140  1.00 88.64           H  
ATOM   3831  N   ILE A 245      27.201  16.557 -47.099  1.00 88.64           N  
ATOM   3832  H   ILE A 245      26.711  15.850 -47.629  1.00 88.64           H  
ATOM   3833  CA  ILE A 245      28.357  17.194 -47.728  1.00 88.64           C  
ATOM   3834  HA  ILE A 245      28.647  18.045 -47.111  1.00 88.64           H  
ATOM   3835  C   ILE A 245      27.938  17.722 -49.096  1.00 88.64           C  
ATOM   3836  CB  ILE A 245      29.557  16.225 -47.796  1.00 88.64           C  
ATOM   3837  HB  ILE A 245      29.232  15.322 -48.313  1.00 88.64           H  
ATOM   3838  O   ILE A 245      27.274  17.013 -49.848  1.00 88.64           O  
ATOM   3839  CG1 ILE A 245      29.999  15.852 -46.361  1.00 88.64           C  
ATOM   3840 HG12 ILE A 245      29.134  15.568 -45.761  1.00 88.64           H  
ATOM   3841 HG13 ILE A 245      30.468  16.713 -45.884  1.00 88.64           H  
ATOM   3842  CG2 ILE A 245      30.736  16.831 -48.586  1.00 88.64           C  
ATOM   3843 HG21 ILE A 245      30.439  17.032 -49.615  1.00 88.64           H  
ATOM   3844 HG22 ILE A 245      31.069  17.756 -48.114  1.00 88.64           H  
ATOM   3845 HG23 ILE A 245      31.567  16.128 -48.631  1.00 88.64           H  
ATOM   3846  CD1 ILE A 245      30.955  14.664 -46.319  1.00 88.64           C  
ATOM   3847 HD11 ILE A 245      30.504  13.812 -46.828  1.00 88.64           H  
ATOM   3848 HD12 ILE A 245      31.140  14.391 -45.280  1.00 88.64           H  
ATOM   3849 HD13 ILE A 245      31.900  14.926 -46.794  1.00 88.64           H  
ATOM   3850  N   VAL A 246      28.334  18.954 -49.420  1.00 85.66           N  
ATOM   3851  H   VAL A 246      28.894  19.449 -48.742  1.00 85.66           H  
ATOM   3852  CA  VAL A 246      27.928  19.672 -50.645  1.00 85.66           C  
ATOM   3853  HA  VAL A 246      27.363  18.987 -51.277  1.00 85.66           H  
ATOM   3854  C   VAL A 246      29.133  20.131 -51.476  1.00 85.66           C  
ATOM   3855  CB  VAL A 246      26.988  20.853 -50.317  1.00 85.66           C  
ATOM   3856  HB  VAL A 246      26.761  21.370 -51.249  1.00 85.66           H  
ATOM   3857  O   VAL A 246      30.198  20.424 -50.934  1.00 85.66           O  
ATOM   3858  CG1 VAL A 246      25.662  20.360 -49.727  1.00 85.66           C  
ATOM   3859 HG11 VAL A 246      24.982  21.201 -49.589  1.00 85.66           H  
ATOM   3860 HG12 VAL A 246      25.199  19.649 -50.410  1.00 85.66           H  
ATOM   3861 HG13 VAL A 246      25.824  19.877 -48.763  1.00 85.66           H  
ATOM   3862  CG2 VAL A 246      27.602  21.874 -49.347  1.00 85.66           C  
ATOM   3863 HG21 VAL A 246      27.811  21.408 -48.384  1.00 85.66           H  
ATOM   3864 HG22 VAL A 246      28.523  22.281 -49.764  1.00 85.66           H  
ATOM   3865 HG23 VAL A 246      26.901  22.695 -49.193  1.00 85.66           H  
ATOM   3866  N   GLY A 247      28.989  20.216 -52.800  1.00 79.82           N  
ATOM   3867  H   GLY A 247      28.122  19.900 -53.210  1.00 79.82           H  
ATOM   3868  CA  GLY A 247      30.069  20.563 -53.740  1.00 79.82           C  
ATOM   3869  HA2 GLY A 247      29.825  21.501 -54.240  1.00 79.82           H  
ATOM   3870  HA3 GLY A 247      31.014  20.692 -53.212  1.00 79.82           H  
ATOM   3871  C   GLY A 247      30.254  19.488 -54.812  1.00 79.82           C  
ATOM   3872  O   GLY A 247      29.314  18.758 -55.100  1.00 79.82           O  
ATOM   3873  N   ASP A 248      31.456  19.358 -55.385  1.00 82.86           N  
ATOM   3874  H   ASP A 248      32.196  20.006 -55.153  1.00 82.86           H  
ATOM   3875  CA  ASP A 248      31.718  18.406 -56.486  1.00 82.86           C  
ATOM   3876  HA  ASP A 248      30.987  18.582 -57.276  1.00 82.86           H  
ATOM   3877  C   ASP A 248      31.598  16.921 -56.084  1.00 82.86           C  
ATOM   3878  CB  ASP A 248      33.118  18.651 -57.070  1.00 82.86           C  
ATOM   3879  HB2 ASP A 248      33.870  18.372 -56.333  1.00 82.86           H  
ATOM   3880  HB3 ASP A 248      33.257  18.002 -57.935  1.00 82.86           H  
ATOM   3881  O   ASP A 248      31.525  16.046 -56.948  1.00 82.86           O  
ATOM   3882  CG  ASP A 248      33.341  20.095 -57.508  1.00 82.86           C  
ATOM   3883  OD1 ASP A 248      32.884  20.478 -58.604  1.00 82.86           O  
ATOM   3884  OD2 ASP A 248      33.988  20.868 -56.769  1.00 82.86           O  
ATOM   3885  N   HIS A 249      31.606  16.619 -54.780  1.00 86.95           N  
ATOM   3886  H   HIS A 249      31.650  17.392 -54.131  1.00 86.95           H  
ATOM   3887  CA  HIS A 249      31.492  15.266 -54.222  1.00 86.95           C  
ATOM   3888  HA  HIS A 249      31.178  14.573 -55.003  1.00 86.95           H  
ATOM   3889  C   HIS A 249      30.411  15.234 -53.121  1.00 86.95           C  
ATOM   3890  CB  HIS A 249      32.872  14.797 -53.716  1.00 86.95           C  
ATOM   3891  HB2 HIS A 249      33.160  15.403 -52.857  1.00 86.95           H  
ATOM   3892  HB3 HIS A 249      32.787  13.765 -53.378  1.00 86.95           H  
ATOM   3893  O   HIS A 249      30.748  15.248 -51.933  1.00 86.95           O  
ATOM   3894  CG  HIS A 249      33.984  14.872 -54.737  1.00 86.95           C  
ATOM   3895  CD2 HIS A 249      35.296  15.159 -54.481  1.00 86.95           C  
ATOM   3896  HD2 HIS A 249      35.719  15.355 -53.507  1.00 86.95           H  
ATOM   3897  ND1 HIS A 249      33.862  14.752 -56.103  1.00 86.95           N  
ATOM   3898  HD1 HIS A 249      32.988  14.761 -56.607  1.00 86.95           H  
ATOM   3899  CE1 HIS A 249      35.067  14.969 -56.652  1.00 86.95           C  
ATOM   3900  HE1 HIS A 249      35.263  15.005 -57.713  1.00 86.95           H  
ATOM   3901  NE2 HIS A 249      35.980  15.215 -55.700  1.00 86.95           N  
ATOM   3902  N   PRO A 250      29.116  15.273 -53.486  1.00 88.53           N  
ATOM   3903  CA  PRO A 250      28.030  15.370 -52.518  1.00 88.53           C  
ATOM   3904  HA  PRO A 250      28.325  16.068 -51.735  1.00 88.53           H  
ATOM   3905  C   PRO A 250      27.692  14.015 -51.872  1.00 88.53           C  
ATOM   3906  CB  PRO A 250      26.858  15.970 -53.295  1.00 88.53           C  
ATOM   3907  HB2 PRO A 250      26.945  17.057 -53.303  1.00 88.53           H  
ATOM   3908  HB3 PRO A 250      25.897  15.671 -52.878  1.00 88.53           H  
ATOM   3909  O   PRO A 250      27.573  12.996 -52.557  1.00 88.53           O  
ATOM   3910  CG  PRO A 250      27.071  15.434 -54.712  1.00 88.53           C  
ATOM   3911  HG2 PRO A 250      26.668  14.425 -54.797  1.00 88.53           H  
ATOM   3912  HG3 PRO A 250      26.625  16.087 -55.462  1.00 88.53           H  
ATOM   3913  CD  PRO A 250      28.592  15.373 -54.844  1.00 88.53           C  
ATOM   3914  HD2 PRO A 250      28.880  14.509 -55.443  1.00 88.53           H  
ATOM   3915  HD3 PRO A 250      28.946  16.289 -55.316  1.00 88.53           H  
ATOM   3916  N   LEU A 251      27.517  14.009 -50.545  1.00 89.85           N  
ATOM   3917  H   LEU A 251      27.517  14.904 -50.078  1.00 89.85           H  
ATOM   3918  CA  LEU A 251      27.148  12.828 -49.750  1.00 89.85           C  
ATOM   3919  HA  LEU A 251      26.790  12.046 -50.420  1.00 89.85           H  
ATOM   3920  C   LEU A 251      26.021  13.142 -48.752  1.00 89.85           C  
ATOM   3921  CB  LEU A 251      28.337  12.275 -48.932  1.00 89.85           C  
ATOM   3922  HB2 LEU A 251      27.945  11.449 -48.340  1.00 89.85           H  
ATOM   3923  HB3 LEU A 251      28.645  13.046 -48.226  1.00 89.85           H  
ATOM   3924  O   LEU A 251      25.948  14.249 -48.218  1.00 89.85           O  
ATOM   3925  CG  LEU A 251      29.603  11.758 -49.643  1.00 89.85           C  
ATOM   3926  HG  LEU A 251      30.143  12.589 -50.096  1.00 89.85           H  
ATOM   3927  CD1 LEU A 251      30.484  11.096 -48.580  1.00 89.85           C  
ATOM   3928 HD11 LEU A 251      29.920  10.315 -48.069  1.00 89.85           H  
ATOM   3929 HD12 LEU A 251      31.353  10.628 -49.043  1.00 89.85           H  
ATOM   3930 HD13 LEU A 251      30.820  11.834 -47.852  1.00 89.85           H  
ATOM   3931  CD2 LEU A 251      29.344  10.690 -50.702  1.00 89.85           C  
ATOM   3932 HD21 LEU A 251      28.885  11.164 -51.570  1.00 89.85           H  
ATOM   3933 HD22 LEU A 251      30.284  10.249 -51.034  1.00 89.85           H  
ATOM   3934 HD23 LEU A 251      28.691   9.913 -50.306  1.00 89.85           H  
ATOM   3935  N   VAL A 252      25.237  12.121 -48.405  1.00 90.71           N  
ATOM   3936  H   VAL A 252      25.365  11.258 -48.914  1.00 90.71           H  
ATOM   3937  CA  VAL A 252      24.343  12.067 -47.232  1.00 90.71           C  
ATOM   3938  HA  VAL A 252      24.288  13.050 -46.765  1.00 90.71           H  
ATOM   3939  C   VAL A 252      24.922  11.083 -46.202  1.00 90.71           C  
ATOM   3940  CB  VAL A 252      22.917  11.667 -47.668  1.00 90.71           C  
ATOM   3941  HB  VAL A 252      22.961  10.712 -48.192  1.00 90.71           H  
ATOM   3942  O   VAL A 252      25.466  10.050 -46.594  1.00 90.71           O  
ATOM   3943  CG1 VAL A 252      21.960  11.524 -46.484  1.00 90.71           C  
ATOM   3944 HG11 VAL A 252      22.265  10.687 -45.856  1.00 90.71           H  
ATOM   3945 HG12 VAL A 252      21.948  12.446 -45.903  1.00 90.71           H  
ATOM   3946 HG13 VAL A 252      20.951  11.320 -46.841  1.00 90.71           H  
ATOM   3947  CG2 VAL A 252      22.310  12.713 -48.610  1.00 90.71           C  
ATOM   3948 HG21 VAL A 252      22.246  13.677 -48.104  1.00 90.71           H  
ATOM   3949 HG22 VAL A 252      22.925  12.812 -49.504  1.00 90.71           H  
ATOM   3950 HG23 VAL A 252      21.310  12.405 -48.914  1.00 90.71           H  
ATOM   3951  N   ILE A 253      24.828  11.389 -44.902  1.00 90.94           N  
ATOM   3952  H   ILE A 253      24.390  12.266 -44.661  1.00 90.94           H  
ATOM   3953  CA  ILE A 253      25.412  10.620 -43.783  1.00 90.94           C  
ATOM   3954  HA  ILE A 253      25.891   9.725 -44.181  1.00 90.94           H  
ATOM   3955  C   ILE A 253      24.304  10.157 -42.817  1.00 90.94           C  
ATOM   3956  CB  ILE A 253      26.503  11.450 -43.050  1.00 90.94           C  
ATOM   3957  HB  ILE A 253      26.021  12.292 -42.553  1.00 90.94           H  
ATOM   3958  O   ILE A 253      23.915  10.874 -41.896  1.00 90.94           O  
ATOM   3959  CG1 ILE A 253      27.549  12.033 -44.033  1.00 90.94           C  
ATOM   3960 HG12 ILE A 253      27.049  12.730 -44.706  1.00 90.94           H  
ATOM   3961 HG13 ILE A 253      27.972  11.231 -44.638  1.00 90.94           H  
ATOM   3962  CG2 ILE A 253      27.181  10.586 -41.966  1.00 90.94           C  
ATOM   3963 HG21 ILE A 253      27.732   9.765 -42.425  1.00 90.94           H  
ATOM   3964 HG22 ILE A 253      27.860  11.196 -41.370  1.00 90.94           H  
ATOM   3965 HG23 ILE A 253      26.438  10.179 -41.280  1.00 90.94           H  
ATOM   3966  CD1 ILE A 253      28.694  12.804 -43.363  1.00 90.94           C  
ATOM   3967 HD11 ILE A 253      29.254  13.347 -44.124  1.00 90.94           H  
ATOM   3968 HD12 ILE A 253      29.371  12.117 -42.857  1.00 90.94           H  
ATOM   3969 HD13 ILE A 253      28.289  13.516 -42.643  1.00 90.94           H  
ATOM   3970  N   GLU A 254      23.793   8.940 -43.012  1.00 89.69           N  
ATOM   3971  H   GLU A 254      24.168   8.381 -43.766  1.00 89.69           H  
ATOM   3972  CA  GLU A 254      22.671   8.365 -42.250  1.00 89.69           C  
ATOM   3973  HA  GLU A 254      22.047   9.173 -41.867  1.00 89.69           H  
ATOM   3974  C   GLU A 254      23.144   7.527 -41.049  1.00 89.69           C  
ATOM   3975  CB  GLU A 254      21.812   7.521 -43.206  1.00 89.69           C  
ATOM   3976  HB2 GLU A 254      21.591   8.103 -44.101  1.00 89.69           H  
ATOM   3977  HB3 GLU A 254      22.395   6.648 -43.500  1.00 89.69           H  
ATOM   3978  O   GLU A 254      24.075   6.736 -41.170  1.00 89.69           O  
ATOM   3979  CG  GLU A 254      20.484   7.064 -42.580  1.00 89.69           C  
ATOM   3980  HG2 GLU A 254      19.842   7.935 -42.441  1.00 89.69           H  
ATOM   3981  HG3 GLU A 254      20.682   6.640 -41.595  1.00 89.69           H  
ATOM   3982  CD  GLU A 254      19.747   5.995 -43.405  1.00 89.69           C  
ATOM   3983  OE1 GLU A 254      18.755   5.456 -42.863  1.00 89.69           O  
ATOM   3984  OE2 GLU A 254      20.228   5.631 -44.503  1.00 89.69           O  
ATOM   3985  N   ARG A 255      22.486   7.626 -39.885  1.00 88.79           N  
ATOM   3986  H   ARG A 255      21.684   8.239 -39.856  1.00 88.79           H  
ATOM   3987  CA  ARG A 255      22.794   6.818 -38.683  1.00 88.79           C  
ATOM   3988  HA  ARG A 255      23.809   6.431 -38.766  1.00 88.79           H  
ATOM   3989  C   ARG A 255      21.900   5.575 -38.600  1.00 88.79           C  
ATOM   3990  CB  ARG A 255      22.746   7.714 -37.429  1.00 88.79           C  
ATOM   3991  HB2 ARG A 255      21.883   8.378 -37.484  1.00 88.79           H  
ATOM   3992  HB3 ARG A 255      22.660   7.101 -36.531  1.00 88.79           H  
ATOM   3993  O   ARG A 255      20.897   5.558 -37.895  1.00 88.79           O  
ATOM   3994  CG  ARG A 255      24.048   8.524 -37.343  1.00 88.79           C  
ATOM   3995  HG2 ARG A 255      24.838   7.859 -36.994  1.00 88.79           H  
ATOM   3996  HG3 ARG A 255      24.300   8.894 -38.337  1.00 88.79           H  
ATOM   3997  CD  ARG A 255      23.987   9.722 -36.398  1.00 88.79           C  
ATOM   3998  HD2 ARG A 255      23.078  10.277 -36.630  1.00 88.79           H  
ATOM   3999  HD3 ARG A 255      23.928   9.371 -35.368  1.00 88.79           H  
ATOM   4000  NE  ARG A 255      25.170  10.599 -36.572  1.00 88.79           N  
ATOM   4001  HE  ARG A 255      25.978  10.429 -35.990  1.00 88.79           H  
ATOM   4002  NH1 ARG A 255      24.358  11.915 -38.289  1.00 88.79           N  
ATOM   4003 HH11 ARG A 255      23.406  11.627 -38.113  1.00 88.79           H  
ATOM   4004 HH12 ARG A 255      24.537  12.646 -38.963  1.00 88.79           H  
ATOM   4005  NH2 ARG A 255      26.439  12.174 -37.668  1.00 88.79           N  
ATOM   4006 HH21 ARG A 255      26.448  12.998 -38.251  1.00 88.79           H  
ATOM   4007 HH22 ARG A 255      27.259  12.043 -37.093  1.00 88.79           H  
ATOM   4008  CZ  ARG A 255      25.315  11.552 -37.488  1.00 88.79           C  
ATOM   4009  N   VAL A 256      22.294   4.515 -39.309  1.00 89.74           N  
ATOM   4010  H   VAL A 256      23.144   4.623 -39.844  1.00 89.74           H  
ATOM   4011  CA  VAL A 256      21.481   3.297 -39.529  1.00 89.74           C  
ATOM   4012  HA  VAL A 256      20.448   3.616 -39.662  1.00 89.74           H  
ATOM   4013  C   VAL A 256      21.461   2.295 -38.362  1.00 89.74           C  
ATOM   4014  CB  VAL A 256      21.895   2.581 -40.830  1.00 89.74           C  
ATOM   4015  HB  VAL A 256      21.273   1.693 -40.946  1.00 89.74           H  
ATOM   4016  O   VAL A 256      20.624   1.387 -38.341  1.00 89.74           O  
ATOM   4017  CG1 VAL A 256      21.652   3.463 -42.052  1.00 89.74           C  
ATOM   4018 HG11 VAL A 256      20.597   3.733 -42.095  1.00 89.74           H  
ATOM   4019 HG12 VAL A 256      22.245   4.376 -42.005  1.00 89.74           H  
ATOM   4020 HG13 VAL A 256      21.897   2.926 -42.968  1.00 89.74           H  
ATOM   4021  CG2 VAL A 256      23.363   2.134 -40.842  1.00 89.74           C  
ATOM   4022 HG21 VAL A 256      24.020   3.003 -40.845  1.00 89.74           H  
ATOM   4023 HG22 VAL A 256      23.557   1.550 -41.742  1.00 89.74           H  
ATOM   4024 HG23 VAL A 256      23.575   1.519 -39.967  1.00 89.74           H  
ATOM   4025  N   ARG A 257      22.377   2.409 -37.388  1.00 88.66           N  
ATOM   4026  H   ARG A 257      23.057   3.150 -37.480  1.00 88.66           H  
ATOM   4027  CA  ARG A 257      22.362   1.621 -36.137  1.00 88.66           C  
ATOM   4028  HA  ARG A 257      21.323   1.547 -35.815  1.00 88.66           H  
ATOM   4029  C   ARG A 257      23.149   2.318 -35.024  1.00 88.66           C  
ATOM   4030  CB  ARG A 257      22.917   0.204 -36.405  1.00 88.66           C  
ATOM   4031  HB2 ARG A 257      23.992   0.253 -36.579  1.00 88.66           H  
ATOM   4032  HB3 ARG A 257      22.445  -0.200 -37.301  1.00 88.66           H  
ATOM   4033  O   ARG A 257      24.141   2.978 -35.317  1.00 88.66           O  
ATOM   4034  CG  ARG A 257      22.631  -0.749 -35.237  1.00 88.66           C  
ATOM   4035  HG2 ARG A 257      23.239  -0.470 -34.377  1.00 88.66           H  
ATOM   4036  HG3 ARG A 257      21.578  -0.667 -34.968  1.00 88.66           H  
ATOM   4037  CD  ARG A 257      22.929  -2.208 -35.587  1.00 88.66           C  
ATOM   4038  HD2 ARG A 257      23.996  -2.322 -35.777  1.00 88.66           H  
ATOM   4039  HD3 ARG A 257      22.372  -2.470 -36.487  1.00 88.66           H  
ATOM   4040  NE  ARG A 257      22.503  -3.085 -34.482  1.00 88.66           N  
ATOM   4041  HE  ARG A 257      22.013  -2.636 -33.721  1.00 88.66           H  
ATOM   4042  NH1 ARG A 257      23.402  -5.082 -35.204  1.00 88.66           N  
ATOM   4043 HH11 ARG A 257      23.631  -6.021 -34.910  1.00 88.66           H  
ATOM   4044 HH12 ARG A 257      23.980  -4.620 -35.891  1.00 88.66           H  
ATOM   4045  NH2 ARG A 257      22.245  -5.021 -33.332  1.00 88.66           N  
ATOM   4046 HH21 ARG A 257      22.592  -5.966 -33.244  1.00 88.66           H  
ATOM   4047 HH22 ARG A 257      21.915  -4.526 -32.516  1.00 88.66           H  
ATOM   4048  CZ  ARG A 257      22.715  -4.379 -34.356  1.00 88.66           C  
ATOM   4049  N   ALA A 258      22.764   2.100 -33.763  1.00 86.54           N  
ATOM   4050  H   ALA A 258      21.930   1.558 -33.589  1.00 86.54           H  
ATOM   4051  CA  ALA A 258      23.535   2.511 -32.587  1.00 86.54           C  
ATOM   4052  HA  ALA A 258      24.562   2.683 -32.909  1.00 86.54           H  
ATOM   4053  C   ALA A 258      23.560   1.429 -31.484  1.00 86.54           C  
ATOM   4054  CB  ALA A 258      22.984   3.841 -32.062  1.00 86.54           C  
ATOM   4055  HB1 ALA A 258      22.984   4.585 -32.859  1.00 86.54           H  
ATOM   4056  HB2 ALA A 258      21.967   3.709 -31.692  1.00 86.54           H  
ATOM   4057  HB3 ALA A 258      23.615   4.205 -31.251  1.00 86.54           H  
ATOM   4058  O   ALA A 258      22.610   0.650 -31.368  1.00 86.54           O  
ATOM   4059  N   ILE A 259      24.635   1.396 -30.686  1.00 87.04           N  
ATOM   4060  H   ILE A 259      25.379   2.039 -30.915  1.00 87.04           H  
ATOM   4061  CA  ILE A 259      24.801   0.640 -29.427  1.00 87.04           C  
ATOM   4062  HA  ILE A 259      23.823   0.450 -28.985  1.00 87.04           H  
ATOM   4063  C   ILE A 259      25.611   1.531 -28.469  1.00 87.04           C  
ATOM   4064  CB  ILE A 259      25.513  -0.724 -29.652  1.00 87.04           C  
ATOM   4065  HB  ILE A 259      26.489  -0.532 -30.098  1.00 87.04           H  
ATOM   4066  O   ILE A 259      26.811   1.723 -28.668  1.00 87.04           O  
ATOM   4067  CG1 ILE A 259      24.717  -1.636 -30.617  1.00 87.04           C  
ATOM   4068 HG12 ILE A 259      23.729  -1.826 -30.197  1.00 87.04           H  
ATOM   4069 HG13 ILE A 259      24.587  -1.115 -31.565  1.00 87.04           H  
ATOM   4070  CG2 ILE A 259      25.725  -1.441 -28.302  1.00 87.04           C  
ATOM   4071 HG21 ILE A 259      24.763  -1.653 -27.834  1.00 87.04           H  
ATOM   4072 HG22 ILE A 259      26.261  -2.379 -28.443  1.00 87.04           H  
ATOM   4073 HG23 ILE A 259      26.324  -0.832 -27.625  1.00 87.04           H  
ATOM   4074  CD1 ILE A 259      25.379  -2.980 -30.950  1.00 87.04           C  
ATOM   4075 HD11 ILE A 259      26.402  -2.821 -31.290  1.00 87.04           H  
ATOM   4076 HD12 ILE A 259      25.379  -3.636 -30.080  1.00 87.04           H  
ATOM   4077 HD13 ILE A 259      24.814  -3.464 -31.746  1.00 87.04           H  
ATOM   4078  N   GLY A 260      24.970   2.116 -27.454  1.00 80.98           N  
ATOM   4079  H   GLY A 260      23.986   1.930 -27.322  1.00 80.98           H  
ATOM   4080  CA  GLY A 260      25.593   3.173 -26.642  1.00 80.98           C  
ATOM   4081  HA2 GLY A 260      26.450   2.759 -26.110  1.00 80.98           H  
ATOM   4082  HA3 GLY A 260      24.881   3.548 -25.907  1.00 80.98           H  
ATOM   4083  C   GLY A 260      26.062   4.348 -27.511  1.00 80.98           C  
ATOM   4084  O   GLY A 260      25.330   4.801 -28.388  1.00 80.98           O  
ATOM   4085  N   CYS A 261      27.304   4.798 -27.316  1.00 84.85           N  
ATOM   4086  H   CYS A 261      27.867   4.384 -26.587  1.00 84.85           H  
ATOM   4087  CA  CYS A 261      27.950   5.817 -28.151  1.00 84.85           C  
ATOM   4088  HA  CYS A 261      27.209   6.577 -28.400  1.00 84.85           H  
ATOM   4089  C   CYS A 261      28.492   5.290 -29.499  1.00 84.85           C  
ATOM   4090  CB  CYS A 261      29.054   6.492 -27.324  1.00 84.85           C  
ATOM   4091  HB2 CYS A 261      28.637   6.892 -26.400  1.00 84.85           H  
ATOM   4092  HB3 CYS A 261      29.476   7.315 -27.901  1.00 84.85           H  
ATOM   4093  O   CYS A 261      29.112   6.050 -30.244  1.00 84.85           O  
ATOM   4094  SG  CYS A 261      30.370   5.297 -26.941  1.00 84.85           S  
ATOM   4095  HG  CYS A 261      30.953   5.995 -25.963  1.00 84.85           H  
ATOM   4096  N   HIS A 262      28.313   4.006 -29.829  1.00 90.56           N  
ATOM   4097  H   HIS A 262      27.787   3.409 -29.208  1.00 90.56           H  
ATOM   4098  CA  HIS A 262      28.785   3.428 -31.089  1.00 90.56           C  
ATOM   4099  HA  HIS A 262      29.648   3.994 -31.437  1.00 90.56           H  
ATOM   4100  C   HIS A 262      27.710   3.487 -32.171  1.00 90.56           C  
ATOM   4101  CB  HIS A 262      29.243   1.983 -30.889  1.00 90.56           C  
ATOM   4102  HB2 HIS A 262      29.605   1.606 -31.846  1.00 90.56           H  
ATOM   4103  HB3 HIS A 262      28.398   1.362 -30.593  1.00 90.56           H  
ATOM   4104  O   HIS A 262      26.657   2.872 -32.023  1.00 90.56           O  
ATOM   4105  CG  HIS A 262      30.345   1.828 -29.885  1.00 90.56           C  
ATOM   4106  CD2 HIS A 262      30.225   1.402 -28.592  1.00 90.56           C  
ATOM   4107  HD2 HIS A 262      29.303   1.158 -28.086  1.00 90.56           H  
ATOM   4108  ND1 HIS A 262      31.675   2.049 -30.124  1.00 90.56           N  
ATOM   4109  HD1 HIS A 262      32.048   2.566 -30.908  1.00 90.56           H  
ATOM   4110  CE1 HIS A 262      32.352   1.719 -29.012  1.00 90.56           C  
ATOM   4111  HE1 HIS A 262      33.418   1.826 -28.879  1.00 90.56           H  
ATOM   4112  NE2 HIS A 262      31.512   1.288 -28.064  1.00 90.56           N  
ATOM   4113  N   PHE A 263      28.004   4.148 -33.287  1.00 91.54           N  
ATOM   4114  H   PHE A 263      28.918   4.571 -33.362  1.00 91.54           H  
ATOM   4115  CA  PHE A 263      27.111   4.289 -34.435  1.00 91.54           C  
ATOM   4116  HA  PHE A 263      26.133   3.881 -34.181  1.00 91.54           H  
ATOM   4117  C   PHE A 263      27.641   3.530 -35.649  1.00 91.54           C  
ATOM   4118  CB  PHE A 263      26.915   5.772 -34.776  1.00 91.54           C  
ATOM   4119  HB2 PHE A 263      26.291   5.850 -35.666  1.00 91.54           H  
ATOM   4120  HB3 PHE A 263      27.882   6.216 -35.015  1.00 91.54           H  
ATOM   4121  O   PHE A 263      28.849   3.465 -35.875  1.00 91.54           O  
ATOM   4122  CG  PHE A 263      26.267   6.563 -33.661  1.00 91.54           C  
ATOM   4123  CD1 PHE A 263      24.868   6.712 -33.615  1.00 91.54           C  
ATOM   4124  HD1 PHE A 263      24.249   6.280 -34.387  1.00 91.54           H  
ATOM   4125  CD2 PHE A 263      27.064   7.110 -32.640  1.00 91.54           C  
ATOM   4126  HD2 PHE A 263      28.136   6.977 -32.659  1.00 91.54           H  
ATOM   4127  CE1 PHE A 263      24.272   7.408 -32.547  1.00 91.54           C  
ATOM   4128  HE1 PHE A 263      23.199   7.519 -32.498  1.00 91.54           H  
ATOM   4129  CE2 PHE A 263      26.469   7.802 -31.575  1.00 91.54           C  
ATOM   4130  HE2 PHE A 263      27.089   8.209 -30.789  1.00 91.54           H  
ATOM   4131  CZ  PHE A 263      25.073   7.951 -31.527  1.00 91.54           C  
ATOM   4132  HZ  PHE A 263      24.613   8.476 -30.703  1.00 91.54           H  
ATOM   4133  N   VAL A 264      26.723   3.018 -36.468  1.00 93.91           N  
ATOM   4134  H   VAL A 264      25.757   3.110 -36.190  1.00 93.91           H  
ATOM   4135  CA  VAL A 264      26.982   2.698 -37.874  1.00 93.91           C  
ATOM   4136  HA  VAL A 264      28.057   2.657 -38.046  1.00 93.91           H  
ATOM   4137  C   VAL A 264      26.405   3.828 -38.711  1.00 93.91           C  
ATOM   4138  CB  VAL A 264      26.398   1.341 -38.300  1.00 93.91           C  
ATOM   4139  HB  VAL A 264      25.316   1.349 -38.162  1.00 93.91           H  
ATOM   4140  O   VAL A 264      25.194   4.057 -38.702  1.00 93.91           O  
ATOM   4141  CG1 VAL A 264      26.706   1.048 -39.775  1.00 93.91           C  
ATOM   4142 HG11 VAL A 264      26.223   1.782 -40.419  1.00 93.91           H  
ATOM   4143 HG12 VAL A 264      27.782   1.091 -39.946  1.00 93.91           H  
ATOM   4144 HG13 VAL A 264      26.336   0.059 -40.044  1.00 93.91           H  
ATOM   4145  CG2 VAL A 264      26.991   0.206 -37.459  1.00 93.91           C  
ATOM   4146 HG21 VAL A 264      26.559  -0.748 -37.761  1.00 93.91           H  
ATOM   4147 HG22 VAL A 264      26.770   0.383 -36.406  1.00 93.91           H  
ATOM   4148 HG23 VAL A 264      28.072   0.171 -37.592  1.00 93.91           H  
ATOM   4149  N   LEU A 265      27.284   4.513 -39.432  1.00 93.66           N  
ATOM   4150  H   LEU A 265      28.258   4.254 -39.362  1.00 93.66           H  
ATOM   4151  CA  LEU A 265      26.944   5.486 -40.455  1.00 93.66           C  
ATOM   4152  HA  LEU A 265      25.978   5.922 -40.200  1.00 93.66           H  
ATOM   4153  C   LEU A 265      26.835   4.777 -41.810  1.00 93.66           C  
ATOM   4154  CB  LEU A 265      27.983   6.625 -40.496  1.00 93.66           C  
ATOM   4155  HB2 LEU A 265      27.600   7.399 -41.162  1.00 93.66           H  
ATOM   4156  HB3 LEU A 265      28.902   6.238 -40.935  1.00 93.66           H  
ATOM   4157  O   LEU A 265      27.683   3.950 -42.146  1.00 93.66           O  
ATOM   4158  CG  LEU A 265      28.345   7.269 -39.143  1.00 93.66           C  
ATOM   4159  HG  LEU A 265      28.872   6.544 -38.523  1.00 93.66           H  
ATOM   4160  CD1 LEU A 265      29.262   8.469 -39.363  1.00 93.66           C  
ATOM   4161 HD11 LEU A 265      28.765   9.215 -39.983  1.00 93.66           H  
ATOM   4162 HD12 LEU A 265      30.179   8.147 -39.858  1.00 93.66           H  
ATOM   4163 HD13 LEU A 265      29.519   8.925 -38.407  1.00 93.66           H  
ATOM   4164  CD2 LEU A 265      27.119   7.760 -38.384  1.00 93.66           C  
ATOM   4165 HD21 LEU A 265      26.487   6.907 -38.137  1.00 93.66           H  
ATOM   4166 HD22 LEU A 265      26.564   8.464 -39.004  1.00 93.66           H  
ATOM   4167 HD23 LEU A 265      27.427   8.250 -37.460  1.00 93.66           H  
ATOM   4168  N   LEU A 266      25.825   5.121 -42.601  1.00 94.60           N  
ATOM   4169  H   LEU A 266      25.155   5.784 -42.239  1.00 94.60           H  
ATOM   4170  CA  LEU A 266      25.766   4.853 -44.032  1.00 94.60           C  
ATOM   4171  HA  LEU A 266      26.564   4.165 -44.313  1.00 94.60           H  
ATOM   4172  C   LEU A 266      26.002   6.178 -44.755  1.00 94.60           C  
ATOM   4173  CB  LEU A 266      24.423   4.189 -44.384  1.00 94.60           C  
ATOM   4174  HB2 LEU A 266      24.400   3.196 -43.936  1.00 94.60           H  
ATOM   4175  HB3 LEU A 266      23.619   4.778 -43.944  1.00 94.60           H  
ATOM   4176  O   LEU A 266      25.148   7.061 -44.753  1.00 94.60           O  
ATOM   4177  CG  LEU A 266      24.143   4.075 -45.895  1.00 94.60           C  
ATOM   4178  HG  LEU A 266      24.043   5.074 -46.318  1.00 94.60           H  
ATOM   4179  CD1 LEU A 266      25.247   3.332 -46.656  1.00 94.60           C  
ATOM   4180 HD11 LEU A 266      25.429   2.355 -46.209  1.00 94.60           H  
ATOM   4181 HD12 LEU A 266      26.168   3.914 -46.641  1.00 94.60           H  
ATOM   4182 HD13 LEU A 266      24.947   3.213 -47.697  1.00 94.60           H  
ATOM   4183  CD2 LEU A 266      22.826   3.331 -46.116  1.00 94.60           C  
ATOM   4184 HD21 LEU A 266      22.025   3.871 -45.611  1.00 94.60           H  
ATOM   4185 HD22 LEU A 266      22.593   3.309 -47.180  1.00 94.60           H  
ATOM   4186 HD23 LEU A 266      22.887   2.317 -45.721  1.00 94.60           H  
ATOM   4187  N   LEU A 267      27.177   6.314 -45.361  1.00 94.54           N  
ATOM   4188  H   LEU A 267      27.832   5.546 -45.321  1.00 94.54           H  
ATOM   4189  CA  LEU A 267      27.485   7.423 -46.248  1.00 94.54           C  
ATOM   4190  HA  LEU A 267      26.913   8.299 -45.941  1.00 94.54           H  
ATOM   4191  C   LEU A 267      27.055   7.029 -47.662  1.00 94.54           C  
ATOM   4192  CB  LEU A 267      28.973   7.792 -46.180  1.00 94.54           C  
ATOM   4193  HB2 LEU A 267      29.138   8.545 -46.951  1.00 94.54           H  
ATOM   4194  HB3 LEU A 267      29.579   6.923 -46.436  1.00 94.54           H  
ATOM   4195  O   LEU A 267      27.528   6.016 -48.179  1.00 94.54           O  
ATOM   4196  CG  LEU A 267      29.444   8.363 -44.829  1.00 94.54           C  
ATOM   4197  HG  LEU A 267      28.661   8.992 -44.406  1.00 94.54           H  
ATOM   4198  CD1 LEU A 267      29.829   7.282 -43.811  1.00 94.54           C  
ATOM   4199 HD11 LEU A 267      30.589   6.623 -44.233  1.00 94.54           H  
ATOM   4200 HD12 LEU A 267      28.956   6.690 -43.537  1.00 94.54           H  
ATOM   4201 HD13 LEU A 267      30.218   7.749 -42.906  1.00 94.54           H  
ATOM   4202  CD2 LEU A 267      30.685   9.224 -45.057  1.00 94.54           C  
ATOM   4203 HD21 LEU A 267      31.040   9.627 -44.108  1.00 94.54           H  
ATOM   4204 HD22 LEU A 267      30.436  10.063 -45.707  1.00 94.54           H  
ATOM   4205 HD23 LEU A 267      31.466   8.626 -45.525  1.00 94.54           H  
ATOM   4206  N   THR A 268      26.174   7.811 -48.281  1.00 93.90           N  
ATOM   4207  H   THR A 268      25.839   8.628 -47.791  1.00 93.90           H  
ATOM   4208  CA  THR A 268      25.653   7.554 -49.632  1.00 93.90           C  
ATOM   4209  HA  THR A 268      26.150   6.679 -50.051  1.00 93.90           H  
ATOM   4210  C   THR A 268      25.945   8.740 -50.540  1.00 93.90           C  
ATOM   4211  CB  THR A 268      24.148   7.243 -49.607  1.00 93.90           C  
ATOM   4212  HB  THR A 268      23.600   8.096 -49.207  1.00 93.90           H  
ATOM   4213  O   THR A 268      25.653   9.879 -50.178  1.00 93.90           O  
ATOM   4214  CG2 THR A 268      23.589   6.889 -50.985  1.00 93.90           C  
ATOM   4215 HG21 THR A 268      22.550   6.574 -50.885  1.00 93.90           H  
ATOM   4216 HG22 THR A 268      24.171   6.082 -51.430  1.00 93.90           H  
ATOM   4217 HG23 THR A 268      23.620   7.761 -51.639  1.00 93.90           H  
ATOM   4218  OG1 THR A 268      23.912   6.119 -48.790  1.00 93.90           O  
ATOM   4219  HG1 THR A 268      23.782   6.445 -47.896  1.00 93.90           H  
ATOM   4220  N   ALA A 269      26.508   8.482 -51.720  1.00 91.38           N  
ATOM   4221  H   ALA A 269      26.687   7.519 -51.967  1.00 91.38           H  
ATOM   4222  CA  ALA A 269      26.693   9.490 -52.755  1.00 91.38           C  
ATOM   4223  HA  ALA A 269      27.069  10.404 -52.295  1.00 91.38           H  
ATOM   4224  C   ALA A 269      25.344   9.824 -53.400  1.00 91.38           C  
ATOM   4225  CB  ALA A 269      27.737   8.997 -53.763  1.00 91.38           C  
ATOM   4226  HB1 ALA A 269      27.369   8.108 -54.276  1.00 91.38           H  
ATOM   4227  HB2 ALA A 269      28.669   8.759 -53.250  1.00 91.38           H  
ATOM   4228  HB3 ALA A 269      27.928   9.778 -54.499  1.00 91.38           H  
ATOM   4229  O   ALA A 269      24.689   8.956 -53.977  1.00 91.38           O  
ATOM   4230  N   ALA A 270      24.932  11.084 -53.280  1.00 85.69           N  
ATOM   4231  H   ALA A 270      25.549  11.755 -52.845  1.00 85.69           H  
ATOM   4232  CA  ALA A 270      23.637  11.579 -53.732  1.00 85.69           C  
ATOM   4233  HA  ALA A 270      23.174  10.853 -54.400  1.00 85.69           H  
ATOM   4234  C   ALA A 270      23.857  12.915 -54.457  1.00 85.69           C  
ATOM   4235  CB  ALA A 270      22.723  11.741 -52.510  1.00 85.69           C  
ATOM   4236  HB1 ALA A 270      22.593  10.780 -52.013  1.00 85.69           H  
ATOM   4237  HB2 ALA A 270      21.748  12.114 -52.826  1.00 85.69           H  
ATOM   4238  HB3 ALA A 270      23.161  12.453 -51.811  1.00 85.69           H  
ATOM   4239  O   ALA A 270      24.395  13.823 -53.825  1.00 85.69           O  
ATOM   4240  N   PRO A 271      23.468  13.066 -55.742  1.00 81.19           N  
ATOM   4241  CA  PRO A 271      23.691  14.306 -56.496  1.00 81.19           C  
ATOM   4242  HA  PRO A 271      24.763  14.446 -56.634  1.00 81.19           H  
ATOM   4243  C   PRO A 271      23.119  15.548 -55.802  1.00 81.19           C  
ATOM   4244  CB  PRO A 271      23.028  14.077 -57.860  1.00 81.19           C  
ATOM   4245  HB2 PRO A 271      23.555  14.602 -58.656  1.00 81.19           H  
ATOM   4246  HB3 PRO A 271      21.983  14.387 -57.832  1.00 81.19           H  
ATOM   4247  O   PRO A 271      23.749  16.602 -55.797  1.00 81.19           O  
ATOM   4248  CG  PRO A 271      23.097  12.561 -58.036  1.00 81.19           C  
ATOM   4249  HG2 PRO A 271      22.322  12.196 -58.710  1.00 81.19           H  
ATOM   4250  HG3 PRO A 271      24.087  12.280 -58.396  1.00 81.19           H  
ATOM   4251  CD  PRO A 271      22.902  12.044 -56.613  1.00 81.19           C  
ATOM   4252  HD2 PRO A 271      23.414  11.088 -56.500  1.00 81.19           H  
ATOM   4253  HD3 PRO A 271      21.839  11.935 -56.400  1.00 81.19           H  
ATOM   4254  N   GLU A 272      21.959  15.386 -55.164  1.00 81.04           N  
ATOM   4255  H   GLU A 272      21.501  14.489 -55.231  1.00 81.04           H  
ATOM   4256  CA  GLU A 272      21.253  16.408 -54.394  1.00 81.04           C  
ATOM   4257  HA  GLU A 272      21.842  17.325 -54.349  1.00 81.04           H  
ATOM   4258  C   GLU A 272      21.029  15.873 -52.965  1.00 81.04           C  
ATOM   4259  CB  GLU A 272      19.938  16.751 -55.111  1.00 81.04           C  
ATOM   4260  HB2 GLU A 272      19.393  15.828 -55.314  1.00 81.04           H  
ATOM   4261  HB3 GLU A 272      19.334  17.381 -54.458  1.00 81.04           H  
ATOM   4262  O   GLU A 272      20.107  15.088 -52.733  1.00 81.04           O  
ATOM   4263  CG  GLU A 272      20.197  17.502 -56.429  1.00 81.04           C  
ATOM   4264  HG2 GLU A 272      20.618  18.480 -56.195  1.00 81.04           H  
ATOM   4265  HG3 GLU A 272      20.935  16.955 -57.016  1.00 81.04           H  
ATOM   4266  CD  GLU A 272      18.942  17.679 -57.295  1.00 81.04           C  
ATOM   4267  OE1 GLU A 272      19.128  18.021 -58.485  1.00 81.04           O  
ATOM   4268  OE2 GLU A 272      17.824  17.440 -56.786  1.00 81.04           O  
ATOM   4269  N   PRO A 273      21.902  16.209 -51.996  1.00 75.66           N  
ATOM   4270  CA  PRO A 273      21.827  15.653 -50.650  1.00 75.66           C  
ATOM   4271  HA  PRO A 273      21.561  14.597 -50.704  1.00 75.66           H  
ATOM   4272  C   PRO A 273      20.771  16.384 -49.803  1.00 75.66           C  
ATOM   4273  CB  PRO A 273      23.249  15.761 -50.101  1.00 75.66           C  
ATOM   4274  HB2 PRO A 273      23.256  15.848 -49.014  1.00 75.66           H  
ATOM   4275  HB3 PRO A 273      23.829  14.894 -50.417  1.00 75.66           H  
ATOM   4276  O   PRO A 273      20.922  17.555 -49.439  1.00 75.66           O  
ATOM   4277  CG  PRO A 273      23.801  17.007 -50.791  1.00 75.66           C  
ATOM   4278  HG2 PRO A 273      23.485  17.898 -50.248  1.00 75.66           H  
ATOM   4279  HG3 PRO A 273      24.887  16.974 -50.877  1.00 75.66           H  
ATOM   4280  CD  PRO A 273      23.129  16.974 -52.164  1.00 75.66           C  
ATOM   4281  HD2 PRO A 273      23.773  16.465 -52.881  1.00 75.66           H  
ATOM   4282  HD3 PRO A 273      22.919  17.989 -52.502  1.00 75.66           H  
ATOM   4283  N   SER A 274      19.690  15.678 -49.471  1.00 73.40           N  
ATOM   4284  H   SER A 274      19.613  14.726 -49.801  1.00 73.40           H  
ATOM   4285  CA  SER A 274      18.565  16.210 -48.696  1.00 73.40           C  
ATOM   4286  HA  SER A 274      18.211  17.100 -49.217  1.00 73.40           H  
ATOM   4287  C   SER A 274      18.946  16.589 -47.252  1.00 73.40           C  
ATOM   4288  CB  SER A 274      17.417  15.192 -48.681  1.00 73.40           C  
ATOM   4289  HB2 SER A 274      16.589  15.575 -48.085  1.00 73.40           H  
ATOM   4290  HB3 SER A 274      17.068  15.037 -49.702  1.00 73.40           H  
ATOM   4291  O   SER A 274      19.843  15.971 -46.675  1.00 73.40           O  
ATOM   4292  OG  SER A 274      17.845  13.950 -48.152  1.00 73.40           O  
ATOM   4293  HG  SER A 274      18.046  14.069 -47.221  1.00 73.40           H  
ATOM   4294  N   PRO A 275      18.248  17.560 -46.624  1.00 68.25           N  
ATOM   4295  CA  PRO A 275      18.218  17.707 -45.164  1.00 68.25           C  
ATOM   4296  HA  PRO A 275      19.180  18.071 -44.802  1.00 68.25           H  
ATOM   4297  C   PRO A 275      17.883  16.377 -44.476  1.00 68.25           C  
ATOM   4298  CB  PRO A 275      17.123  18.746 -44.876  1.00 68.25           C  
ATOM   4299  HB2 PRO A 275      17.381  19.404 -44.046  1.00 68.25           H  
ATOM   4300  HB3 PRO A 275      16.175  18.248 -44.670  1.00 68.25           H  
ATOM   4301  O   PRO A 275      17.040  15.625 -44.972  1.00 68.25           O  
ATOM   4302  CG  PRO A 275      16.997  19.527 -46.180  1.00 68.25           C  
ATOM   4303  HG2 PRO A 275      17.760  20.304 -46.221  1.00 68.25           H  
ATOM   4304  HG3 PRO A 275      16.003  19.958 -46.299  1.00 68.25           H  
ATOM   4305  CD  PRO A 275      17.282  18.462 -47.234  1.00 68.25           C  
ATOM   4306  HD2 PRO A 275      16.366  17.915 -47.459  1.00 68.25           H  
ATOM   4307  HD3 PRO A 275      17.678  18.927 -48.137  1.00 68.25           H  
ATOM   4308  N   MET A 276      18.520  16.085 -43.344  1.00 71.94           N  
ATOM   4309  H   MET A 276      19.182  16.750 -42.971  1.00 71.94           H  
ATOM   4310  CA  MET A 276      18.254  14.880 -42.554  1.00 71.94           C  
ATOM   4311  HA  MET A 276      17.204  14.615 -42.678  1.00 71.94           H  
ATOM   4312  C   MET A 276      18.479  15.138 -41.051  1.00 71.94           C  
ATOM   4313  CB  MET A 276      19.085  13.719 -43.117  1.00 71.94           C  
ATOM   4314  HB2 MET A 276      20.136  13.887 -42.882  1.00 71.94           H  
ATOM   4315  HB3 MET A 276      18.973  13.693 -44.201  1.00 71.94           H  
ATOM   4316  O   MET A 276      19.344  14.506 -40.433  1.00 71.94           O  
ATOM   4317  CG  MET A 276      18.619  12.364 -42.564  1.00 71.94           C  
ATOM   4318  HG2 MET A 276      17.535  12.303 -42.660  1.00 71.94           H  
ATOM   4319  HG3 MET A 276      18.868  12.302 -41.505  1.00 71.94           H  
ATOM   4320  SD  MET A 276      19.326  10.923 -43.402  1.00 71.94           S  
ATOM   4321  CE  MET A 276      21.082  11.306 -43.215  1.00 71.94           C  
ATOM   4322  HE1 MET A 276      21.330  11.397 -42.157  1.00 71.94           H  
ATOM   4323  HE2 MET A 276      21.322  12.240 -43.722  1.00 71.94           H  
ATOM   4324  HE3 MET A 276      21.667  10.507 -43.670  1.00 71.94           H  
ATOM   4325  N   PRO A 277      17.701  16.060 -40.445  1.00 74.24           N  
ATOM   4326  CA  PRO A 277      17.810  16.386 -39.028  1.00 74.24           C  
ATOM   4327  HA  PRO A 277      18.808  16.774 -38.825  1.00 74.24           H  
ATOM   4328  C   PRO A 277      17.566  15.151 -38.161  1.00 74.24           C  
ATOM   4329  CB  PRO A 277      16.775  17.485 -38.765  1.00 74.24           C  
ATOM   4330  HB2 PRO A 277      16.335  17.411 -37.770  1.00 74.24           H  
ATOM   4331  HB3 PRO A 277      17.237  18.463 -38.901  1.00 74.24           H  
ATOM   4332  O   PRO A 277      16.582  14.428 -38.339  1.00 74.24           O  
ATOM   4333  CG  PRO A 277      15.735  17.259 -39.860  1.00 74.24           C  
ATOM   4334  HG2 PRO A 277      15.052  16.463 -39.565  1.00 74.24           H  
ATOM   4335  HG3 PRO A 277      15.188  18.173 -40.094  1.00 74.24           H  
ATOM   4336  CD  PRO A 277      16.591  16.797 -41.035  1.00 74.24           C  
ATOM   4337  HD2 PRO A 277      15.997  16.175 -41.705  1.00 74.24           H  
ATOM   4338  HD3 PRO A 277      16.980  17.664 -41.569  1.00 74.24           H  
ATOM   4339  N   TYR A 278      18.460  14.907 -37.206  1.00 74.62           N  
ATOM   4340  H   TYR A 278      19.259  15.520 -37.128  1.00 74.62           H  
ATOM   4341  CA  TYR A 278      18.437  13.688 -36.400  1.00 74.62           C  
ATOM   4342  HA  TYR A 278      17.415  13.311 -36.370  1.00 74.62           H  
ATOM   4343  C   TYR A 278      18.877  13.945 -34.949  1.00 74.62           C  
ATOM   4344  CB  TYR A 278      19.315  12.624 -37.089  1.00 74.62           C  
ATOM   4345  HB2 TYR A 278      18.952  11.639 -36.796  1.00 74.62           H  
ATOM   4346  HB3 TYR A 278      19.216  12.696 -38.172  1.00 74.62           H  
ATOM   4347  O   TYR A 278      19.650  14.863 -34.675  1.00 74.62           O  
ATOM   4348  CG  TYR A 278      20.771  12.745 -36.701  1.00 74.62           C  
ATOM   4349  CD1 TYR A 278      21.570  13.781 -37.222  1.00 74.62           C  
ATOM   4350  HD1 TYR A 278      21.180  14.418 -38.003  1.00 74.62           H  
ATOM   4351  CD2 TYR A 278      21.258  11.929 -35.668  1.00 74.62           C  
ATOM   4352  HD2 TYR A 278      20.645  11.138 -35.264  1.00 74.62           H  
ATOM   4353  CE1 TYR A 278      22.826  14.060 -36.649  1.00 74.62           C  
ATOM   4354  HE1 TYR A 278      23.429  14.877 -37.017  1.00 74.62           H  
ATOM   4355  CE2 TYR A 278      22.507  12.208 -35.103  1.00 74.62           C  
ATOM   4356  HE2 TYR A 278      22.883  11.572 -34.315  1.00 74.62           H  
ATOM   4357  OH  TYR A 278      24.428  13.588 -34.907  1.00 74.62           O  
ATOM   4358  HH  TYR A 278      24.573  13.039 -34.133  1.00 74.62           H  
ATOM   4359  CZ  TYR A 278      23.269  13.303 -35.546  1.00 74.62           C  
ATOM   4360  N   VAL A 279      18.427  13.085 -34.028  1.00 80.19           N  
ATOM   4361  H   VAL A 279      17.802  12.351 -34.330  1.00 80.19           H  
ATOM   4362  CA  VAL A 279      18.879  13.057 -32.625  1.00 80.19           C  
ATOM   4363  HA  VAL A 279      19.349  14.013 -32.394  1.00 80.19           H  
ATOM   4364  C   VAL A 279      19.897  11.921 -32.442  1.00 80.19           C  
ATOM   4365  CB  VAL A 279      17.693  12.888 -31.651  1.00 80.19           C  
ATOM   4366  HB  VAL A 279      17.181  11.954 -31.882  1.00 80.19           H  
ATOM   4367  O   VAL A 279      19.535  10.764 -32.673  1.00 80.19           O  
ATOM   4368  CG1 VAL A 279      18.142  12.836 -30.184  1.00 80.19           C  
ATOM   4369 HG11 VAL A 279      18.609  13.778 -29.897  1.00 80.19           H  
ATOM   4370 HG12 VAL A 279      18.848  12.023 -30.017  1.00 80.19           H  
ATOM   4371 HG13 VAL A 279      17.272  12.669 -29.549  1.00 80.19           H  
ATOM   4372  CG2 VAL A 279      16.678  14.029 -31.773  1.00 80.19           C  
ATOM   4373 HG21 VAL A 279      15.849  13.865 -31.085  1.00 80.19           H  
ATOM   4374 HG22 VAL A 279      16.284  14.087 -32.787  1.00 80.19           H  
ATOM   4375 HG23 VAL A 279      17.160  14.974 -31.519  1.00 80.19           H  
ATOM   4376  N   PRO A 280      21.152  12.180 -32.019  1.00 76.60           N  
ATOM   4377  CA  PRO A 280      22.144  11.122 -31.811  1.00 76.60           C  
ATOM   4378  HA  PRO A 280      22.153  10.455 -32.673  1.00 76.60           H  
ATOM   4379  C   PRO A 280      21.873  10.247 -30.587  1.00 76.60           C  
ATOM   4380  CB  PRO A 280      23.506  11.818 -31.695  1.00 76.60           C  
ATOM   4381  HB2 PRO A 280      24.086  11.694 -32.610  1.00 76.60           H  
ATOM   4382  HB3 PRO A 280      24.090  11.403 -30.874  1.00 76.60           H  
ATOM   4383  O   PRO A 280      22.081   9.037 -30.653  1.00 76.60           O  
ATOM   4384  CG  PRO A 280      23.197  13.300 -31.472  1.00 76.60           C  
ATOM   4385  HG2 PRO A 280      23.877  13.928 -32.048  1.00 76.60           H  
ATOM   4386  HG3 PRO A 280      23.273  13.548 -30.413  1.00 76.60           H  
ATOM   4387  CD  PRO A 280      21.751  13.502 -31.909  1.00 76.60           C  
ATOM   4388  HD2 PRO A 280      21.719  14.006 -32.875  1.00 76.60           H  
ATOM   4389  HD3 PRO A 280      21.230  14.096 -31.158  1.00 76.60           H  
ATOM   4390  N   TYR A 281      21.407  10.829 -29.479  1.00 84.83           N  
ATOM   4391  H   TYR A 281      21.239  11.825 -29.493  1.00 84.83           H  
ATOM   4392  CA  TYR A 281      21.366  10.151 -28.178  1.00 84.83           C  
ATOM   4393  HA  TYR A 281      21.684   9.117 -28.313  1.00 84.83           H  
ATOM   4394  C   TYR A 281      19.949  10.075 -27.560  1.00 84.83           C  
ATOM   4395  CB  TYR A 281      22.407  10.802 -27.250  1.00 84.83           C  
ATOM   4396  HB2 TYR A 281      22.533  10.181 -26.363  1.00 84.83           H  
ATOM   4397  HB3 TYR A 281      22.007  11.763 -26.928  1.00 84.83           H  
ATOM   4398  O   TYR A 281      19.792  10.319 -26.362  1.00 84.83           O  
ATOM   4399  CG  TYR A 281      23.771  11.044 -27.876  1.00 84.83           C  
ATOM   4400  CD1 TYR A 281      24.640   9.966 -28.132  1.00 84.83           C  
ATOM   4401  HD1 TYR A 281      24.351   8.963 -27.855  1.00 84.83           H  
ATOM   4402  CD2 TYR A 281      24.157  12.353 -28.229  1.00 84.83           C  
ATOM   4403  HD2 TYR A 281      23.497  13.183 -28.024  1.00 84.83           H  
ATOM   4404  CE1 TYR A 281      25.886  10.195 -28.746  1.00 84.83           C  
ATOM   4405  HE1 TYR A 281      26.562   9.371 -28.923  1.00 84.83           H  
ATOM   4406  CE2 TYR A 281      25.397  12.584 -28.860  1.00 84.83           C  
ATOM   4407  HE2 TYR A 281      25.701  13.583 -29.134  1.00 84.83           H  
ATOM   4408  OH  TYR A 281      27.454  11.724 -29.731  1.00 84.83           O  
ATOM   4409  HH  TYR A 281      27.995  10.931 -29.742  1.00 84.83           H  
ATOM   4410  CZ  TYR A 281      26.263  11.503 -29.121  1.00 84.83           C  
ATOM   4411  N   PRO A 282      18.896   9.665 -28.308  1.00 74.79           N  
ATOM   4412  CA  PRO A 282      17.503   9.664 -27.830  1.00 74.79           C  
ATOM   4413  HA  PRO A 282      17.230  10.657 -27.473  1.00 74.79           H  
ATOM   4414  C   PRO A 282      17.234   8.658 -26.694  1.00 74.79           C  
ATOM   4415  CB  PRO A 282      16.664   9.335 -29.071  1.00 74.79           C  
ATOM   4416  HB2 PRO A 282      15.721   8.847 -28.823  1.00 74.79           H  
ATOM   4417  HB3 PRO A 282      16.477  10.247 -29.636  1.00 74.79           H  
ATOM   4418  O   PRO A 282      16.127   8.589 -26.168  1.00 74.79           O  
ATOM   4419  CG  PRO A 282      17.586   8.419 -29.872  1.00 74.79           C  
ATOM   4420  HG2 PRO A 282      17.329   8.412 -30.931  1.00 74.79           H  
ATOM   4421  HG3 PRO A 282      17.563   7.411 -29.458  1.00 74.79           H  
ATOM   4422  CD  PRO A 282      18.954   9.050 -29.631  1.00 74.79           C  
ATOM   4423  HD2 PRO A 282      19.734   8.290 -29.686  1.00 74.79           H  
ATOM   4424  HD3 PRO A 282      19.124   9.818 -30.385  1.00 74.79           H  
ATOM   4425  N   ARG A 283      18.237   7.846 -26.332  1.00 75.88           N  
ATOM   4426  H   ARG A 283      19.120   8.002 -26.797  1.00 75.88           H  
ATOM   4427  CA  ARG A 283      18.221   6.888 -25.218  1.00 75.88           C  
ATOM   4428  HA  ARG A 283      17.270   6.975 -24.692  1.00 75.88           H  
ATOM   4429  C   ARG A 283      19.284   7.195 -24.153  1.00 75.88           C  
ATOM   4430  CB  ARG A 283      18.354   5.447 -25.739  1.00 75.88           C  
ATOM   4431  HB2 ARG A 283      19.324   5.334 -26.223  1.00 75.88           H  
ATOM   4432  HB3 ARG A 283      18.322   4.769 -24.886  1.00 75.88           H  
ATOM   4433  O   ARG A 283      19.681   6.280 -23.438  1.00 75.88           O  
ATOM   4434  CG  ARG A 283      17.251   5.018 -26.712  1.00 75.88           C  
ATOM   4435  HG2 ARG A 283      16.274   5.181 -26.258  1.00 75.88           H  
ATOM   4436  HG3 ARG A 283      17.325   5.592 -27.636  1.00 75.88           H  
ATOM   4437  CD  ARG A 283      17.444   3.527 -27.010  1.00 75.88           C  
ATOM   4438  HD2 ARG A 283      18.456   3.375 -27.387  1.00 75.88           H  
ATOM   4439  HD3 ARG A 283      17.332   2.972 -26.079  1.00 75.88           H  
ATOM   4440  NE  ARG A 283      16.477   3.027 -28.002  1.00 75.88           N  
ATOM   4441  HE  ARG A 283      15.846   3.706 -28.403  1.00 75.88           H  
ATOM   4442  NH1 ARG A 283      17.135   0.827 -27.918  1.00 75.88           N  
ATOM   4443 HH11 ARG A 283      17.046  -0.141 -28.192  1.00 75.88           H  
ATOM   4444 HH12 ARG A 283      17.802   1.060 -27.196  1.00 75.88           H  
ATOM   4445  NH2 ARG A 283      15.496   1.446 -29.310  1.00 75.88           N  
ATOM   4446 HH21 ARG A 283      15.415   0.484 -29.606  1.00 75.88           H  
ATOM   4447 HH22 ARG A 283      14.894   2.156 -29.702  1.00 75.88           H  
ATOM   4448  CZ  ARG A 283      16.375   1.772 -28.404  1.00 75.88           C  
ATOM   4449  N   SER A 284      19.778   8.436 -24.064  1.00 76.96           N  
ATOM   4450  H   SER A 284      19.451   9.154 -24.695  1.00 76.96           H  
ATOM   4451  CA  SER A 284      20.674   8.820 -22.964  1.00 76.96           C  
ATOM   4452  HA  SER A 284      21.585   8.226 -23.038  1.00 76.96           H  
ATOM   4453  C   SER A 284      20.010   8.536 -21.617  1.00 76.96           C  
ATOM   4454  CB  SER A 284      21.071  10.297 -23.013  1.00 76.96           C  
ATOM   4455  HB2 SER A 284      21.456  10.528 -24.006  1.00 76.96           H  
ATOM   4456  HB3 SER A 284      20.209  10.928 -22.796  1.00 76.96           H  
ATOM   4457  O   SER A 284      18.844   8.874 -21.410  1.00 76.96           O  
ATOM   4458  OG  SER A 284      22.086  10.508 -22.049  1.00 76.96           O  
ATOM   4459  HG  SER A 284      21.928  11.311 -21.547  1.00 76.96           H  
ATOM   4460  N   THR A 285      20.758   7.914 -20.711  1.00 77.44           N  
ATOM   4461  H   THR A 285      21.687   7.613 -20.970  1.00 77.44           H  
ATOM   4462  CA  THR A 285      20.370   7.673 -19.314  1.00 77.44           C  
ATOM   4463  HA  THR A 285      19.285   7.584 -19.249  1.00 77.44           H  
ATOM   4464  C   THR A 285      20.775   8.818 -18.389  1.00 77.44           C  
ATOM   4465  CB  THR A 285      21.001   6.363 -18.815  1.00 77.44           C  
ATOM   4466  HB  THR A 285      20.919   6.295 -17.730  1.00 77.44           H  
ATOM   4467  O   THR A 285      20.345   8.850 -17.236  1.00 77.44           O  
ATOM   4468  CG2 THR A 285      20.298   5.156 -19.436  1.00 77.44           C  
ATOM   4469 HG21 THR A 285      20.389   5.184 -20.522  1.00 77.44           H  
ATOM   4470 HG22 THR A 285      20.758   4.241 -19.063  1.00 77.44           H  
ATOM   4471 HG23 THR A 285      19.243   5.161 -19.160  1.00 77.44           H  
ATOM   4472  OG1 THR A 285      22.358   6.286 -19.198  1.00 77.44           O  
ATOM   4473  HG1 THR A 285      22.916   6.562 -18.468  1.00 77.44           H  
ATOM   4474  N   GLU A 286      21.582   9.757 -18.886  1.00 81.79           N  
ATOM   4475  H   GLU A 286      21.854   9.684 -19.855  1.00 81.79           H  
ATOM   4476  CA  GLU A 286      22.219  10.830 -18.125  1.00 81.79           C  
ATOM   4477  HA  GLU A 286      21.841  10.824 -17.102  1.00 81.79           H  
ATOM   4478  C   GLU A 286      21.886  12.206 -18.734  1.00 81.79           C  
ATOM   4479  CB  GLU A 286      23.742  10.575 -18.056  1.00 81.79           C  
ATOM   4480  HB2 GLU A 286      24.125  10.473 -19.071  1.00 81.79           H  
ATOM   4481  HB3 GLU A 286      24.221  11.437 -17.591  1.00 81.79           H  
ATOM   4482  O   GLU A 286      21.829  12.370 -19.958  1.00 81.79           O  
ATOM   4483  CG  GLU A 286      24.103   9.309 -17.240  1.00 81.79           C  
ATOM   4484  HG2 GLU A 286      23.846   9.489 -16.196  1.00 81.79           H  
ATOM   4485  HG3 GLU A 286      23.492   8.476 -17.586  1.00 81.79           H  
ATOM   4486  CD  GLU A 286      25.583   8.877 -17.334  1.00 81.79           C  
ATOM   4487  OE1 GLU A 286      25.866   7.693 -17.014  1.00 81.79           O  
ATOM   4488  OE2 GLU A 286      26.426   9.712 -17.726  1.00 81.79           O  
ATOM   4489  N   VAL A 287      21.667  13.188 -17.856  1.00 84.23           N  
ATOM   4490  H   VAL A 287      21.691  12.938 -16.877  1.00 84.23           H  
ATOM   4491  CA  VAL A 287      21.563  14.627 -18.138  1.00 84.23           C  
ATOM   4492  HA  VAL A 287      21.611  14.802 -19.213  1.00 84.23           H  
ATOM   4493  C   VAL A 287      22.756  15.305 -17.469  1.00 84.23           C  
ATOM   4494  CB  VAL A 287      20.243  15.212 -17.589  1.00 84.23           C  
ATOM   4495  HB  VAL A 287      20.176  14.999 -16.522  1.00 84.23           H  
ATOM   4496  O   VAL A 287      23.018  15.065 -16.290  1.00 84.23           O  
ATOM   4497  CG1 VAL A 287      20.151  16.730 -17.773  1.00 84.23           C  
ATOM   4498 HG11 VAL A 287      20.234  16.984 -18.830  1.00 84.23           H  
ATOM   4499 HG12 VAL A 287      19.198  17.086 -17.384  1.00 84.23           H  
ATOM   4500 HG13 VAL A 287      20.947  17.219 -17.212  1.00 84.23           H  
ATOM   4501  CG2 VAL A 287      19.026  14.589 -18.276  1.00 84.23           C  
ATOM   4502 HG21 VAL A 287      19.095  14.711 -19.357  1.00 84.23           H  
ATOM   4503 HG22 VAL A 287      18.996  13.527 -18.033  1.00 84.23           H  
ATOM   4504 HG23 VAL A 287      18.107  15.051 -17.914  1.00 84.23           H  
ATOM   4505  N   TYR A 288      23.475  16.164 -18.186  1.00 82.20           N  
ATOM   4506  H   TYR A 288      23.192  16.371 -19.133  1.00 82.20           H  
ATOM   4507  CA  TYR A 288      24.653  16.843 -17.645  1.00 82.20           C  
ATOM   4508  HA  TYR A 288      25.068  16.244 -16.834  1.00 82.20           H  
ATOM   4509  C   TYR A 288      24.254  18.205 -17.080  1.00 82.20           C  
ATOM   4510  CB  TYR A 288      25.745  16.951 -18.715  1.00 82.20           C  
ATOM   4511  HB2 TYR A 288      26.633  17.398 -18.269  1.00 82.20           H  
ATOM   4512  HB3 TYR A 288      25.405  17.616 -19.508  1.00 82.20           H  
ATOM   4513  O   TYR A 288      23.880  19.103 -17.830  1.00 82.20           O  
ATOM   4514  CG  TYR A 288      26.137  15.620 -19.321  1.00 82.20           C  
ATOM   4515  CD1 TYR A 288      27.073  14.775 -18.685  1.00 82.20           C  
ATOM   4516  HD1 TYR A 288      27.524  15.071 -17.749  1.00 82.20           H  
ATOM   4517  CD2 TYR A 288      25.536  15.223 -20.528  1.00 82.20           C  
ATOM   4518  HD2 TYR A 288      24.810  15.861 -21.012  1.00 82.20           H  
ATOM   4519  CE1 TYR A 288      27.407  13.528 -19.260  1.00 82.20           C  
ATOM   4520  HE1 TYR A 288      28.100  12.856 -18.775  1.00 82.20           H  
ATOM   4521  CE2 TYR A 288      25.873  13.987 -21.099  1.00 82.20           C  
ATOM   4522  HE2 TYR A 288      25.435  13.665 -22.033  1.00 82.20           H  
ATOM   4523  OH  TYR A 288      27.063  11.954 -21.092  1.00 82.20           O  
ATOM   4524  HH  TYR A 288      27.785  11.431 -20.734  1.00 82.20           H  
ATOM   4525  CZ  TYR A 288      26.797  13.132 -20.473  1.00 82.20           C  
ATOM   4526  N   VAL A 289      24.352  18.384 -15.764  1.00 81.62           N  
ATOM   4527  H   VAL A 289      24.664  17.602 -15.206  1.00 81.62           H  
ATOM   4528  CA  VAL A 289      23.951  19.613 -15.064  1.00 81.62           C  
ATOM   4529  HA  VAL A 289      23.302  20.193 -15.721  1.00 81.62           H  
ATOM   4530  C   VAL A 289      25.169  20.478 -14.743  1.00 81.62           C  
ATOM   4531  CB  VAL A 289      23.121  19.283 -13.814  1.00 81.62           C  
ATOM   4532  HB  VAL A 289      23.725  18.705 -13.115  1.00 81.62           H  
ATOM   4533  O   VAL A 289      26.141  20.007 -14.155  1.00 81.62           O  
ATOM   4534  CG1 VAL A 289      22.644  20.565 -13.128  1.00 81.62           C  
ATOM   4535 HG11 VAL A 289      23.484  21.099 -12.685  1.00 81.62           H  
ATOM   4536 HG12 VAL A 289      21.929  20.316 -12.344  1.00 81.62           H  
ATOM   4537 HG13 VAL A 289      22.143  21.207 -13.854  1.00 81.62           H  
ATOM   4538  CG2 VAL A 289      21.870  18.472 -14.185  1.00 81.62           C  
ATOM   4539 HG21 VAL A 289      22.150  17.514 -14.624  1.00 81.62           H  
ATOM   4540 HG22 VAL A 289      21.257  19.023 -14.898  1.00 81.62           H  
ATOM   4541 HG23 VAL A 289      21.275  18.274 -13.293  1.00 81.62           H  
ATOM   4542  N   ARG A 290      25.128  21.750 -15.136  1.00 74.27           N  
ATOM   4543  H   ARG A 290      24.257  22.082 -15.526  1.00 74.27           H  
ATOM   4544  CA  ARG A 290      26.224  22.716 -15.010  1.00 74.27           C  
ATOM   4545  HA  ARG A 290      27.156  22.227 -15.296  1.00 74.27           H  
ATOM   4546  C   ARG A 290      26.362  23.213 -13.569  1.00 74.27           C  
ATOM   4547  CB  ARG A 290      25.950  23.878 -15.980  1.00 74.27           C  
ATOM   4548  HB2 ARG A 290      25.105  24.462 -15.616  1.00 74.27           H  
ATOM   4549  HB3 ARG A 290      25.681  23.472 -16.955  1.00 74.27           H  
ATOM   4550  O   ARG A 290      25.395  23.710 -12.995  1.00 74.27           O  
ATOM   4551  CG  ARG A 290      27.167  24.795 -16.153  1.00 74.27           C  
ATOM   4552  HG2 ARG A 290      28.009  24.206 -16.516  1.00 74.27           H  
ATOM   4553  HG3 ARG A 290      27.432  25.239 -15.194  1.00 74.27           H  
ATOM   4554  CD  ARG A 290      26.857  25.916 -17.149  1.00 74.27           C  
ATOM   4555  HD2 ARG A 290      26.510  25.474 -18.083  1.00 74.27           H  
ATOM   4556  HD3 ARG A 290      26.066  26.544 -16.740  1.00 74.27           H  
ATOM   4557  NE  ARG A 290      28.058  26.728 -17.409  1.00 74.27           N  
ATOM   4558  HE  ARG A 290      28.919  26.422 -16.980  1.00 74.27           H  
ATOM   4559  NH1 ARG A 290      27.132  28.277 -18.840  1.00 74.27           N  
ATOM   4560 HH11 ARG A 290      27.252  29.037 -19.493  1.00 74.27           H  
ATOM   4561 HH12 ARG A 290      26.229  27.834 -18.741  1.00 74.27           H  
ATOM   4562  NH2 ARG A 290      29.321  28.328 -18.369  1.00 74.27           N  
ATOM   4563 HH21 ARG A 290      30.120  27.904 -17.919  1.00 74.27           H  
ATOM   4564 HH22 ARG A 290      29.433  29.106 -19.004  1.00 74.27           H  
ATOM   4565  CZ  ARG A 290      28.155  27.778 -18.201  1.00 74.27           C  
ATOM   4566  N   SER A 291      27.573  23.171 -13.013  1.00 69.04           N  
ATOM   4567  H   SER A 291      28.336  22.760 -13.533  1.00 69.04           H  
ATOM   4568  CA  SER A 291      27.876  23.908 -11.783  1.00 69.04           C  
ATOM   4569  HA  SER A 291      27.105  23.686 -11.047  1.00 69.04           H  
ATOM   4570  C   SER A 291      27.876  25.413 -12.054  1.00 69.04           C  
ATOM   4571  CB  SER A 291      29.221  23.506 -11.173  1.00 69.04           C  
ATOM   4572  HB2 SER A 291      30.026  23.744 -11.868  1.00 69.04           H  
ATOM   4573  HB3 SER A 291      29.228  22.437 -10.959  1.00 69.04           H  
ATOM   4574  O   SER A 291      28.569  25.895 -12.952  1.00 69.04           O  
ATOM   4575  OG  SER A 291      29.384  24.240  -9.971  1.00 69.04           O  
ATOM   4576  HG  SER A 291      30.313  24.453  -9.858  1.00 69.04           H  
ATOM   4577  N   ILE A 292      27.125  26.155 -11.239  1.00 62.61           N  
ATOM   4578  H   ILE A 292      26.552  25.673 -10.561  1.00 62.61           H  
ATOM   4579  CA  ILE A 292      27.178  27.625 -11.173  1.00 62.61           C  
ATOM   4580  HA  ILE A 292      27.452  28.007 -12.157  1.00 62.61           H  
ATOM   4581  C   ILE A 292      28.257  28.137 -10.201  1.00 62.61           C  
ATOM   4582  CB  ILE A 292      25.794  28.206 -10.817  1.00 62.61           C  
ATOM   4583  HB  ILE A 292      25.893  29.292 -10.813  1.00 62.61           H  
ATOM   4584  O   ILE A 292      28.486  29.341 -10.117  1.00 62.61           O  
ATOM   4585  CG1 ILE A 292      25.338  27.759  -9.410  1.00 62.61           C  
ATOM   4586 HG12 ILE A 292      25.028  26.714  -9.427  1.00 62.61           H  
ATOM   4587 HG13 ILE A 292      26.166  27.856  -8.707  1.00 62.61           H  
ATOM   4588  CG2 ILE A 292      24.753  27.844 -11.894  1.00 62.61           C  
ATOM   4589 HG21 ILE A 292      23.819  28.374 -11.710  1.00 62.61           H  
ATOM   4590 HG22 ILE A 292      25.126  28.136 -12.876  1.00 62.61           H  
ATOM   4591 HG23 ILE A 292      24.557  26.771 -11.895  1.00 62.61           H  
ATOM   4592  CD1 ILE A 292      24.201  28.615  -8.858  1.00 62.61           C  
ATOM   4593 HD11 ILE A 292      23.289  28.450  -9.433  1.00 62.61           H  
ATOM   4594 HD12 ILE A 292      24.036  28.335  -7.818  1.00 62.61           H  
ATOM   4595 HD13 ILE A 292      24.473  29.670  -8.896  1.00 62.61           H  
ATOM   4596  N   PHE A 293      28.894  27.235  -9.449  1.00 59.41           N  
ATOM   4597  H   PHE A 293      28.706  26.256  -9.613  1.00 59.41           H  
ATOM   4598  CA  PHE A 293      29.926  27.547  -8.463  1.00 59.41           C  
ATOM   4599  HA  PHE A 293      29.868  28.603  -8.200  1.00 59.41           H  
ATOM   4600  C   PHE A 293      31.309  27.273  -9.058  1.00 59.41           C  
ATOM   4601  CB  PHE A 293      29.691  26.731  -7.181  1.00 59.41           C  
ATOM   4602  HB2 PHE A 293      29.861  25.676  -7.395  1.00 59.41           H  
ATOM   4603  HB3 PHE A 293      30.428  27.034  -6.437  1.00 59.41           H  
ATOM   4604  O   PHE A 293      31.540  26.209  -9.642  1.00 59.41           O  
ATOM   4605  CG  PHE A 293      28.303  26.896  -6.588  1.00 59.41           C  
ATOM   4606  CD1 PHE A 293      27.988  28.047  -5.841  1.00 59.41           C  
ATOM   4607  HD1 PHE A 293      28.745  28.796  -5.658  1.00 59.41           H  
ATOM   4608  CD2 PHE A 293      27.317  25.913  -6.807  1.00 59.41           C  
ATOM   4609  HD2 PHE A 293      27.557  25.024  -7.371  1.00 59.41           H  
ATOM   4610  CE1 PHE A 293      26.690  28.220  -5.325  1.00 59.41           C  
ATOM   4611  HE1 PHE A 293      26.454  29.099  -4.744  1.00 59.41           H  
ATOM   4612  CE2 PHE A 293      26.018  26.090  -6.296  1.00 59.41           C  
ATOM   4613  HE2 PHE A 293      25.260  25.340  -6.470  1.00 59.41           H  
ATOM   4614  CZ  PHE A 293      25.705  27.242  -5.555  1.00 59.41           C  
ATOM   4615  HZ  PHE A 293      24.709  27.373  -5.158  1.00 59.41           H  
ATOM   4616  N   GLY A 294      32.229  28.227  -8.901  1.00 51.38           N  
ATOM   4617  H   GLY A 294      31.979  29.066  -8.398  1.00 51.38           H  
ATOM   4618  CA  GLY A 294      33.627  28.040  -9.288  1.00 51.38           C  
ATOM   4619  HA2 GLY A 294      33.657  27.630 -10.298  1.00 51.38           H  
ATOM   4620  HA3 GLY A 294      34.135  29.004  -9.295  1.00 51.38           H  
ATOM   4621  C   GLY A 294      34.378  27.096  -8.333  1.00 51.38           C  
ATOM   4622  O   GLY A 294      33.891  26.813  -7.233  1.00 51.38           O  
ATOM   4623  N   PRO A 295      35.588  26.629  -8.701  1.00 44.95           N  
ATOM   4624  CA  PRO A 295      36.440  25.857  -7.798  1.00 44.95           C  
ATOM   4625  HA  PRO A 295      35.960  24.897  -7.608  1.00 44.95           H  
ATOM   4626  C   PRO A 295      36.659  26.601  -6.473  1.00 44.95           C  
ATOM   4627  CB  PRO A 295      37.752  25.626  -8.559  1.00 44.95           C  
ATOM   4628  HB2 PRO A 295      38.187  24.655  -8.326  1.00 44.95           H  
ATOM   4629  HB3 PRO A 295      38.462  26.424  -8.344  1.00 44.95           H  
ATOM   4630  O   PRO A 295      37.037  27.772  -6.473  1.00 44.95           O  
ATOM   4631  CG  PRO A 295      37.323  25.718 -10.023  1.00 44.95           C  
ATOM   4632  HG2 PRO A 295      36.887  24.770 -10.338  1.00 44.95           H  
ATOM   4633  HG3 PRO A 295      38.157  25.990 -10.670  1.00 44.95           H  
ATOM   4634  CD  PRO A 295      36.239  26.795  -9.989  1.00 44.95           C  
ATOM   4635  HD2 PRO A 295      35.547  26.652 -10.819  1.00 44.95           H  
ATOM   4636  HD3 PRO A 295      36.693  27.784 -10.036  1.00 44.95           H  
ATOM   4637  N   GLY A 296      36.398  25.927  -5.349  1.00 42.87           N  
ATOM   4638  H   GLY A 296      36.078  24.972  -5.423  1.00 42.87           H  
ATOM   4639  CA  GLY A 296      36.422  26.539  -4.014  1.00 42.87           C  
ATOM   4640  HA2 GLY A 296      36.674  25.769  -3.285  1.00 42.87           H  
ATOM   4641  HA3 GLY A 296      37.198  27.303  -3.975  1.00 42.87           H  
ATOM   4642  C   GLY A 296      35.104  27.184  -3.560  1.00 42.87           C  
ATOM   4643  O   GLY A 296      35.104  27.892  -2.560  1.00 42.87           O  
ATOM   4644  N   GLY A 297      33.986  26.964  -4.264  1.00 42.27           N  
ATOM   4645  H   GLY A 297      34.050  26.467  -5.140  1.00 42.27           H  
ATOM   4646  CA  GLY A 297      32.647  27.387  -3.819  1.00 42.27           C  
ATOM   4647  HA2 GLY A 297      31.900  26.801  -4.355  1.00 42.27           H  
ATOM   4648  HA3 GLY A 297      32.541  27.177  -2.755  1.00 42.27           H  
ATOM   4649  C   GLY A 297      32.322  28.870  -4.038  1.00 42.27           C  
ATOM   4650  O   GLY A 297      31.263  29.337  -3.624  1.00 42.27           O  
ATOM   4651  N   SER A 298      33.206  29.616  -4.706  1.00 39.38           N  
ATOM   4652  H   SER A 298      34.084  29.185  -4.957  1.00 39.38           H  
ATOM   4653  CA  SER A 298      33.036  31.043  -4.996  1.00 39.38           C  
ATOM   4654  HA  SER A 298      33.003  31.577  -4.046  1.00 39.38           H  
ATOM   4655  C   SER A 298      31.757  31.314  -5.816  1.00 39.38           C  
ATOM   4656  CB  SER A 298      34.254  31.553  -5.771  1.00 39.38           C  
ATOM   4657  HB2 SER A 298      34.361  30.983  -6.694  1.00 39.38           H  
ATOM   4658  HB3 SER A 298      34.117  32.606  -6.017  1.00 39.38           H  
ATOM   4659  O   SER A 298      31.638  30.792  -6.932  1.00 39.38           O  
ATOM   4660  OG  SER A 298      35.417  31.404  -4.982  1.00 39.38           O  
ATOM   4661  HG  SER A 298      36.168  31.215  -5.550  1.00 39.38           H  
ATOM   4662  N   PRO A 299      30.810  32.143  -5.325  1.00 37.76           N  
ATOM   4663  CA  PRO A 299      29.550  32.425  -6.014  1.00 37.76           C  
ATOM   4664  HA  PRO A 299      29.169  31.514  -6.475  1.00 37.76           H  
ATOM   4665  C   PRO A 299      29.730  33.479  -7.121  1.00 37.76           C  
ATOM   4666  CB  PRO A 299      28.580  32.846  -4.901  1.00 37.76           C  
ATOM   4667  HB2 PRO A 299      27.787  33.503  -5.257  1.00 37.76           H  
ATOM   4668  HB3 PRO A 299      28.150  31.955  -4.444  1.00 37.76           H  
ATOM   4669  O   PRO A 299      29.381  34.650  -6.967  1.00 37.76           O  
ATOM   4670  CG  PRO A 299      29.493  33.539  -3.891  1.00 37.76           C  
ATOM   4671  HG2 PRO A 299      29.075  33.515  -2.885  1.00 37.76           H  
ATOM   4672  HG3 PRO A 299      29.681  34.566  -4.205  1.00 37.76           H  
ATOM   4673  CD  PRO A 299      30.785  32.726  -3.987  1.00 37.76           C  
ATOM   4674  HD2 PRO A 299      30.766  31.928  -3.245  1.00 37.76           H  
ATOM   4675  HD3 PRO A 299      31.646  33.373  -3.820  1.00 37.76           H  
ATOM   4676  N   SER A 300      30.276  33.072  -8.268  1.00 41.55           N  
ATOM   4677  H   SER A 300      30.591  32.115  -8.335  1.00 41.55           H  
ATOM   4678  CA  SER A 300      30.515  33.952  -9.419  1.00 41.55           C  
ATOM   4679  HA  SER A 300      30.679  34.962  -9.044  1.00 41.55           H  
ATOM   4680  C   SER A 300      29.312  34.035 -10.371  1.00 41.55           C  
ATOM   4681  CB  SER A 300      31.812  33.558 -10.136  1.00 41.55           C  
ATOM   4682  HB2 SER A 300      32.644  33.618  -9.434  1.00 41.55           H  
ATOM   4683  HB3 SER A 300      31.998  34.250 -10.957  1.00 41.55           H  
ATOM   4684  O   SER A 300      29.389  33.608 -11.522  1.00 41.55           O  
ATOM   4685  OG  SER A 300      31.727  32.243 -10.639  1.00 41.55           O  
ATOM   4686  HG  SER A 300      30.968  32.209 -11.226  1.00 41.55           H  
ATOM   4687  N   LEU A 301      28.213  34.654  -9.919  1.00 40.07           N  
ATOM   4688  H   LEU A 301      28.196  34.933  -8.949  1.00 40.07           H  
ATOM   4689  CA  LEU A 301      27.109  35.080 -10.805  1.00 40.07           C  
ATOM   4690  HA  LEU A 301      26.781  34.221 -11.391  1.00 40.07           H  
ATOM   4691  C   LEU A 301      27.541  36.146 -11.836  1.00 40.07           C  
ATOM   4692  CB  LEU A 301      25.931  35.598  -9.952  1.00 40.07           C  
ATOM   4693  HB2 LEU A 301      26.330  36.206  -9.140  1.00 40.07           H  
ATOM   4694  HB3 LEU A 301      25.306  36.249 -10.562  1.00 40.07           H  
ATOM   4695  O   LEU A 301      26.830  36.391 -12.804  1.00 40.07           O  
ATOM   4696  CG  LEU A 301      25.037  34.484  -9.376  1.00 40.07           C  
ATOM   4697  HG  LEU A 301      25.660  33.714  -8.922  1.00 40.07           H  
ATOM   4698  CD1 LEU A 301      24.117  35.058  -8.298  1.00 40.07           C  
ATOM   4699 HD11 LEU A 301      23.482  35.835  -8.723  1.00 40.07           H  
ATOM   4700 HD12 LEU A 301      23.493  34.266  -7.884  1.00 40.07           H  
ATOM   4701 HD13 LEU A 301      24.717  35.484  -7.493  1.00 40.07           H  
ATOM   4702  CD2 LEU A 301      24.150  33.846 -10.451  1.00 40.07           C  
ATOM   4703 HD21 LEU A 301      24.766  33.370 -11.214  1.00 40.07           H  
ATOM   4704 HD22 LEU A 301      23.526  34.606 -10.923  1.00 40.07           H  
ATOM   4705 HD23 LEU A 301      23.514  33.084 -10.000  1.00 40.07           H  
ATOM   4706  N   PHE A 302      28.714  36.758 -11.646  1.00 40.73           N  
ATOM   4707  H   PHE A 302      29.242  36.507 -10.822  1.00 40.73           H  
ATOM   4708  CA  PHE A 302      29.276  37.796 -12.508  1.00 40.73           C  
ATOM   4709  HA  PHE A 302      28.642  37.924 -13.385  1.00 40.73           H  
ATOM   4710  C   PHE A 302      30.692  37.390 -12.968  1.00 40.73           C  
ATOM   4711  CB  PHE A 302      29.249  39.131 -11.746  1.00 40.73           C  
ATOM   4712  HB2 PHE A 302      29.596  39.922 -12.410  1.00 40.73           H  
ATOM   4713  HB3 PHE A 302      29.939  39.080 -10.904  1.00 40.73           H  
ATOM   4714  O   PHE A 302      31.655  37.558 -12.215  1.00 40.73           O  
ATOM   4715  CG  PHE A 302      27.867  39.497 -11.230  1.00 40.73           C  
ATOM   4716  CD1 PHE A 302      26.869  39.921 -12.129  1.00 40.73           C  
ATOM   4717  HD1 PHE A 302      27.091  40.012 -13.182  1.00 40.73           H  
ATOM   4718  CD2 PHE A 302      27.558  39.356  -9.863  1.00 40.73           C  
ATOM   4719  HD2 PHE A 302      28.315  39.023  -9.168  1.00 40.73           H  
ATOM   4720  CE1 PHE A 302      25.574  40.206 -11.663  1.00 40.73           C  
ATOM   4721  HE1 PHE A 302      24.811  40.524 -12.358  1.00 40.73           H  
ATOM   4722  CE2 PHE A 302      26.262  39.640  -9.398  1.00 40.73           C  
ATOM   4723  HE2 PHE A 302      26.027  39.532  -8.349  1.00 40.73           H  
ATOM   4724  CZ  PHE A 302      25.270  40.066 -10.298  1.00 40.73           C  
ATOM   4725  HZ  PHE A 302      24.273  40.284  -9.943  1.00 40.73           H  
ATOM   4726  N   PRO A 303      30.853  36.817 -14.176  1.00 34.21           N  
ATOM   4727  CA  PRO A 303      32.136  36.312 -14.660  1.00 34.21           C  
ATOM   4728  HA  PRO A 303      32.706  35.887 -13.833  1.00 34.21           H  
ATOM   4729  C   PRO A 303      32.983  37.427 -15.298  1.00 34.21           C  
ATOM   4730  CB  PRO A 303      31.766  35.176 -15.622  1.00 34.21           C  
ATOM   4731  HB2 PRO A 303      31.575  34.267 -15.050  1.00 34.21           H  
ATOM   4732  HB3 PRO A 303      32.531  34.989 -16.374  1.00 34.21           H  
ATOM   4733  O   PRO A 303      33.129  37.489 -16.514  1.00 34.21           O  
ATOM   4734  CG  PRO A 303      30.457  35.668 -16.238  1.00 34.21           C  
ATOM   4735  HG2 PRO A 303      30.668  36.367 -17.047  1.00 34.21           H  
ATOM   4736  HG3 PRO A 303      29.845  34.840 -16.599  1.00 34.21           H  
ATOM   4737  CD  PRO A 303      29.784  36.406 -15.080  1.00 34.21           C  
ATOM   4738  HD2 PRO A 303      29.230  37.266 -15.456  1.00 34.21           H  
ATOM   4739  HD3 PRO A 303      29.112  35.726 -14.556  1.00 34.21           H  
ATOM   4740  N   SER A 304      33.559  38.308 -14.476  1.00 36.25           N  
ATOM   4741  H   SER A 304      33.303  38.299 -13.498  1.00 36.25           H  
ATOM   4742  CA  SER A 304      34.499  39.353 -14.928  1.00 36.25           C  
ATOM   4743  HA  SER A 304      34.388  39.491 -16.004  1.00 36.25           H  
ATOM   4744  C   SER A 304      35.982  39.021 -14.701  1.00 36.25           C  
ATOM   4745  CB  SER A 304      34.146  40.694 -14.279  1.00 36.25           C  
ATOM   4746  HB2 SER A 304      34.872  41.449 -14.582  1.00 36.25           H  
ATOM   4747  HB3 SER A 304      33.157  41.004 -14.616  1.00 36.25           H  
ATOM   4748  O   SER A 304      36.839  39.728 -15.222  1.00 36.25           O  
ATOM   4749  OG  SER A 304      34.140  40.570 -12.868  1.00 36.25           O  
ATOM   4750  HG  SER A 304      34.001  41.440 -12.487  1.00 36.25           H  
ATOM   4751  N   ALA A 305      36.304  37.969 -13.932  1.00 35.34           N  
ATOM   4752  H   ALA A 305      35.546  37.483 -13.475  1.00 35.34           H  
ATOM   4753  CA  ALA A 305      37.689  37.669 -13.532  1.00 35.34           C  
ATOM   4754  HA  ALA A 305      38.361  38.025 -14.313  1.00 35.34           H  
ATOM   4755  C   ALA A 305      38.041  36.175 -13.326  1.00 35.34           C  
ATOM   4756  CB  ALA A 305      37.984  38.476 -12.258  1.00 35.34           C  
ATOM   4757  HB1 ALA A 305      37.348  38.135 -11.441  1.00 35.34           H  
ATOM   4758  HB2 ALA A 305      39.029  38.350 -11.973  1.00 35.34           H  
ATOM   4759  HB3 ALA A 305      37.802  39.535 -12.438  1.00 35.34           H  
ATOM   4760  O   ALA A 305      39.167  35.873 -12.937  1.00 35.34           O  
ATOM   4761  N   CYS A 306      37.120  35.225 -13.547  1.00 28.93           N  
ATOM   4762  H   CYS A 306      36.241  35.483 -13.972  1.00 28.93           H  
ATOM   4763  CA  CYS A 306      37.359  33.804 -13.249  1.00 28.93           C  
ATOM   4764  HA  CYS A 306      38.317  33.710 -12.738  1.00 28.93           H  
ATOM   4765  C   CYS A 306      37.466  32.960 -14.532  1.00 28.93           C  
ATOM   4766  CB  CYS A 306      36.283  33.295 -12.272  1.00 28.93           C  
ATOM   4767  HB2 CYS A 306      35.545  32.694 -12.804  1.00 28.93           H  
ATOM   4768  HB3 CYS A 306      35.772  34.134 -11.800  1.00 28.93           H  
ATOM   4769  O   CYS A 306      36.479  32.765 -15.234  1.00 28.93           O  
ATOM   4770  SG  CYS A 306      37.070  32.298 -10.972  1.00 28.93           S  
ATOM   4771  HG  CYS A 306      37.808  33.275 -10.438  1.00 28.93           H  
ATOM   4772  N   SER A 307      38.666  32.455 -14.831  1.00 36.25           N  
ATOM   4773  H   SER A 307      39.445  32.666 -14.223  1.00 36.25           H  
ATOM   4774  CA  SER A 307      38.986  31.663 -16.035  1.00 36.25           C  
ATOM   4775  HA  SER A 307      38.325  31.976 -16.842  1.00 36.25           H  
ATOM   4776  C   SER A 307      38.787  30.146 -15.869  1.00 36.25           C  
ATOM   4777  CB  SER A 307      40.425  31.973 -16.463  1.00 36.25           C  
ATOM   4778  HB2 SER A 307      40.699  31.357 -17.319  1.00 36.25           H  
ATOM   4779  HB3 SER A 307      40.489  33.022 -16.754  1.00 36.25           H  
ATOM   4780  O   SER A 307      39.155  29.356 -16.741  1.00 36.25           O  
ATOM   4781  OG  SER A 307      41.318  31.734 -15.388  1.00 36.25           O  
ATOM   4782  HG  SER A 307      42.207  31.950 -15.678  1.00 36.25           H  
ATOM   4783  N   THR A 308      38.229  29.709 -14.741  1.00 37.64           N  
ATOM   4784  H   THR A 308      37.885  30.382 -14.072  1.00 37.64           H  
ATOM   4785  CA  THR A 308      38.079  28.298 -14.376  1.00 37.64           C  
ATOM   4786  HA  THR A 308      38.948  27.758 -14.753  1.00 37.64           H  
ATOM   4787  C   THR A 308      36.841  27.671 -15.024  1.00 37.64           C  
ATOM   4788  CB  THR A 308      38.078  28.138 -12.846  1.00 37.64           C  
ATOM   4789  HB  THR A 308      37.590  27.202 -12.576  1.00 37.64           H  
ATOM   4790  O   THR A 308      35.703  28.040 -14.739  1.00 37.64           O  
ATOM   4791  CG2 THR A 308      39.507  28.132 -12.301  1.00 37.64           C  
ATOM   4792 HG21 THR A 308      40.054  27.283 -12.710  1.00 37.64           H  
ATOM   4793 HG22 THR A 308      39.490  28.045 -11.214  1.00 37.64           H  
ATOM   4794 HG23 THR A 308      40.017  29.055 -12.578  1.00 37.64           H  
ATOM   4795  OG1 THR A 308      37.427  29.221 -12.222  1.00 37.64           O  
ATOM   4796  HG1 THR A 308      37.602  29.197 -11.278  1.00 37.64           H  
ATOM   4797  N   LYS A 309      37.077  26.694 -15.913  1.00 48.91           N  
ATOM   4798  H   LYS A 309      38.045  26.483 -16.107  1.00 48.91           H  
ATOM   4799  CA  LYS A 309      36.054  25.959 -16.682  1.00 48.91           C  
ATOM   4800  HA  LYS A 309      35.592  26.643 -17.393  1.00 48.91           H  
ATOM   4801  C   LYS A 309      34.948  25.414 -15.756  1.00 48.91           C  
ATOM   4802  CB  LYS A 309      36.730  24.801 -17.458  1.00 48.91           C  
ATOM   4803  HB2 LYS A 309      35.956  24.219 -17.959  1.00 48.91           H  
ATOM   4804  HB3 LYS A 309      37.222  24.143 -16.741  1.00 48.91           H  
ATOM   4805  O   LYS A 309      35.234  24.613 -14.870  1.00 48.91           O  
ATOM   4806  CG  LYS A 309      37.765  25.245 -18.517  1.00 48.91           C  
ATOM   4807  HG2 LYS A 309      38.499  25.906 -18.056  1.00 48.91           H  
ATOM   4808  HG3 LYS A 309      37.250  25.797 -19.303  1.00 48.91           H  
ATOM   4809  CD  LYS A 309      38.515  24.048 -19.141  1.00 48.91           C  
ATOM   4810  HD2 LYS A 309      39.045  23.517 -18.350  1.00 48.91           H  
ATOM   4811  HD3 LYS A 309      37.785  23.368 -19.581  1.00 48.91           H  
ATOM   4812  CE  LYS A 309      39.521  24.504 -20.220  1.00 48.91           C  
ATOM   4813  HE2 LYS A 309      40.152  25.282 -19.789  1.00 48.91           H  
ATOM   4814  HE3 LYS A 309      38.964  24.955 -21.041  1.00 48.91           H  
ATOM   4815  NZ  LYS A 309      40.382  23.398 -20.740  1.00 48.91           N  
ATOM   4816  HZ1 LYS A 309      41.030  23.725 -21.442  1.00 48.91           H  
ATOM   4817  HZ2 LYS A 309      39.844  22.669 -21.186  1.00 48.91           H  
ATOM   4818  HZ3 LYS A 309      40.919  22.960 -20.005  1.00 48.91           H  
ATOM   4819  N   SER A 310      33.691  25.819 -15.974  1.00 53.07           N  
ATOM   4820  H   SER A 310      33.522  26.507 -16.694  1.00 53.07           H  
ATOM   4821  CA  SER A 310      32.545  25.340 -15.183  1.00 53.07           C  
ATOM   4822  HA  SER A 310      32.767  25.496 -14.127  1.00 53.07           H  
ATOM   4823  C   SER A 310      32.310  23.845 -15.412  1.00 53.07           C  
ATOM   4824  CB  SER A 310      31.264  26.125 -15.511  1.00 53.07           C  
ATOM   4825  HB2 SER A 310      30.446  25.732 -14.908  1.00 53.07           H  
ATOM   4826  HB3 SER A 310      31.407  27.175 -15.255  1.00 53.07           H  
ATOM   4827  O   SER A 310      32.055  23.436 -16.548  1.00 53.07           O  
ATOM   4828  OG  SER A 310      30.927  26.013 -16.889  1.00 53.07           O  
ATOM   4829  HG  SER A 310      31.144  25.111 -17.135  1.00 53.07           H  
ATOM   4830  N   THR A 311      32.360  23.046 -14.346  1.00 61.53           N  
ATOM   4831  H   THR A 311      32.550  23.441 -13.436  1.00 61.53           H  
ATOM   4832  CA  THR A 311      32.131  21.597 -14.393  1.00 61.53           C  
ATOM   4833  HA  THR A 311      32.750  21.180 -15.188  1.00 61.53           H  
ATOM   4834  C   THR A 311      30.678  21.249 -14.715  1.00 61.53           C  
ATOM   4835  CB  THR A 311      32.539  20.925 -13.069  1.00 61.53           C  
ATOM   4836  HB  THR A 311      32.177  19.897 -13.053  1.00 61.53           H  
ATOM   4837  O   THR A 311      29.753  22.016 -14.446  1.00 61.53           O  
ATOM   4838  CG2 THR A 311      34.058  20.909 -12.902  1.00 61.53           C  
ATOM   4839 HG21 THR A 311      34.314  20.420 -11.962  1.00 61.53           H  
ATOM   4840 HG22 THR A 311      34.449  21.926 -12.892  1.00 61.53           H  
ATOM   4841 HG23 THR A 311      34.515  20.355 -13.723  1.00 61.53           H  
ATOM   4842  OG1 THR A 311      31.999  21.628 -11.972  1.00 61.53           O  
ATOM   4843  HG1 THR A 311      31.465  21.024 -11.450  1.00 61.53           H  
ATOM   4844  N   PHE A 312      30.480  20.054 -15.269  1.00 75.06           N  
ATOM   4845  H   PHE A 312      31.277  19.454 -15.423  1.00 75.06           H  
ATOM   4846  CA  PHE A 312      29.170  19.445 -15.482  1.00 75.06           C  
ATOM   4847  HA  PHE A 312      28.387  20.101 -15.103  1.00 75.06           H  
ATOM   4848  C   PHE A 312      29.094  18.126 -14.703  1.00 75.06           C  
ATOM   4849  CB  PHE A 312      28.933  19.235 -16.984  1.00 75.06           C  
ATOM   4850  HB2 PHE A 312      29.864  18.926 -17.459  1.00 75.06           H  
ATOM   4851  HB3 PHE A 312      28.230  18.410 -17.102  1.00 75.06           H  
ATOM   4852  O   PHE A 312      30.045  17.347 -14.712  1.00 75.06           O  
ATOM   4853  CG  PHE A 312      28.382  20.438 -17.728  1.00 75.06           C  
ATOM   4854  CD1 PHE A 312      27.010  20.494 -18.035  1.00 75.06           C  
ATOM   4855  HD1 PHE A 312      26.355  19.699 -17.713  1.00 75.06           H  
ATOM   4856  CD2 PHE A 312      29.227  21.484 -18.147  1.00 75.06           C  
ATOM   4857  HD2 PHE A 312      30.280  21.460 -17.912  1.00 75.06           H  
ATOM   4858  CE1 PHE A 312      26.482  21.567 -18.772  1.00 75.06           C  
ATOM   4859  HE1 PHE A 312      25.429  21.587 -19.012  1.00 75.06           H  
ATOM   4860  CE2 PHE A 312      28.696  22.567 -18.873  1.00 75.06           C  
ATOM   4861  HE2 PHE A 312      29.339  23.372 -19.196  1.00 75.06           H  
ATOM   4862  CZ  PHE A 312      27.328  22.606 -19.192  1.00 75.06           C  
ATOM   4863  HZ  PHE A 312      26.927  23.433 -19.760  1.00 75.06           H  
ATOM   4864  N   HIS A 313      27.966  17.876 -14.044  1.00 78.68           N  
ATOM   4865  H   HIS A 313      27.232  18.569 -14.082  1.00 78.68           H  
ATOM   4866  CA  HIS A 313      27.694  16.673 -13.260  1.00 78.68           C  
ATOM   4867  HA  HIS A 313      28.616  16.109 -13.118  1.00 78.68           H  
ATOM   4868  C   HIS A 313      26.691  15.788 -14.005  1.00 78.68           C  
ATOM   4869  CB  HIS A 313      27.159  17.076 -11.876  1.00 78.68           C  
ATOM   4870  HB2 HIS A 313      26.219  17.614 -11.997  1.00 78.68           H  
ATOM   4871  HB3 HIS A 313      26.954  16.174 -11.299  1.00 78.68           H  
ATOM   4872  O   HIS A 313      25.624  16.267 -14.383  1.00 78.68           O  
ATOM   4873  CG  HIS A 313      28.115  17.944 -11.094  1.00 78.68           C  
ATOM   4874  CD2 HIS A 313      28.138  19.313 -11.070  1.00 78.68           C  
ATOM   4875  HD2 HIS A 313      27.461  19.967 -11.600  1.00 78.68           H  
ATOM   4876  ND1 HIS A 313      29.158  17.508 -10.309  1.00 78.68           N  
ATOM   4877  HD1 HIS A 313      29.405  16.546 -10.121  1.00 78.68           H  
ATOM   4878  CE1 HIS A 313      29.788  18.587  -9.815  1.00 78.68           C  
ATOM   4879  HE1 HIS A 313      30.638  18.562  -9.150  1.00 78.68           H  
ATOM   4880  NE2 HIS A 313      29.215  19.712 -10.270  1.00 78.68           N  
ATOM   4881  N   ALA A 314      27.007  14.508 -14.203  1.00 81.01           N  
ATOM   4882  H   ALA A 314      27.895  14.153 -13.877  1.00 81.01           H  
ATOM   4883  CA  ALA A 314      26.062  13.546 -14.765  1.00 81.01           C  
ATOM   4884  HA  ALA A 314      25.565  13.999 -15.623  1.00 81.01           H  
ATOM   4885  C   ALA A 314      24.986  13.184 -13.723  1.00 81.01           C  
ATOM   4886  CB  ALA A 314      26.830  12.321 -15.274  1.00 81.01           C  
ATOM   4887  HB1 ALA A 314      26.135  11.612 -15.722  1.00 81.01           H  
ATOM   4888  HB2 ALA A 314      27.553  12.617 -16.035  1.00 81.01           H  
ATOM   4889  HB3 ALA A 314      27.350  11.827 -14.453  1.00 81.01           H  
ATOM   4890  O   ALA A 314      25.294  12.717 -12.622  1.00 81.01           O  
ATOM   4891  N   VAL A 315      23.721  13.413 -14.074  1.00 85.36           N  
ATOM   4892  H   VAL A 315      23.552  13.856 -14.966  1.00 85.36           H  
ATOM   4893  CA  VAL A 315      22.542  13.118 -13.251  1.00 85.36           C  
ATOM   4894  HA  VAL A 315      22.868  12.721 -12.289  1.00 85.36           H  
ATOM   4895  C   VAL A 315      21.677  12.094 -13.984  1.00 85.36           C  
ATOM   4896  CB  VAL A 315      21.712  14.386 -12.969  1.00 85.36           C  
ATOM   4897  HB  VAL A 315      21.267  14.747 -13.896  1.00 85.36           H  
ATOM   4898  O   VAL A 315      21.363  12.313 -15.156  1.00 85.36           O  
ATOM   4899  CG1 VAL A 315      20.584  14.102 -11.964  1.00 85.36           C  
ATOM   4900 HG11 VAL A 315      19.889  13.368 -12.372  1.00 85.36           H  
ATOM   4901 HG12 VAL A 315      20.999  13.727 -11.029  1.00 85.36           H  
ATOM   4902 HG13 VAL A 315      20.027  15.018 -11.766  1.00 85.36           H  
ATOM   4903  CG2 VAL A 315      22.574  15.507 -12.386  1.00 85.36           C  
ATOM   4904 HG21 VAL A 315      21.932  16.349 -12.126  1.00 85.36           H  
ATOM   4905 HG22 VAL A 315      23.099  15.153 -11.499  1.00 85.36           H  
ATOM   4906 HG23 VAL A 315      23.300  15.843 -13.125  1.00 85.36           H  
ATOM   4907  N   PRO A 316      21.240  10.997 -13.339  1.00 85.32           N  
ATOM   4908  CA  PRO A 316      20.317  10.056 -13.956  1.00 85.32           C  
ATOM   4909  HA  PRO A 316      20.814   9.608 -14.816  1.00 85.32           H  
ATOM   4910  C   PRO A 316      19.027  10.750 -14.403  1.00 85.32           C  
ATOM   4911  CB  PRO A 316      20.060   8.970 -12.907  1.00 85.32           C  
ATOM   4912  HB2 PRO A 316      19.911   7.993 -13.368  1.00 85.32           H  
ATOM   4913  HB3 PRO A 316      19.206   9.233 -12.283  1.00 85.32           H  
ATOM   4914  O   PRO A 316      18.363  11.422 -13.610  1.00 85.32           O  
ATOM   4915  CG  PRO A 316      21.331   9.005 -12.060  1.00 85.32           C  
ATOM   4916  HG2 PRO A 316      22.117   8.436 -12.556  1.00 85.32           H  
ATOM   4917  HG3 PRO A 316      21.158   8.626 -11.053  1.00 85.32           H  
ATOM   4918  CD  PRO A 316      21.694  10.488 -12.058  1.00 85.32           C  
ATOM   4919  HD2 PRO A 316      22.774  10.596 -11.958  1.00 85.32           H  
ATOM   4920  HD3 PRO A 316      21.176  11.003 -11.250  1.00 85.32           H  
ATOM   4921  N   VAL A 317      18.644  10.529 -15.661  1.00 83.79           N  
ATOM   4922  H   VAL A 317      19.278   9.999 -16.242  1.00 83.79           H  
ATOM   4923  CA  VAL A 317      17.438  11.076 -16.305  1.00 83.79           C  
ATOM   4924  HA  VAL A 317      17.582  12.139 -16.498  1.00 83.79           H  
ATOM   4925  C   VAL A 317      16.202  10.958 -15.410  1.00 83.79           C  
ATOM   4926  CB  VAL A 317      17.233  10.346 -17.653  1.00 83.79           C  
ATOM   4927  HB  VAL A 317      17.613   9.328 -17.567  1.00 83.79           H  
ATOM   4928  O   VAL A 317      15.475  11.925 -15.217  1.00 83.79           O  
ATOM   4929  CG1 VAL A 317      15.778  10.231 -18.104  1.00 83.79           C  
ATOM   4930 HG11 VAL A 317      15.229   9.537 -17.467  1.00 83.79           H  
ATOM   4931 HG12 VAL A 317      15.736   9.856 -19.127  1.00 83.79           H  
ATOM   4932 HG13 VAL A 317      15.312  11.214 -18.043  1.00 83.79           H  
ATOM   4933  CG2 VAL A 317      18.014  11.058 -18.758  1.00 83.79           C  
ATOM   4934 HG21 VAL A 317      17.574  12.036 -18.954  1.00 83.79           H  
ATOM   4935 HG22 VAL A 317      17.977  10.473 -19.677  1.00 83.79           H  
ATOM   4936 HG23 VAL A 317      19.057  11.181 -18.466  1.00 83.79           H  
ATOM   4937  N   HIS A 318      15.992   9.794 -14.792  1.00 81.04           N  
ATOM   4938  H   HIS A 318      16.663   9.052 -14.931  1.00 81.04           H
[truncated: 1,796,505 more chars]
