# Supplementary material for: Structural features stabilized by divalent cation coordination within hepatitis E virus ORF1 are critical for viral replication
Source: eLife. 2023 Feb 28;12:e80529. doi: 10.7554/eLife.80529 (PMC9977285; doi:10.7554/eLife.80529)
Supplement: Source data 1. — These files are the best ranked (ranked 0) predictions generated by AlphaFold of HEV ORF1, its associated point mutants, and the hepatitis A virus (HAV) 3 C protease. [file elife-80529-data1.zip › AlphaFold Predictions Figures 4-5 ΓÇô Source Data/3ABC_ranked_0.pdb]

ATOM      1  N   MET A   1     -83.468  35.044 -14.642  1.00 39.07           N  
ATOM      2  H   MET A   1     -84.251  34.539 -14.251  1.00 39.07           H  
ATOM      3  H2  MET A   1     -83.220  34.658 -15.541  1.00 39.07           H  
ATOM      4  H3  MET A   1     -82.666  34.948 -14.036  1.00 39.07           H  
ATOM      5  CA  MET A   1     -83.781  36.485 -14.772  1.00 39.07           C  
ATOM      6  HA  MET A   1     -84.565  36.616 -15.517  1.00 39.07           H  
ATOM      7  C   MET A   1     -82.523  37.154 -15.301  1.00 39.07           C  
ATOM      8  CB  MET A   1     -84.269  37.067 -13.434  1.00 39.07           C  
ATOM      9  HB2 MET A   1     -83.631  37.892 -13.118  1.00 39.07           H  
ATOM     10  HB3 MET A   1     -84.229  36.296 -12.665  1.00 39.07           H  
ATOM     11  O   MET A   1     -81.458  36.845 -14.787  1.00 39.07           O  
ATOM     12  CG  MET A   1     -85.714  37.569 -13.550  1.00 39.07           C  
ATOM     13  HG2 MET A   1     -86.273  36.920 -14.225  1.00 39.07           H  
ATOM     14  HG3 MET A   1     -85.702  38.574 -13.971  1.00 39.07           H  
ATOM     15  SD  MET A   1     -86.593  37.597 -11.968  1.00 39.07           S  
ATOM     16  CE  MET A   1     -88.111  38.462 -12.455  1.00 39.07           C  
ATOM     17  HE1 MET A   1     -88.772  38.549 -11.593  1.00 39.07           H  
ATOM     18  HE2 MET A   1     -88.620  37.905 -13.242  1.00 39.07           H  
ATOM     19  HE3 MET A   1     -87.865  39.460 -12.817  1.00 39.07           H  
ATOM     20  N   GLY A   2     -82.641  37.860 -16.428  1.00 44.71           N  
ATOM     21  H   GLY A   2     -83.550  38.206 -16.703  1.00 44.71           H  
ATOM     22  CA  GLY A   2     -81.575  38.063 -17.416  1.00 44.71           C  
ATOM     23  HA2 GLY A   2     -81.198  37.090 -17.730  1.00 44.71           H  
ATOM     24  HA3 GLY A   2     -81.995  38.547 -18.299  1.00 44.71           H  
ATOM     25  C   GLY A   2     -80.394  38.916 -16.959  1.00 44.71           C  
ATOM     26  O   GLY A   2     -80.577  39.991 -16.404  1.00 44.71           O  
ATOM     27  N   ILE A   3     -79.190  38.420 -17.240  1.00 41.57           N  
ATOM     28  H   ILE A   3     -79.137  37.511 -17.678  1.00 41.57           H  
ATOM     29  CA  ILE A   3     -77.931  39.164 -17.193  1.00 41.57           C  
ATOM     30  HA  ILE A   3     -78.124  40.236 -17.225  1.00 41.57           H  
ATOM     31  C   ILE A   3     -77.183  38.746 -18.462  1.00 41.57           C  
ATOM     32  CB  ILE A   3     -77.110  38.835 -15.914  1.00 41.57           C  
ATOM     33  HB  ILE A   3     -76.856  37.775 -15.929  1.00 41.57           H  
ATOM     34  O   ILE A   3     -76.566  37.683 -18.474  1.00 41.57           O  
ATOM     35  CG1 ILE A   3     -77.900  39.102 -14.611  1.00 41.57           C  
ATOM     36 HG12 ILE A   3     -78.141  40.162 -14.541  1.00 41.57           H  
ATOM     37 HG13 ILE A   3     -78.835  38.544 -14.637  1.00 41.57           H  
ATOM     38  CG2 ILE A   3     -75.799  39.647 -15.929  1.00 41.57           C  
ATOM     39 HG21 ILE A   3     -76.015  40.713 -15.866  1.00 41.57           H  
ATOM     40 HG22 ILE A   3     -75.161  39.363 -15.092  1.00 41.57           H  
ATOM     41 HG23 ILE A   3     -75.233  39.454 -16.840  1.00 41.57           H  
ATOM     42  CD1 ILE A   3     -77.164  38.668 -13.334  1.00 41.57           C  
ATOM     43 HD11 ILE A   3     -77.838  38.762 -12.483  1.00 41.57           H  
ATOM     44 HD12 ILE A   3     -76.297  39.304 -13.155  1.00 41.57           H  
ATOM     45 HD13 ILE A   3     -76.845  37.629 -13.422  1.00 41.57           H  
ATOM     46  N   SER A   4     -77.299  39.499 -19.557  1.00 49.17           N  
ATOM     47  H   SER A   4     -77.885  40.321 -19.542  1.00 49.17           H  
ATOM     48  CA  SER A   4     -76.422  39.263 -20.718  1.00 49.17           C  
ATOM     49  HA  SER A   4     -75.440  38.998 -20.326  1.00 49.17           H  
ATOM     50  C   SER A   4     -76.151  40.459 -21.628  1.00 49.17           C  
ATOM     51  CB  SER A   4     -76.873  38.062 -21.564  1.00 49.17           C  
ATOM     52  HB2 SER A   4     -76.165  37.906 -22.377  1.00 49.17           H  
ATOM     53  HB3 SER A   4     -76.874  37.165 -20.945  1.00 49.17           H  
ATOM     54  O   SER A   4     -75.219  40.350 -22.412  1.00 49.17           O  
ATOM     55  OG  SER A   4     -78.167  38.237 -22.104  1.00 49.17           O  
ATOM     56  HG  SER A   4     -78.144  38.954 -22.741  1.00 49.17           H  
ATOM     57  N   ASP A   5     -76.850  41.593 -21.519  1.00 54.42           N  
ATOM     58  H   ASP A   5     -77.679  41.640 -20.944  1.00 54.42           H  
ATOM     59  CA  ASP A   5     -76.632  42.682 -22.492  1.00 54.42           C  
ATOM     60  HA  ASP A   5     -76.277  42.250 -23.427  1.00 54.42           H  
ATOM     61  C   ASP A   5     -75.516  43.668 -22.089  1.00 54.42           C  
ATOM     62  CB  ASP A   5     -77.969  43.356 -22.839  1.00 54.42           C  
ATOM     63  HB2 ASP A   5     -78.492  43.618 -21.919  1.00 54.42           H  
ATOM     64  HB3 ASP A   5     -77.762  44.277 -23.385  1.00 54.42           H  
ATOM     65  O   ASP A   5     -74.783  44.137 -22.955  1.00 54.42           O  
ATOM     66  CG  ASP A   5     -78.877  42.478 -23.722  1.00 54.42           C  
ATOM     67  OD1 ASP A   5     -78.459  41.360 -24.109  1.00 54.42           O  
ATOM     68  OD2 ASP A   5     -80.029  42.903 -23.959  1.00 54.42           O  
ATOM     69  N   ASP A   6     -75.280  43.911 -20.793  1.00 54.91           N  
ATOM     70  H   ASP A   6     -75.946  43.584 -20.108  1.00 54.91           H  
ATOM     71  CA  ASP A   6     -74.241  44.869 -20.360  1.00 54.91           C  
ATOM     72  HA  ASP A   6     -74.280  45.743 -21.010  1.00 54.91           H  
ATOM     73  C   ASP A   6     -72.805  44.334 -20.481  1.00 54.91           C  
ATOM     74  CB  ASP A   6     -74.510  45.331 -18.917  1.00 54.91           C  
ATOM     75  HB2 ASP A   6     -74.801  44.472 -18.312  1.00 54.91           H  
ATOM     76  HB3 ASP A   6     -73.586  45.729 -18.498  1.00 54.91           H  
ATOM     77  O   ASP A   6     -71.858  45.105 -20.618  1.00 54.91           O  
ATOM     78  CG  ASP A   6     -75.567  46.435 -18.807  1.00 54.91           C  
ATOM     79  OD1 ASP A   6     -75.801  47.145 -19.809  1.00 54.91           O  
ATOM     80  OD2 ASP A   6     -76.136  46.552 -17.699  1.00 54.91           O  
ATOM     81  N   ASN A   7     -72.619  43.011 -20.474  1.00 54.17           N  
ATOM     82  H   ASN A   7     -73.438  42.419 -20.455  1.00 54.17           H  
ATOM     83  CA  ASN A   7     -71.283  42.414 -20.566  1.00 54.17           C  
ATOM     84  HA  ASN A   7     -70.611  43.014 -19.952  1.00 54.17           H  
ATOM     85  C   ASN A   7     -70.702  42.485 -21.990  1.00 54.17           C  
ATOM     86  CB  ASN A   7     -71.323  40.970 -20.021  1.00 54.17           C  
ATOM     87  HB2 ASN A   7     -70.996  40.290 -20.807  1.00 54.17           H  
ATOM     88  HB3 ASN A   7     -72.342  40.690 -19.753  1.00 54.17           H  
ATOM     89  O   ASN A   7     -69.483  42.462 -22.147  1.00 54.17           O  
ATOM     90  CG  ASN A   7     -70.441  40.736 -18.803  1.00 54.17           C  
ATOM     91  ND2 ASN A   7     -70.267  39.493 -18.417  1.00 54.17           N  
ATOM     92 HD21 ASN A   7     -69.664  39.375 -17.615  1.00 54.17           H  
ATOM     93 HD22 ASN A   7     -70.674  38.733 -18.943  1.00 54.17           H  
ATOM     94  OD1 ASN A   7     -69.915  41.620 -18.154  1.00 54.17           O  
ATOM     95  N   ASP A   8     -71.547  42.591 -23.022  1.00 57.18           N  
ATOM     96  H   ASP A   8     -72.538  42.653 -22.841  1.00 57.18           H  
ATOM     97  CA  ASP A   8     -71.095  42.646 -24.420  1.00 57.18           C  
ATOM     98  HA  ASP A   8     -70.329  41.884 -24.562  1.00 57.18           H  
ATOM     99  C   ASP A   8     -70.403  43.992 -24.746  1.00 57.18           C  
ATOM    100  CB  ASP A   8     -72.276  42.326 -25.379  1.00 57.18           C  
ATOM    101  HB2 ASP A   8     -72.178  42.961 -26.260  1.00 57.18           H  
ATOM    102  HB3 ASP A   8     -73.221  42.589 -24.902  1.00 57.18           H  
ATOM    103  O   ASP A   8     -69.494  44.022 -25.580  1.00 57.18           O  
ATOM    104  CG  ASP A   8     -72.351  40.861 -25.883  1.00 57.18           C  
ATOM    105  OD1 ASP A   8     -71.585  39.991 -25.415  1.00 57.18           O  
ATOM    106  OD2 ASP A   8     -73.102  40.571 -26.853  1.00 57.18           O  
ATOM    107  N   SER A   9     -70.756  45.093 -24.065  1.00 66.39           N  
ATOM    108  H   SER A   9     -71.453  45.009 -23.338  1.00 66.39           H  
ATOM    109  CA  SER A   9     -70.158  46.419 -24.310  1.00 66.39           C  
ATOM    110  HA  SER A   9     -70.059  46.553 -25.387  1.00 66.39           H  
ATOM    111  C   SER A   9     -68.751  46.554 -23.715  1.00 66.39           C  
ATOM    112  CB  SER A   9     -71.080  47.536 -23.800  1.00 66.39           C  
ATOM    113  HB2 SER A   9     -72.087  47.378 -24.184  1.00 66.39           H  
ATOM    114  HB3 SER A   9     -70.711  48.495 -24.162  1.00 66.39           H  
ATOM    115  O   SER A   9     -67.824  46.978 -24.406  1.00 66.39           O  
ATOM    116  OG  SER A   9     -71.105  47.563 -22.388  1.00 66.39           O  
ATOM    117  HG  SER A   9     -72.009  47.619 -22.071  1.00 66.39           H  
ATOM    118  N   ALA A  10     -68.558  46.102 -22.473  1.00 66.61           N  
ATOM    119  H   ALA A  10     -69.380  45.856 -21.940  1.00 66.61           H  
ATOM    120  CA  ALA A  10     -67.267  46.154 -21.786  1.00 66.61           C  
ATOM    121  HA  ALA A  10     -66.904  47.181 -21.790  1.00 66.61           H  
ATOM    122  C   ALA A  10     -66.210  45.278 -22.480  1.00 66.61           C  
ATOM    123  CB  ALA A  10     -67.490  45.709 -20.337  1.00 66.61           C  
ATOM    124  HB1 ALA A  10     -67.869  44.688 -20.309  1.00 66.61           H  
ATOM    125  HB2 ALA A  10     -68.211  46.372 -19.858  1.00 66.61           H  
ATOM    126  HB3 ALA A  10     -66.548  45.760 -19.791  1.00 66.61           H  
ATOM    127  O   ALA A  10     -65.032  45.632 -22.555  1.00 66.61           O  
ATOM    128  N   VAL A  11     -66.637  44.139 -23.033  1.00 62.49           N  
ATOM    129  H   VAL A  11     -67.610  43.892 -22.922  1.00 62.49           H  
ATOM    130  CA  VAL A  11     -65.763  43.258 -23.812  1.00 62.49           C  
ATOM    131  HA  VAL A  11     -64.853  43.077 -23.240  1.00 62.49           H  
ATOM    132  C   VAL A  11     -65.337  43.942 -25.114  1.00 62.49           C  
ATOM    133  CB  VAL A  11     -66.455  41.903 -24.053  1.00 62.49           C  
ATOM    134  HB  VAL A  11     -67.427  42.068 -24.518  1.00 62.49           H  
ATOM    135  O   VAL A  11     -64.161  43.884 -25.470  1.00 62.49           O  
ATOM    136  CG1 VAL A  11     -65.623  40.980 -24.948  1.00 62.49           C  
ATOM    137 HG11 VAL A  11     -66.105  40.005 -25.022  1.00 62.49           H  
ATOM    138 HG12 VAL A  11     -64.628  40.868 -24.517  1.00 62.49           H  
ATOM    139 HG13 VAL A  11     -65.548  41.400 -25.950  1.00 62.49           H  
ATOM    140  CG2 VAL A  11     -66.647  41.147 -22.731  1.00 62.49           C  
ATOM    141 HG21 VAL A  11     -65.683  40.835 -22.329  1.00 62.49           H  
ATOM    142 HG22 VAL A  11     -67.131  41.780 -21.987  1.00 62.49           H  
ATOM    143 HG23 VAL A  11     -67.276  40.272 -22.897  1.00 62.49           H  
ATOM    144  N   ALA A  12     -66.249  44.633 -25.805  1.00 68.17           N  
ATOM    145  H   ALA A  12     -67.195  44.690 -25.457  1.00 68.17           H  
ATOM    146  CA  ALA A  12     -65.921  45.358 -27.031  1.00 68.17           C  
ATOM    147  HA  ALA A  12     -65.455  44.661 -27.727  1.00 68.17           H  
ATOM    148  C   ALA A  12     -64.912  46.497 -26.790  1.00 68.17           C  
ATOM    149  CB  ALA A  12     -67.220  45.865 -27.666  1.00 68.17           C  
ATOM    150  HB1 ALA A  12     -66.997  46.348 -28.618  1.00 68.17           H  
ATOM    151  HB2 ALA A  12     -67.703  46.588 -27.008  1.00 68.17           H  
ATOM    152  HB3 ALA A  12     -67.901  45.031 -27.837  1.00 68.17           H  
ATOM    153  O   ALA A  12     -63.952  46.625 -27.554  1.00 68.17           O  
ATOM    154  N   GLU A  13     -65.071  47.273 -25.714  1.00 72.83           N  
ATOM    155  H   GLU A  13     -65.899  47.159 -25.146  1.00 72.83           H  
ATOM    156  CA  GLU A  13     -64.108  48.320 -25.334  1.00 72.83           C  
ATOM    157  HA  GLU A  13     -63.951  48.993 -26.177  1.00 72.83           H  
ATOM    158  C   GLU A  13     -62.734  47.740 -24.970  1.00 72.83           C  
ATOM    159  CB  GLU A  13     -64.639  49.143 -24.154  1.00 72.83           C  
ATOM    160  HB2 GLU A  13     -65.011  48.474 -23.378  1.00 72.83           H  
ATOM    161  HB3 GLU A  13     -63.810  49.720 -23.745  1.00 72.83           H  
ATOM    162  O   GLU A  13     -61.701  48.268 -25.389  1.00 72.83           O  
ATOM    163  CG  GLU A  13     -65.740  50.128 -24.574  1.00 72.83           C  
ATOM    164  HG2 GLU A  13     -66.620  49.566 -24.886  1.00 72.83           H  
ATOM    165  HG3 GLU A  13     -65.383  50.699 -25.431  1.00 72.83           H  
ATOM    166  CD  GLU A  13     -66.125  51.103 -23.447  1.00 72.83           C  
ATOM    167  OE1 GLU A  13     -66.763  52.128 -23.777  1.00 72.83           O  
ATOM    168  OE2 GLU A  13     -65.776  50.834 -22.274  1.00 72.83           O  
ATOM    169  N   PHE A  14     -62.700  46.606 -24.263  1.00 66.99           N  
ATOM    170  H   PHE A  14     -63.567  46.239 -23.896  1.00 66.99           H  
ATOM    171  CA  PHE A  14     -61.448  45.923 -23.942  1.00 66.99           C  
ATOM    172  HA  PHE A  14     -60.812  46.616 -23.391  1.00 66.99           H  
ATOM    173  C   PHE A  14     -60.683  45.509 -25.208  1.00 66.99           C  
ATOM    174  CB  PHE A  14     -61.740  44.717 -23.043  1.00 66.99           C  
ATOM    175  HB2 PHE A  14     -62.390  44.018 -23.570  1.00 66.99           H  
ATOM    176  HB3 PHE A  14     -62.279  45.060 -22.159  1.00 66.99           H  
ATOM    177  O   PHE A  14     -59.477  45.743 -25.302  1.00 66.99           O  
ATOM    178  CG  PHE A  14     -60.492  43.989 -22.589  1.00 66.99           C  
ATOM    179  CD1 PHE A  14     -60.105  42.781 -23.201  1.00 66.99           C  
ATOM    180  HD1 PHE A  14     -60.700  42.369 -24.003  1.00 66.99           H  
ATOM    181  CD2 PHE A  14     -59.705  44.533 -21.558  1.00 66.99           C  
ATOM    182  HD2 PHE A  14     -59.991  45.468 -21.099  1.00 66.99           H  
ATOM    183  CE1 PHE A  14     -58.943  42.114 -22.772  1.00 66.99           C  
ATOM    184  HE1 PHE A  14     -58.650  41.188 -23.243  1.00 66.99           H  
ATOM    185  CE2 PHE A  14     -58.538  43.872 -21.136  1.00 66.99           C  
ATOM    186  HE2 PHE A  14     -57.931  44.303 -20.354  1.00 66.99           H  
ATOM    187  CZ  PHE A  14     -58.157  42.661 -21.742  1.00 66.99           C  
ATOM    188  HZ  PHE A  14     -57.258  42.157 -21.420  1.00 66.99           H  
ATOM    189  N   PHE A  15     -61.370  44.965 -26.219  1.00 64.01           N  
ATOM    190  H   PHE A  15     -62.360  44.801 -26.099  1.00 64.01           H  
ATOM    191  CA  PHE A  15     -60.726  44.597 -27.484  1.00 64.01           C  
ATOM    192  HA  PHE A  15     -59.825  44.035 -27.239  1.00 64.01           H  
ATOM    193  C   PHE A  15     -60.256  45.803 -28.306  1.00 64.01           C  
ATOM    194  CB  PHE A  15     -61.620  43.664 -28.306  1.00 64.01           C  
ATOM    195  HB2 PHE A  15     -61.297  43.687 -29.347  1.00 64.01           H  
ATOM    196  HB3 PHE A  15     -62.652  44.014 -28.272  1.00 64.01           H  
ATOM    197  O   PHE A  15     -59.234  45.702 -28.983  1.00 64.01           O  
ATOM    198  CG  PHE A  15     -61.525  42.231 -27.828  1.00 64.01           C  
ATOM    199  CD1 PHE A  15     -60.348  41.495 -28.054  1.00 64.01           C  
ATOM    200  HD1 PHE A  15     -59.534  41.939 -28.607  1.00 64.01           H  
ATOM    201  CD2 PHE A  15     -62.574  41.652 -27.099  1.00 64.01           C  
ATOM    202  HD2 PHE A  15     -63.495  42.197 -26.954  1.00 64.01           H  
ATOM    203  CE1 PHE A  15     -60.212  40.201 -27.525  1.00 64.01           C  
ATOM    204  HE1 PHE A  15     -59.289  39.660 -27.672  1.00 64.01           H  
ATOM    205  CE2 PHE A  15     -62.429  40.369 -26.550  1.00 64.01           C  
ATOM    206  HE2 PHE A  15     -63.224  39.956 -25.947  1.00 64.01           H  
ATOM    207  CZ  PHE A  15     -61.250  39.638 -26.765  1.00 64.01           C  
ATOM    208  HZ  PHE A  15     -61.133  38.656 -26.329  1.00 64.01           H  
ATOM    209  N   GLN A  16     -60.936  46.949 -28.212  1.00 71.04           N  
ATOM    210  H   GLN A  16     -61.772  46.976 -27.646  1.00 71.04           H  
ATOM    211  CA  GLN A  16     -60.488  48.191 -28.855  1.00 71.04           C  
ATOM    212  HA  GLN A  16     -60.212  47.973 -29.886  1.00 71.04           H  
ATOM    213  C   GLN A  16     -59.236  48.797 -28.202  1.00 71.04           C  
ATOM    214  CB  GLN A  16     -61.630  49.215 -28.869  1.00 71.04           C  
ATOM    215  HB2 GLN A  16     -62.065  49.301 -27.873  1.00 71.04           H  
ATOM    216  HB3 GLN A  16     -61.223  50.187 -29.148  1.00 71.04           H  
ATOM    217  O   GLN A  16     -58.534  49.572 -28.848  1.00 71.04           O  
ATOM    218  CG  GLN A  16     -62.718  48.844 -29.885  1.00 71.04           C  
ATOM    219  HG2 GLN A  16     -62.269  48.761 -30.875  1.00 71.04           H  
ATOM    220  HG3 GLN A  16     -63.150  47.877 -29.628  1.00 71.04           H  
ATOM    221  CD  GLN A  16     -63.837  49.876 -29.955  1.00 71.04           C  
ATOM    222  NE2 GLN A  16     -64.883  49.612 -30.708  1.00 71.04           N  
ATOM    223 HE21 GLN A  16     -64.979  48.711 -31.153  1.00 71.04           H  
ATOM    224 HE22 GLN A  16     -65.615  50.306 -30.669  1.00 71.04           H  
ATOM    225  OE1 GLN A  16     -63.804  50.944 -29.373  1.00 71.04           O  
ATOM    226  N   SER A  17     -58.917  48.427 -26.957  1.00 71.67           N  
ATOM    227  H   SER A  17     -59.575  47.854 -26.447  1.00 71.67           H  
ATOM    228  CA  SER A  17     -57.717  48.910 -26.261  1.00 71.67           C  
ATOM    229  HA  SER A  17     -57.603  49.967 -26.501  1.00 71.67           H  
ATOM    230  C   SER A  17     -56.411  48.227 -26.698  1.00 71.67           C  
ATOM    231  CB  SER A  17     -57.911  48.821 -24.744  1.00 71.67           C  
ATOM    232  HB2 SER A  17     -58.902  49.192 -24.480  1.00 71.67           H  
ATOM    233  HB3 SER A  17     -57.166  49.453 -24.261  1.00 71.67           H  
ATOM    234  O   SER A  17     -55.327  48.671 -26.312  1.00 71.67           O  
ATOM    235  OG  SER A  17     -57.754  47.503 -24.258  1.00 71.67           O  
ATOM    236  HG  SER A  17     -58.389  46.919 -24.678  1.00 71.67           H  
ATOM    237  N   PHE A  18     -56.478  47.163 -27.510  1.00 60.25           N  
ATOM    238  H   PHE A  18     -57.377  46.870 -27.864  1.00 60.25           H  
ATOM    239  CA  PHE A  18     -55.273  46.481 -27.976  1.00 60.25           C  
ATOM    240  HA  PHE A  18     -54.625  46.389 -27.105  1.00 60.25           H  
ATOM    241  C   PHE A  18     -54.545  47.300 -29.052  1.00 60.25           C  
ATOM    242  CB  PHE A  18     -55.565  45.058 -28.459  1.00 60.25           C  
ATOM    243  HB2 PHE A  18     -54.754  44.734 -29.111  1.00 60.25           H  
ATOM    244  HB3 PHE A  18     -56.481  45.049 -29.051  1.00 60.25           H  
ATOM    245  O   PHE A  18     -55.158  47.704 -30.043  1.00 60.25           O  
ATOM    246  CG  PHE A  18     -55.667  44.070 -27.318  1.00 60.25           C  
ATOM    247  CD1 PHE A  18     -54.511  43.453 -26.801  1.00 60.25           C  
ATOM    248  HD1 PHE A  18     -53.546  43.668 -27.235  1.00 60.25           H  
ATOM    249  CD2 PHE A  18     -56.914  43.808 -26.736  1.00 60.25           C  
ATOM    250  HD2 PHE A  18     -57.787  44.329 -27.102  1.00 60.25           H  
ATOM    251  CE1 PHE A  18     -54.612  42.570 -25.710  1.00 60.25           C  
ATOM    252  HE1 PHE A  18     -53.724  42.108 -25.304  1.00 60.25           H  
ATOM    253  CE2 PHE A  18     -57.021  42.917 -25.656  1.00 60.25           C  
ATOM    254  HE2 PHE A  18     -57.988  42.745 -25.207  1.00 60.25           H  
ATOM    255  CZ  PHE A  18     -55.869  42.298 -25.140  1.00 60.25           C  
ATOM    256  HZ  PHE A  18     -55.951  41.633 -24.293  1.00 60.25           H  
ATOM    257  N   PRO A  19     -53.223  47.512 -28.909  1.00 59.23           N  
ATOM    258  CA  PRO A  19     -52.446  48.239 -29.897  1.00 59.23           C  
ATOM    259  HA  PRO A  19     -52.875  49.230 -30.039  1.00 59.23           H  
ATOM    260  C   PRO A  19     -52.468  47.484 -31.229  1.00 59.23           C  
ATOM    261  CB  PRO A  19     -51.040  48.380 -29.302  1.00 59.23           C  
ATOM    262  HB2 PRO A  19     -50.263  48.330 -30.064  1.00 59.23           H  
ATOM    263  HB3 PRO A  19     -50.975  49.324 -28.760  1.00 59.23           H  
ATOM    264  O   PRO A  19     -52.078  46.319 -31.311  1.00 59.23           O  
ATOM    265  CG  PRO A  19     -50.937  47.222 -28.310  1.00 59.23           C  
ATOM    266  HG2 PRO A  19     -50.600  46.327 -28.833  1.00 59.23           H  
ATOM    267  HG3 PRO A  19     -50.267  47.456 -27.483  1.00 59.23           H  
ATOM    268  CD  PRO A  19     -52.372  47.022 -27.837  1.00 59.23           C  
ATOM    269  HD2 PRO A  19     -52.552  47.612 -26.938  1.00 59.23           H  
ATOM    270  HD3 PRO A  19     -52.547  45.964 -27.638  1.00 59.23           H  
ATOM    271  N   SER A  20     -52.897  48.172 -32.285  1.00 55.79           N  
ATOM    272  H   SER A  20     -53.259  49.101 -32.125  1.00 55.79           H  
ATOM    273  CA  SER A  20     -52.971  47.689 -33.667  1.00 55.79           C  
ATOM    274  HA  SER A  20     -53.394  46.685 -33.656  1.00 55.79           H  
ATOM    275  C   SER A  20     -51.588  47.596 -34.337  1.00 55.79           C  
ATOM    276  CB  SER A  20     -53.936  48.597 -34.440  1.00 55.79           C  
ATOM    277  HB2 SER A  20     -54.002  48.275 -35.480  1.00 55.79           H  
ATOM    278  HB3 SER A  20     -54.927  48.532 -33.990  1.00 55.79           H  
ATOM    279  O   SER A  20     -51.381  48.125 -35.427  1.00 55.79           O  
ATOM    280  OG  SER A  20     -53.488  49.939 -34.374  1.00 55.79           O  
ATOM    281  HG  SER A  20     -52.710  49.993 -34.934  1.00 55.79           H  
ATOM    282  N   GLY A  21     -50.617  46.974 -33.663  1.00 54.06           N  
ATOM    283  H   GLY A  21     -50.876  46.528 -32.795  1.00 54.06           H  
ATOM    284  CA  GLY A  21     -49.283  46.704 -34.196  1.00 54.06           C  
ATOM    285  HA2 GLY A  21     -49.014  47.455 -34.940  1.00 54.06           H  
ATOM    286  HA3 GLY A  21     -48.551  46.743 -33.389  1.00 54.06           H  
ATOM    287  C   GLY A  21     -49.223  45.316 -34.828  1.00 54.06           C  
ATOM    288  O   GLY A  21     -49.562  44.333 -34.173  1.00 54.06           O  
ATOM    289  N   GLU A  22     -48.798  45.230 -36.089  1.00 52.44           N  
ATOM    290  H   GLU A  22     -48.559  46.080 -36.581  1.00 52.44           H  
ATOM    291  CA  GLU A  22     -48.640  43.968 -36.820  1.00 52.44           C  
ATOM    292  HA  GLU A  22     -49.623  43.517 -36.954  1.00 52.44           H  
ATOM    293  C   GLU A  22     -47.718  42.990 -36.058  1.00 52.44           C  
ATOM    294  CB  GLU A  22     -48.065  44.230 -38.222  1.00 52.44           C  
ATOM    295  HB2 GLU A  22     -47.789  43.271 -38.660  1.00 52.44           H  
ATOM    296  HB3 GLU A  22     -47.167  44.841 -38.132  1.00 52.44           H  
ATOM    297  O   GLU A  22     -46.521  43.257 -35.905  1.00 52.44           O  
ATOM    298  CG  GLU A  22     -49.066  44.911 -39.168  1.00 52.44           C  
ATOM    299  HG2 GLU A  22     -49.308  45.900 -38.777  1.00 52.44           H  
ATOM    300  HG3 GLU A  22     -49.982  44.320 -39.184  1.00 52.44           H  
ATOM    301  CD  GLU A  22     -48.519  45.051 -40.600  1.00 52.44           C  
ATOM    302  OE1 GLU A  22     -49.352  45.061 -41.533  1.00 52.44           O  
ATOM    303  OE2 GLU A  22     -47.279  45.140 -40.754  1.00 52.44           O  
ATOM    304  N   PRO A  23     -48.225  41.838 -35.574  1.00 51.52           N  
ATOM    305  CA  PRO A  23     -47.385  40.837 -34.938  1.00 51.52           C  
ATOM    306  HA  PRO A  23     -46.645  41.327 -34.304  1.00 51.52           H  
ATOM    307  C   PRO A  23     -46.663  40.014 -36.013  1.00 51.52           C  
ATOM    308  CB  PRO A  23     -48.315  40.006 -34.046  1.00 51.52           C  
ATOM    309  HB2 PRO A  23     -48.191  40.317 -33.009  1.00 51.52           H  
ATOM    310  HB3 PRO A  23     -48.110  38.940 -34.137  1.00 51.52           H  
ATOM    311  O   PRO A  23     -47.290  39.276 -36.773  1.00 51.52           O  
ATOM    312  CG  PRO A  23     -49.742  40.330 -34.501  1.00 51.52           C  
ATOM    313  HG2 PRO A  23     -50.325  40.699 -33.657  1.00 51.52           H  
ATOM    314  HG3 PRO A  23     -50.220  39.447 -34.926  1.00 51.52           H  
ATOM    315  CD  PRO A  23     -49.618  41.421 -35.564  1.00 51.52           C  
ATOM    316  HD2 PRO A  23     -50.283  42.248 -35.315  1.00 51.52           H  
ATOM    317  HD3 PRO A  23     -49.880  41.016 -36.541  1.00 51.52           H  
ATOM    318  N   SER A  24     -45.329  40.089 -36.042  1.00 55.72           N  
ATOM    319  H   SER A  24     -44.893  40.749 -35.414  1.00 55.72           H  
ATOM    320  CA  SER A  24     -44.454  39.467 -37.054  1.00 55.72           C  
ATOM    321  HA  SER A  24     -44.900  39.685 -38.024  1.00 55.72           H  
ATOM    322  C   SER A  24     -44.326  37.932 -36.988  1.00 55.72           C  
ATOM    323  CB  SER A  24     -43.072  40.135 -37.047  1.00 55.72           C  
ATOM    324  HB2 SER A  24     -42.547  39.859 -37.961  1.00 55.72           H  
ATOM    325  HB3 SER A  24     -43.189  41.219 -37.034  1.00 55.72           H  
ATOM    326  O   SER A  24     -43.394  37.362 -37.549  1.00 55.72           O  
ATOM    327  OG  SER A  24     -42.298  39.722 -35.937  1.00 55.72           O  
ATOM    328  HG  SER A  24     -41.392  40.001 -36.088  1.00 55.72           H  
ATOM    329  N   ASN A  25     -45.262  37.225 -36.347  1.00 56.40           N  
ATOM    330  H   ASN A  25     -46.086  37.725 -36.047  1.00 56.40           H  
ATOM    331  CA  ASN A  25     -45.238  35.765 -36.236  1.00 56.40           C  
ATOM    332  HA  ASN A  25     -44.526  35.365 -36.958  1.00 56.40           H  
ATOM    333  C   ASN A  25     -46.599  35.155 -36.597  1.00 56.40           C  
ATOM    334  CB  ASN A  25     -44.757  35.374 -34.825  1.00 56.40           C  
ATOM    335  HB2 ASN A  25     -45.147  34.390 -34.564  1.00 56.40           H  
ATOM    336  HB3 ASN A  25     -45.137  36.094 -34.101  1.00 56.40           H  
ATOM    337  O   ASN A  25     -47.602  35.390 -35.921  1.00 56.40           O  
ATOM    338  CG  ASN A  25     -43.242  35.290 -34.720  1.00 56.40           C  
ATOM    339  ND2 ASN A  25     -42.677  35.595 -33.576  1.00 56.40           N  
ATOM    340 HD21 ASN A  25     -43.211  36.022 -32.832  1.00 56.40           H  
ATOM    341 HD22 ASN A  25     -41.668  35.582 -33.581  1.00 56.40           H  
ATOM    342  OD1 ASN A  25     -42.552  34.863 -35.625  1.00 56.40           O  
ATOM    343  N   SER A  26     -46.611  34.291 -37.619  1.00 63.57           N  
ATOM    344  H   SER A  26     -45.737  34.127 -38.098  1.00 63.57           H  
ATOM    345  CA  SER A  26     -47.815  33.677 -38.214  1.00 63.57           C  
ATOM    346  HA  SER A  26     -48.442  34.473 -38.615  1.00 63.57           H  
ATOM    347  C   SER A  26     -48.684  32.866 -37.245  1.00 63.57           C  
ATOM    348  CB  SER A  26     -47.398  32.765 -39.373  1.00 63.57           C  
ATOM    349  HB2 SER A  26     -46.835  33.346 -40.103  1.00 63.57           H  
ATOM    350  HB3 SER A  26     -48.291  32.371 -39.857  1.00 63.57           H  
ATOM    351  O   SER A  26     -49.866  32.652 -37.499  1.00 63.57           O  
ATOM    352  OG  SER A  26     -46.601  31.689 -38.904  1.00 63.57           O  
ATOM    353  HG  SER A  26     -46.330  31.174 -39.667  1.00 63.57           H  
ATOM    354  N   LYS A  27     -48.130  32.417 -36.112  1.00 64.62           N  
ATOM    355  H   LYS A  27     -47.145  32.596 -35.982  1.00 64.62           H  
ATOM    356  CA  LYS A  27     -48.900  31.723 -35.068  1.00 64.62           C  
ATOM    357  HA  LYS A  27     -49.639  31.080 -35.545  1.00 64.62           H  
ATOM    358  C   LYS A  27     -49.714  32.677 -34.193  1.00 64.62           C  
ATOM    359  CB  LYS A  27     -47.977  30.850 -34.210  1.00 64.62           C  
ATOM    360  HB2 LYS A  27     -47.152  31.449 -33.825  1.00 64.62           H  
ATOM    361  HB3 LYS A  27     -48.554  30.476 -33.364  1.00 64.62           H  
ATOM    362  O   LYS A  27     -50.801  32.314 -33.755  1.00 64.62           O  
ATOM    363  CG  LYS A  27     -47.434  29.649 -34.997  1.00 64.62           C  
ATOM    364  HG2 LYS A  27     -48.264  29.123 -35.468  1.00 64.62           H  
ATOM    365  HG3 LYS A  27     -46.749  29.995 -35.772  1.00 64.62           H  
ATOM    366  CD  LYS A  27     -46.701  28.683 -34.058  1.00 64.62           C  
ATOM    367  HD2 LYS A  27     -45.853  29.197 -33.607  1.00 64.62           H  
ATOM    368  HD3 LYS A  27     -47.385  28.364 -33.272  1.00 64.62           H  
ATOM    369  CE  LYS A  27     -46.213  27.457 -34.839  1.00 64.62           C  
ATOM    370  HE2 LYS A  27     -47.072  26.987 -35.317  1.00 64.62           H  
ATOM    371  HE3 LYS A  27     -45.538  27.794 -35.625  1.00 64.62           H  
ATOM    372  NZ  LYS A  27     -45.526  26.486 -33.951  1.00 64.62           N  
ATOM    373  HZ1 LYS A  27     -44.724  26.914 -33.510  1.00 64.62           H  
ATOM    374  HZ2 LYS A  27     -45.208  25.687 -34.481  1.00 64.62           H  
ATOM    375  HZ3 LYS A  27     -46.153  26.160 -33.230  1.00 64.62           H  
ATOM    376  N   LEU A  28     -49.205  33.886 -33.948  1.00 62.10           N  
ATOM    377  H   LEU A  28     -48.379  34.171 -34.453  1.00 62.10           H  
ATOM    378  CA  LEU A  28     -49.902  34.894 -33.148  1.00 62.10           C  
ATOM    379  HA  LEU A  28     -50.350  34.412 -32.279  1.00 62.10           H  
ATOM    380  C   LEU A  28     -51.060  35.503 -33.936  1.00 62.10           C  
ATOM    381  CB  LEU A  28     -48.904  35.962 -32.666  1.00 62.10           C  
ATOM    382  HB2 LEU A  28     -48.179  36.159 -33.456  1.00 62.10           H  
ATOM    383  HB3 LEU A  28     -49.434  36.896 -32.477  1.00 62.10           H  
ATOM    384  O   LEU A  28     -52.142  35.650 -33.377  1.00 62.10           O  
ATOM    385  CG  LEU A  28     -48.177  35.545 -31.375  1.00 62.10           C  
ATOM    386  HG  LEU A  28     -47.931  34.484 -31.422  1.00 62.10           H  
ATOM    387  CD1 LEU A  28     -46.874  36.325 -31.216  1.00 62.10           C  
ATOM    388 HD11 LEU A  28     -47.080  37.395 -31.199  1.00 62.10           H  
ATOM    389 HD12 LEU A  28     -46.386  36.043 -30.283  1.00 62.10           H  
ATOM    390 HD13 LEU A  28     -46.205  36.099 -32.046  1.00 62.10           H  
ATOM    391  CD2 LEU A  28     -49.046  35.806 -30.142  1.00 62.10           C  
ATOM    392 HD21 LEU A  28     -48.523  35.477 -29.244  1.00 62.10           H  
ATOM    393 HD22 LEU A  28     -49.265  36.870 -30.053  1.00 62.10           H  
ATOM    394 HD23 LEU A  28     -49.985  35.258 -30.216  1.00 62.10           H  
ATOM    395  N   SER A  29     -50.882  35.767 -35.235  1.00 61.49           N  
ATOM    396  H   SER A  29     -49.979  35.618 -35.660  1.00 61.49           H  
ATOM    397  CA  SER A  29     -51.970  36.285 -36.075  1.00 61.49           C  
ATOM    398  HA  SER A  29     -52.341  37.206 -35.625  1.00 61.49           H  
ATOM    399  C   SER A  29     -53.158  35.318 -36.150  1.00 61.49           C  
ATOM    400  CB  SER A  29     -51.465  36.635 -37.476  1.00 61.49           C  
ATOM    401  HB2 SER A  29     -50.687  37.395 -37.402  1.00 61.49           H  
ATOM    402  HB3 SER A  29     -52.293  37.039 -38.059  1.00 61.49           H  
ATOM    403  O   SER A  29     -54.298  35.755 -36.021  1.00 61.49           O  
ATOM    404  OG  SER A  29     -50.946  35.493 -38.128  1.00 61.49           O  
ATOM    405  HG  SER A  29     -50.916  35.681 -39.069  1.00 61.49           H  
ATOM    406  N   GLY A  30     -52.910  34.005 -36.247  1.00 64.15           N  
ATOM    407  H   GLY A  30     -51.962  33.719 -36.446  1.00 64.15           H  
ATOM    408  CA  GLY A  30     -53.968  32.990 -36.202  1.00 64.15           C  
ATOM    409  HA2 GLY A  30     -54.698  33.196 -36.985  1.00 64.15           H  
ATOM    410  HA3 GLY A  30     -53.526  32.011 -36.388  1.00 64.15           H  
ATOM    411  C   GLY A  30     -54.705  32.935 -34.859  1.00 64.15           C  
ATOM    412  O   GLY A  30     -55.918  32.746 -34.829  1.00 64.15           O  
ATOM    413  N   PHE A  31     -54.000  33.159 -33.745  1.00 64.44           N  
ATOM    414  H   PHE A  31     -53.007  33.329 -33.818  1.00 64.44           H  
ATOM    415  CA  PHE A  31     -54.634  33.249 -32.430  1.00 64.44           C  
ATOM    416  HA  PHE A  31     -55.306  32.398 -32.313  1.00 64.44           H  
ATOM    417  C   PHE A  31     -55.494  34.515 -32.310  1.00 64.44           C  
ATOM    418  CB  PHE A  31     -53.570  33.161 -31.330  1.00 64.44           C  
ATOM    419  HB2 PHE A  31     -52.965  34.067 -31.332  1.00 64.44           H  
ATOM    420  HB3 PHE A  31     -52.907  32.323 -31.547  1.00 64.44           H  
ATOM    421  O   PHE A  31     -56.657  34.419 -31.928  1.00 64.44           O  
ATOM    422  CG  PHE A  31     -54.159  32.950 -29.948  1.00 64.44           C  
ATOM    423  CD1 PHE A  31     -54.351  34.042 -29.081  1.00 64.44           C  
ATOM    424  HD1 PHE A  31     -54.081  35.040 -29.393  1.00 64.44           H  
ATOM    425  CD2 PHE A  31     -54.535  31.657 -29.536  1.00 64.44           C  
ATOM    426  HD2 PHE A  31     -54.400  30.817 -30.202  1.00 64.44           H  
ATOM    427  CE1 PHE A  31     -54.910  33.838 -27.806  1.00 64.44           C  
ATOM    428  HE1 PHE A  31     -55.063  34.679 -27.145  1.00 64.44           H  
ATOM    429  CE2 PHE A  31     -55.096  31.455 -28.262  1.00 64.44           C  
ATOM    430  HE2 PHE A  31     -55.390  30.464 -27.950  1.00 64.44           H  
ATOM    431  CZ  PHE A  31     -55.282  32.546 -27.396  1.00 64.44           C  
ATOM    432  HZ  PHE A  31     -55.719  32.396 -26.420  1.00 64.44           H  
ATOM    433  N   PHE A  32     -54.978  35.677 -32.727  1.00 63.78           N  
ATOM    434  H   PHE A  32     -54.020  35.695 -33.045  1.00 63.78           H  
ATOM    435  CA  PHE A  32     -55.731  36.937 -32.729  1.00 63.78           C  
ATOM    436  HA  PHE A  32     -56.107  37.121 -31.722  1.00 63.78           H  
ATOM    437  C   PHE A  32     -56.967  36.882 -33.637  1.00 63.78           C  
ATOM    438  CB  PHE A  32     -54.805  38.102 -33.113  1.00 63.78           C  
ATOM    439  HB2 PHE A  32     -55.402  38.883 -33.583  1.00 63.78           H  
ATOM    440  HB3 PHE A  32     -54.073  37.773 -33.851  1.00 63.78           H  
ATOM    441  O   PHE A  32     -58.030  37.352 -33.241  1.00 63.78           O  
ATOM    442  CG  PHE A  32     -54.104  38.727 -31.922  1.00 63.78           C  
ATOM    443  CD1 PHE A  32     -54.805  39.634 -31.106  1.00 63.78           C  
ATOM    444  HD1 PHE A  32     -55.829  39.890 -31.335  1.00 63.78           H  
ATOM    445  CD2 PHE A  32     -52.765  38.414 -31.617  1.00 63.78           C  
ATOM    446  HD2 PHE A  32     -52.205  37.744 -32.252  1.00 63.78           H  
ATOM    447  CE1 PHE A  32     -54.176  40.218 -29.992  1.00 63.78           C  
ATOM    448  HE1 PHE A  32     -54.716  40.921 -29.375  1.00 63.78           H  
ATOM    449  CE2 PHE A  32     -52.138  38.989 -30.497  1.00 63.78           C  
ATOM    450  HE2 PHE A  32     -51.109  38.753 -30.270  1.00 63.78           H  
ATOM    451  CZ  PHE A  32     -52.845  39.893 -29.685  1.00 63.78           C  
ATOM    452  HZ  PHE A  32     -52.363  40.349 -28.833  1.00 63.78           H  
ATOM    453  N   GLN A  33     -56.868  36.244 -34.806  1.00 64.19           N  
ATOM    454  H   GLN A  33     -55.958  35.927 -35.109  1.00 64.19           H  
ATOM    455  CA  GLN A  33     -57.998  36.085 -35.725  1.00 64.19           C  
ATOM    456  HA  GLN A  33     -58.509  37.045 -35.791  1.00 64.19           H  
ATOM    457  C   GLN A  33     -59.033  35.054 -35.230  1.00 64.19           C  
ATOM    458  CB  GLN A  33     -57.438  35.742 -37.113  1.00 64.19           C  
ATOM    459  HB2 GLN A  33     -57.131  34.696 -37.143  1.00 64.19           H  
ATOM    460  HB3 GLN A  33     -56.563  36.366 -37.296  1.00 64.19           H  
ATOM    461  O   GLN A  33     -60.215  35.146 -35.555  1.00 64.19           O  
ATOM    462  CG  GLN A  33     -58.443  36.029 -38.235  1.00 64.19           C  
ATOM    463  HG2 GLN A  33     -59.293  35.352 -38.149  1.00 64.19           H  
ATOM    464  HG3 GLN A  33     -58.809  37.050 -38.134  1.00 64.19           H  
ATOM    465  CD  GLN A  33     -57.833  35.873 -39.625  1.00 64.19           C  
ATOM    466  NE2 GLN A  33     -58.534  36.286 -40.659  1.00 64.19           N  
ATOM    467 HE21 GLN A  33     -59.435  36.724 -40.532  1.00 64.19           H  
ATOM    468 HE22 GLN A  33     -58.084  36.190 -41.558  1.00 64.19           H  
ATOM    469  OE1 GLN A  33     -56.735  35.382 -39.825  1.00 64.19           O  
ATOM    470  N   SER A  34     -58.614  34.085 -34.411  1.00 59.88           N  
ATOM    471  H   SER A  34     -57.625  34.012 -34.220  1.00 59.88           H  
ATOM    472  CA  SER A  34     -59.528  33.141 -33.752  1.00 59.88           C  
ATOM    473  HA  SER A  34     -60.295  32.840 -34.466  1.00 59.88           H  
ATOM    474  C   SER A  34     -60.240  33.777 -32.548  1.00 59.88           C  
ATOM    475  CB  SER A  34     -58.746  31.891 -33.348  1.00 59.88           C  
ATOM    476  HB2 SER A  34     -58.198  32.075 -32.424  1.00 59.88           H  
ATOM    477  HB3 SER A  34     -58.038  31.642 -34.140  1.00 59.88           H  
ATOM    478  O   SER A  34     -61.414  33.505 -32.293  1.00 59.88           O  
ATOM    479  OG  SER A  34     -59.617  30.790 -33.197  1.00 59.88           O  
ATOM    480  HG  SER A  34     -59.098  30.019 -32.957  1.00 59.88           H  
ATOM    481  N   VAL A  35     -59.561  34.691 -31.848  1.00 60.21           N  
ATOM    482  H   VAL A  35     -58.592  34.847 -32.086  1.00 60.21           H  
ATOM    483  CA  VAL A  35     -60.123  35.468 -30.732  1.00 60.21           C  
ATOM    484  HA  VAL A  35     -60.651  34.787 -30.066  1.00 60.21           H  
ATOM    485  C   VAL A  35     -61.172  36.482 -31.211  1.00 60.21           C  
ATOM    486  CB  VAL A  35     -58.980  36.122 -29.926  1.00 60.21           C  
ATOM    487  HB  VAL A  35     -58.300  36.627 -30.612  1.00 60.21           H  
ATOM    488  O   VAL A  35     -62.140  36.719 -30.492  1.00 60.21           O  
ATOM    489  CG1 VAL A  35     -59.464  37.142 -28.894  1.00 60.21           C  
ATOM    490 HG11 VAL A  35     -60.208  36.690 -28.238  1.00 60.21           H  
ATOM    491 HG12 VAL A  35     -58.622  37.495 -28.300  1.00 60.21           H  
ATOM    492 HG13 VAL A  35     -59.909  37.999 -29.400  1.00 60.21           H  
ATOM    493  CG2 VAL A  35     -58.190  35.063 -29.139  1.00 60.21           C  
ATOM    494 HG21 VAL A  35     -57.906  34.229 -29.780  1.00 60.21           H  
ATOM    495 HG22 VAL A  35     -58.793  34.678 -28.316  1.00 60.21           H  
ATOM    496 HG23 VAL A  35     -57.284  35.512 -28.734  1.00 60.21           H  
ATOM    497  N   THR A  36     -61.062  37.021 -32.431  1.00 64.49           N  
ATOM    498  H   THR A  36     -60.232  36.849 -32.980  1.00 64.49           H  
ATOM    499  CA  THR A  36     -62.052  37.973 -32.973  1.00 64.49           C  
ATOM    500  HA  THR A  36     -62.386  38.619 -32.161  1.00 64.49           H  
ATOM    501  C   THR A  36     -63.323  37.324 -33.530  1.00 64.49           C  
ATOM    502  CB  THR A  36     -61.430  38.884 -34.042  1.00 64.49           C  
ATOM    503  HB  THR A  36     -62.223  39.439 -34.543  1.00 64.49           H  
ATOM    504  O   THR A  36     -64.362  37.978 -33.564  1.00 64.49           O  
ATOM    505  CG2 THR A  36     -60.453  39.889 -33.434  1.00 64.49           C  
ATOM    506 HG21 THR A  36     -59.644  39.371 -32.919  1.00 64.49           H  
ATOM    507 HG22 THR A  36     -60.036  40.521 -34.217  1.00 64.49           H  
ATOM    508 HG23 THR A  36     -60.979  40.520 -32.718  1.00 64.49           H  
ATOM    509  OG1 THR A  36     -60.719  38.136 -34.998  1.00 64.49           O  
ATOM    510  HG1 THR A  36     -60.418  38.756 -35.667  1.00 64.49           H  
ATOM    511  N   ASN A  37     -63.291  36.044 -33.923  1.00 66.58           N  
ATOM    512  H   ASN A  37     -62.399  35.570 -33.899  1.00 66.58           H  
ATOM    513  CA  ASN A  37     -64.424  35.389 -34.594  1.00 66.58           C  
ATOM    514  HA  ASN A  37     -65.079  36.165 -34.992  1.00 66.58           H  
ATOM    515  C   ASN A  37     -65.355  34.575 -33.680  1.00 66.58           C  
ATOM    516  CB  ASN A  37     -63.900  34.564 -35.785  1.00 66.58           C  
ATOM    517  HB2 ASN A  37     -64.559  33.712 -35.951  1.00 66.58           H  
ATOM    518  HB3 ASN A  37     -62.904  34.178 -35.565  1.00 66.58           H  
ATOM    519  O   ASN A  37     -66.420  34.149 -34.131  1.00 66.58           O  
ATOM    520  CG  ASN A  37     -63.861  35.343 -37.089  1.00 66.58           C  
ATOM    521  ND2 ASN A  37     -63.348  34.742 -38.136  1.00 66.58           N  
ATOM    522 HD21 ASN A  37     -63.348  35.282 -38.990  1.00 66.58           H  
ATOM    523 HD22 ASN A  37     -62.928  33.828 -38.042  1.00 66.58           H  
ATOM    524  OD1 ASN A  37     -64.316  36.465 -37.225  1.00 66.58           O  
ATOM    525  N   HIS A  38     -65.018  34.363 -32.404  1.00 66.60           N  
ATOM    526  H   HIS A  38     -64.138  34.726 -32.065  1.00 66.60           H  
ATOM    527  CA  HIS A  38     -65.882  33.604 -31.498  1.00 66.60           C  
ATOM    528  HA  HIS A  38     -66.889  33.601 -31.914  1.00 66.60           H  
ATOM    529  C   HIS A  38     -66.009  34.247 -30.116  1.00 66.60           C  
ATOM    530  CB  HIS A  38     -65.413  32.137 -31.412  1.00 66.60           C  
ATOM    531  HB2 HIS A  38     -64.413  32.039 -31.835  1.00 66.60           H  
ATOM    532  HB3 HIS A  38     -65.348  31.842 -30.364  1.00 66.60           H  
ATOM    533  O   HIS A  38     -65.060  34.260 -29.333  1.00 66.60           O  
ATOM    534  CG  HIS A  38     -66.340  31.153 -32.085  1.00 66.60           C  
ATOM    535  CD2 HIS A  38     -65.969  30.049 -32.805  1.00 66.60           C  
ATOM    536  HD2 HIS A  38     -64.956  29.742 -33.017  1.00 66.60           H  
ATOM    537  ND1 HIS A  38     -67.719  31.156 -32.040  1.00 66.60           N  
ATOM    538  HD1 HIS A  38     -68.308  31.892 -31.678  1.00 66.60           H  
ATOM    539  CE1 HIS A  38     -68.162  30.088 -32.722  1.00 66.60           C  
ATOM    540  HE1 HIS A  38     -69.199  29.843 -32.897  1.00 66.60           H  
ATOM    541  NE2 HIS A  38     -67.132  29.377 -33.196  1.00 66.60           N  
ATOM    542  N   LYS A  39     -67.238  34.670 -29.773  1.00 71.37           N  
ATOM    543  H   LYS A  39     -67.935  34.704 -30.503  1.00 71.37           H  
ATOM    544  CA  LYS A  39     -67.590  35.251 -28.462  1.00 71.37           C  
ATOM    545  HA  LYS A  39     -67.106  36.223 -28.368  1.00 71.37           H  
ATOM    546  C   LYS A  39     -67.072  34.418 -27.275  1.00 71.37           C  
ATOM    547  CB  LYS A  39     -69.118  35.454 -28.347  1.00 71.37           C  
ATOM    548  HB2 LYS A  39     -69.324  35.762 -27.322  1.00 71.37           H  
ATOM    549  HB3 LYS A  39     -69.630  34.505 -28.513  1.00 71.37           H  
ATOM    550  O   LYS A  39     -66.548  34.968 -26.317  1.00 71.37           O  
ATOM    551  CG  LYS A  39     -69.709  36.525 -29.290  1.00 71.37           C  
ATOM    552  HG2 LYS A  39     -69.084  37.417 -29.243  1.00 71.37           H  
ATOM    553  HG3 LYS A  39     -69.717  36.154 -30.315  1.00 71.37           H  
ATOM    554  CD  LYS A  39     -71.143  36.907 -28.858  1.00 71.37           C  
ATOM    555  HD2 LYS A  39     -71.802  36.045 -28.963  1.00 71.37           H  
ATOM    556  HD3 LYS A  39     -71.109  37.185 -27.805  1.00 71.37           H  
ATOM    557  CE  LYS A  39     -71.722  38.100 -29.642  1.00 71.37           C  
ATOM    558  HE2 LYS A  39     -70.932  38.841 -29.765  1.00 71.37           H  
ATOM    559  HE3 LYS A  39     -72.031  37.766 -30.632  1.00 71.37           H  
ATOM    560  NZ  LYS A  39     -72.861  38.744 -28.921  1.00 71.37           N  
ATOM    561  HZ1 LYS A  39     -73.245  39.537 -29.414  1.00 71.37           H  
ATOM    562  HZ2 LYS A  39     -72.582  39.174 -28.050  1.00 71.37           H  
ATOM    563  HZ3 LYS A  39     -73.607  38.110 -28.672  1.00 71.37           H  
ATOM    564  N   TRP A  40     -67.141  33.087 -27.355  1.00 74.23           N  
ATOM    565  H   TRP A  40     -67.595  32.678 -28.159  1.00 74.23           H  
ATOM    566  CA  TRP A  40     -66.662  32.199 -26.285  1.00 74.23           C  
ATOM    567  HA  TRP A  40     -67.029  32.571 -25.328  1.00 74.23           H  
ATOM    568  C   TRP A  40     -65.134  32.136 -26.158  1.00 74.23           C  
ATOM    569  CB  TRP A  40     -67.248  30.801 -26.500  1.00 74.23           C  
ATOM    570  HB2 TRP A  40     -67.059  30.474 -27.522  1.00 74.23           H  
ATOM    571  HB3 TRP A  40     -66.738  30.105 -25.834  1.00 74.23           H  
ATOM    572  O   TRP A  40     -64.620  32.001 -25.049  1.00 74.23           O  
ATOM    573  CG  TRP A  40     -68.710  30.715 -26.200  1.00 74.23           C  
ATOM    574  CD1 TRP A  40     -69.720  30.702 -27.101  1.00 74.23           C  
ATOM    575  HD1 TRP A  40     -69.595  30.730 -28.173  1.00 74.23           H  
ATOM    576  CD2 TRP A  40     -69.342  30.636 -24.887  1.00 74.23           C  
ATOM    577  CE2 TRP A  40     -70.755  30.584 -25.069  1.00 74.23           C  
ATOM    578  CE3 TRP A  40     -68.859  30.600 -23.560  1.00 74.23           C  
ATOM    579  HE3 TRP A  40     -67.794  30.640 -23.383  1.00 74.23           H  
ATOM    580  NE1 TRP A  40     -70.929  30.633 -26.436  1.00 74.23           N  
ATOM    581  HE1 TRP A  40     -71.826  30.601 -26.899  1.00 74.23           H  
ATOM    582  CH2 TRP A  40     -71.136  30.461 -22.684  1.00 74.23           C  
ATOM    583  HH2 TRP A  40     -71.808  30.400 -21.841  1.00 74.23           H  
ATOM    584  CZ2 TRP A  40     -71.648  30.497 -23.992  1.00 74.23           C  
ATOM    585  HZ2 TRP A  40     -72.714  30.464 -24.165  1.00 74.23           H  
ATOM    586  CZ3 TRP A  40     -69.747  30.511 -22.471  1.00 74.23           C  
ATOM    587  HZ3 TRP A  40     -69.360  30.488 -21.463  1.00 74.23           H  
ATOM    588  N   VAL A  41     -64.398  32.266 -27.266  1.00 70.65           N  
ATOM    589  H   VAL A  41     -64.861  32.502 -28.133  1.00 70.65           H  
ATOM    590  CA  VAL A  41     -62.925  32.282 -27.250  1.00 70.65           C  
ATOM    591  HA  VAL A  41     -62.570  31.492 -26.588  1.00 70.65           H  
ATOM    592  C   VAL A  41     -62.422  33.605 -26.676  1.00 70.65           C  
ATOM    593  CB  VAL A  41     -62.346  32.018 -28.654  1.00 70.65           C  
ATOM    594  HB  VAL A  41     -62.718  32.774 -29.346  1.00 70.65           H  
ATOM    595  O   VAL A  41     -61.489  33.603 -25.876  1.00 70.65           O  
ATOM    596  CG1 VAL A  41     -60.813  32.058 -28.660  1.00 70.65           C  
ATOM    597 HG11 VAL A  41     -60.444  31.843 -29.663  1.00 70.65           H  
ATOM    598 HG12 VAL A  41     -60.411  31.326 -27.959  1.00 70.65           H  
ATOM    599 HG13 VAL A  41     -60.461  33.051 -28.382  1.00 70.65           H  
ATOM    600  CG2 VAL A  41     -62.764  30.631 -29.164  1.00 70.65           C  
ATOM    601 HG21 VAL A  41     -63.849  30.538 -29.194  1.00 70.65           H  
ATOM    602 HG22 VAL A  41     -62.360  29.856 -28.513  1.00 70.65           H  
ATOM    603 HG23 VAL A  41     -62.380  30.486 -30.174  1.00 70.65           H  
ATOM    604  N   ALA A  42     -63.092  34.713 -26.997  1.00 74.92           N  
ATOM    605  H   ALA A  42     -63.811  34.657 -27.704  1.00 74.92           H  
ATOM    606  CA  ALA A  42     -62.840  36.016 -26.391  1.00 74.92           C  
ATOM    607  HA  ALA A  42     -61.810  36.310 -26.595  1.00 74.92           H  
ATOM    608  C   ALA A  42     -63.018  35.995 -24.860  1.00 74.92           C  
ATOM    609  CB  ALA A  42     -63.775  37.021 -27.068  1.00 74.92           C  
ATOM    610  HB1 ALA A  42     -63.490  37.146 -28.113  1.00 74.92           H  
ATOM    611  HB2 ALA A  42     -64.810  36.683 -27.017  1.00 74.92           H  
ATOM    612  HB3 ALA A  42     -63.708  37.983 -26.561  1.00 74.92           H  
ATOM    613  O   ALA A  42     -62.135  36.450 -24.132  1.00 74.92           O  
ATOM    614  N   VAL A  43     -64.104  35.387 -24.364  1.00 77.93           N  
ATOM    615  H   VAL A  43     -64.821  35.090 -25.010  1.00 77.93           H  
ATOM    616  CA  VAL A  43     -64.331  35.199 -22.918  1.00 77.93           C  
ATOM    617  HA  VAL A  43     -64.268  36.171 -22.428  1.00 77.93           H  
ATOM    618  C   VAL A  43     -63.242  34.320 -22.295  1.00 77.93           C  
ATOM    619  CB  VAL A  43     -65.737  34.622 -22.651  1.00 77.93           C  
ATOM    620  HB  VAL A  43     -65.876  33.724 -23.253  1.00 77.93           H  
ATOM    621  O   VAL A  43     -62.691  34.670 -21.253  1.00 77.93           O  
ATOM    622  CG1 VAL A  43     -65.959  34.257 -21.177  1.00 77.93           C  
ATOM    623 HG11 VAL A  43     -65.305  33.437 -20.883  1.00 77.93           H  
ATOM    624 HG12 VAL A  43     -66.990  33.937 -21.026  1.00 77.93           H  
ATOM    625 HG13 VAL A  43     -65.757  35.121 -20.544  1.00 77.93           H  
ATOM    626  CG2 VAL A  43     -66.823  35.637 -23.028  1.00 77.93           C  
ATOM    627 HG21 VAL A  43     -66.698  35.983 -24.054  1.00 77.93           H  
ATOM    628 HG22 VAL A  43     -66.769  36.505 -22.370  1.00 77.93           H  
ATOM    629 HG23 VAL A  43     -67.808  35.181 -22.935  1.00 77.93           H  
ATOM    630  N   GLY A  44     -62.876  33.210 -22.944  1.00 79.26           N  
ATOM    631  H   GLY A  44     -63.370  32.957 -23.788  1.00 79.26           H  
ATOM    632  CA  GLY A  44     -61.800  32.334 -22.471  1.00 79.26           C  
ATOM    633  HA2 GLY A  44     -61.705  31.493 -23.158  1.00 79.26           H  
ATOM    634  HA3 GLY A  44     -62.051  31.954 -21.481  1.00 79.26           H  
ATOM    635  C   GLY A  44     -60.440  33.039 -22.388  1.00 79.26           C  
ATOM    636  O   GLY A  44     -59.717  32.874 -21.405  1.00 79.26           O  
ATOM    637  N   ALA A  45     -60.111  33.874 -23.378  1.00 79.14           N  
ATOM    638  H   ALA A  45     -60.737  33.959 -24.166  1.00 79.14           H  
ATOM    639  CA  ALA A  45     -58.885  34.668 -23.391  1.00 79.14           C  
ATOM    640  HA  ALA A  45     -58.038  34.006 -23.212  1.00 79.14           H  
ATOM    641  C   ALA A  45     -58.877  35.731 -22.280  1.00 79.14           C  
ATOM    642  CB  ALA A  45     -58.721  35.294 -24.782  1.00 79.14           C  
ATOM    643  HB1 ALA A  45     -59.556  35.961 -24.996  1.00 79.14           H  
ATOM    644  HB2 ALA A  45     -57.792  35.864 -24.820  1.00 79.14           H  
ATOM    645  HB3 ALA A  45     -58.688  34.511 -25.540  1.00 79.14           H  
ATOM    646  O   ALA A  45     -57.869  35.877 -21.588  1.00 79.14           O  
ATOM    647  N   ALA A  46     -60.005  36.414 -22.056  1.00 80.56           N  
ATOM    648  H   ALA A  46     -60.792  36.274 -22.673  1.00 80.56           H  
ATOM    649  CA  ALA A  46     -60.143  37.389 -20.977  1.00 80.56           C  
ATOM    650  HA  ALA A  46     -59.374  38.152 -21.097  1.00 80.56           H  
ATOM    651  C   ALA A  46     -59.938  36.741 -19.597  1.00 80.56           C  
ATOM    652  CB  ALA A  46     -61.512  38.068 -21.098  1.00 80.56           C  
ATOM    653  HB1 ALA A  46     -61.603  38.547 -22.073  1.00 80.56           H  
ATOM    654  HB2 ALA A  46     -62.312  37.336 -20.985  1.00 80.56           H  
ATOM    655  HB3 ALA A  46     -61.613  38.828 -20.323  1.00 80.56           H  
ATOM    656  O   ALA A  46     -59.154  37.247 -18.794  1.00 80.56           O  
ATOM    657  N   VAL A  47     -60.555  35.578 -19.348  1.00 84.53           N  
ATOM    658  H   VAL A  47     -61.195  35.223 -20.044  1.00 84.53           H  
ATOM    659  CA  VAL A  47     -60.365  34.810 -18.102  1.00 84.53           C  
ATOM    660  HA  VAL A  47     -60.584  35.461 -17.256  1.00 84.53           H  
ATOM    661  C   VAL A  47     -58.911  34.355 -17.944  1.00 84.53           C  
ATOM    662  CB  VAL A  47     -61.333  33.610 -18.048  1.00 84.53           C  
ATOM    663  HB  VAL A  47     -61.222  33.017 -18.956  1.00 84.53           H  
ATOM    664  O   VAL A  47     -58.358  34.437 -16.847  1.00 84.53           O  
ATOM    665  CG1 VAL A  47     -61.080  32.698 -16.839  1.00 84.53           C  
ATOM    666 HG11 VAL A  47     -60.107  32.214 -16.926  1.00 84.53           H  
ATOM    667 HG12 VAL A  47     -61.841  31.919 -16.796  1.00 84.53           H  
ATOM    668 HG13 VAL A  47     -61.110  33.281 -15.918  1.00 84.53           H  
ATOM    669  CG2 VAL A  47     -62.789  34.087 -17.945  1.00 84.53           C  
ATOM    670 HG21 VAL A  47     -63.035  34.759 -18.767  1.00 84.53           H  
ATOM    671 HG22 VAL A  47     -63.463  33.231 -17.990  1.00 84.53           H  
ATOM    672 HG23 VAL A  47     -62.943  34.618 -17.007  1.00 84.53           H  
ATOM    673  N   GLY A  48     -58.262  33.930 -19.033  1.00 83.54           N  
ATOM    674  H   GLY A  48     -58.776  33.858 -19.900  1.00 83.54           H  
ATOM    675  CA  GLY A  48     -56.850  33.548 -19.028  1.00 83.54           C  
ATOM    676  HA2 GLY A  48     -56.699  32.724 -18.330  1.00 83.54           H  
ATOM    677  HA3 GLY A  48     -56.574  33.216 -20.029  1.00 83.54           H  
ATOM    678  C   GLY A  48     -55.918  34.698 -18.633  1.00 83.54           C  
ATOM    679  O   GLY A  48     -55.063  34.523 -17.765  1.00 83.54           O  
ATOM    680  N   ILE A  49     -56.112  35.888 -19.212  1.00 86.35           N  
ATOM    681  H   ILE A  49     -56.836  35.966 -19.912  1.00 86.35           H  
ATOM    682  CA  ILE A  49     -55.322  37.088 -18.887  1.00 86.35           C  
ATOM    683  HA  ILE A  49     -54.263  36.851 -18.994  1.00 86.35           H  
ATOM    684  C   ILE A  49     -55.540  37.493 -17.425  1.00 86.35           C  
ATOM    685  CB  ILE A  49     -55.662  38.241 -19.862  1.00 86.35           C  
ATOM    686  HB  ILE A  49     -56.744  38.375 -19.873  1.00 86.35           H  
ATOM    687  O   ILE A  49     -54.574  37.763 -16.710  1.00 86.35           O  
ATOM    688  CG1 ILE A  49     -55.186  37.889 -21.291  1.00 86.35           C  
ATOM    689 HG12 ILE A  49     -55.485  36.871 -21.542  1.00 86.35           H  
ATOM    690 HG13 ILE A  49     -54.098  37.926 -21.331  1.00 86.35           H  
ATOM    691  CG2 ILE A  49     -55.014  39.566 -19.410  1.00 86.35           C  
ATOM    692 HG21 ILE A  49     -53.933  39.451 -19.332  1.00 86.35           H  
ATOM    693 HG22 ILE A  49     -55.410  39.879 -18.444  1.00 86.35           H  
ATOM    694 HG23 ILE A  49     -55.239  40.365 -20.117  1.00 86.35           H  
ATOM    695  CD1 ILE A  49     -55.757  38.809 -22.379  1.00 86.35           C  
ATOM    696 HD11 ILE A  49     -55.371  39.823 -22.272  1.00 86.35           H  
ATOM    697 HD12 ILE A  49     -56.845  38.823 -22.319  1.00 86.35           H  
ATOM    698 HD13 ILE A  49     -55.464  38.431 -23.358  1.00 86.35           H  
ATOM    699  N   LEU A  50     -56.790  37.472 -16.954  1.00 86.11           N  
ATOM    700  H   LEU A  50     -57.543  37.256 -17.592  1.00 86.11           H  
ATOM    701  CA  LEU A  50     -57.122  37.793 -15.566  1.00 86.11           C  
ATOM    702  HA  LEU A  50     -56.708  38.778 -15.353  1.00 86.11           H  
ATOM    703  C   LEU A  50     -56.461  36.809 -14.588  1.00 86.11           C  
ATOM    704  CB  LEU A  50     -58.659  37.830 -15.417  1.00 86.11           C  
ATOM    705  HB2 LEU A  50     -59.113  37.808 -16.408  1.00 86.11           H  
ATOM    706  HB3 LEU A  50     -59.005  36.928 -14.914  1.00 86.11           H  
ATOM    707  O   LEU A  50     -55.918  37.228 -13.568  1.00 86.11           O  
ATOM    708  CG  LEU A  50     -59.178  39.087 -14.689  1.00 86.11           C  
ATOM    709  HG  LEU A  50     -58.383  39.826 -14.588  1.00 86.11           H  
ATOM    710  CD1 LEU A  50     -60.313  39.734 -15.484  1.00 86.11           C  
ATOM    711 HD11 LEU A  50     -59.950  40.029 -16.469  1.00 86.11           H  
ATOM    712 HD12 LEU A  50     -60.667  40.625 -14.966  1.00 86.11           H  
ATOM    713 HD13 LEU A  50     -61.140  39.034 -15.602  1.00 86.11           H  
ATOM    714  CD2 LEU A  50     -59.693  38.740 -13.293  1.00 86.11           C  
ATOM    715 HD21 LEU A  50     -60.029  39.648 -12.792  1.00 86.11           H  
ATOM    716 HD22 LEU A  50     -60.526  38.040 -13.363  1.00 86.11           H  
ATOM    717 HD23 LEU A  50     -58.888  38.293 -12.710  1.00 86.11           H  
ATOM    718  N   GLY A  51     -56.423  35.517 -14.931  1.00 86.54           N  
ATOM    719  H   GLY A  51     -56.914  35.234 -15.766  1.00 86.54           H  
ATOM    720  CA  GLY A  51     -55.721  34.492 -14.157  1.00 86.54           C  
ATOM    721  HA2 GLY A  51     -56.131  34.459 -13.147  1.00 86.54           H  
ATOM    722  HA3 GLY A  51     -55.882  33.526 -14.634  1.00 86.54           H  
ATOM    723  C   GLY A  51     -54.211  34.732 -14.062  1.00 86.54           C  
ATOM    724  O   GLY A  51     -53.637  34.592 -12.982  1.00 86.54           O  
ATOM    725  N   VAL A  52     -53.568  35.154 -15.157  1.00 88.63           N  
ATOM    726  H   VAL A  52     -54.095  35.242 -16.014  1.00 88.63           H  
ATOM    727  CA  VAL A  52     -52.133  35.496 -15.170  1.00 88.63           C  
ATOM    728  HA  VAL A  52     -51.579  34.685 -14.700  1.00 88.63           H  
ATOM    729  C   VAL A  52     -51.853  36.752 -14.344  1.00 88.63           C  
ATOM    730  CB  VAL A  52     -51.611  35.651 -16.613  1.00 88.63           C  
ATOM    731  HB  VAL A  52     -52.238  36.362 -17.152  1.00 88.63           H  
ATOM    732  O   VAL A  52     -50.881  36.773 -13.591  1.00 88.63           O  
ATOM    733  CG1 VAL A  52     -50.158  36.146 -16.668  1.00 88.63           C  
ATOM    734 HG11 VAL A  52     -49.808  36.156 -17.701  1.00 88.63           H  
ATOM    735 HG12 VAL A  52     -50.090  37.164 -16.284  1.00 88.63           H  
ATOM    736 HG13 VAL A  52     -49.516  35.495 -16.076  1.00 88.63           H  
ATOM    737  CG2 VAL A  52     -51.649  34.304 -17.347  1.00 88.63           C  
ATOM    738 HG21 VAL A  52     -51.338  34.439 -18.383  1.00 88.63           H  
ATOM    739 HG22 VAL A  52     -50.981  33.593 -16.860  1.00 88.63           H  
ATOM    740 HG23 VAL A  52     -52.659  33.894 -17.345  1.00 88.63           H  
ATOM    741  N   LEU A  53     -52.710  37.774 -14.423  1.00 88.15           N  
ATOM    742  H   LEU A  53     -53.480  37.706 -15.074  1.00 88.15           H  
ATOM    743  CA  LEU A  53     -52.566  38.999 -13.631  1.00 88.15           C  
ATOM    744  HA  LEU A  53     -51.554  39.384 -13.757  1.00 88.15           H  
ATOM    745  C   LEU A  53     -52.736  38.734 -12.130  1.00 88.15           C  
ATOM    746  CB  LEU A  53     -53.576  40.052 -14.118  1.00 88.15           C  
ATOM    747  HB2 LEU A  53     -53.612  40.863 -13.391  1.00 88.15           H  
ATOM    748  HB3 LEU A  53     -54.566  39.596 -14.150  1.00 88.15           H  
ATOM    749  O   LEU A  53     -51.914  39.186 -11.335  1.00 88.15           O  
ATOM    750  CG  LEU A  53     -53.255  40.656 -15.497  1.00 88.15           C  
ATOM    751  HG  LEU A  53     -53.130  39.861 -16.233  1.00 88.15           H  
ATOM    752  CD1 LEU A  53     -54.416  41.547 -15.937  1.00 88.15           C  
ATOM    753 HD11 LEU A  53     -55.330  40.957 -15.995  1.00 88.15           H  
ATOM    754 HD12 LEU A  53     -54.556  42.363 -15.228  1.00 88.15           H  
ATOM    755 HD13 LEU A  53     -54.209  41.961 -16.924  1.00 88.15           H  
ATOM    756  CD2 LEU A  53     -51.980  41.503 -15.476  1.00 88.15           C  
ATOM    757 HD21 LEU A  53     -51.112  40.876 -15.277  1.00 88.15           H  
ATOM    758 HD22 LEU A  53     -52.056  42.277 -14.712  1.00 88.15           H  
ATOM    759 HD23 LEU A  53     -51.840  41.976 -16.448  1.00 88.15           H  
ATOM    760  N   VAL A  54     -53.752  37.960 -11.735  1.00 88.44           N  
ATOM    761  H   VAL A  54     -54.408  37.637 -12.433  1.00 88.44           H  
ATOM    762  CA  VAL A  54     -53.978  37.595 -10.327  1.00 88.44           C  
ATOM    763  HA  VAL A  54     -53.949  38.503  -9.725  1.00 88.44           H  
ATOM    764  C   VAL A  54     -52.858  36.689  -9.814  1.00 88.44           C  
ATOM    765  CB  VAL A  54     -55.363  36.945 -10.136  1.00 88.44           C  
ATOM    766  HB  VAL A  54     -55.467  36.108 -10.827  1.00 88.44           H  
ATOM    767  O   VAL A  54     -52.322  36.941  -8.737  1.00 88.44           O  
ATOM    768  CG1 VAL A  54     -55.567  36.427  -8.704  1.00 88.44           C  
ATOM    769 HG11 VAL A  54     -55.386  37.227  -7.987  1.00 88.44           H  
ATOM    770 HG12 VAL A  54     -56.588  36.063  -8.585  1.00 88.44           H  
ATOM    771 HG13 VAL A  54     -54.889  35.599  -8.500  1.00 88.44           H  
ATOM    772  CG2 VAL A  54     -56.484  37.958 -10.406  1.00 88.44           C  
ATOM    773 HG21 VAL A  54     -57.452  37.460 -10.357  1.00 88.44           H  
ATOM    774 HG22 VAL A  54     -56.377  38.400 -11.397  1.00 88.44           H  
ATOM    775 HG23 VAL A  54     -56.453  38.759  -9.667  1.00 88.44           H  
ATOM    776  N   GLY A  55     -52.450  35.676 -10.586  1.00 86.79           N  
ATOM    777  H   GLY A  55     -52.923  35.510 -11.462  1.00 86.79           H  
ATOM    778  CA  GLY A  55     -51.330  34.801 -10.230  1.00 86.79           C  
ATOM    779  HA2 GLY A  55     -51.207  34.052 -11.012  1.00 86.79           H  
ATOM    780  HA3 GLY A  55     -51.544  34.298  -9.287  1.00 86.79           H  
ATOM    781  C   GLY A  55     -50.014  35.571 -10.088  1.00 86.79           C  
ATOM    782  O   GLY A  55     -49.301  35.397  -9.101  1.00 86.79           O  
ATOM    783  N   GLY A  56     -49.735  36.486 -11.021  1.00 88.16           N  
ATOM    784  H   GLY A  56     -50.357  36.574 -11.812  1.00 88.16           H  
ATOM    785  CA  GLY A  56     -48.587  37.388 -10.968  1.00 88.16           C  
ATOM    786  HA2 GLY A  56     -48.581  38.000 -11.869  1.00 88.16           H  
ATOM    787  HA3 GLY A  56     -47.666  36.805 -10.931  1.00 88.16           H  
ATOM    788  C   GLY A  56     -48.627  38.320  -9.758  1.00 88.16           C  
ATOM    789  O   GLY A  56     -47.610  38.478  -9.089  1.00 88.16           O  
ATOM    790  N   TRP A  57     -49.795  38.870  -9.413  1.00 87.34           N  
ATOM    791  H   TRP A  57     -50.590  38.739 -10.022  1.00 87.34           H  
ATOM    792  CA  TRP A  57     -49.964  39.720  -8.232  1.00 87.34           C  
ATOM    793  HA  TRP A  57     -49.195  40.493  -8.250  1.00 87.34           H  
ATOM    794  C   TRP A  57     -49.793  38.949  -6.919  1.00 87.34           C  
ATOM    795  CB  TRP A  57     -51.327  40.415  -8.278  1.00 87.34           C  
ATOM    796  HB2 TRP A  57     -51.425  40.932  -9.233  1.00 87.34           H  
ATOM    797  HB3 TRP A  57     -52.117  39.666  -8.226  1.00 87.34           H  
ATOM    798  O   TRP A  57     -49.180  39.465  -5.990  1.00 87.34           O  
ATOM    799  CG  TRP A  57     -51.538  41.417  -7.184  1.00 87.34           C  
ATOM    800  CD1 TRP A  57     -51.081  42.689  -7.194  1.00 87.34           C  
ATOM    801  HD1 TRP A  57     -50.517  43.133  -8.000  1.00 87.34           H  
ATOM    802  CD2 TRP A  57     -52.231  41.252  -5.907  1.00 87.34           C  
ATOM    803  CE2 TRP A  57     -52.176  42.493  -5.203  1.00 87.34           C  
ATOM    804  CE3 TRP A  57     -52.914  40.187  -5.279  1.00 87.34           C  
ATOM    805  HE3 TRP A  57     -52.974  39.236  -5.787  1.00 87.34           H  
ATOM    806  NE1 TRP A  57     -51.452  43.327  -6.027  1.00 87.34           N  
ATOM    807  HE1 TRP A  57     -51.227  44.292  -5.831  1.00 87.34           H  
ATOM    808  CH2 TRP A  57     -53.495  41.609  -3.377  1.00 87.34           C  
ATOM    809  HH2 TRP A  57     -54.029  41.751  -2.448  1.00 87.34           H  
ATOM    810  CZ2 TRP A  57     -52.793  42.679  -3.956  1.00 87.34           C  
ATOM    811  HZ2 TRP A  57     -52.756  43.647  -3.478  1.00 87.34           H  
ATOM    812  CZ3 TRP A  57     -53.541  40.363  -4.029  1.00 87.34           C  
ATOM    813  HZ3 TRP A  57     -54.092  39.543  -3.593  1.00 87.34           H  
ATOM    814  N   VAL A  58     -50.267  37.702  -6.836  1.00 87.78           N  
ATOM    815  H   VAL A  58     -50.795  37.341  -7.618  1.00 87.78           H  
ATOM    816  CA  VAL A  58     -50.065  36.842  -5.657  1.00 87.78           C  
ATOM    817  HA  VAL A  58     -50.352  37.403  -4.767  1.00 87.78           H  
ATOM    818  C   VAL A  58     -48.590  36.481  -5.488  1.00 87.78           C  
ATOM    819  CB  VAL A  58     -50.948  35.581  -5.730  1.00 87.78           C  
ATOM    820  HB  VAL A  58     -50.817  35.103  -6.700  1.00 87.78           H  
ATOM    821  O   VAL A  58     -48.073  36.579  -4.377  1.00 87.78           O  
ATOM    822  CG1 VAL A  58     -50.613  34.557  -4.634  1.00 87.78           C  
ATOM    823 HG11 VAL A  58     -51.324  33.732  -4.670  1.00 87.78           H  
ATOM    824 HG12 VAL A  58     -50.656  35.029  -3.652  1.00 87.78           H  
ATOM    825 HG13 VAL A  58     -49.616  34.146  -4.792  1.00 87.78           H  
ATOM    826  CG2 VAL A  58     -52.426  35.953  -5.552  1.00 87.78           C  
ATOM    827 HG21 VAL A  58     -52.595  36.358  -4.555  1.00 87.78           H  
ATOM    828 HG22 VAL A  58     -52.725  36.700  -6.288  1.00 87.78           H  
ATOM    829 HG23 VAL A  58     -53.048  35.068  -5.693  1.00 87.78           H  
ATOM    830  N   VAL A  59     -47.892  36.119  -6.570  1.00 86.67           N  
ATOM    831  H   VAL A  59     -48.376  36.043  -7.453  1.00 86.67           H  
ATOM    832  CA  VAL A  59     -46.444  35.849  -6.537  1.00 86.67           C  
ATOM    833  HA  VAL A  59     -46.240  35.122  -5.750  1.00 86.67           H  
ATOM    834  C   VAL A  59     -45.674  37.118  -6.174  1.00 86.67           C  
ATOM    835  CB  VAL A  59     -45.960  35.255  -7.874  1.00 86.67           C  
ATOM    836  HB  VAL A  59     -46.295  35.892  -8.693  1.00 86.67           H  
ATOM    837  O   VAL A  59     -44.836  37.077  -5.277  1.00 86.67           O  
ATOM    838  CG1 VAL A  59     -44.432  35.124  -7.951  1.00 86.67           C  
ATOM    839 HG11 VAL A  59     -43.961  36.106  -7.914  1.00 86.67           H  
ATOM    840 HG12 VAL A  59     -44.066  34.515  -7.125  1.00 86.67           H  
ATOM    841 HG13 VAL A  59     -44.150  34.654  -8.893  1.00 86.67           H  
ATOM    842  CG2 VAL A  59     -46.535  33.845  -8.071  1.00 86.67           C  
ATOM    843 HG21 VAL A  59     -46.153  33.173  -7.302  1.00 86.67           H  
ATOM    844 HG22 VAL A  59     -46.253  33.467  -9.053  1.00 86.67           H  
ATOM    845 HG23 VAL A  59     -47.623  33.861  -8.009  1.00 86.67           H  
ATOM    846  N   TYR A  60     -46.004  38.256  -6.789  1.00 85.60           N  
ATOM    847  H   TYR A  60     -46.691  38.231  -7.528  1.00 85.60           H  
ATOM    848  CA  TYR A  60     -45.405  39.548  -6.459  1.00 85.60           C  
ATOM    849  HA  TYR A  60     -44.328  39.490  -6.617  1.00 85.60           H  
ATOM    850  C   TYR A  60     -45.629  39.898  -4.989  1.00 85.60           C  
ATOM    851  CB  TYR A  60     -45.968  40.637  -7.380  1.00 85.60           C  
ATOM    852  HB2 TYR A  60     -45.748  40.372  -8.414  1.00 85.60           H  
ATOM    853  HB3 TYR A  60     -47.052  40.675  -7.272  1.00 85.60           H  
ATOM    854  O   TYR A  60     -44.674  40.180  -4.285  1.00 85.60           O  
ATOM    855  CG  TYR A  60     -45.395  42.012  -7.104  1.00 85.60           C  
ATOM    856  CD1 TYR A  60     -46.131  42.948  -6.352  1.00 85.60           C  
ATOM    857  HD1 TYR A  60     -47.110  42.694  -5.974  1.00 85.60           H  
ATOM    858  CD2 TYR A  60     -44.109  42.340  -7.577  1.00 85.60           C  
ATOM    859  HD2 TYR A  60     -43.538  41.616  -8.138  1.00 85.60           H  
ATOM    860  CE1 TYR A  60     -45.582  44.215  -6.077  1.00 85.60           C  
ATOM    861  HE1 TYR A  60     -46.125  44.941  -5.491  1.00 85.60           H  
ATOM    862  CE2 TYR A  60     -43.556  43.606  -7.302  1.00 85.60           C  
ATOM    863  HE2 TYR A  60     -42.565  43.853  -7.652  1.00 85.60           H  
ATOM    864  OH  TYR A  60     -43.774  45.769  -6.275  1.00 85.60           O  
ATOM    865  HH  TYR A  60     -42.865  45.858  -6.569  1.00 85.60           H  
ATOM    866  CZ  TYR A  60     -44.293  44.544  -6.547  1.00 85.60           C  
ATOM    867  N   LYS A  61     -46.851  39.766  -4.468  1.00 84.35           N  
ATOM    868  H   LYS A  61     -47.609  39.528  -5.091  1.00 84.35           H  
ATOM    869  CA  LYS A  61     -47.159  40.020  -3.056  1.00 84.35           C  
ATOM    870  HA  LYS A  61     -46.791  41.015  -2.804  1.00 84.35           H  
ATOM    871  C   LYS A  61     -46.438  39.049  -2.113  1.00 84.35           C  
ATOM    872  CB  LYS A  61     -48.686  40.003  -2.890  1.00 84.35           C  
ATOM    873  HB2 LYS A  61     -49.073  39.008  -3.112  1.00 84.35           H  
ATOM    874  HB3 LYS A  61     -49.121  40.713  -3.594  1.00 84.35           H  
ATOM    875  O   LYS A  61     -46.021  39.453  -1.031  1.00 84.35           O  
ATOM    876  CG  LYS A  61     -49.092  40.410  -1.475  1.00 84.35           C  
ATOM    877  HG2 LYS A  61     -48.777  39.622  -0.791  1.00 84.35           H  
ATOM    878  HG3 LYS A  61     -48.594  41.346  -1.221  1.00 84.35           H  
ATOM    879  CD  LYS A  61     -50.601  40.592  -1.321  1.00 84.35           C  
ATOM    880  HD2 LYS A  61     -50.941  41.355  -2.021  1.00 84.35           H  
ATOM    881  HD3 LYS A  61     -51.107  39.649  -1.532  1.00 84.35           H  
ATOM    882  CE  LYS A  61     -50.871  41.042   0.118  1.00 84.35           C  
ATOM    883  HE2 LYS A  61     -50.459  40.301   0.803  1.00 84.35           H  
ATOM    884  HE3 LYS A  61     -50.327  41.970   0.292  1.00 84.35           H  
ATOM    885  NZ  LYS A  61     -52.314  41.242   0.374  1.00 84.35           N  
ATOM    886  HZ1 LYS A  61     -52.822  40.380   0.232  1.00 84.35           H  
ATOM    887  HZ2 LYS A  61     -52.672  41.952  -0.249  1.00 84.35           H  
ATOM    888  HZ3 LYS A  61     -52.445  41.557   1.325  1.00 84.35           H  
ATOM    889  N   HIS A  62     -46.261  37.788  -2.509  1.00 80.98           N  
ATOM    890  H   HIS A  62     -46.655  37.503  -3.395  1.00 80.98           H  
ATOM    891  CA  HIS A  62     -45.545  36.794  -1.708  1.00 80.98           C  
ATOM    892  HA  HIS A  62     -45.897  36.871  -0.680  1.00 80.98           H  
ATOM    893  C   HIS A  62     -44.028  37.040  -1.673  1.00 80.98           C  
ATOM    894  CB  HIS A  62     -45.879  35.387  -2.222  1.00 80.98           C  
ATOM    895  HB2 HIS A  62     -45.369  35.211  -3.169  1.00 80.98           H  
ATOM    896  HB3 HIS A  62     -46.953  35.315  -2.395  1.00 80.98           H  
ATOM    897  O   HIS A  62     -43.393  36.780  -0.654  1.00 80.98           O  
ATOM    898  CG  HIS A  62     -45.512  34.308  -1.237  1.00 80.98           C  
ATOM    899  CD2 HIS A  62     -44.494  33.399  -1.343  1.00 80.98           C  
ATOM    900  HD2 HIS A  62     -43.793  33.326  -2.161  1.00 80.98           H  
ATOM    901  ND1 HIS A  62     -46.145  34.068  -0.038  1.00 80.98           N  
ATOM    902  HD1 HIS A  62     -46.915  34.598   0.343  1.00 80.98           H  
ATOM    903  CE1 HIS A  62     -45.526  33.039   0.562  1.00 80.98           C  
ATOM    904  HE1 HIS A  62     -45.792  32.630   1.525  1.00 80.98           H  
ATOM    905  NE2 HIS A  62     -44.516  32.591  -0.199  1.00 80.98           N  
ATOM    906  N   PHE A  63     -43.450  37.579  -2.751  1.00 78.19           N  
ATOM    907  H   PHE A  63     -44.011  37.729  -3.577  1.00 78.19           H  
ATOM    908  CA  PHE A  63     -42.030  37.933  -2.809  1.00 78.19           C  
ATOM    909  HA  PHE A  63     -41.476  37.272  -2.142  1.00 78.19           H  
ATOM    910  C   PHE A  63     -41.732  39.353  -2.300  1.00 78.19           C  
ATOM    911  CB  PHE A  63     -41.499  37.684  -4.228  1.00 78.19           C  
ATOM    912  HB2 PHE A  63     -42.244  37.982  -4.965  1.00 78.19           H  
ATOM    913  HB3 PHE A  63     -40.624  38.313  -4.387  1.00 78.19           H  
ATOM    914  O   PHE A  63     -40.680  39.562  -1.705  1.00 78.19           O  
ATOM    915  CG  PHE A  63     -41.081  36.241  -4.456  1.00 78.19           C  
ATOM    916  CD1 PHE A  63     -39.777  35.836  -4.114  1.00 78.19           C  
ATOM    917  HD1 PHE A  63     -39.081  36.557  -3.710  1.00 78.19           H  
ATOM    918  CD2 PHE A  63     -41.981  35.294  -4.979  1.00 78.19           C  
ATOM    919  HD2 PHE A  63     -42.986  35.591  -5.238  1.00 78.19           H  
ATOM    920  CE1 PHE A  63     -39.375  34.502  -4.303  1.00 78.19           C  
ATOM    921  HE1 PHE A  63     -38.368  34.203  -4.052  1.00 78.19           H  
ATOM    922  CE2 PHE A  63     -41.582  33.959  -5.168  1.00 78.19           C  
ATOM    923  HE2 PHE A  63     -42.279  33.240  -5.574  1.00 78.19           H  
ATOM    924  CZ  PHE A  63     -40.277  33.562  -4.831  1.00 78.19           C  
ATOM    925  HZ  PHE A  63     -39.967  32.539  -4.982  1.00 78.19           H  
ATOM    926  N   SER A  64     -42.658  40.302  -2.452  1.00 70.65           N  
ATOM    927  H   SER A  64     -43.455  40.099  -3.038  1.00 70.65           H  
ATOM    928  CA  SER A  64     -42.507  41.694  -2.006  1.00 70.65           C  
ATOM    929  HA  SER A  64     -41.458  41.973  -2.103  1.00 70.65           H  
ATOM    930  C   SER A  64     -42.859  41.913  -0.533  1.00 70.65           C  
ATOM    931  CB  SER A  64     -43.310  42.651  -2.895  1.00 70.65           C  
ATOM    932  HB2 SER A  64     -44.349  42.327  -2.949  1.00 70.65           H  
ATOM    933  HB3 SER A  64     -43.280  43.653  -2.467  1.00 70.65           H  
ATOM    934  O   SER A  64     -42.369  42.869   0.045  1.00 70.65           O  
ATOM    935  OG  SER A  64     -42.743  42.692  -4.190  1.00 70.65           O  
ATOM    936  HG  SER A  64     -41.964  43.251  -4.144  1.00 70.65           H  
ATOM    937  N   HIS A  65     -43.609  41.022   0.134  1.00 57.82           N  
ATOM    938  H   HIS A  65     -44.069  40.282  -0.376  1.00 57.82           H  
ATOM    939  CA  HIS A  65     -43.760  41.078   1.603  1.00 57.82           C  
ATOM    940  HA  HIS A  65     -43.774  42.129   1.889  1.00 57.82           H  
ATOM    941  C   HIS A  65     -42.568  40.501   2.386  1.00 57.82           C  
ATOM    942  CB  HIS A  65     -45.099  40.481   2.058  1.00 57.82           C  
ATOM    943  HB2 HIS A  65     -45.037  40.198   3.109  1.00 57.82           H  
ATOM    944  HB3 HIS A  65     -45.311  39.575   1.491  1.00 57.82           H  
ATOM    945  O   HIS A  65     -42.615  40.438   3.611  1.00 57.82           O  
ATOM    946  CG  HIS A  65     -46.246  41.451   1.949  1.00 57.82           C  
ATOM    947  CD2 HIS A  65     -47.456  41.200   1.378  1.00 57.82           C  
ATOM    948  HD2 HIS A  65     -47.727  40.258   0.924  1.00 57.82           H  
ATOM    949  ND1 HIS A  65     -46.309  42.719   2.480  1.00 57.82           N  
ATOM    950  HD1 HIS A  65     -45.549  43.221   2.916  1.00 57.82           H  
ATOM    951  CE1 HIS A  65     -47.524  43.222   2.211  1.00 57.82           C  
ATOM    952  HE1 HIS A  65     -47.841  44.220   2.474  1.00 57.82           H  
ATOM    953  NE2 HIS A  65     -48.277  42.324   1.544  1.00 57.82           N  
ATOM    954  N   LYS A  66     -41.470  40.142   1.708  1.00 50.17           N  
ATOM    955  H   LYS A  66     -41.499  40.228   0.702  1.00 50.17           H  
ATOM    956  CA  LYS A  66     -40.135  40.067   2.323  1.00 50.17           C  
ATOM    957  HA  LYS A  66     -40.247  39.881   3.392  1.00 50.17           H  
ATOM    958  C   LYS A  66     -39.426  41.429   2.272  1.00 50.17           C  
ATOM    959  CB  LYS A  66     -39.318  38.913   1.716  1.00 50.17           C  
ATOM    960  HB2 LYS A  66     -38.252  39.133   1.783  1.00 50.17           H  
ATOM    961  HB3 LYS A  66     -39.566  38.794   0.662  1.00 50.17           H  
ATOM    962  O   LYS A  66     -38.218  41.489   2.070  1.00 50.17           O  
ATOM    963  CG  LYS A  66     -39.546  37.601   2.472  1.00 50.17           C  
ATOM    964  HG2 LYS A  66     -39.324  37.752   3.528  1.00 50.17           H  
ATOM    965  HG3 LYS A  66     -40.583  37.284   2.361  1.00 50.17           H  
ATOM    966  CD  LYS A  66     -38.606  36.535   1.904  1.00 50.17           C  
ATOM    967  HD2 LYS A  66     -38.893  36.323   0.874  1.00 50.17           H  
ATOM    968  HD3 LYS A  66     -37.584  36.915   1.919  1.00 50.17           H  
ATOM    969  CE  LYS A  66     -38.684  35.264   2.748  1.00 50.17           C  
ATOM    970  HE2 LYS A  66     -38.421  35.518   3.775  1.00 50.17           H  
ATOM    971  HE3 LYS A  66     -39.713  34.906   2.741  1.00 50.17           H  
ATOM    972  NZ  LYS A  66     -37.765  34.231   2.217  1.00 50.17           N  
ATOM    973  HZ1 LYS A  66     -36.820  34.585   2.220  1.00 50.17           H  
ATOM    974  HZ2 LYS A  66     -38.022  34.002   1.267  1.00 50.17           H  
ATOM    975  HZ3 LYS A  66     -37.808  33.397   2.785  1.00 50.17           H  
ATOM    976  N   GLU A  67     -40.187  42.509   2.445  1.00 51.09           N  
ATOM    977  H   GLU A  67     -41.179  42.390   2.597  1.00 51.09           H  
ATOM    978  CA  GLU A  67     -39.640  43.822   2.769  1.00 51.09           C  
ATOM    979  HA  GLU A  67     -38.879  44.077   2.032  1.00 51.09           H  
ATOM    980  C   GLU A  67     -38.950  43.730   4.129  1.00 51.09           C  
ATOM    981  CB  GLU A  67     -40.719  44.919   2.715  1.00 51.09           C  
ATOM    982  HB2 GLU A  67     -41.699  44.476   2.888  1.00 51.09           H  
ATOM    983  HB3 GLU A  67     -40.526  45.659   3.491  1.00 51.09           H  
ATOM    984  O   GLU A  67     -39.571  43.610   5.184  1.00 51.09           O  
ATOM    985  CG  GLU A  67     -40.677  45.636   1.353  1.00 51.09           C  
ATOM    986  HG2 GLU A  67     -39.713  46.134   1.258  1.00 51.09           H  
ATOM    987  HG3 GLU A  67     -40.739  44.891   0.560  1.00 51.09           H  
ATOM    988  CD  GLU A  67     -41.799  46.669   1.149  1.00 51.09           C  
ATOM    989  OE1 GLU A  67     -41.704  47.425   0.154  1.00 51.09           O  
ATOM    990  OE2 GLU A  67     -42.770  46.680   1.944  1.00 51.09           O  
ATOM    991  N   GLU A  68     -37.629  43.674   4.009  1.00 51.81           N  
ATOM    992  H   GLU A  68     -37.288  43.600   3.062  1.00 51.81           H  
ATOM    993  CA  GLU A  68     -36.594  43.953   4.986  1.00 51.81           C  
ATOM    994  HA  GLU A  68     -36.229  43.022   5.419  1.00 51.81           H  
ATOM    995  C   GLU A  68     -37.092  44.857   6.121  1.00 51.81           C  
ATOM    996  CB  GLU A  68     -35.440  44.623   4.204  1.00 51.81           C  
ATOM    997  HB2 GLU A  68     -34.695  44.994   4.908  1.00 51.81           H  
ATOM    998  HB3 GLU A  68     -35.843  45.472   3.651  1.00 51.81           H  
ATOM    999  O   GLU A  68     -37.348  46.047   5.932  1.00 51.81           O  
ATOM   1000  CG  GLU A  68     -34.752  43.641   3.231  1.00 51.81           C  
ATOM   1001  HG2 GLU A  68     -35.508  43.089   2.672  1.00 51.81           H  
ATOM   1002  HG3 GLU A  68     -34.198  42.912   3.824  1.00 51.81           H  
ATOM   1003  CD  GLU A  68     -33.812  44.294   2.201  1.00 51.81           C  
ATOM   1004  OE1 GLU A  68     -32.859  43.595   1.779  1.00 51.81           O  
ATOM   1005  OE2 GLU A  68     -34.068  45.448   1.789  1.00 51.81           O  
ATOM   1006  N   GLU A  69     -37.174  44.300   7.335  1.00 53.15           N  
ATOM   1007  H   GLU A  69     -37.016  43.308   7.438  1.00 53.15           H  
ATOM   1008  CA  GLU A  69     -37.065  45.142   8.521  1.00 53.15           C  
ATOM   1009  HA  GLU A  69     -37.928  45.807   8.542  1.00 53.15           H  
ATOM   1010  C   GLU A  69     -35.770  45.958   8.393  1.00 53.15           C  
ATOM   1011  CB  GLU A  69     -37.016  44.332   9.825  1.00 53.15           C  
ATOM   1012  HB2 GLU A  69     -36.656  45.004  10.604  1.00 53.15           H  
ATOM   1013  HB3 GLU A  69     -36.306  43.510   9.728  1.00 53.15           H  
ATOM   1014  O   GLU A  69     -34.728  45.385   8.051  1.00 53.15           O  
ATOM   1015  CG  GLU A  69     -38.385  43.795  10.265  1.00 53.15           C  
ATOM   1016  HG2 GLU A  69     -39.130  44.573  10.102  1.00 53.15           H  
ATOM   1017  HG3 GLU A  69     -38.647  42.938   9.646  1.00 53.15           H  
ATOM   1018  CD  GLU A  69     -38.410  43.394  11.753  1.00 53.15           C  
ATOM   1019  OE1 GLU A  69     -39.527  43.357  12.318  1.00 53.15           O  
ATOM   1020  OE2 GLU A  69     -37.329  43.115  12.322  1.00 53.15           O  
ATOM   1021  N   PRO A  70     -35.806  47.279   8.641  1.00 49.12           N  
ATOM   1022  CA  PRO A  70     -34.627  48.118   8.546  1.00 49.12           C  
ATOM   1023  HA  PRO A  70     -34.188  48.031   7.552  1.00 49.12           H  
ATOM   1024  C   PRO A  70     -33.614  47.649   9.589  1.00 49.12           C  
ATOM   1025  CB  PRO A  70     -35.120  49.554   8.757  1.00 49.12           C  
ATOM   1026  HB2 PRO A  70     -35.362  49.993   7.790  1.00 49.12           H  
ATOM   1027  HB3 PRO A  70     -34.388  50.172   9.278  1.00 49.12           H  
ATOM   1028  O   PRO A  70     -33.713  47.968  10.774  1.00 49.12           O  
ATOM   1029  CG  PRO A  70     -36.404  49.383   9.567  1.00 49.12           C  
ATOM   1030  HG2 PRO A  70     -36.160  49.305  10.627  1.00 49.12           H  
ATOM   1031  HG3 PRO A  70     -37.105  50.199   9.395  1.00 49.12           H  
ATOM   1032  CD  PRO A  70     -36.958  48.050   9.074  1.00 49.12           C  
ATOM   1033  HD2 PRO A  70     -37.493  47.550   9.882  1.00 49.12           H  
ATOM   1034  HD3 PRO A  70     -37.619  48.214   8.224  1.00 49.12           H  
ATOM   1035  N   ILE A  71     -32.631  46.874   9.132  1.00 52.09           N  
ATOM   1036  H   ILE A  71     -32.720  46.516   8.192  1.00 52.09           H  
ATOM   1037  CA  ILE A  71     -31.444  46.551   9.910  1.00 52.09           C  
ATOM   1038  HA  ILE A  71     -31.775  46.034  10.811  1.00 52.09           H  
ATOM   1039  C   ILE A  71     -30.809  47.906  10.244  1.00 52.09           C  
ATOM   1040  CB  ILE A  71     -30.466  45.639   9.133  1.00 52.09           C  
ATOM   1041  HB  ILE A  71     -30.017  46.222   8.329  1.00 52.09           H  
ATOM   1042  O   ILE A  71     -30.550  48.685   9.318  1.00 52.09           O  
ATOM   1043  CG1 ILE A  71     -31.184  44.425   8.496  1.00 52.09           C  
ATOM   1044 HG12 ILE A  71     -32.013  44.769   7.877  1.00 52.09           H  
ATOM   1045 HG13 ILE A  71     -31.594  43.789   9.281  1.00 52.09           H  
ATOM   1046  CG2 ILE A  71     -29.346  45.172  10.085  1.00 52.09           C  
ATOM   1047 HG21 ILE A  71     -28.849  46.032  10.533  1.00 52.09           H  
ATOM   1048 HG22 ILE A  71     -29.761  44.545  10.875  1.00 52.09           H  
ATOM   1049 HG23 ILE A  71     -28.590  44.611   9.536  1.00 52.09           H  
ATOM   1050  CD1 ILE A  71     -30.289  43.584   7.578  1.00 52.09           C  
ATOM   1051 HD11 ILE A  71     -30.899  42.833   7.076  1.00 52.09           H  
ATOM   1052 HD12 ILE A  71     -29.519  43.073   8.156  1.00 52.09           H  
ATOM   1053 HD13 ILE A  71     -29.825  44.221   6.826  1.00 52.09           H  
ATOM   1054  N   PRO A  72     -30.604  48.242  11.529  1.00 47.72           N  
ATOM   1055  CA  PRO A  72     -29.981  49.501  11.896  1.00 47.72           C  
ATOM   1056  HA  PRO A  72     -30.632  50.328  11.611  1.00 47.72           H  
ATOM   1057  C   PRO A  72     -28.654  49.611  11.149  1.00 47.72           C  
ATOM   1058  CB  PRO A  72     -29.827  49.474  13.421  1.00 47.72           C  
ATOM   1059  HB2 PRO A  72     -28.893  49.929  13.750  1.00 47.72           H  
ATOM   1060  HB3 PRO A  72     -30.677  49.981  13.877  1.00 47.72           H  
ATOM   1061  O   PRO A  72     -27.839  48.687  11.169  1.00 47.72           O  
ATOM   1062  CG  PRO A  72     -29.883  47.987  13.768  1.00 47.72           C  
ATOM   1063  HG2 PRO A  72     -30.274  47.817  14.772  1.00 47.72           H  
ATOM   1064  HG3 PRO A  72     -28.887  47.555  13.670  1.00 47.72           H  
ATOM   1065  CD  PRO A  72     -30.796  47.403  12.696  1.00 47.72           C  
ATOM   1066  HD2 PRO A  72     -30.517  46.366  12.507  1.00 47.72           H  
ATOM   1067  HD3 PRO A  72     -31.836  47.465  13.016  1.00 47.72           H  
ATOM   1068  N   ALA A  73     -28.471  50.733  10.453  1.00 42.78           N  
ATOM   1069  H   ALA A  73     -29.235  51.393  10.419  1.00 42.78           H  
ATOM   1070  CA  ALA A  73     -27.249  51.081   9.745  1.00 42.78           C  
ATOM   1071  HA  ALA A  73     -26.935  50.215   9.162  1.00 42.78           H  
ATOM   1072  C   ALA A  73     -26.125  51.388  10.752  1.00 42.78           C  
ATOM   1073  CB  ALA A  73     -27.552  52.231   8.772  1.00 42.78           C  
ATOM   1074  HB1 ALA A  73     -28.333  51.927   8.076  1.00 42.78           H  
ATOM   1075  HB2 ALA A  73     -26.651  52.478   8.210  1.00 42.78           H  
ATOM   1076  HB3 ALA A  73     -27.879  53.111   9.325  1.00 42.78           H  
ATOM   1077  O   ALA A  73     -25.638  52.511  10.854  1.00 42.78           O  
ATOM   1078  N   GLU A  74     -25.716  50.380  11.516  1.00 47.71           N  
ATOM   1079  H   GLU A  74     -26.224  49.510  11.446  1.00 47.71           H  
ATOM   1080  CA  GLU A  74     -24.413  50.316  12.156  1.00 47.71           C  
ATOM   1081  HA  GLU A  74     -24.074  51.323  12.397  1.00 47.71           H  
ATOM   1082  C   GLU A  74     -23.453  49.719  11.130  1.00 47.71           C  
ATOM   1083  CB  GLU A  74     -24.473  49.515  13.464  1.00 47.71           C  
ATOM   1084  HB2 GLU A  74     -25.105  48.638  13.331  1.00 47.71           H  
ATOM   1085  HB3 GLU A  74     -23.466  49.193  13.730  1.00 47.71           H  
ATOM   1086  O   GLU A  74     -23.599  48.584  10.676  1.00 47.71           O  
ATOM   1087  CG  GLU A  74     -25.009  50.412  14.591  1.00 47.71           C  
ATOM   1088  HG2 GLU A  74     -24.340  51.267  14.696  1.00 47.71           H  
ATOM   1089  HG3 GLU A  74     -25.989  50.792  14.305  1.00 47.71           H  
ATOM   1090  CD  GLU A  74     -25.136  49.701  15.945  1.00 47.71           C  
ATOM   1091  OE1 GLU A  74     -25.051  50.415  16.970  1.00 47.71           O  
ATOM   1092  OE2 GLU A  74     -25.325  48.464  15.956  1.00 47.71           O  
ATOM   1093  N   GLY A  75     -22.509  50.544  10.678  1.00 43.72           N  
ATOM   1094  H   GLY A  75     -22.475  51.476  11.065  1.00 43.72           H  
ATOM   1095  CA  GLY A  75     -21.593  50.195   9.604  1.00 43.72           C  
ATOM   1096  HA2 GLY A  75     -22.157  50.158   8.672  1.00 43.72           H  
ATOM   1097  HA3 GLY A  75     -20.827  50.965   9.515  1.00 43.72           H  
ATOM   1098  C   GLY A  75     -20.904  48.846   9.829  1.00 43.72           C  
ATOM   1099  O   GLY A  75     -20.332  48.586  10.885  1.00 43.72           O  
ATOM   1100  N   VAL A  76     -20.853  48.034   8.768  1.00 42.83           N  
ATOM   1101  H   VAL A  76     -21.425  48.297   7.978  1.00 42.83           H  
ATOM   1102  CA  VAL A  76     -20.175  46.718   8.689  1.00 42.83           C  
ATOM   1103  HA  VAL A  76     -20.569  46.097   9.494  1.00 42.83           H  
ATOM   1104  C   VAL A  76     -18.648  46.811   8.921  1.00 42.83           C  
ATOM   1105  CB  VAL A  76     -20.554  46.043   7.344  1.00 42.83           C  
ATOM   1106  HB  VAL A  76     -20.213  46.678   6.527  1.00 42.83           H  
ATOM   1107  O   VAL A  76     -17.932  45.813   8.936  1.00 42.83           O  
ATOM   1108  CG1 VAL A  76     -19.967  44.640   7.133  1.00 42.83           C  
ATOM   1109 HG11 VAL A  76     -18.890  44.701   6.970  1.00 42.83           H  
ATOM   1110 HG12 VAL A  76     -20.172  44.016   8.002  1.00 42.83           H  
ATOM   1111 HG13 VAL A  76     -20.403  44.179   6.247  1.00 42.83           H  
ATOM   1112  CG2 VAL A  76     -22.082  45.890   7.227  1.00 42.83           C  
ATOM   1113 HG21 VAL A  76     -22.580  46.860   7.241  1.00 42.83           H  
ATOM   1114 HG22 VAL A  76     -22.462  45.290   8.054  1.00 42.83           H  
ATOM   1115 HG23 VAL A  76     -22.342  45.404   6.287  1.00 42.83           H  
ATOM   1116  N   TYR A  77     -18.137  48.013   9.191  1.00 46.66           N  
ATOM   1117  H   TYR A  77     -18.800  48.772   9.260  1.00 46.66           H  
ATOM   1118  CA  TYR A  77     -16.763  48.295   9.595  1.00 46.66           C  
ATOM   1119  HA  TYR A  77     -16.215  47.354   9.639  1.00 46.66           H  
ATOM   1120  C   TYR A  77     -16.677  48.890  11.008  1.00 46.66           C  
ATOM   1121  CB  TYR A  77     -16.078  49.165   8.534  1.00 46.66           C  
ATOM   1122  HB2 TYR A  77     -15.063  49.395   8.859  1.00 46.66           H  
ATOM   1123  HB3 TYR A  77     -16.615  50.109   8.442  1.00 46.66           H  
ATOM   1124  O   TYR A  77     -15.881  49.794  11.249  1.00 46.66           O  
ATOM   1125  CG  TYR A  77     -15.983  48.497   7.181  1.00 46.66           C  
ATOM   1126  CD1 TYR A  77     -15.026  47.487   6.968  1.00 46.66           C  
ATOM   1127  HD1 TYR A  77     -14.369  47.191   7.772  1.00 46.66           H  
ATOM   1128  CD2 TYR A  77     -16.856  48.876   6.144  1.00 46.66           C  
ATOM   1129  HD2 TYR A  77     -17.595  49.646   6.308  1.00 46.66           H  
ATOM   1130  CE1 TYR A  77     -14.931  46.858   5.712  1.00 46.66           C  
ATOM   1131  HE1 TYR A  77     -14.199  46.081   5.549  1.00 46.66           H  
ATOM   1132  CE2 TYR A  77     -16.763  48.250   4.887  1.00 46.66           C  
ATOM   1133  HE2 TYR A  77     -17.425  48.532   4.081  1.00 46.66           H  
ATOM   1134  OH  TYR A  77     -15.711  46.651   3.451  1.00 46.66           O  
ATOM   1135  HH  TYR A  77     -15.039  45.966   3.430  1.00 46.66           H  
ATOM   1136  CZ  TYR A  77     -15.800  47.244   4.669  1.00 46.66           C  
ATOM   1137  N   HIS A  78     -17.453  48.388  11.969  1.00 42.05           N  
ATOM   1138  H   HIS A  78     -18.226  47.788  11.719  1.00 42.05           H  
ATOM   1139  CA  HIS A  78     -17.201  48.634  13.390  1.00 42.05           C  
ATOM   1140  HA  HIS A  78     -16.214  49.084  13.498  1.00 42.05           H  
ATOM   1141  C   HIS A  78     -17.090  47.323  14.173  1.00 42.05           C  
ATOM   1142  CB  HIS A  78     -18.197  49.657  13.972  1.00 42.05           C  
ATOM   1143  HB2 HIS A  78     -18.376  49.415  15.020  1.00 42.05           H  
ATOM   1144  HB3 HIS A  78     -19.153  49.586  13.453  1.00 42.05           H  
ATOM   1145  O   HIS A  78     -18.064  46.676  14.530  1.00 42.05           O  
ATOM   1146  CG  HIS A  78     -17.694  51.089  13.920  1.00 42.05           C  
ATOM   1147  CD2 HIS A  78     -18.260  52.178  14.528  1.00 42.05           C  
ATOM   1148  HD2 HIS A  78     -19.165  52.174  15.117  1.00 42.05           H  
ATOM   1149  ND1 HIS A  78     -16.554  51.542  13.291  1.00 42.05           N  
ATOM   1150  HD1 HIS A  78     -16.026  51.019  12.608  1.00 42.05           H  
ATOM   1151  CE1 HIS A  78     -16.429  52.856  13.520  1.00 42.05           C  
ATOM   1152  HE1 HIS A  78     -15.661  53.493  13.105  1.00 42.05           H  
ATOM   1153  NE2 HIS A  78     -17.446  53.291  14.273  1.00 42.05           N  
ATOM   1154  N   GLY A  79     -15.841  46.943  14.454  1.00 48.35           N  
ATOM   1155  H   GLY A  79     -15.102  47.481  14.024  1.00 48.35           H  
ATOM   1156  CA  GLY A  79     -15.508  46.263  15.700  1.00 48.35           C  
ATOM   1157  HA2 GLY A  79     -15.912  46.845  16.527  1.00 48.35           H  
ATOM   1158  HA3 GLY A  79     -14.423  46.248  15.802  1.00 48.35           H  
ATOM   1159  C   GLY A  79     -15.997  44.830  15.879  1.00 48.35           C  
ATOM   1160  O   GLY A  79     -16.166  44.425  17.028  1.00 48.35           O  
ATOM   1161  N   VAL A  80     -16.139  44.024  14.815  1.00 45.44           N  
ATOM   1162  H   VAL A  80     -16.106  44.415  13.884  1.00 45.44           H  
ATOM   1163  CA  VAL A  80     -16.096  42.566  15.005  1.00 45.44           C  
ATOM   1164  HA  VAL A  80     -16.804  42.311  15.794  1.00 45.44           H  
ATOM   1165  C   VAL A  80     -14.689  42.252  15.494  1.00 45.44           C  
ATOM   1166  CB  VAL A  80     -16.476  41.720  13.772  1.00 45.44           C  
ATOM   1167  HB  VAL A  80     -15.665  41.734  13.043  1.00 45.44           H  
ATOM   1168  O   VAL A  80     -13.747  42.084  14.716  1.00 45.44           O  
ATOM   1169  CG1 VAL A  80     -16.743  40.269  14.206  1.00 45.44           C  
ATOM   1170 HG11 VAL A  80     -17.574  40.233  14.910  1.00 45.44           H  
ATOM   1171 HG12 VAL A  80     -16.993  39.665  13.334  1.00 45.44           H  
ATOM   1172 HG13 VAL A  80     -15.855  39.847  14.677  1.00 45.44           H  
ATOM   1173  CG2 VAL A  80     -17.736  42.241  13.079  1.00 45.44           C  
ATOM   1174 HG21 VAL A  80     -17.562  43.237  12.669  1.00 45.44           H  
ATOM   1175 HG22 VAL A  80     -18.012  41.581  12.257  1.00 45.44           H  
ATOM   1176 HG23 VAL A  80     -18.562  42.291  13.788  1.00 45.44           H  
ATOM   1177  N   THR A  81     -14.520  42.272  16.816  1.00 51.83           N  
ATOM   1178  H   THR A  81     -15.297  42.601  17.371  1.00 51.83           H  
ATOM   1179  CA  THR A  81     -13.370  41.668  17.466  1.00 51.83           C  
ATOM   1180  HA  THR A  81     -12.478  42.251  17.238  1.00 51.83           H  
ATOM   1181  C   THR A  81     -13.248  40.297  16.828  1.00 51.83           C  
ATOM   1182  CB  THR A  81     -13.529  41.574  18.997  1.00 51.83           C  
ATOM   1183  HB  THR A  81     -12.746  40.921  19.384  1.00 51.83           H  
ATOM   1184  O   THR A  81     -14.175  39.491  16.914  1.00 51.83           O  
ATOM   1185  CG2 THR A  81     -13.375  42.942  19.657  1.00 51.83           C  
ATOM   1186 HG21 THR A  81     -14.134  43.630  19.285  1.00 51.83           H  
ATOM   1187 HG22 THR A  81     -13.486  42.841  20.737  1.00 51.83           H  
ATOM   1188 HG23 THR A  81     -12.387  43.349  19.441  1.00 51.83           H  
ATOM   1189  OG1 THR A  81     -14.775  41.068  19.412  1.00 51.83           O  
ATOM   1190  HG1 THR A  81     -15.465  41.697  19.187  1.00 51.83           H  
ATOM   1191  N   LYS A  82     -12.153  40.069  16.080  1.00 53.60           N  
ATOM   1192  H   LYS A  82     -11.524  40.840  15.907  1.00 53.60           H  
ATOM   1193  CA  LYS A  82     -11.810  38.725  15.604  1.00 53.60           C  
ATOM   1194  HA  LYS A  82     -12.442  38.464  14.755  1.00 53.60           H  
ATOM   1195  C   LYS A  82     -12.097  37.816  16.788  1.00 53.60           C  
ATOM   1196  CB  LYS A  82     -10.319  38.609  15.257  1.00 53.60           C  
ATOM   1197  HB2 LYS A  82      -9.724  39.007  16.079  1.00 53.60           H  
ATOM   1198  HB3 LYS A  82     -10.076  37.552  15.147  1.00 53.60           H  
ATOM   1199  O   LYS A  82     -11.570  38.153  17.856  1.00 53.60           O  
ATOM   1200  CG  LYS A  82      -9.939  39.326  13.959  1.00 53.60           C  
ATOM   1201  HG2 LYS A  82     -10.513  38.904  13.135  1.00 53.60           H  
ATOM   1202  HG3 LYS A  82     -10.166  40.388  14.047  1.00 53.60           H  
ATOM   1203  CD  LYS A  82      -8.439  39.144  13.688  1.00 53.60           C  
ATOM   1204  HD2 LYS A  82      -8.211  38.079  13.637  1.00 53.60           H  
ATOM   1205  HD3 LYS A  82      -7.871  39.594  14.502  1.00 53.60           H  
ATOM   1206  CE  LYS A  82      -8.065  39.813  12.362  1.00 53.60           C  
ATOM   1207  HE2 LYS A  82      -8.340  40.866  12.414  1.00 53.60           H  
ATOM   1208  HE3 LYS A  82      -8.656  39.358  11.566  1.00 53.60           H  
ATOM   1209  NZ  LYS A  82      -6.616  39.676  12.065  1.00 53.60           N  
ATOM   1210  HZ1 LYS A  82      -6.357  38.701  12.002  1.00 53.60           H  
ATOM   1211  HZ2 LYS A  82      -6.398  40.118  11.184  1.00 53.60           H  
ATOM   1212  HZ3 LYS A  82      -6.062  40.116  12.785  1.00 53.60           H  
ATOM   1213  N   PRO A  83     -12.936  36.770  16.661  1.00 55.29           N  
ATOM   1214  CA  PRO A  83     -13.164  35.880  17.781  1.00 55.29           C  
ATOM   1215  HA  PRO A  83     -13.710  36.392  18.574  1.00 55.29           H  
ATOM   1216  C   PRO A  83     -11.772  35.495  18.258  1.00 55.29           C  
ATOM   1217  CB  PRO A  83     -13.990  34.707  17.243  1.00 55.29           C  
ATOM   1218  HB2 PRO A  83     -15.044  34.884  17.457  1.00 55.29           H  
ATOM   1219  HB3 PRO A  83     -13.676  33.753  17.666  1.00 55.29           H  
ATOM   1220  O   PRO A  83     -10.990  34.923  17.491  1.00 55.29           O  
ATOM   1221  CG  PRO A  83     -13.770  34.757  15.730  1.00 55.29           C  
ATOM   1222  HG2 PRO A  83     -14.630  34.372  15.182  1.00 55.29           H  
ATOM   1223  HG3 PRO A  83     -12.872  34.195  15.474  1.00 55.29           H  
ATOM   1224  CD  PRO A  83     -13.540  36.241  15.450  1.00 55.29           C  
ATOM   1225  HD2 PRO A  83     -12.888  36.355  14.584  1.00 55.29           H  
ATOM   1226  HD3 PRO A  83     -14.494  36.740  15.277  1.00 55.29           H  
ATOM   1227  N   LYS A  84     -11.394  35.957  19.461  1.00 52.14           N  
ATOM   1228  H   LYS A  84     -12.046  36.518  19.991  1.00 52.14           H  
ATOM   1229  CA  LYS A  84     -10.139  35.522  20.059  1.00 52.14           C  
ATOM   1230  HA  LYS A  84      -9.303  35.819  19.425  1.00 52.14           H  
ATOM   1231  C   LYS A  84     -10.270  34.016  20.025  1.00 52.14           C  
ATOM   1232  CB  LYS A  84      -9.948  36.047  21.492  1.00 52.14           C  
ATOM   1233  HB2 LYS A  84      -9.362  35.316  22.049  1.00 52.14           H  
ATOM   1234  HB3 LYS A  84     -10.916  36.143  21.984  1.00 52.14           H  
ATOM   1235  O   LYS A  84     -11.277  33.488  20.489  1.00 52.14           O  
ATOM   1236  CG  LYS A  84      -9.194  37.386  21.535  1.00 52.14           C  
ATOM   1237  HG2 LYS A  84      -8.226  37.268  21.049  1.00 52.14           H  
ATOM   1238  HG3 LYS A  84      -9.769  38.144  21.002  1.00 52.14           H  
ATOM   1239  CD  LYS A  84      -8.979  37.832  22.991  1.00 52.14           C  
ATOM   1240  HD2 LYS A  84      -8.464  37.039  23.533  1.00 52.14           H  
ATOM   1241  HD3 LYS A  84      -9.953  37.997  23.452  1.00 52.14           H  
ATOM   1242  CE  LYS A  84      -8.147  39.119  23.065  1.00 52.14           C  
ATOM   1243  HE2 LYS A  84      -7.171  38.929  22.620  1.00 52.14           H  
ATOM   1244  HE3 LYS A  84      -8.644  39.885  22.469  1.00 52.14           H  
ATOM   1245  NZ  LYS A  84      -7.992  39.588  24.467  1.00 52.14           N  
ATOM   1246  HZ1 LYS A  84      -7.444  40.435  24.505  1.00 52.14           H  
ATOM   1247  HZ2 LYS A  84      -7.531  38.887  25.030  1.00 52.14           H  
ATOM   1248  HZ3 LYS A  84      -8.894  39.779  24.880  1.00 52.14           H  
ATOM   1249  N   HIS A  85      -9.325  33.351  19.382  1.00 58.87           N  
ATOM   1250  H   HIS A  85      -8.589  33.862  18.916  1.00 58.87           H  
ATOM   1251  CA  HIS A  85      -9.277  31.906  19.386  1.00 58.87           C  
ATOM   1252  HA  HIS A  85     -10.233  31.503  19.052  1.00 58.87           H  
ATOM   1253  C   HIS A  85      -9.041  31.492  20.844  1.00 58.87           C  
ATOM   1254  CB  HIS A  85      -8.185  31.469  18.404  1.00 58.87           C  
ATOM   1255  HB2 HIS A  85      -8.385  31.919  17.432  1.00 58.87           H  
ATOM   1256  HB3 HIS A  85      -7.216  31.829  18.748  1.00 58.87           H  
ATOM   1257  O   HIS A  85      -7.905  31.440  21.310  1.00 58.87           O  
ATOM   1258  CG  HIS A  85      -8.116  29.982  18.215  1.00 58.87           C  
ATOM   1259  CD2 HIS A  85      -8.978  29.209  17.484  1.00 58.87           C  
ATOM   1260  HD2 HIS A  85      -9.846  29.556  16.943  1.00 58.87           H  
ATOM   1261  ND1 HIS A  85      -7.148  29.148  18.720  1.00 58.87           N  
ATOM   1262  HD1 HIS A  85      -6.396  29.411  19.341  1.00 58.87           H  
ATOM   1263  CE1 HIS A  85      -7.417  27.900  18.301  1.00 58.87           C  
ATOM   1264  HE1 HIS A  85      -6.840  27.021  18.545  1.00 58.87           H  
ATOM   1265  NE2 HIS A  85      -8.523  27.892  17.545  1.00 58.87           N  
ATOM   1266  N   VAL A  86     -10.128  31.349  21.607  1.00 62.90           N  
ATOM   1267  H   VAL A  86     -11.025  31.564  21.197  1.00 62.90           H  
ATOM   1268  CA  VAL A  86     -10.097  30.925  23.000  1.00 62.90           C  
ATOM   1269  HA  VAL A  86      -9.216  31.344  23.487  1.00 62.90           H  
ATOM   1270  C   VAL A  86      -9.944  29.419  22.946  1.00 62.90           C  
ATOM   1271  CB  VAL A  86     -11.335  31.371  23.810  1.00 62.90           C  
ATOM   1272  HB  VAL A  86     -12.239  30.946  23.374  1.00 62.90           H  
ATOM   1273  O   VAL A  86     -10.916  28.677  22.830  1.00 62.90           O  
ATOM   1274  CG1 VAL A  86     -11.214  30.904  25.268  1.00 62.90           C  
ATOM   1275 HG11 VAL A  86     -10.308  31.305  25.723  1.00 62.90           H  
ATOM   1276 HG12 VAL A  86     -12.080  31.236  25.840  1.00 62.90           H  
ATOM   1277 HG13 VAL A  86     -11.180  29.815  25.316  1.00 62.90           H  
ATOM   1278  CG2 VAL A  86     -11.485  32.899  23.849  1.00 62.90           C  
ATOM   1279 HG21 VAL A  86     -12.296  33.173  24.524  1.00 62.90           H  
ATOM   1280 HG22 VAL A  86     -11.741  33.274  22.858  1.00 62.90           H  
ATOM   1281 HG23 VAL A  86     -10.558  33.359  24.190  1.00 62.90           H  
ATOM   1282  N   ILE A  87      -8.693  28.975  22.986  1.00 65.68           N  
ATOM   1283  H   ILE A  87      -7.944  29.653  22.999  1.00 65.68           H  
ATOM   1284  CA  ILE A  87      -8.377  27.594  23.321  1.00 65.68           C  
ATOM   1285  HA  ILE A  87      -8.976  26.920  22.707  1.00 65.68           H  
ATOM   1286  C   ILE A  87      -8.784  27.449  24.786  1.00 65.68           C  
ATOM   1287  CB  ILE A  87      -6.879  27.290  23.087  1.00 65.68           C  
ATOM   1288  HB  ILE A  87      -6.287  27.911  23.759  1.00 65.68           H  
ATOM   1289  O   ILE A  87      -8.202  28.100  25.652  1.00 65.68           O  
ATOM   1290  CG1 ILE A  87      -6.478  27.625  21.632  1.00 65.68           C  
ATOM   1291 HG12 ILE A  87      -7.034  26.978  20.954  1.00 65.68           H  
ATOM   1292 HG13 ILE A  87      -6.741  28.659  21.413  1.00 65.68           H  
ATOM   1293  CG2 ILE A  87      -6.591  25.812  23.406  1.00 65.68           C  
ATOM   1294 HG21 ILE A  87      -7.117  25.160  22.708  1.00 65.68           H  
ATOM   1295 HG22 ILE A  87      -6.907  25.566  24.420  1.00 65.68           H  
ATOM   1296 HG23 ILE A  87      -5.522  25.610  23.347  1.00 65.68           H  
ATOM   1297  CD1 ILE A  87      -4.980  27.489  21.335  1.00 65.68           C  
ATOM   1298 HD11 ILE A  87      -4.406  28.085  22.045  1.00 65.68           H  
ATOM   1299 HD12 ILE A  87      -4.671  26.446  21.401  1.00 65.68           H  
ATOM   1300 HD13 ILE A  87      -4.777  27.846  20.326  1.00 65.68           H  
ATOM   1301  N   LYS A  88      -9.819  26.659  25.073  1.00 63.35           N  
ATOM   1302  H   LYS A  88     -10.279  26.174  24.316  1.00 63.35           H  
ATOM   1303  CA  LYS A  88     -10.084  26.233  26.448  1.00 63.35           C  
ATOM   1304  HA  LYS A  88     -10.078  27.090  27.122  1.00 63.35           H  
ATOM   1305  C   LYS A  88      -8.927  25.312  26.839  1.00 63.35           C  
ATOM   1306  CB  LYS A  88     -11.440  25.513  26.545  1.00 63.35           C  
ATOM   1307  HB2 LYS A  88     -11.477  24.714  25.804  1.00 63.35           H  
ATOM   1308  HB3 LYS A  88     -11.511  25.059  27.533  1.00 63.35           H  
ATOM   1309  O   LYS A  88      -8.887  24.185  26.361  1.00 63.35           O  
ATOM   1310  CG  LYS A  88     -12.641  26.450  26.345  1.00 63.35           C  
ATOM   1311  HG2 LYS A  88     -12.587  27.266  27.065  1.00 63.35           H  
ATOM   1312  HG3 LYS A  88     -12.624  26.862  25.336  1.00 63.35           H  
ATOM   1313  CD  LYS A  88     -13.945  25.668  26.558  1.00 63.35           C  
ATOM   1314  HD2 LYS A  88     -13.988  24.849  25.839  1.00 63.35           H  
ATOM   1315  HD3 LYS A  88     -13.939  25.248  27.564  1.00 63.35           H  
ATOM   1316  CE  LYS A  88     -15.173  26.568  26.389  1.00 63.35           C  
ATOM   1317  HE2 LYS A  88     -15.085  27.405  27.082  1.00 63.35           H  
ATOM   1318  HE3 LYS A  88     -15.175  26.966  25.374  1.00 63.35           H  
ATOM   1319  NZ  LYS A  88     -16.422  25.811  26.654  1.00 63.35           N  
ATOM   1320  HZ1 LYS A  88     -17.235  26.402  26.548  1.00 63.35           H  
ATOM   1321  HZ2 LYS A  88     -16.412  25.444  27.595  1.00 63.35           H  
ATOM   1322  HZ3 LYS A  88     -16.501  25.028  26.021  1.00 63.35           H  
ATOM   1323  N   LEU A  89      -7.974  25.808  27.634  1.00 64.72           N  
ATOM   1324  H   LEU A  89      -8.026  26.775  27.920  1.00 64.72           H  
ATOM   1325  CA  LEU A  89      -6.838  25.000  28.103  1.00 64.72           C  
ATOM   1326  HA  LEU A  89      -6.370  24.523  27.242  1.00 64.72           H  
ATOM   1327  C   LEU A  89      -7.280  23.833  29.007  1.00 64.72           C  
ATOM   1328  CB  LEU A  89      -5.781  25.879  28.808  1.00 64.72           C  
ATOM   1329  HB2 LEU A  89      -5.217  25.218  29.467  1.00 64.72           H  
ATOM   1330  HB3 LEU A  89      -6.262  26.614  29.453  1.00 64.72           H  
ATOM   1331  O   LEU A  89      -6.537  22.868  29.126  1.00 64.72           O  
ATOM   1332  CG  LEU A  89      -4.773  26.555  27.853  1.00 64.72           C  
ATOM   1333  HG  LEU A  89      -4.710  25.991  26.922  1.00 64.72           H  
ATOM   1334  CD1 LEU A  89      -5.159  27.999  27.524  1.00 64.72           C  
ATOM   1335 HD11 LEU A  89      -5.177  28.595  28.436  1.00 64.72           H  
ATOM   1336 HD12 LEU A  89      -4.440  28.423  26.823  1.00 64.72           H  
ATOM   1337 HD13 LEU A  89      -6.149  28.013  27.067  1.00 64.72           H  
ATOM   1338  CD2 LEU A  89      -3.375  26.589  28.473  1.00 64.72           C  
ATOM   1339 HD21 LEU A  89      -3.039  25.569  28.660  1.00 64.72           H  
ATOM   1340 HD22 LEU A  89      -2.672  27.069  27.791  1.00 64.72           H  
ATOM   1341 HD23 LEU A  89      -3.399  27.130  29.419  1.00 64.72           H  
ATOM   1342  N   ASP A  90      -8.500  23.897  29.552  1.00 62.88           N  
ATOM   1343  H   ASP A  90      -8.983  24.782  29.502  1.00 62.88           H  
ATOM   1344  CA  ASP A  90      -9.064  22.893  30.465  1.00 62.88           C  
ATOM   1345  HA  ASP A  90      -8.263  22.234  30.801  1.00 62.88           H  
ATOM   1346  C   ASP A  90     -10.138  22.004  29.809  1.00 62.88           C  
ATOM   1347  CB  ASP A  90      -9.639  23.588  31.710  1.00 62.88           C  
ATOM   1348  HB2 ASP A  90      -9.879  22.835  32.461  1.00 62.88           H  
ATOM   1349  HB3 ASP A  90     -10.567  24.085  31.427  1.00 62.88           H  
ATOM   1350  O   ASP A  90     -10.907  21.340  30.501  1.00 62.88           O  
ATOM   1351  CG  ASP A  90      -8.703  24.619  32.344  1.00 62.88           C  
ATOM   1352  OD1 ASP A  90      -7.478  24.380  32.391  1.00 62.88           O  
ATOM   1353  OD2 ASP A  90      -9.232  25.688  32.726  1.00 62.88           O  
ATOM   1354  N   ALA A  91     -10.268  22.021  28.478  1.00 58.83           N  
ATOM   1355  H   ALA A  91      -9.553  22.489  27.939  1.00 58.83           H  
ATOM   1356  CA  ALA A  91     -11.071  21.001  27.813  1.00 58.83           C  
ATOM   1357  HA  ALA A  91     -12.000  20.850  28.363  1.00 58.83           H  
ATOM   1358  C   ALA A  91     -10.281  19.691  27.842  1.00 58.83           C  
ATOM   1359  CB  ALA A  91     -11.425  21.451  26.390  1.00 58.83           C  
ATOM   1360  HB1 ALA A  91     -11.986  20.659  25.892  1.00 58.83           H  
ATOM   1361  HB2 ALA A  91     -10.510  21.641  25.829  1.00 58.83           H  
ATOM   1362  HB3 ALA A  91     -12.028  22.358  26.429  1.00 58.83           H  
ATOM   1363  O   ALA A  91      -9.144  19.672  27.363  1.00 58.83           O  
ATOM   1364  N   ASP A  92     -10.880  18.620  28.376  1.00 56.90           N  
ATOM   1365  H   ASP A  92     -11.750  18.725  28.879  1.00 56.90           H  
ATOM   1366  CA  ASP A  92     -10.330  17.271  28.240  1.00 56.90           C  
ATOM   1367  HA  ASP A  92      -9.471  17.183  28.905  1.00 56.90           H  
ATOM   1368  C   ASP A  92      -9.903  17.080  26.778  1.00 56.90           C  
ATOM   1369  CB  ASP A  92     -11.366  16.198  28.615  1.00 56.90           C  
ATOM   1370  HB2 ASP A  92     -12.276  16.362  28.038  1.00 56.90           H  
ATOM   1371  HB3 ASP A  92     -10.967  15.222  28.339  1.00 56.90           H  
ATOM   1372  O   ASP A  92     -10.693  17.405  25.876  1.00 56.90           O  
ATOM   1373  CG  ASP A  92     -11.698  16.167  30.107  1.00 56.90           C  
ATOM   1374  OD1 ASP A  92     -10.753  16.290  30.917  1.00 56.90           O  
ATOM   1375  OD2 ASP A  92     -12.901  16.013  30.421  1.00 56.90           O  
ATOM   1376  N   PRO A  93      -8.660  16.640  26.507  1.00 55.97           N  
ATOM   1377  CA  PRO A  93      -8.211  16.455  25.141  1.00 55.97           C  
ATOM   1378  HA  PRO A  93      -8.176  17.416  24.628  1.00 55.97           H  
ATOM   1379  C   PRO A  93      -9.221  15.539  24.457  1.00 55.97           C  
ATOM   1380  CB  PRO A  93      -6.801  15.860  25.233  1.00 55.97           C  
ATOM   1381  HB2 PRO A  93      -6.615  15.117  24.457  1.00 55.97           H  
ATOM   1382  HB3 PRO A  93      -6.067  16.664  25.172  1.00 55.97           H  
ATOM   1383  O   PRO A  93      -9.462  14.419  24.905  1.00 55.97           O  
ATOM   1384  CG  PRO A  93      -6.751  15.239  26.630  1.00 55.97           C  
ATOM   1385  HG2 PRO A  93      -7.159  14.229  26.594  1.00 55.97           H  
ATOM   1386  HG3 PRO A  93      -5.739  15.227  27.035  1.00 55.97           H  
ATOM   1387  CD  PRO A  93      -7.679  16.132  27.451  1.00 55.97           C  
ATOM   1388  HD2 PRO A  93      -7.120  16.967  27.874  1.00 55.97           H  
ATOM   1389  HD3 PRO A  93      -8.147  15.548  28.243  1.00 55.97           H  
ATOM   1390  N   VAL A  94      -9.867  16.030  23.398  1.00 55.63           N  
ATOM   1391  H   VAL A  94      -9.720  16.996  23.144  1.00 55.63           H  
ATOM   1392  CA  VAL A  94     -10.723  15.186  22.568  1.00 55.63           C  
ATOM   1393  HA  VAL A  94     -11.394  14.620  23.214  1.00 55.63           H  
ATOM   1394  C   VAL A  94      -9.777  14.207  21.878  1.00 55.63           C  
ATOM   1395  CB  VAL A  94     -11.584  16.010  21.587  1.00 55.63           C  
ATOM   1396  HB  VAL A  94     -10.938  16.598  20.936  1.00 55.63           H  
ATOM   1397  O   VAL A  94      -9.214  14.501  20.830  1.00 55.63           O  
ATOM   1398  CG1 VAL A  94     -12.469  15.102  20.723  1.00 55.63           C  
ATOM   1399 HG11 VAL A  94     -13.090  14.466  21.354  1.00 55.63           H  
ATOM   1400 HG12 VAL A  94     -13.104  15.707  20.076  1.00 55.63           H  
ATOM   1401 HG13 VAL A  94     -11.846  14.478  20.083  1.00 55.63           H  
ATOM   1402  CG2 VAL A  94     -12.517  16.972  22.339  1.00 55.63           C  
ATOM   1403 HG21 VAL A  94     -11.931  17.673  22.934  1.00 55.63           H  
ATOM   1404 HG22 VAL A  94     -13.169  16.411  23.008  1.00 55.63           H  
ATOM   1405 HG23 VAL A  94     -13.120  17.538  21.629  1.00 55.63           H  
ATOM   1406  N   GLU A  95      -9.541  13.056  22.508  1.00 60.95           N  
ATOM   1407  H   GLU A  95      -9.837  12.998  23.472  1.00 60.95           H  
ATOM   1408  CA  GLU A  95      -8.641  12.007  22.012  1.00 60.95           C  
ATOM   1409  HA  GLU A  95      -7.699  12.468  21.713  1.00 60.95           H  
ATOM   1410  C   GLU A  95      -9.194  11.299  20.758  1.00 60.95           C  
ATOM   1411  CB  GLU A  95      -8.340  10.986  23.127  1.00 60.95           C  
ATOM   1412  HB2 GLU A  95      -7.835  10.131  22.676  1.00 60.95           H  
ATOM   1413  HB3 GLU A  95      -9.280  10.638  23.555  1.00 60.95           H  
ATOM   1414  O   GLU A  95      -8.569  10.381  20.225  1.00 60.95           O  
ATOM   1415  CG  GLU A  95      -7.424  11.520  24.241  1.00 60.95           C  
ATOM   1416  HG2 GLU A  95      -6.558  11.993  23.779  1.00 60.95           H  
ATOM   1417  HG3 GLU A  95      -7.960  12.277  24.814  1.00 60.95           H  
ATOM   1418  CD  GLU A  95      -6.947  10.406  25.193  1.00 60.95           C  
ATOM   1419  OE1 GLU A  95      -5.896  10.617  25.841  1.00 60.95           O  
ATOM   1420  OE2 GLU A  95      -7.611   9.344  25.250  1.00 60.95           O  
ATOM   1421  N   SER A  96     -10.365  11.705  20.254  1.00 64.40           N  
ATOM   1422  H   SER A  96     -10.802  12.519  20.662  1.00 64.40           H  
ATOM   1423  CA  SER A  96     -10.957  11.159  19.036  1.00 64.40           C  
ATOM   1424  HA  SER A  96     -10.522  10.176  18.859  1.00 64.40           H  
ATOM   1425  C   SER A  96     -10.627  12.019  17.815  1.00 64.40           C  
ATOM   1426  CB  SER A  96     -12.459  10.908  19.213  1.00 64.40           C  
ATOM   1427  HB2 SER A  96     -12.855  10.470  18.296  1.00 64.40           H  
ATOM   1428  HB3 SER A  96     -12.593  10.191  20.023  1.00 64.40           H  
ATOM   1429  O   SER A  96     -11.000  13.184  17.713  1.00 64.40           O  
ATOM   1430  OG  SER A  96     -13.187  12.080  19.518  1.00 64.40           O  
ATOM   1431  HG  SER A  96     -14.043  11.840  19.880  1.00 64.40           H  
ATOM   1432  N   GLN A  97      -9.942  11.411  16.847  1.00 75.51           N  
ATOM   1433  H   GLN A  97      -9.634  10.461  16.998  1.00 75.51           H  
ATOM   1434  CA  GLN A  97      -9.749  11.994  15.519  1.00 75.51           C  
ATOM   1435  HA  GLN A  97      -9.522  13.055  15.624  1.00 75.51           H  
ATOM   1436  C   GLN A  97     -11.042  11.868  14.723  1.00 75.51           C  
ATOM   1437  CB  GLN A  97      -8.578  11.306  14.800  1.00 75.51           C  
ATOM   1438  HB2 GLN A  97      -8.738  10.228  14.768  1.00 75.51           H  
ATOM   1439  HB3 GLN A  97      -8.505  11.687  13.781  1.00 75.51           H  
ATOM   1440  O   GLN A  97     -11.706  10.838  14.782  1.00 75.51           O  
ATOM   1441  CG  GLN A  97      -7.283  11.629  15.552  1.00 75.51           C  
ATOM   1442  HG2 GLN A  97      -7.170  12.712  15.596  1.00 75.51           H  
ATOM   1443  HG3 GLN A  97      -7.349  11.260  16.576  1.00 75.51           H  
ATOM   1444  CD  GLN A  97      -6.019  11.042  14.952  1.00 75.51           C  
ATOM   1445  NE2 GLN A  97      -4.886  11.544  15.389  1.00 75.51           N  
ATOM   1446 HE21 GLN A  97      -4.036  11.060  15.136  1.00 75.51           H  
ATOM   1447 HE22 GLN A  97      -4.917  12.239  16.121  1.00 75.51           H  
ATOM   1448  OE1 GLN A  97      -5.993  10.133  14.142  1.00 75.51           O  
ATOM   1449  N   SER A  98     -11.407  12.901  13.973  1.00 92.21           N  
ATOM   1450  H   SER A  98     -10.829  13.728  14.012  1.00 92.21           H  
ATOM   1451  CA  SER A  98     -12.554  12.869  13.066  1.00 92.21           C  
ATOM   1452  HA  SER A  98     -13.330  12.248  13.515  1.00 92.21           H  
ATOM   1453  C   SER A  98     -12.189  12.253  11.709  1.00 92.21           C  
ATOM   1454  CB  SER A  98     -13.123  14.281  12.905  1.00 92.21           C  
ATOM   1455  HB2 SER A  98     -14.038  14.238  12.313  1.00 92.21           H  
ATOM   1456  HB3 SER A  98     -13.357  14.694  13.886  1.00 92.21           H  
ATOM   1457  O   SER A  98     -11.041  12.317  11.262  1.00 92.21           O  
ATOM   1458  OG  SER A  98     -12.190  15.114  12.253  1.00 92.21           O  
ATOM   1459  HG  SER A  98     -11.470  15.254  12.873  1.00 92.21           H  
ATOM   1460  N   THR A  99     -13.181  11.728  10.977  1.00 95.23           N  
ATOM   1461  H   THR A  99     -14.083  11.579  11.407  1.00 95.23           H  
ATOM   1462  CA  THR A  99     -12.993  11.248   9.591  1.00 95.23           C  
ATOM   1463  HA  THR A  99     -12.353  10.365   9.604  1.00 95.23           H  
ATOM   1464  C   THR A  99     -12.330  12.302   8.698  1.00 95.23           C  
ATOM   1465  CB  THR A  99     -14.343  10.885   8.947  1.00 95.23           C  
ATOM   1466  HB  THR A  99     -14.930  11.795   8.820  1.00 95.23           H  
ATOM   1467  O   THR A  99     -11.525  11.961   7.837  1.00 95.23           O  
ATOM   1468  CG2 THR A  99     -14.216  10.187   7.593  1.00 95.23           C  
ATOM   1469 HG21 THR A  99     -15.205   9.900   7.236  1.00 95.23           H  
ATOM   1470 HG22 THR A  99     -13.765  10.856   6.860  1.00 95.23           H  
ATOM   1471 HG23 THR A  99     -13.597   9.295   7.687  1.00 95.23           H  
ATOM   1472  OG1 THR A  99     -15.075  10.003   9.756  1.00 95.23           O  
ATOM   1473  HG1 THR A  99     -15.001   9.138   9.347  1.00 95.23           H  
ATOM   1474  N   LEU A 100     -12.650  13.586   8.900  1.00 96.31           N  
ATOM   1475  H   LEU A 100     -13.245  13.816   9.683  1.00 96.31           H  
ATOM   1476  CA  LEU A 100     -12.109  14.684   8.097  1.00 96.31           C  
ATOM   1477  HA  LEU A 100     -12.200  14.404   7.048  1.00 96.31           H  
ATOM   1478  C   LEU A 100     -10.621  14.934   8.380  1.00 96.31           C  
ATOM   1479  CB  LEU A 100     -12.954  15.943   8.356  1.00 96.31           C  
ATOM   1480  HB2 LEU A 100     -12.834  16.232   9.401  1.00 96.31           H  
ATOM   1481  HB3 LEU A 100     -14.005  15.703   8.193  1.00 96.31           H  
ATOM   1482  O   LEU A 100      -9.865  15.239   7.457  1.00 96.31           O  
ATOM   1483  CG  LEU A 100     -12.581  17.145   7.467  1.00 96.31           C  
ATOM   1484  HG  LEU A 100     -11.535  17.411   7.623  1.00 96.31           H  
ATOM   1485  CD1 LEU A 100     -12.804  16.857   5.978  1.00 96.31           C  
ATOM   1486 HD11 LEU A 100     -12.106  16.093   5.637  1.00 96.31           H  
ATOM   1487 HD12 LEU A 100     -13.827  16.521   5.811  1.00 96.31           H  
ATOM   1488 HD13 LEU A 100     -12.625  17.764   5.399  1.00 96.31           H  
ATOM   1489  CD2 LEU A 100     -13.435  18.351   7.853  1.00 96.31           C  
ATOM   1490 HD21 LEU A 100     -14.491  18.134   7.692  1.00 96.31           H  
ATOM   1491 HD22 LEU A 100     -13.149  19.216   7.254  1.00 96.31           H  
ATOM   1492 HD23 LEU A 100     -13.276  18.589   8.904  1.00 96.31           H  
ATOM   1493  N   GLU A 101     -10.183  14.773   9.628  1.00 95.51           N  
ATOM   1494  H   GLU A 101     -10.833  14.502  10.352  1.00 95.51           H  
ATOM   1495  CA  GLU A 101      -8.769  14.888   9.991  1.00 95.51           C  
ATOM   1496  HA  GLU A 101      -8.364  15.814   9.581  1.00 95.51           H  
ATOM   1497  C   GLU A 101      -7.951  13.741   9.398  1.00 95.51           C  
ATOM   1498  CB  GLU A 101      -8.615  14.930  11.511  1.00 95.51           C  
ATOM   1499  HB2 GLU A 101      -7.565  14.797  11.773  1.00 95.51           H  
ATOM   1500  HB3 GLU A 101      -9.183  14.105  11.941  1.00 95.51           H  
ATOM   1501  O   GLU A 101      -6.934  14.004   8.750  1.00 95.51           O  
ATOM   1502  CG  GLU A 101      -9.087  16.280  12.066  1.00 95.51           C  
ATOM   1503  HG2 GLU A 101      -8.361  17.042  11.783  1.00 95.51           H  
ATOM   1504  HG3 GLU A 101     -10.042  16.557  11.619  1.00 95.51           H  
ATOM   1505  CD  GLU A 101      -9.250  16.232  13.582  1.00 95.51           C  
ATOM   1506  OE1 GLU A 101      -8.801  17.191  14.240  1.00 95.51           O  
ATOM   1507  OE2 GLU A 101      -9.878  15.247  14.036  1.00 95.51           O  
ATOM   1508  N   ILE A 102      -8.435  12.496   9.512  1.00 97.75           N  
ATOM   1509  H   ILE A 102      -9.262  12.352  10.074  1.00 97.75           H  
ATOM   1510  CA  ILE A 102      -7.811  11.335   8.854  1.00 97.75           C  
ATOM   1511  HA  ILE A 102      -6.776  11.262   9.190  1.00 97.75           H  
ATOM   1512  C   ILE A 102      -7.779  11.532   7.336  1.00 97.75           C  
ATOM   1513  CB  ILE A 102      -8.533  10.020   9.220  1.00 97.75           C  
ATOM   1514  HB  ILE A 102      -9.579  10.111   8.928  1.00 97.75           H  
ATOM   1515  O   ILE A 102      -6.744  11.317   6.705  1.00 97.75           O  
ATOM   1516  CG1 ILE A 102      -8.507   9.721  10.732  1.00 97.75           C  
ATOM   1517 HG12 ILE A 102      -9.108   8.830  10.914  1.00 97.75           H  
ATOM   1518 HG13 ILE A 102      -8.981  10.535  11.280  1.00 97.75           H  
ATOM   1519  CG2 ILE A 102      -7.926   8.836   8.440  1.00 97.75           C  
ATOM   1520 HG21 ILE A 102      -6.838   8.842   8.514  1.00 97.75           H  
ATOM   1521 HG22 ILE A 102      -8.204   8.888   7.387  1.00 97.75           H  
ATOM   1522 HG23 ILE A 102      -8.293   7.894   8.849  1.00 97.75           H  
ATOM   1523  CD1 ILE A 102      -7.118   9.478  11.326  1.00 97.75           C  
ATOM   1524 HD11 ILE A 102      -6.547  10.406  11.358  1.00 97.75           H  
ATOM   1525 HD12 ILE A 102      -7.255   9.093  12.337  1.00 97.75           H  
ATOM   1526 HD13 ILE A 102      -6.570   8.723  10.761  1.00 97.75           H  
ATOM   1527  N   ALA A 103      -8.866  12.028   6.739  1.00 98.04           N  
ATOM   1528  H   ALA A 103      -9.707  12.153   7.284  1.00 98.04           H  
ATOM   1529  CA  ALA A 103      -8.899  12.343   5.315  1.00 98.04           C  
ATOM   1530  HA  ALA A 103      -8.651  11.433   4.769  1.00 98.04           H  
ATOM   1531  C   ALA A 103      -7.859  13.407   4.924  1.00 98.04           C  
ATOM   1532  CB  ALA A 103     -10.314  12.785   4.933  1.00 98.04           C  
ATOM   1533  HB1 ALA A 103     -11.031  12.003   5.183  1.00 98.04           H  
ATOM   1534  HB2 ALA A 103     -10.348  12.967   3.859  1.00 98.04           H  
ATOM   1535  HB3 ALA A 103     -10.582  13.701   5.459  1.00 98.04           H  
ATOM   1536  O   ALA A 103      -7.232  13.306   3.869  1.00 98.04           O  
ATOM   1537  N   GLY A 104      -7.626  14.402   5.783  1.00 97.63           N  
ATOM   1538  H   GLY A 104      -8.193  14.449   6.617  1.00 97.63           H  
ATOM   1539  CA  GLY A 104      -6.565  15.391   5.610  1.00 97.63           C  
ATOM   1540  HA2 GLY A 104      -6.705  15.909   4.661  1.00 97.63           H  
ATOM   1541  HA3 GLY A 104      -6.636  16.111   6.425  1.00 97.63           H  
ATOM   1542  C   GLY A 104      -5.158  14.783   5.637  1.00 97.63           C  
ATOM   1543  O   GLY A 104      -4.299  15.217   4.864  1.00 97.63           O  
ATOM   1544  N   LEU A 105      -4.920  13.774   6.484  1.00 97.48           N  
ATOM   1545  H   LEU A 105      -5.672  13.477   7.090  1.00 97.48           H  
ATOM   1546  CA  LEU A 105      -3.659  13.024   6.527  1.00 97.48           C  
ATOM   1547  HA  LEU A 105      -2.825  13.725   6.569  1.00 97.48           H  
ATOM   1548  C   LEU A 105      -3.454  12.201   5.256  1.00 97.48           C  
ATOM   1549  CB  LEU A 105      -3.609  12.105   7.764  1.00 97.48           C  
ATOM   1550  HB2 LEU A 105      -2.689  11.522   7.718  1.00 97.48           H  
ATOM   1551  HB3 LEU A 105      -4.437  11.397   7.727  1.00 97.48           H  
ATOM   1552  O   LEU A 105      -2.424  12.348   4.599  1.00 97.48           O  
ATOM   1553  CG  LEU A 105      -3.653  12.831   9.114  1.00 97.48           C  
ATOM   1554  HG  LEU A 105      -4.591  13.377   9.217  1.00 97.48           H  
ATOM   1555  CD1 LEU A 105      -3.556  11.822  10.251  1.00 97.48           C  
ATOM   1556 HD11 LEU A 105      -2.608  11.286  10.205  1.00 97.48           H  
ATOM   1557 HD12 LEU A 105      -3.647  12.321  11.215  1.00 97.48           H  
ATOM   1558 HD13 LEU A 105      -4.367  11.097  10.173  1.00 97.48           H  
ATOM   1559  CD2 LEU A 105      -2.500  13.822   9.245  1.00 97.48           C  
ATOM   1560 HD21 LEU A 105      -2.646  14.649   8.550  1.00 97.48           H  
ATOM   1561 HD22 LEU A 105      -2.506  14.217  10.261  1.00 97.48           H  
ATOM   1562 HD23 LEU A 105      -1.566  13.304   9.029  1.00 97.48           H  
ATOM   1563  N   VAL A 106      -4.463  11.415   4.872  1.00 98.38           N  
ATOM   1564  H   VAL A 106      -5.265  11.346   5.481  1.00 98.38           H  
ATOM   1565  CA  VAL A 106      -4.447  10.609   3.645  1.00 98.38           C  
ATOM   1566  HA  VAL A 106      -3.628   9.892   3.700  1.00 98.38           H  
ATOM   1567  C   VAL A 106      -4.190  11.500   2.431  1.00 98.38           C  
ATOM   1568  CB  VAL A 106      -5.767   9.829   3.496  1.00 98.38           C  
ATOM   1569  HB  VAL A 106      -6.601  10.525   3.589  1.00 98.38           H  
ATOM   1570  O   VAL A 106      -3.259  11.255   1.671  1.00 98.38           O  
ATOM   1571  CG1 VAL A 106      -5.865   9.136   2.133  1.00 98.38           C  
ATOM   1572 HG11 VAL A 106      -5.885   9.872   1.329  1.00 98.38           H  
ATOM   1573 HG12 VAL A 106      -6.789   8.562   2.071  1.00 98.38           H  
ATOM   1574 HG13 VAL A 106      -5.018   8.465   1.994  1.00 98.38           H  
ATOM   1575  CG2 VAL A 106      -5.904   8.759   4.584  1.00 98.38           C  
ATOM   1576 HG21 VAL A 106      -6.881   8.281   4.513  1.00 98.38           H  
ATOM   1577 HG22 VAL A 106      -5.817   9.201   5.577  1.00 98.38           H  
ATOM   1578 HG23 VAL A 106      -5.127   8.004   4.467  1.00 98.38           H  
ATOM   1579  N   ARG A 107      -4.937  12.602   2.284  1.00 97.80           N  
ATOM   1580  H   ARG A 107      -5.684  12.753   2.947  1.00 97.80           H  
ATOM   1581  CA  ARG A 107      -4.793  13.535   1.157  1.00 97.80           C  
ATOM   1582  HA  ARG A 107      -4.998  12.996   0.232  1.00 97.80           H  
ATOM   1583  C   ARG A 107      -3.375  14.091   1.014  1.00 97.80           C  
ATOM   1584  CB  ARG A 107      -5.817  14.668   1.317  1.00 97.80           C  
ATOM   1585  HB2 ARG A 107      -5.659  15.158   2.278  1.00 97.80           H  
ATOM   1586  HB3 ARG A 107      -6.821  14.242   1.305  1.00 97.80           H  
ATOM   1587  O   ARG A 107      -2.913  14.264  -0.107  1.00 97.80           O  
ATOM   1588  CG  ARG A 107      -5.703  15.711   0.195  1.00 97.80           C  
ATOM   1589  HG2 ARG A 107      -5.880  15.234  -0.769  1.00 97.80           H  
ATOM   1590  HG3 ARG A 107      -4.704  16.146   0.197  1.00 97.80           H  
ATOM   1591  CD  ARG A 107      -6.698  16.852   0.396  1.00 97.80           C  
ATOM   1592  HD2 ARG A 107      -6.605  17.222   1.417  1.00 97.80           H  
ATOM   1593  HD3 ARG A 107      -7.707  16.468   0.247  1.00 97.80           H  
ATOM   1594  NE  ARG A 107      -6.422  17.945  -0.554  1.00 97.80           N  
ATOM   1595  HE  ARG A 107      -5.700  17.770  -1.238  1.00 97.80           H  
ATOM   1596  NH1 ARG A 107      -8.019  19.408   0.198  1.00 97.80           N  
ATOM   1597 HH11 ARG A 107      -8.324  18.716   0.868  1.00 97.80           H  
ATOM   1598 HH12 ARG A 107      -8.519  20.282   0.110  1.00 97.80           H  
ATOM   1599  NH2 ARG A 107      -6.711  19.986  -1.518  1.00 97.80           N  
ATOM   1600 HH21 ARG A 107      -7.209  20.862  -1.587  1.00 97.80           H  
ATOM   1601 HH22 ARG A 107      -5.986  19.774  -2.189  1.00 97.80           H  
ATOM   1602  CZ  ARG A 107      -7.047  19.105  -0.617  1.00 97.80           C  
ATOM   1603  N   LYS A 108      -2.691  14.405   2.119  1.00 97.81           N  
ATOM   1604  H   LYS A 108      -3.115  14.192   3.011  1.00 97.81           H  
ATOM   1605  CA  LYS A 108      -1.313  14.938   2.088  1.00 97.81           C  
ATOM   1606  HA  LYS A 108      -1.247  15.724   1.336  1.00 97.81           H  
ATOM   1607  C   LYS A 108      -0.271  13.895   1.667  1.00 97.81           C  
ATOM   1608  CB  LYS A 108      -0.953  15.512   3.465  1.00 97.81           C  
ATOM   1609  HB2 LYS A 108      -1.244  14.803   4.240  1.00 97.81           H  
ATOM   1610  HB3 LYS A 108       0.127  15.649   3.521  1.00 97.81           H  
ATOM   1611  O   LYS A 108       0.830  14.274   1.258  1.00 97.81           O  
ATOM   1612  CG  LYS A 108      -1.621  16.870   3.711  1.00 97.81           C  
ATOM   1613  HG2 LYS A 108      -2.702  16.782   3.598  1.00 97.81           H  
ATOM   1614  HG3 LYS A 108      -1.253  17.587   2.978  1.00 97.81           H  
ATOM   1615  CD  LYS A 108      -1.291  17.371   5.122  1.00 97.81           C  
ATOM   1616  HD2 LYS A 108      -0.210  17.466   5.224  1.00 97.81           H  
ATOM   1617  HD3 LYS A 108      -1.661  16.647   5.848  1.00 97.81           H  
ATOM   1618  CE  LYS A 108      -1.961  18.728   5.361  1.00 97.81           C  
ATOM   1619  HE2 LYS A 108      -3.037  18.599   5.253  1.00 97.81           H  
ATOM   1620  HE3 LYS A 108      -1.628  19.420   4.587  1.00 97.81           H  
ATOM   1621  NZ  LYS A 108      -1.643  19.271   6.706  1.00 97.81           N  
ATOM   1622  HZ1 LYS A 108      -1.977  18.641   7.422  1.00 97.81           H  
ATOM   1623  HZ2 LYS A 108      -2.097  20.163   6.842  1.00 97.81           H  
ATOM   1624  HZ3 LYS A 108      -0.647  19.399   6.814  1.00 97.81           H  
ATOM   1625  N   ASN A 109      -0.618  12.616   1.777  1.00 98.49           N  
ATOM   1626  H   ASN A 109      -1.528  12.399   2.158  1.00 98.49           H  
ATOM   1627  CA  ASN A 109       0.244  11.487   1.462  1.00 98.49           C  
ATOM   1628  HA  ASN A 109       1.272  11.829   1.342  1.00 98.49           H  
ATOM   1629  C   ASN A 109      -0.119  10.788   0.138  1.00 98.49           C  
ATOM   1630  CB  ASN A 109       0.204  10.524   2.653  1.00 98.49           C  
ATOM   1631  HB2 ASN A 109       0.526   9.549   2.286  1.00 98.49           H  
ATOM   1632  HB3 ASN A 109      -0.813  10.406   3.026  1.00 98.49           H  
ATOM   1633  O   ASN A 109       0.686  10.000  -0.356  1.00 98.49           O  
ATOM   1634  CG  ASN A 109       1.113  10.920   3.809  1.00 98.49           C  
ATOM   1635  ND2 ASN A 109       1.654   9.935   4.479  1.00 98.49           N  
ATOM   1636 HD21 ASN A 109       2.264  10.092   5.269  1.00 98.49           H  
ATOM   1637 HD22 ASN A 109       1.484   8.987   4.174  1.00 98.49           H  
ATOM   1638  OD1 ASN A 109       1.366  12.086   4.096  1.00 98.49           O  
ATOM   1639  N   LEU A 110      -1.285  11.074  -0.450  1.00 98.58           N  
ATOM   1640  H   LEU A 110      -1.941  11.665   0.041  1.00 98.58           H  
ATOM   1641  CA  LEU A 110      -1.655  10.587  -1.779  1.00 98.58           C  
ATOM   1642  HA  LEU A 110      -1.432   9.521  -1.820  1.00 98.58           H  
ATOM   1643  C   LEU A 110      -0.815  11.259  -2.875  1.00 98.58           C  
ATOM   1644  CB  LEU A 110      -3.163  10.787  -2.040  1.00 98.58           C  
ATOM   1645  HB2 LEU A 110      -3.432  11.801  -1.744  1.00 98.58           H  
ATOM   1646  HB3 LEU A 110      -3.344  10.702  -3.111  1.00 98.58           H  
ATOM   1647  O   LEU A 110      -0.596  12.473  -2.866  1.00 98.58           O  
ATOM   1648  CG  LEU A 110      -4.090   9.784  -1.328  1.00 98.58           C  
ATOM   1649  HG  LEU A 110      -3.866   9.769  -0.262  1.00 98.58           H  
ATOM   1650  CD1 LEU A 110      -5.551  10.203  -1.515  1.00 98.58           C  
ATOM   1651 HD11 LEU A 110      -6.204   9.493  -1.009  1.00 98.58           H  
ATOM   1652 HD12 LEU A 110      -5.799  10.212  -2.576  1.00 98.58           H  
ATOM   1653 HD13 LEU A 110      -5.711  11.196  -1.095  1.00 98.58           H  
ATOM   1654  CD2 LEU A 110      -3.962   8.361  -1.873  1.00 98.58           C  
ATOM   1655 HD21 LEU A 110      -4.599   7.686  -1.302  1.00 98.58           H  
ATOM   1656 HD22 LEU A 110      -4.270   8.333  -2.918  1.00 98.58           H  
ATOM   1657 HD23 LEU A 110      -2.936   8.001  -1.790  1.00 98.58           H  
ATOM   1658  N   VAL A 111      -0.386  10.454  -3.843  1.00 98.59           N  
ATOM   1659  H   VAL A 111      -0.577   9.467  -3.748  1.00 98.59           H  
ATOM   1660  CA  VAL A 111       0.280  10.873  -5.083  1.00 98.59           C  
ATOM   1661  HA  VAL A 111       0.139  11.946  -5.218  1.00 98.59           H  
ATOM   1662  C   VAL A 111      -0.376  10.176  -6.273  1.00 98.59           C  
ATOM   1663  CB  VAL A 111       1.799  10.592  -5.045  1.00 98.59           C  
ATOM   1664  HB  VAL A 111       2.237  10.969  -5.969  1.00 98.59           H  
ATOM   1665  O   VAL A 111      -0.909   9.076  -6.120  1.00 98.59           O  
ATOM   1666  CG1 VAL A 111       2.469  11.328  -3.879  1.00 98.59           C  
ATOM   1667 HG11 VAL A 111       3.552  11.254  -3.973  1.00 98.59           H  
ATOM   1668 HG12 VAL A 111       2.167  12.375  -3.899  1.00 98.59           H  
ATOM   1669 HG13 VAL A 111       2.159  10.886  -2.932  1.00 98.59           H  
ATOM   1670  CG2 VAL A 111       2.161   9.107  -4.934  1.00 98.59           C  
ATOM   1671 HG21 VAL A 111       1.780   8.566  -5.801  1.00 98.59           H  
ATOM   1672 HG22 VAL A 111       1.737   8.681  -4.025  1.00 98.59           H  
ATOM   1673 HG23 VAL A 111       3.244   8.995  -4.906  1.00 98.59           H  
ATOM   1674  N   GLN A 112      -0.317  10.769  -7.469  1.00 98.66           N  
ATOM   1675  H   GLN A 112       0.160  11.655  -7.555  1.00 98.66           H  
ATOM   1676  CA  GLN A 112      -0.728  10.039  -8.674  1.00 98.66           C  
ATOM   1677  HA  GLN A 112      -1.595   9.426  -8.427  1.00 98.66           H  
ATOM   1678  C   GLN A 112       0.389   9.104  -9.108  1.00 98.66           C  
ATOM   1679  CB  GLN A 112      -1.132  10.941  -9.851  1.00 98.66           C  
ATOM   1680  HB2 GLN A 112      -0.249  11.412 -10.282  1.00 98.66           H  
ATOM   1681  HB3 GLN A 112      -1.551  10.302 -10.629  1.00 98.66           H  
ATOM   1682  O   GLN A 112       1.537   9.535  -9.197  1.00 98.66           O  
ATOM   1683  CG  GLN A 112      -2.173  12.005  -9.501  1.00 98.66           C  
ATOM   1684  HG2 GLN A 112      -1.732  12.748  -8.835  1.00 98.66           H  
ATOM   1685  HG3 GLN A 112      -2.499  12.507 -10.412  1.00 98.66           H  
ATOM   1686  CD  GLN A 112      -3.371  11.372  -8.819  1.00 98.66           C  
ATOM   1687  NE2 GLN A 112      -4.239  10.684  -9.526  1.00 98.66           N  
ATOM   1688 HE21 GLN A 112      -4.905  10.185  -8.954  1.00 98.66           H  
ATOM   1689 HE22 GLN A 112      -4.027  10.422 -10.479  1.00 98.66           H  
ATOM   1690  OE1 GLN A 112      -3.517  11.450  -7.619  1.00 98.66           O  
ATOM   1691  N   PHE A 113       0.035   7.863  -9.418  1.00 98.71           N  
ATOM   1692  H   PHE A 113      -0.941   7.615  -9.348  1.00 98.71           H  
ATOM   1693  CA  PHE A 113       0.918   6.861  -9.993  1.00 98.71           C  
ATOM   1694  HA  PHE A 113       1.955   7.150  -9.822  1.00 98.71           H  
ATOM   1695  C   PHE A 113       0.681   6.762 -11.502  1.00 98.71           C  
ATOM   1696  CB  PHE A 113       0.690   5.521  -9.289  1.00 98.71           C  
ATOM   1697  HB2 PHE A 113      -0.357   5.234  -9.386  1.00 98.71           H  
ATOM   1698  HB3 PHE A 113       0.903   5.641  -8.226  1.00 98.71           H  
ATOM   1699  O   PHE A 113      -0.458   6.621 -11.966  1.00 98.71           O  
ATOM   1700  CG  PHE A 113       1.565   4.411  -9.834  1.00 98.71           C  
ATOM   1701  CD1 PHE A 113       1.033   3.459 -10.725  1.00 98.71           C  
ATOM   1702  HD1 PHE A 113      -0.006   3.509 -11.015  1.00 98.71           H  
ATOM   1703  CD2 PHE A 113       2.926   4.354  -9.484  1.00 98.71           C  
ATOM   1704  HD2 PHE A 113       3.347   5.098  -8.824  1.00 98.71           H  
ATOM   1705  CE1 PHE A 113       1.859   2.451 -11.254  1.00 98.71           C  
ATOM   1706  HE1 PHE A 113       1.461   1.732 -11.955  1.00 98.71           H  
ATOM   1707  CE2 PHE A 113       3.746   3.336  -9.999  1.00 98.71           C  
ATOM   1708  HE2 PHE A 113       4.789   3.289  -9.725  1.00 98.71           H  
ATOM   1709  CZ  PHE A 113       3.214   2.385 -10.885  1.00 98.71           C  
ATOM   1710  HZ  PHE A 113       3.852   1.616 -11.294  1.00 98.71           H  
ATOM   1711  N   GLY A 114       1.761   6.845 -12.270  1.00 98.18           N  
ATOM   1712  H   GLY A 114       2.659   6.952 -11.819  1.00 98.18           H  
ATOM   1713  CA  GLY A 114       1.760   6.695 -13.717  1.00 98.18           C  
ATOM   1714  HA2 GLY A 114       0.797   6.296 -14.035  1.00 98.18           H  
ATOM   1715  HA3 GLY A 114       1.915   7.664 -14.192  1.00 98.18           H  
ATOM   1716  C   GLY A 114       2.844   5.738 -14.193  1.00 98.18           C  
ATOM   1717  O   GLY A 114       3.847   5.531 -13.514  1.00 98.18           O  
ATOM   1718  N   VAL A 115       2.637   5.175 -15.379  1.00 98.06           N  
ATOM   1719  H   VAL A 115       1.801   5.429 -15.886  1.00 98.06           H  
ATOM   1720  CA  VAL A 115       3.569   4.259 -16.049  1.00 98.06           C  
ATOM   1721  HA  VAL A 115       4.520   4.249 -15.516  1.00 98.06           H  
ATOM   1722  C   VAL A 115       3.819   4.781 -17.460  1.00 98.06           C  
ATOM   1723  CB  VAL A 115       3.020   2.816 -16.075  1.00 98.06           C  
ATOM   1724  HB  VAL A 115       2.119   2.790 -16.689  1.00 98.06           H  
ATOM   1725  O   VAL A 115       2.892   5.271 -18.111  1.00 98.06           O  
ATOM   1726  CG1 VAL A 115       4.038   1.829 -16.661  1.00 98.06           C  
ATOM   1727 HG11 VAL A 115       4.967   1.868 -16.093  1.00 98.06           H  
ATOM   1728 HG12 VAL A 115       3.641   0.814 -16.621  1.00 98.06           H  
ATOM   1729 HG13 VAL A 115       4.244   2.064 -17.705  1.00 98.06           H  
ATOM   1730  CG2 VAL A 115       2.653   2.316 -14.670  1.00 98.06           C  
ATOM   1731 HG21 VAL A 115       2.299   1.286 -14.726  1.00 98.06           H  
ATOM   1732 HG22 VAL A 115       3.523   2.367 -14.016  1.00 98.06           H  
ATOM   1733 HG23 VAL A 115       1.851   2.923 -14.249  1.00 98.06           H  
ATOM   1734  N   GLY A 116       5.054   4.699 -17.941  1.00 96.61           N  
ATOM   1735  H   GLY A 116       5.799   4.357 -17.351  1.00 96.61           H  
ATOM   1736  CA  GLY A 116       5.391   5.062 -19.314  1.00 96.61           C  
ATOM   1737  HA2 GLY A 116       4.600   4.727 -19.985  1.00 96.61           H  
ATOM   1738  HA3 GLY A 116       5.478   6.145 -19.401  1.00 96.61           H  
ATOM   1739  C   GLY A 116       6.701   4.437 -19.769  1.00 96.61           C  
ATOM   1740  O   GLY A 116       7.532   4.047 -18.955  1.00 96.61           O  
ATOM   1741  N   GLU A 117       6.892   4.352 -21.079  1.00 95.22           N  
ATOM   1742  H   GLU A 117       6.168   4.664 -21.710  1.00 95.22           H  
ATOM   1743  CA  GLU A 117       8.179   3.964 -21.652  1.00 95.22           C  
ATOM   1744  HA  GLU A 117       8.537   3.064 -21.153  1.00 95.22           H  
ATOM   1745  C   GLU A 117       9.213   5.077 -21.446  1.00 95.22           C  
ATOM   1746  CB  GLU A 117       8.027   3.661 -23.147  1.00 95.22           C  
ATOM   1747  HB2 GLU A 117       7.579   4.528 -23.634  1.00 95.22           H  
ATOM   1748  HB3 GLU A 117       9.016   3.494 -23.574  1.00 95.22           H  
ATOM   1749  O   GLU A 117       8.881   6.266 -21.371  1.00 95.22           O  
ATOM   1750  CG  GLU A 117       7.165   2.416 -23.406  1.00 95.22           C  
ATOM   1751  HG2 GLU A 117       6.191   2.549 -22.935  1.00 95.22           H  
ATOM   1752  HG3 GLU A 117       7.655   1.558 -22.946  1.00 95.22           H  
ATOM   1753  CD  GLU A 117       6.950   2.130 -24.900  1.00 95.22           C  
ATOM   1754  OE1 GLU A 117       6.310   1.097 -25.196  1.00 95.22           O  
ATOM   1755  OE2 GLU A 117       7.391   2.953 -25.736  1.00 95.22           O  
ATOM   1756  N   LYS A 118      10.495   4.711 -21.417  1.00 92.27           N  
ATOM   1757  H   LYS A 118      10.717   3.728 -21.483  1.00 92.27           H  
ATOM   1758  CA  LYS A 118      11.582   5.690 -21.381  1.00 92.27           C  
ATOM   1759  HA  LYS A 118      11.448   6.298 -20.486  1.00 92.27           H  
ATOM   1760  C   LYS A 118      11.513   6.602 -22.614  1.00 92.27           C  
ATOM   1761  CB  LYS A 118      12.910   4.937 -21.275  1.00 92.27           C  
ATOM   1762  HB2 LYS A 118      13.076   4.361 -22.185  1.00 92.27           H  
ATOM   1763  HB3 LYS A 118      12.847   4.246 -20.435  1.00 92.27           H  
ATOM   1764  O   LYS A 118      11.585   6.127 -23.742  1.00 92.27           O  
ATOM   1765  CG  LYS A 118      14.087   5.890 -21.043  1.00 92.27           C  
ATOM   1766  HG2 LYS A 118      14.211   6.549 -21.902  1.00 92.27           H  
ATOM   1767  HG3 LYS A 118      13.894   6.490 -20.153  1.00 92.27           H  
ATOM   1768  CD  LYS A 118      15.363   5.072 -20.838  1.00 92.27           C  
ATOM   1769  HD2 LYS A 118      15.206   4.389 -20.003  1.00 92.27           H  
ATOM   1770  HD3 LYS A 118      15.571   4.494 -21.738  1.00 92.27           H  
ATOM   1771  CE  LYS A 118      16.537   5.999 -20.522  1.00 92.27           C  
ATOM   1772  HE2 LYS A 118      16.254   6.629 -19.679  1.00 92.27           H  
ATOM   1773  HE3 LYS A 118      16.721   6.643 -21.382  1.00 92.27           H  
ATOM   1774  NZ  LYS A 118      17.740   5.205 -20.182  1.00 92.27           N  
ATOM   1775  HZ1 LYS A 118      17.996   4.600 -20.949  1.00 92.27           H  
ATOM   1776  HZ2 LYS A 118      18.515   5.808 -19.946  1.00 92.27           H  
ATOM   1777  HZ3 LYS A 118      17.535   4.623 -19.382  1.00 92.27           H  
ATOM   1778  N   ASN A 119      11.431   7.917 -22.391  1.00 91.41           N  
ATOM   1779  H   ASN A 119      11.355   8.200 -21.425  1.00 91.41           H  
ATOM   1780  CA  ASN A 119      11.198   8.955 -23.415  1.00 91.41           C  
ATOM   1781  HA  ASN A 119      11.257   9.911 -22.895  1.00 91.41           H  
ATOM   1782  C   ASN A 119       9.794   8.941 -24.062  1.00 91.41           C  
ATOM   1783  CB  ASN A 119      12.312   8.964 -24.481  1.00 91.41           C  
ATOM   1784  HB2 ASN A 119      12.135   8.149 -25.183  1.00 91.41           H  
ATOM   1785  HB3 ASN A 119      12.249   9.891 -25.051  1.00 91.41           H  
ATOM   1786  O   ASN A 119       9.580   9.636 -25.055  1.00 91.41           O  
ATOM   1787  CG  ASN A 119      13.717   8.857 -23.931  1.00 91.41           C  
ATOM   1788  ND2 ASN A 119      14.514   7.961 -24.465  1.00 91.41           N  
ATOM   1789 HD21 ASN A 119      15.470   7.943 -24.139  1.00 91.41           H  
ATOM   1790 HD22 ASN A 119      14.138   7.327 -25.155  1.00 91.41           H  
ATOM   1791  OD1 ASN A 119      14.130   9.567 -23.029  1.00 91.41           O  
ATOM   1792  N   GLY A 120       8.850   8.170 -23.520  1.00 93.71           N  
ATOM   1793  H   GLY A 120       9.076   7.618 -22.705  1.00 93.71           H  
ATOM   1794  CA  GLY A 120       7.466   8.100 -23.982  1.00 93.71           C  
ATOM   1795  HA2 GLY A 120       7.113   7.077 -23.855  1.00 93.71           H  
ATOM   1796  HA3 GLY A 120       7.414   8.341 -25.043  1.00 93.71           H  
ATOM   1797  C   GLY A 120       6.516   9.031 -23.221  1.00 93.71           C  
ATOM   1798  O   GLY A 120       6.913   9.829 -22.369  1.00 93.71           O  
ATOM   1799  N   CYS A 121       5.222   8.921 -23.529  1.00 94.67           N  
ATOM   1800  H   CYS A 121       4.948   8.240 -24.222  1.00 94.67           H  
ATOM   1801  CA  CYS A 121       4.172   9.604 -22.776  1.00 94.67           C  
ATOM   1802  HA  CYS A 121       4.525  10.602 -22.519  1.00 94.67           H  
ATOM   1803  C   CYS A 121       3.866   8.866 -21.465  1.00 94.67           C  
ATOM   1804  CB  CYS A 121       2.904   9.744 -23.630  1.00 94.67           C  
ATOM   1805  HB2 CYS A 121       2.112  10.190 -23.029  1.00 94.67           H  
ATOM   1806  HB3 CYS A 121       2.573   8.758 -23.956  1.00 94.67           H  
ATOM   1807  O   CYS A 121       3.784   7.639 -21.433  1.00 94.67           O  
ATOM   1808  SG  CYS A 121       3.211  10.795 -25.078  1.00 94.67           S  
ATOM   1809  HG  CYS A 121       3.832  11.795 -24.446  1.00 94.67           H  
ATOM   1810  N   VAL A 122       3.619   9.626 -20.396  1.00 96.51           N  
ATOM   1811  H   VAL A 122       3.712  10.628 -20.478  1.00 96.51           H  
ATOM   1812  CA  VAL A 122       3.184   9.072 -19.108  1.00 96.51           C  
ATOM   1813  HA  VAL A 122       3.710   8.133 -18.938  1.00 96.51           H  
ATOM   1814  C   VAL A 122       1.689   8.791 -19.150  1.00 96.51           C  
ATOM   1815  CB  VAL A 122       3.511  10.013 -17.934  1.00 96.51           C  
ATOM   1816  HB  VAL A 122       2.937  10.934 -18.032  1.00 96.51           H  
ATOM   1817  O   VAL A 122       0.884   9.699 -19.372  1.00 96.51           O  
ATOM   1818  CG1 VAL A 122       3.155   9.361 -16.590  1.00 96.51           C  
ATOM   1819 HG11 VAL A 122       3.663   8.402 -16.493  1.00 96.51           H  
ATOM   1820 HG12 VAL A 122       2.078   9.211 -16.511  1.00 96.51           H  
ATOM   1821 HG13 VAL A 122       3.462  10.012 -15.770  1.00 96.51           H  
ATOM   1822  CG2 VAL A 122       4.997  10.381 -17.932  1.00 96.51           C  
ATOM   1823 HG21 VAL A 122       5.251  10.924 -17.022  1.00 96.51           H  
ATOM   1824 HG22 VAL A 122       5.236  11.013 -18.788  1.00 96.51           H  
ATOM   1825 HG23 VAL A 122       5.596   9.473 -17.992  1.00 96.51           H  
ATOM   1826  N   ARG A 123       1.300   7.550 -18.863  1.00 96.70           N  
ATOM   1827  H   ARG A 123       2.005   6.841 -18.724  1.00 96.70           H  
ATOM   1828  CA  ARG A 123      -0.089   7.196 -18.585  1.00 96.70           C  
ATOM   1829  HA  ARG A 123      -0.752   7.910 -19.074  1.00 96.70           H  
ATOM   1830  C   ARG A 123      -0.334   7.262 -17.082  1.00 96.70           C  
ATOM   1831  CB  ARG A 123      -0.370   5.810 -19.171  1.00 96.70           C  
ATOM   1832  HB2 ARG A 123       0.315   5.082 -18.736  1.00 96.70           H  
ATOM   1833  HB3 ARG A 123      -0.207   5.840 -20.249  1.00 96.70           H  
ATOM   1834  O   ARG A 123       0.130   6.401 -16.342  1.00 96.70           O  
ATOM   1835  CG  ARG A 123      -1.810   5.378 -18.882  1.00 96.70           C  
ATOM   1836  HG2 ARG A 123      -2.507   6.109 -19.289  1.00 96.70           H  
ATOM   1837  HG3 ARG A 123      -1.964   5.293 -17.807  1.00 96.70           H  
ATOM   1838  CD  ARG A 123      -2.063   4.021 -19.524  1.00 96.70           C  
ATOM   1839  HD2 ARG A 123      -2.042   4.145 -20.607  1.00 96.70           H  
ATOM   1840  HD3 ARG A 123      -1.265   3.336 -19.237  1.00 96.70           H  
ATOM   1841  NE  ARG A 123      -3.348   3.463 -19.077  1.00 96.70           N  
ATOM   1842  HE  ARG A 123      -3.652   3.703 -18.144  1.00 96.70           H  
ATOM   1843  NH1 ARG A 123      -3.703   2.150 -20.911  1.00 96.70           N  
ATOM   1844 HH11 ARG A 123      -4.076   1.277 -21.255  1.00 96.70           H  
ATOM   1845 HH12 ARG A 123      -2.887   2.554 -21.350  1.00 96.70           H  
ATOM   1846  NH2 ARG A 123      -4.954   1.853 -19.090  1.00 96.70           N  
ATOM   1847 HH21 ARG A 123      -5.118   2.022 -18.108  1.00 96.70           H  
ATOM   1848 HH22 ARG A 123      -5.134   0.920 -19.433  1.00 96.70           H  
ATOM   1849  CZ  ARG A 123      -4.001   2.502 -19.694  1.00 96.70           C  
ATOM   1850  N   TRP A 124      -1.098   8.253 -16.632  1.00 97.65           N  
ATOM   1851  H   TRP A 124      -1.407   8.960 -17.284  1.00 97.65           H  
ATOM   1852  CA  TRP A 124      -1.585   8.315 -15.250  1.00 97.65           C  
ATOM   1853  HA  TRP A 124      -0.755   8.113 -14.572  1.00 97.65           H  
ATOM   1854  C   TRP A 124      -2.651   7.245 -15.028  1.00 97.65           C  
ATOM   1855  CB  TRP A 124      -2.112   9.720 -14.944  1.00 97.65           C  
ATOM   1856  HB2 TRP A 124      -2.521   9.730 -13.934  1.00 97.65           H  
ATOM   1857  HB3 TRP A 124      -2.920   9.964 -15.634  1.00 97.65           H  
ATOM   1858  O   TRP A 124      -3.676   7.243 -15.709  1.00 97.65           O  
ATOM   1859  CG  TRP A 124      -1.052  10.768 -15.027  1.00 97.65           C  
ATOM   1860  CD1 TRP A 124      -0.936  11.713 -15.987  1.00 97.65           C  
ATOM   1861  HD1 TRP A 124      -1.626  11.849 -16.807  1.00 97.65           H  
ATOM   1862  CD2 TRP A 124       0.114  10.924 -14.165  1.00 97.65           C  
ATOM   1863  CE2 TRP A 124       0.920  11.977 -14.688  1.00 97.65           C  
ATOM   1864  CE3 TRP A 124       0.591  10.245 -13.023  1.00 97.65           C  
ATOM   1865  HE3 TRP A 124       0.014   9.432 -12.609  1.00 97.65           H  
ATOM   1866  NE1 TRP A 124       0.221  12.439 -15.782  1.00 97.65           N  
ATOM   1867  HE1 TRP A 124       0.542  13.163 -16.410  1.00 97.65           H  
ATOM   1868  CH2 TRP A 124       2.616  11.605 -13.005  1.00 97.65           C  
ATOM   1869  HH2 TRP A 124       3.588  11.812 -12.582  1.00 97.65           H  
ATOM   1870  CZ2 TRP A 124       2.157  12.320 -14.125  1.00 97.65           C  
ATOM   1871  HZ2 TRP A 124       2.770  13.082 -14.583  1.00 97.65           H  
ATOM   1872  CZ3 TRP A 124       1.830  10.582 -12.450  1.00 97.65           C  
ATOM   1873  HZ3 TRP A 124       2.204  10.018 -11.609  1.00 97.65           H  
ATOM   1874  N   VAL A 125      -2.394   6.318 -14.105  1.00 97.58           N  
ATOM   1875  H   VAL A 125      -1.548   6.394 -13.559  1.00 97.58           H  
ATOM   1876  CA  VAL A 125      -3.234   5.129 -13.918  1.00 97.58           C  
ATOM   1877  HA  VAL A 125      -3.859   4.991 -14.801  1.00 97.58           H  
ATOM   1878  C   VAL A 125      -4.181   5.313 -12.736  1.00 97.58           C  
ATOM   1879  CB  VAL A 125      -2.381   3.851 -13.759  1.00 97.58           C  
ATOM   1880  HB  VAL A 125      -1.863   3.877 -12.800  1.00 97.58           H  
ATOM   1881  O   VAL A 125      -5.391   5.146 -12.880  1.00 97.58           O  
ATOM   1882  CG1 VAL A 125      -3.274   2.607 -13.804  1.00 97.58           C  
ATOM   1883 HG11 VAL A 125      -3.745   2.519 -14.784  1.00 97.58           H  
ATOM   1884 HG12 VAL A 125      -4.054   2.667 -13.046  1.00 97.58           H  
ATOM   1885 HG13 VAL A 125      -2.671   1.717 -13.625  1.00 97.58           H  
ATOM   1886  CG2 VAL A 125      -1.332   3.692 -14.868  1.00 97.58           C  
ATOM   1887 HG21 VAL A 125      -1.801   3.751 -15.850  1.00 97.58           H  
ATOM   1888 HG22 VAL A 125      -0.831   2.729 -14.769  1.00 97.58           H  
ATOM   1889 HG23 VAL A 125      -0.572   4.468 -14.777  1.00 97.58           H  
ATOM   1890  N   MET A 126      -3.635   5.638 -11.562  1.00 98.38           N  
ATOM   1891  H   MET A 126      -2.649   5.851 -11.528  1.00 98.38           H  
ATOM   1892  CA  MET A 126      -4.379   5.668 -10.298  1.00 98.38           C  
ATOM   1893  HA  MET A 126      -5.327   6.184 -10.451  1.00 98.38           H  
ATOM   1894  C   MET A 126      -3.609   6.437  -9.213  1.00 98.38           C  
ATOM   1895  CB  MET A 126      -4.688   4.219  -9.879  1.00 98.38           C  
ATOM   1896  HB2 MET A 126      -5.376   4.234  -9.035  1.00 98.38           H  
ATOM   1897  HB3 MET A 126      -5.210   3.713 -10.691  1.00 98.38           H  
ATOM   1898  O   MET A 126      -2.689   7.194  -9.523  1.00 98.38           O  
ATOM   1899  CG  MET A 126      -3.453   3.397  -9.499  1.00 98.38           C  
ATOM   1900  HG2 MET A 126      -2.763   3.355 -10.342  1.00 98.38           H  
ATOM   1901  HG3 MET A 126      -2.939   3.876  -8.666  1.00 98.38           H  
ATOM   1902  SD  MET A 126      -3.868   1.716  -8.998  1.00 98.38           S  
ATOM   1903  CE  MET A 126      -4.280   1.007 -10.608  1.00 98.38           C  
ATOM   1904  HE1 MET A 126      -3.583   1.377 -11.360  1.00 98.38           H  
ATOM   1905  HE2 MET A 126      -4.166  -0.075 -10.546  1.00 98.38           H  
ATOM   1906  HE3 MET A 126      -5.304   1.259 -10.884  1.00 98.38           H  
ATOM   1907  N   ASN A 127      -3.974   6.257  -7.944  1.00 98.81           N  
ATOM   1908  H   ASN A 127      -4.716   5.604  -7.740  1.00 98.81           H  
ATOM   1909  CA  ASN A 127      -3.269   6.825  -6.799  1.00 98.81           C  
ATOM   1910  HA  ASN A 127      -2.714   7.704  -7.127  1.00 98.81           H  
ATOM   1911  C   ASN A 127      -2.260   5.828  -6.196  1.00 98.81           C  
ATOM   1912  CB  ASN A 127      -4.283   7.292  -5.740  1.00 98.81           C  
ATOM   1913  HB2 ASN A 127      -4.716   6.426  -5.240  1.00 98.81           H  
ATOM   1914  HB3 ASN A 127      -3.742   7.879  -4.998  1.00 98.81           H  
ATOM   1915  O   ASN A 127      -2.400   4.613  -6.332  1.00 98.81           O  
ATOM   1916  CG  ASN A 127      -5.407   8.155  -6.281  1.00 98.81           C  
ATOM   1917  ND2 ASN A 127      -6.502   7.567  -6.689  1.00 98.81           N  
ATOM   1918 HD21 ASN A 127      -6.548   6.558  -6.709  1.00 98.81           H  
ATOM   1919 HD22 ASN A 127      -7.209   8.129  -7.142  1.00 98.81           H  
ATOM   1920  OD1 ASN A 127      -5.320   9.368  -6.330  1.00 98.81           O  
ATOM   1921  N   ALA A 128      -1.289   6.348  -5.455  1.00 98.78           N  
ATOM   1922  H   ALA A 128      -1.197   7.354  -5.440  1.00 98.78           H  
ATOM   1923  CA  ALA A 128      -0.505   5.614  -4.468  1.00 98.78           C  
ATOM   1924  HA  ALA A 128      -0.977   4.651  -4.273  1.00 98.78           H  
ATOM   1925  C   ALA A 128      -0.495   6.409  -3.154  1.00 98.78           C  
ATOM   1926  CB  ALA A 128       0.905   5.356  -5.012  1.00 98.78           C  
ATOM   1927  HB1 ALA A 128       1.405   6.300  -5.228  1.00 98.78           H  
ATOM   1928  HB2 ALA A 128       1.485   4.801  -4.276  1.00 98.78           H  
ATOM   1929  HB3 ALA A 128       0.840   4.765  -5.925  1.00 98.78           H  
ATOM   1930  O   ALA A 128      -0.512   7.642  -3.168  1.00 98.78           O  
ATOM   1931  N   LEU A 129      -0.475   5.717  -2.016  1.00 98.83           N  
ATOM   1932  H   LEU A 129      -0.434   4.710  -2.073  1.00 98.83           H  
ATOM   1933  CA  LEU A 129      -0.510   6.339  -0.693  1.00 98.83           C  
ATOM   1934  HA  LEU A 129      -0.708   7.406  -0.795  1.00 98.83           H  
ATOM   1935  C   LEU A 129       0.838   6.174   0.001  1.00 98.83           C  
ATOM   1936  CB  LEU A 129      -1.655   5.713   0.123  1.00 98.83           C  
ATOM   1937  HB2 LEU A 129      -2.597   5.875  -0.402  1.00 98.83           H  
ATOM   1938  HB3 LEU A 129      -1.490   4.637   0.182  1.00 98.83           H  
ATOM   1939  O   LEU A 129       1.182   5.068   0.404  1.00 98.83           O  
ATOM   1940  CG  LEU A 129      -1.767   6.274   1.554  1.00 98.83           C  
ATOM   1941  HG  LEU A 129      -0.817   6.167   2.078  1.00 98.83           H  
ATOM   1942  CD1 LEU A 129      -2.169   7.749   1.557  1.00 98.83           C  
ATOM   1943 HD11 LEU A 129      -1.381   8.351   1.105  1.00 98.83           H  
ATOM   1944 HD12 LEU A 129      -2.316   8.089   2.582  1.00 98.83           H  
ATOM   1945 HD13 LEU A 129      -3.090   7.877   0.989  1.00 98.83           H  
ATOM   1946  CD2 LEU A 129      -2.815   5.479   2.323  1.00 98.83           C  
ATOM   1947 HD21 LEU A 129      -2.474   4.447   2.406  1.00 98.83           H  
ATOM   1948 HD22 LEU A 129      -3.761   5.495   1.781  1.00 98.83           H  
ATOM   1949 HD23 LEU A 129      -2.946   5.891   3.324  1.00 98.83           H  
ATOM   1950  N   GLY A 130       1.578   7.263   0.197  1.00 98.64           N  
ATOM   1951  H   GLY A 130       1.256   8.152  -0.158  1.00 98.64           H  
ATOM   1952  CA  GLY A 130       2.767   7.244   1.048  1.00 98.64           C  
ATOM   1953  HA2 GLY A 130       3.482   6.512   0.673  1.00 98.64           H  
ATOM   1954  HA3 GLY A 130       3.238   8.227   1.027  1.00 98.64           H  
ATOM   1955  C   GLY A 130       2.407   6.907   2.495  1.00 98.64           C  
ATOM   1956  O   GLY A 130       1.517   7.534   3.068  1.00 98.64           O  
ATOM   1957  N   VAL A 131       3.077   5.929   3.099  1.00 98.38           N  
ATOM   1958  H   VAL A 131       3.796   5.447   2.578  1.00 98.38           H  
ATOM   1959  CA  VAL A 131       2.748   5.467   4.460  1.00 98.38           C  
ATOM   1960  HA  VAL A 131       1.842   5.968   4.800  1.00 98.38           H  
ATOM   1961  C   VAL A 131       3.802   5.838   5.488  1.00 98.38           C  
ATOM   1962  CB  VAL A 131       2.433   3.963   4.511  1.00 98.38           C  
ATOM   1963  HB  VAL A 131       2.300   3.679   5.555  1.00 98.38           H  
ATOM   1964  O   VAL A 131       3.443   6.199   6.604  1.00 98.38           O  
ATOM   1965  CG1 VAL A 131       1.108   3.693   3.792  1.00 98.38           C  
ATOM   1966 HG11 VAL A 131       0.332   4.352   4.180  1.00 98.38           H  
ATOM   1967 HG12 VAL A 131       0.809   2.662   3.978  1.00 98.38           H  
ATOM   1968 HG13 VAL A 131       1.216   3.855   2.719  1.00 98.38           H  
ATOM   1969  CG2 VAL A 131       3.525   3.069   3.906  1.00 98.38           C  
ATOM   1970 HG21 VAL A 131       3.638   3.266   2.839  1.00 98.38           H  
ATOM   1971 HG22 VAL A 131       3.250   2.023   4.036  1.00 98.38           H  
ATOM   1972 HG23 VAL A 131       4.477   3.230   4.412  1.00 98.38           H  
ATOM   1973  N   LYS A 132       5.082   5.783   5.113  1.00 97.29           N  
ATOM   1974  H   LYS A 132       5.288   5.468   4.175  1.00 97.29           H  
ATOM   1975  CA  LYS A 132       6.230   6.074   5.975  1.00 97.29           C  
ATOM   1976  HA  LYS A 132       6.063   7.010   6.507  1.00 97.29           H  
ATOM   1977  C   LYS A 132       7.484   6.188   5.118  1.00 97.29           C  
ATOM   1978  CB  LYS A 132       6.373   4.923   6.984  1.00 97.29           C  
ATOM   1979  HB2 LYS A 132       6.516   3.986   6.445  1.00 97.29           H  
ATOM   1980  HB3 LYS A 132       5.456   4.846   7.567  1.00 97.29           H  
ATOM   1981  O   LYS A 132       7.618   5.447   4.151  1.00 97.29           O  
ATOM   1982  CG  LYS A 132       7.535   5.123   7.957  1.00 97.29           C  
ATOM   1983  HG2 LYS A 132       7.418   6.075   8.475  1.00 97.29           H  
ATOM   1984  HG3 LYS A 132       8.477   5.119   7.408  1.00 97.29           H  
ATOM   1985  CD  LYS A 132       7.554   3.977   8.966  1.00 97.29           C  
ATOM   1986  HD2 LYS A 132       6.595   3.937   9.482  1.00 97.29           H  
ATOM   1987  HD3 LYS A 132       7.718   3.035   8.443  1.00 97.29           H  
ATOM   1988  CE  LYS A 132       8.672   4.211   9.977  1.00 97.29           C  
ATOM   1989  HE2 LYS A 132       9.628   4.221   9.454  1.00 97.29           H  
ATOM   1990  HE3 LYS A 132       8.507   5.186  10.436  1.00 97.29           H  
ATOM   1991  NZ  LYS A 132       8.636   3.158  11.016  1.00 97.29           N  
ATOM   1992  HZ1 LYS A 132       7.733   3.187  11.468  1.00 97.29           H  
ATOM   1993  HZ2 LYS A 132       9.357   3.303  11.708  1.00 97.29           H  
ATOM   1994  HZ3 LYS A 132       8.759   2.246  10.600  1.00 97.29           H  
ATOM   1995  N   ASP A 133       8.405   7.079   5.481  1.00 97.02           N  
ATOM   1996  H   ASP A 133       8.233   7.633   6.308  1.00 97.02           H  
ATOM   1997  CA  ASP A 133       9.671   7.259   4.757  1.00 97.02           C  
ATOM   1998  HA  ASP A 133      10.120   8.196   5.086  1.00 97.02           H  
ATOM   1999  C   ASP A 133       9.434   7.433   3.245  1.00 97.02           C  
ATOM   2000  CB  ASP A 133      10.679   6.161   5.155  1.00 97.02           C  
ATOM   2001  HB2 ASP A 133      11.587   6.274   4.563  1.00 97.02           H  
ATOM   2002  HB3 ASP A 133      10.258   5.177   4.952  1.00 97.02           H  
ATOM   2003  O   ASP A 133       8.701   8.330   2.843  1.00 97.02           O  
ATOM   2004  CG  ASP A 133      11.070   6.270   6.631  1.00 97.02           C  
ATOM   2005  OD1 ASP A 133      11.399   7.405   7.062  1.00 97.02           O  
ATOM   2006  OD2 ASP A 133      11.024   5.252   7.348  1.00 97.02           O  
ATOM   2007  N   ASP A 134      10.027   6.592   2.412  1.00 97.58           N  
ATOM   2008  H   ASP A 134      10.613   5.864   2.794  1.00 97.58           H  
ATOM   2009  CA  ASP A 134       9.875   6.525   0.957  1.00 97.58           C  
ATOM   2010  HA  ASP A 134       9.354   7.417   0.609  1.00 97.58           H  
ATOM   2011  C   ASP A 134       9.029   5.314   0.512  1.00 97.58           C  
ATOM   2012  CB  ASP A 134      11.278   6.530   0.329  1.00 97.58           C  
ATOM   2013  HB2 ASP A 134      11.780   7.460   0.595  1.00 97.58           H  
ATOM   2014  HB3 ASP A 134      11.178   6.503  -0.756  1.00 97.58           H  
ATOM   2015  O   ASP A 134       9.103   4.888  -0.642  1.00 97.58           O  
ATOM   2016  CG  ASP A 134      12.154   5.354   0.774  1.00 97.58           C  
ATOM   2017  OD1 ASP A 134      11.846   4.685   1.789  1.00 97.58           O  
ATOM   2018  OD2 ASP A 134      13.210   5.088   0.162  1.00 97.58           O  
ATOM   2019  N   TRP A 135       8.232   4.751   1.426  1.00 98.37           N  
ATOM   2020  H   TRP A 135       8.222   5.143   2.356  1.00 98.37           H  
ATOM   2021  CA  TRP A 135       7.333   3.629   1.172  1.00 98.37           C  
ATOM   2022  HA  TRP A 135       7.696   3.086   0.300  1.00 98.37           H  
ATOM   2023  C   TRP A 135       5.910   4.093   0.881  1.00 98.37           C  
ATOM   2024  CB  TRP A 135       7.339   2.647   2.344  1.00 98.37           C  
ATOM   2025  HB2 TRP A 135       6.542   1.921   2.185  1.00 98.37           H  
ATOM   2026  HB3 TRP A 135       7.107   3.167   3.274  1.00 98.37           H  
ATOM   2027  O   TRP A 135       5.330   4.913   1.603  1.00 98.37           O  
ATOM   2028  CG  TRP A 135       8.608   1.881   2.504  1.00 98.37           C  
ATOM   2029  CD1 TRP A 135       9.640   2.203   3.313  1.00 98.37           C  
ATOM   2030  HD1 TRP A 135       9.668   3.074   3.951  1.00 98.37           H  
ATOM   2031  CD2 TRP A 135       8.974   0.630   1.857  1.00 98.37           C  
ATOM   2032  CE2 TRP A 135      10.238   0.214   2.366  1.00 98.37           C  
ATOM   2033  CE3 TRP A 135       8.343  -0.210   0.916  1.00 98.37           C  
ATOM   2034  HE3 TRP A 135       7.392   0.091   0.502  1.00 98.37           H  
ATOM   2035  NE1 TRP A 135      10.607   1.218   3.240  1.00 98.37           N  
ATOM   2036  HE1 TRP A 135      11.362   1.146   3.906  1.00 98.37           H  
ATOM   2037  CH2 TRP A 135      10.166  -1.828   1.066  1.00 98.37           C  
ATOM   2038  HH2 TRP A 135      10.596  -2.777   0.781  1.00 98.37           H  
ATOM   2039  CZ2 TRP A 135      10.824  -1.006   1.998  1.00 98.37           C  
ATOM   2040  HZ2 TRP A 135      11.751  -1.330   2.449  1.00 98.37           H  
ATOM   2041  CZ3 TRP A 135       8.934  -1.425   0.518  1.00 98.37           C  
ATOM   2042  HZ3 TRP A 135       8.441  -2.057  -0.205  1.00 98.37           H  
ATOM   2043  N   LEU A 136       5.322   3.502  -0.155  1.00 98.59           N  
ATOM   2044  H   LEU A 136       5.882   2.880  -0.720  1.00 98.59           H  
ATOM   2045  CA  LEU A 136       3.948   3.728  -0.575  1.00 98.59           C  
ATOM   2046  HA  LEU A 136       3.459   4.372   0.157  1.00 98.59           H  
ATOM   2047  C   LEU A 136       3.171   2.416  -0.628  1.00 98.59           C  
ATOM   2048  CB  LEU A 136       3.892   4.418  -1.949  1.00 98.59           C  
ATOM   2049  HB2 LEU A 136       2.841   4.635  -2.142  1.00 98.59           H  
ATOM   2050  HB3 LEU A 136       4.219   3.717  -2.717  1.00 98.59           H  
ATOM   2051  O   LEU A 136       3.738   1.362  -0.899  1.00 98.59           O  
ATOM   2052  CG  LEU A 136       4.699   5.723  -2.080  1.00 98.59           C  
ATOM   2053  HG  LEU A 136       4.732   6.245  -1.123  1.00 98.59           H  
ATOM   2054  CD1 LEU A 136       6.124   5.475  -2.577  1.00 98.59           C  
ATOM   2055 HD11 LEU A 136       6.096   4.913  -3.511  1.00 98.59           H  
ATOM   2056 HD12 LEU A 136       6.638   6.420  -2.747  1.00 98.59           H  
ATOM   2057 HD13 LEU A 136       6.699   4.906  -1.846  1.00 98.59           H  
ATOM   2058  CD2 LEU A 136       4.010   6.632  -3.099  1.00 98.59           C  
ATOM   2059 HD21 LEU A 136       3.960   6.134  -4.067  1.00 98.59           H  
ATOM   2060 HD22 LEU A 136       4.566   7.564  -3.201  1.00 98.59           H  
ATOM   2061 HD23 LEU A 136       3.002   6.867  -2.758  1.00 98.59           H  
ATOM   2062  N   LEU A 137       1.858   2.499  -0.449  1.00 98.80           N  
ATOM   2063  H   LEU A 137       1.479   3.403  -0.204  1.00 98.80           H  
ATOM   2064  CA  LEU A 137       0.919   1.466  -0.859  1.00 98.80           C  
ATOM   2065  HA  LEU A 137       1.428   0.503  -0.885  1.00 98.80           H  
ATOM   2066  C   LEU A 137       0.411   1.774  -2.266  1.00 98.80           C  
ATOM   2067  CB  LEU A 137      -0.244   1.381   0.136  1.00 98.80           C  
ATOM   2068  HB2 LEU A 137      -0.996   0.703  -0.268  1.00 98.80           H  
ATOM   2069  HB3 LEU A 137      -0.695   2.370   0.223  1.00 98.80           H  
ATOM   2070  O   LEU A 137      -0.052   2.886  -2.534  1.00 98.80           O  
ATOM   2071  CG  LEU A 137       0.165   0.886   1.530  1.00 98.80           C  
ATOM   2072  HG  LEU A 137       1.017   1.461   1.893  1.00 98.80           H  
ATOM   2073  CD1 LEU A 137      -1.004   1.088   2.491  1.00 98.80           C  
ATOM   2074 HD11 LEU A 137      -0.704   0.797   3.498  1.00 98.80           H  
ATOM   2075 HD12 LEU A 137      -1.286   2.141   2.505  1.00 98.80           H  
ATOM   2076 HD13 LEU A 137      -1.857   0.485   2.181  1.00 98.80           H  
ATOM   2077  CD2 LEU A 137       0.532  -0.596   1.535  1.00 98.80           C  
ATOM   2078 HD21 LEU A 137      -0.313  -1.197   1.200  1.00 98.80           H  
ATOM   2079 HD22 LEU A 137       1.387  -0.777   0.883  1.00 98.80           H  
ATOM   2080 HD23 LEU A 137       0.806  -0.893   2.547  1.00 98.80           H  
ATOM   2081  N   VAL A 138       0.460   0.781  -3.150  1.00 98.72           N  
ATOM   2082  H   VAL A 138       0.901  -0.084  -2.874  1.00 98.72           H  
ATOM   2083  CA  VAL A 138      -0.052   0.890  -4.522  1.00 98.72           C  
ATOM   2084  HA  VAL A 138      -0.833   1.651  -4.527  1.00 98.72           H  
ATOM   2085  C   VAL A 138      -0.654  -0.447  -4.973  1.00 98.72           C  
ATOM   2086  CB  VAL A 138       1.050   1.400  -5.475  1.00 98.72           C  
ATOM   2087  HB  VAL A 138       1.408   2.350  -5.077  1.00 98.72           H  
ATOM   2088  O   VAL A 138      -0.052  -1.494  -4.719  1.00 98.72           O  
ATOM   2089  CG1 VAL A 138       2.265   0.472  -5.581  1.00 98.72           C  
ATOM   2090 HG11 VAL A 138       1.987  -0.470  -6.053  1.00 98.72           H  
ATOM   2091 HG12 VAL A 138       3.031   0.962  -6.182  1.00 98.72           H  
ATOM   2092 HG13 VAL A 138       2.677   0.275  -4.591  1.00 98.72           H  
ATOM   2093  CG2 VAL A 138       0.506   1.682  -6.880  1.00 98.72           C  
ATOM   2094 HG21 VAL A 138      -0.336   2.371  -6.821  1.00 98.72           H  
ATOM   2095 HG22 VAL A 138       1.284   2.144  -7.488  1.00 98.72           H  
ATOM   2096 HG23 VAL A 138       0.186   0.760  -7.365  1.00 98.72           H  
ATOM   2097  N   PRO A 139      -1.832  -0.462  -5.624  1.00 98.75           N  
ATOM   2098  CA  PRO A 139      -2.346  -1.663  -6.281  1.00 98.75           C  
ATOM   2099  HA  PRO A 139      -2.431  -2.468  -5.551  1.00 98.75           H  
ATOM   2100  C   PRO A 139      -1.416  -2.103  -7.419  1.00 98.75           C  
ATOM   2101  CB  PRO A 139      -3.753  -1.302  -6.771  1.00 98.75           C  
ATOM   2102  HB2 PRO A 139      -4.442  -2.135  -6.631  1.00 98.75           H  
ATOM   2103  HB3 PRO A 139      -3.729  -1.003  -7.819  1.00 98.75           H  
ATOM   2104  O   PRO A 139      -1.188  -1.362  -8.376  1.00 98.75           O  
ATOM   2105  CG  PRO A 139      -4.149  -0.105  -5.908  1.00 98.75           C  
ATOM   2106  HG2 PRO A 139      -4.874   0.537  -6.409  1.00 98.75           H  
ATOM   2107  HG3 PRO A 139      -4.544  -0.455  -4.954  1.00 98.75           H  
ATOM   2108  CD  PRO A 139      -2.819   0.607  -5.679  1.00 98.75           C  
ATOM   2109  HD2 PRO A 139      -2.864   1.169  -4.746  1.00 98.75           H  
ATOM   2110  HD3 PRO A 139      -2.593   1.271  -6.514  1.00 98.75           H  
ATOM   2111  N   SER A 140      -0.853  -3.309  -7.331  1.00 98.43           N  
ATOM   2112  H   SER A 140      -1.119  -3.905  -6.561  1.00 98.43           H  
ATOM   2113  CA  SER A 140       0.093  -3.820  -8.331  1.00 98.43           C  
ATOM   2114  HA  SER A 140       0.801  -3.017  -8.537  1.00 98.43           H  
ATOM   2115  C   SER A 140      -0.561  -4.146  -9.672  1.00 98.43           C  
ATOM   2116  CB  SER A 140       0.917  -4.999  -7.808  1.00 98.43           C  
ATOM   2117  HB2 SER A 140       1.676  -5.239  -8.552  1.00 98.43           H  
ATOM   2118  HB3 SER A 140       1.426  -4.693  -6.893  1.00 98.43           H  
ATOM   2119  O   SER A 140       0.139  -4.185 -10.687  1.00 98.43           O  
ATOM   2120  OG  SER A 140       0.147  -6.159  -7.545  1.00 98.43           O  
ATOM   2121  HG  SER A 140      -0.459  -5.906  -6.845  1.00 98.43           H  
ATOM   2122  N   HIS A 141      -1.894  -4.266  -9.726  1.00 98.24           N  
ATOM   2123  H   HIS A 141      -2.423  -4.303  -8.866  1.00 98.24           H  
ATOM   2124  CA  HIS A 141      -2.618  -4.309 -10.997  1.00 98.24           C  
ATOM   2125  HA  HIS A 141      -2.211  -5.143 -11.570  1.00 98.24           H  
ATOM   2126  C   HIS A 141      -2.417  -3.051 -11.859  1.00 98.24           C  
ATOM   2127  CB  HIS A 141      -4.110  -4.585 -10.764  1.00 98.24           C  
ATOM   2128  HB2 HIS A 141      -4.540  -4.927 -11.705  1.00 98.24           H  
ATOM   2129  HB3 HIS A 141      -4.215  -5.394 -10.041  1.00 98.24           H  
ATOM   2130  O   HIS A 141      -2.760  -3.066 -13.035  1.00 98.24           O  
ATOM   2131  CG  HIS A 141      -4.919  -3.399 -10.295  1.00 98.24           C  
ATOM   2132  CD2 HIS A 141      -5.359  -2.341 -11.044  1.00 98.24           C  
ATOM   2133  HD2 HIS A 141      -5.127  -2.168 -12.084  1.00 98.24           H  
ATOM   2134  ND1 HIS A 141      -5.456  -3.236  -9.049  1.00 98.24           N  
ATOM   2135  HD1 HIS A 141      -5.357  -3.882  -8.278  1.00 98.24           H  
ATOM   2136  CE1 HIS A 141      -6.213  -2.134  -9.038  1.00 98.24           C  
ATOM   2137  HE1 HIS A 141      -6.794  -1.796  -8.193  1.00 98.24           H  
ATOM   2138  NE2 HIS A 141      -6.184  -1.540 -10.242  1.00 98.24           N  
ATOM   2139  N   ALA A 142      -1.850  -1.968 -11.313  1.00 98.09           N  
ATOM   2140  H   ALA A 142      -1.642  -1.969 -10.324  1.00 98.09           H  
ATOM   2141  CA  ALA A 142      -1.493  -0.777 -12.078  1.00 98.09           C  
ATOM   2142  HA  ALA A 142      -2.386  -0.412 -12.586  1.00 98.09           H  
ATOM   2143  C   ALA A 142      -0.415  -1.021 -13.151  1.00 98.09           C  
ATOM   2144  CB  ALA A 142      -1.003   0.290 -11.094  1.00 98.09           C  
ATOM   2145  HB1 ALA A 142      -0.038   0.000 -10.679  1.00 98.09           H  
ATOM   2146  HB2 ALA A 142      -0.904   1.245 -11.611  1.00 98.09           H  
ATOM   2147  HB3 ALA A 142      -1.701   0.400 -10.264  1.00 98.09           H  
ATOM   2148  O   ALA A 142      -0.339  -0.249 -14.104  1.00 98.09           O  
ATOM   2149  N   TYR A 143       0.436  -2.040 -12.978  1.00 97.52           N  
ATOM   2150  H   TYR A 143       0.320  -2.614 -12.155  1.00 97.52           H  
ATOM   2151  CA  TYR A 143       1.600  -2.278 -13.844  1.00 97.52           C  
ATOM   2152  HA  TYR A 143       1.434  -1.805 -14.811  1.00 97.52           H  
ATOM   2153  C   TYR A 143       1.876  -3.760 -14.135  1.00 97.52           C  
ATOM   2154  CB  TYR A 143       2.838  -1.621 -13.205  1.00 97.52           C  
ATOM   2155  HB2 TYR A 143       2.676  -0.544 -13.158  1.00 97.52           H  
ATOM   2156  HB3 TYR A 143       3.695  -1.783 -13.858  1.00 97.52           H  
ATOM   2157  O   TYR A 143       2.368  -4.086 -15.208  1.00 97.52           O  
ATOM   2158  CG  TYR A 143       3.183  -2.125 -11.812  1.00 97.52           C  
ATOM   2159  CD1 TYR A 143       2.751  -1.412 -10.677  1.00 97.52           C  
ATOM   2160  HD1 TYR A 143       2.205  -0.489 -10.798  1.00 97.52           H  
ATOM   2161  CD2 TYR A 143       3.933  -3.307 -11.651  1.00 97.52           C  
ATOM   2162  HD2 TYR A 143       4.302  -3.840 -12.515  1.00 97.52           H  
ATOM   2163  CE1 TYR A 143       3.036  -1.892  -9.385  1.00 97.52           C  
ATOM   2164  HE1 TYR A 143       2.694  -1.340  -8.522  1.00 97.52           H  
ATOM   2165  CE2 TYR A 143       4.210  -3.800 -10.362  1.00 97.52           C  
ATOM   2166  HE2 TYR A 143       4.792  -4.701 -10.238  1.00 97.52           H  
ATOM   2167  OH  TYR A 143       3.978  -3.591  -7.985  1.00 97.52           O  
ATOM   2168  HH  TYR A 143       3.716  -2.965  -7.306  1.00 97.52           H  
ATOM   2169  CZ  TYR A 143       3.752  -3.097  -9.229  1.00 97.52           C  
ATOM   2170  N   LYS A 144       1.564  -4.676 -13.208  1.00 96.33           N  
ATOM   2171  H   LYS A 144       1.146  -4.353 -12.347  1.00 96.33           H  
ATOM   2172  CA  LYS A 144       2.067  -6.063 -13.235  1.00 96.33           C  
ATOM   2173  HA  LYS A 144       3.146  -6.037 -13.389  1.00 96.33           H  
ATOM   2174  C   LYS A 144       1.511  -6.922 -14.379  1.00 96.33           C  
ATOM   2175  CB  LYS A 144       1.780  -6.681 -11.859  1.00 96.33           C  
ATOM   2176  HB2 LYS A 144       2.149  -5.990 -11.101  1.00 96.33           H  
ATOM   2177  HB3 LYS A 144       0.702  -6.780 -11.736  1.00 96.33           H  
ATOM   2178  O   LYS A 144       2.126  -7.914 -14.748  1.00 96.33           O  
ATOM   2179  CG  LYS A 144       2.440  -8.052 -11.636  1.00 96.33           C  
ATOM   2180  HG2 LYS A 144       2.043  -8.767 -12.357  1.00 96.33           H  
ATOM   2181  HG3 LYS A 144       3.519  -7.976 -11.776  1.00 96.33           H  
ATOM   2182  CD  LYS A 144       2.133  -8.594 -10.234  1.00 96.33           C  
ATOM   2183  HD2 LYS A 144       2.421  -9.644 -10.196  1.00 96.33           H  
ATOM   2184  HD3 LYS A 144       1.059  -8.523 -10.059  1.00 96.33           H  
ATOM   2185  CE  LYS A 144       2.901  -7.826  -9.151  1.00 96.33           C  
ATOM   2186  HE2 LYS A 144       2.847  -6.757  -9.359  1.00 96.33           H  
ATOM   2187  HE3 LYS A 144       3.951  -8.115  -9.211  1.00 96.33           H  
ATOM   2188  NZ  LYS A 144       2.363  -8.099  -7.797  1.00 96.33           N  
ATOM   2189  HZ1 LYS A 144       2.969  -7.695  -7.098  1.00 96.33           H  
ATOM   2190  HZ2 LYS A 144       1.453  -7.673  -7.697  1.00 96.33           H  
ATOM   2191  HZ3 LYS A 144       2.304  -9.094  -7.630  1.00 96.33           H  
ATOM   2192  N   PHE A 145       0.353  -6.558 -14.928  1.00 95.41           N  
ATOM   2193  H   PHE A 145      -0.088  -5.715 -14.589  1.00 95.41           H  
ATOM   2194  CA  PHE A 145      -0.290  -7.287 -16.033  1.00 95.41           C  
ATOM   2195  HA  PHE A 145       0.082  -8.312 -16.034  1.00 95.41           H  
ATOM   2196  C   PHE A 145       0.059  -6.728 -17.415  1.00 95.41           C  
ATOM   2197  CB  PHE A 145      -1.804  -7.348 -15.796  1.00 95.41           C  
ATOM   2198  HB2 PHE A 145      -2.272  -7.902 -16.609  1.00 95.41           H  
ATOM   2199  HB3 PHE A 145      -2.211  -6.337 -15.805  1.00 95.41           H  
ATOM   2200  O   PHE A 145      -0.432  -7.236 -18.426  1.00 95.41           O  
ATOM   2201  CG  PHE A 145      -2.153  -8.033 -14.493  1.00 95.41           C  
ATOM   2202  CD1 PHE A 145      -1.937  -9.417 -14.354  1.00 95.41           C  
ATOM   2203  HD1 PHE A 145      -1.576  -9.995 -15.192  1.00 95.41           H  
ATOM   2204  CD2 PHE A 145      -2.621  -7.281 -13.401  1.00 95.41           C  
ATOM   2205  HD2 PHE A 145      -2.806  -6.223 -13.516  1.00 95.41           H  
ATOM   2206  CE1 PHE A 145      -2.156 -10.043 -13.116  1.00 95.41           C  
ATOM   2207  HE1 PHE A 145      -1.979 -11.103 -13.007  1.00 95.41           H  
ATOM   2208  CE2 PHE A 145      -2.825  -7.906 -12.158  1.00 95.41           C  
ATOM   2209  HE2 PHE A 145      -3.174  -7.334 -11.311  1.00 95.41           H  
ATOM   2210  CZ  PHE A 145      -2.574  -9.282 -12.013  1.00 95.41           C  
ATOM   2211  HZ  PHE A 145      -2.719  -9.760 -11.055  1.00 95.41           H  
ATOM   2212  N   GLU A 146       0.903  -5.699 -17.462  1.00 93.30           N  
ATOM   2213  H   GLU A 146       1.338  -5.380 -16.608  1.00 93.30           H  
ATOM   2214  CA  GLU A 146       1.415  -5.120 -18.695  1.00 93.30           C  
ATOM   2215  HA  GLU A 146       0.722  -5.344 -19.506  1.00 93.30           H  
ATOM   2216  C   GLU A 146       2.755  -5.760 -19.067  1.00 93.30           C  
ATOM   2217  CB  GLU A 146       1.495  -3.591 -18.567  1.00 93.30           C  
ATOM   2218  HB2 GLU A 146       1.897  -3.177 -19.492  1.00 93.30           H  
ATOM   2219  HB3 GLU A 146       2.181  -3.328 -17.762  1.00 93.30           H  
ATOM   2220  O   GLU A 146       3.537  -6.183 -18.212  1.00 93.30           O  
ATOM   2221  CG  GLU A 146       0.118  -2.955 -18.285  1.00 93.30           C  
ATOM   2222  HG2 GLU A 146       0.250  -1.875 -18.222  1.00 93.30           H  
ATOM   2223  HG3 GLU A 146      -0.249  -3.292 -17.315  1.00 93.30           H  
ATOM   2224  CD  GLU A 146      -0.923  -3.265 -19.376  1.00 93.30           C  
ATOM   2225  OE1 GLU A 146      -2.138  -3.331 -19.079  1.00 93.30           O  
ATOM   2226  OE2 GLU A 146      -0.527  -3.340 -20.562  1.00 93.30           O  
ATOM   2227  N   LYS A 147       3.005  -5.870 -20.372  1.00 92.30           N  
ATOM   2228  H   LYS A 147       2.367  -5.427 -21.018  1.00 92.30           H  
ATOM   2229  CA  LYS A 147       4.208  -6.518 -20.893  1.00 92.30           C  
ATOM   2230  HA  LYS A 147       4.286  -7.504 -20.435  1.00 92.30           H  
ATOM   2231  C   LYS A 147       5.457  -5.717 -20.505  1.00 92.30           C  
ATOM   2232  CB  LYS A 147       4.073  -6.665 -22.413  1.00 92.30           C  
ATOM   2233  HB2 LYS A 147       4.234  -5.689 -22.871  1.00 92.30           H  
ATOM   2234  HB3 LYS A 147       3.069  -7.005 -22.667  1.00 92.30           H  
ATOM   2235  O   LYS A 147       5.447  -4.493 -20.599  1.00 92.30           O  
ATOM   2236  CG  LYS A 147       5.080  -7.680 -22.958  1.00 92.30           C  
ATOM   2237  HG2 LYS A 147       6.044  -7.537 -22.470  1.00 92.30           H  
ATOM   2238  HG3 LYS A 147       4.734  -8.690 -22.740  1.00 92.30           H  
ATOM   2239  CD  LYS A 147       5.271  -7.506 -24.463  1.00 92.30           C  
ATOM   2240  HD2 LYS A 147       4.356  -7.758 -25.000  1.00 92.30           H  
ATOM   2241  HD3 LYS A 147       5.535  -6.465 -24.649  1.00 92.30           H  
ATOM   2242  CE  LYS A 147       6.423  -8.412 -24.894  1.00 92.30           C  
ATOM   2243  HE2 LYS A 147       6.052  -9.415 -25.105  1.00 92.30           H  
ATOM   2244  HE3 LYS A 147       7.126  -8.473 -24.063  1.00 92.30           H  
ATOM   2245  NZ  LYS A 147       7.137  -7.823 -26.038  1.00 92.30           N  
ATOM   2246  HZ1 LYS A 147       6.516  -7.609 -26.805  1.00 92.30           H  
ATOM   2247  HZ2 LYS A 147       7.900  -8.422 -26.320  1.00 92.30           H  
ATOM   2248  HZ3 LYS A 147       7.560  -6.978 -25.684  1.00 92.30           H  
ATOM   2249  N   ASP A 148       6.525  -6.419 -20.126  1.00 91.68           N  
ATOM   2250  H   ASP A 148       6.463  -7.427 -20.129  1.00 91.68           H  
ATOM   2251  CA  ASP A 148       7.855  -5.847 -19.875  1.00 91.68           C  
ATOM   2252  HA  ASP A 148       8.450  -6.636 -19.415  1.00 91.68           H  
ATOM   2253  C   ASP A 148       7.841  -4.691 -18.842  1.00 91.68           C  
ATOM   2254  CB  ASP A 148       8.553  -5.514 -21.221  1.00 91.68           C  
ATOM   2255  HB2 ASP A 148       8.048  -4.665 -21.682  1.00 91.68           H  
ATOM   2256  HB3 ASP A 148       9.583  -5.220 -21.017  1.00 91.68           H  
ATOM   2257  O   ASP A 148       8.602  -3.732 -18.967  1.00 91.68           O  
ATOM   2258  CG  ASP A 148       8.577  -6.690 -22.221  1.00 91.68           C  
ATOM   2259  OD1 ASP A 148       8.786  -7.840 -21.777  1.00 91.68           O  
ATOM   2260  OD2 ASP A 148       8.307  -6.490 -23.438  1.00 91.68           O  
ATOM   2261  N   TYR A 149       6.979  -4.766 -17.809  1.00 92.87           N  
ATOM   2262  H   TYR A 149       6.336  -5.544 -17.782  1.00 92.87           H  
ATOM   2263  CA  TYR A 149       6.772  -3.668 -16.845  1.00 92.87           C  
ATOM   2264  HA  TYR A 149       6.392  -2.816 -17.410  1.00 92.87           H  
ATOM   2265  C   TYR A 149       8.063  -3.202 -16.149  1.00 92.87           C  
ATOM   2266  CB  TYR A 149       5.705  -4.040 -15.795  1.00 92.87           C  
ATOM   2267  HB2 TYR A 149       5.345  -3.116 -15.342  1.00 92.87           H  
ATOM   2268  HB3 TYR A 149       4.853  -4.496 -16.300  1.00 92.87           H  
ATOM   2269  O   TYR A 149       8.174  -2.037 -15.784  1.00 92.87           O  
ATOM   2270  CG  TYR A 149       6.179  -4.952 -14.671  1.00 92.87           C  
ATOM   2271  CD1 TYR A 149       5.958  -6.340 -14.751  1.00 92.87           C  
ATOM   2272  HD1 TYR A 149       5.410  -6.753 -15.584  1.00 92.87           H  
ATOM   2273  CD2 TYR A 149       6.880  -4.419 -13.566  1.00 92.87           C  
ATOM   2274  HD2 TYR A 149       7.064  -3.356 -13.505  1.00 92.87           H  
ATOM   2275  CE1 TYR A 149       6.478  -7.195 -13.759  1.00 92.87           C  
ATOM   2276  HE1 TYR A 149       6.351  -8.265 -13.834  1.00 92.87           H  
ATOM   2277  CE2 TYR A 149       7.420  -5.275 -12.586  1.00 92.87           C  
ATOM   2278  HE2 TYR A 149       8.015  -4.879 -11.776  1.00 92.87           H  
ATOM   2279  OH  TYR A 149       7.811  -7.520 -11.802  1.00 92.87           O  
ATOM   2280  HH  TYR A 149       8.767  -7.436 -11.788  1.00 92.87           H  
ATOM   2281  CZ  TYR A 149       7.240  -6.671 -12.694  1.00 92.87           C  
ATOM   2282  N   GLU A 150       9.047  -4.086 -15.982  1.00 91.25           N  
ATOM   2283  H   GLU A 150       8.874  -5.041 -16.263  1.00 91.25           H  
ATOM   2284  CA  GLU A 150      10.341  -3.787 -15.352  1.00 91.25           C  
ATOM   2285  HA  GLU A 150      10.173  -3.298 -14.393  1.00 91.25           H  
ATOM   2286  C   GLU A 150      11.211  -2.845 -16.198  1.00 91.25           C  
ATOM   2287  CB  GLU A 150      11.094  -5.101 -15.101  1.00 91.25           C  
ATOM   2288  HB2 GLU A 150      11.249  -5.607 -16.054  1.00 91.25           H  
ATOM   2289  HB3 GLU A 150      12.064  -4.879 -14.657  1.00 91.25           H  
ATOM   2290  O   GLU A 150      12.075  -2.153 -15.661  1.00 91.25           O  
ATOM   2291  CG  GLU A 150      10.307  -6.008 -14.148  1.00 91.25           C  
ATOM   2292  HG2 GLU A 150      10.153  -5.468 -13.214  1.00 91.25           H  
ATOM   2293  HG3 GLU A 150       9.332  -6.227 -14.584  1.00 91.25           H  
ATOM   2294  CD  GLU A 150      10.993  -7.343 -13.861  1.00 91.25           C  
ATOM   2295  OE1 GLU A 150      10.788  -7.823 -12.722  1.00 91.25           O  
ATOM   2296  OE2 GLU A 150      11.646  -7.882 -14.783  1.00 91.25           O  
ATOM   2297  N   MET A 151      10.960  -2.785 -17.511  1.00 93.27           N  
ATOM   2298  H   MET A 151      10.198  -3.339 -17.874  1.00 93.27           H  
ATOM   2299  CA  MET A 151      11.624  -1.867 -18.443  1.00 93.27           C  
ATOM   2300  HA  MET A 151      12.640  -1.688 -18.091  1.00 93.27           H  
ATOM   2301  C   MET A 151      10.936  -0.497 -18.524  1.00 93.27           C  
ATOM   2302  CB  MET A 151      11.707  -2.499 -19.842  1.00 93.27           C  
ATOM   2303  HB2 MET A 151      12.237  -1.812 -20.502  1.00 93.27           H  
ATOM   2304  HB3 MET A 151      10.704  -2.647 -20.242  1.00 93.27           H  
ATOM   2305  O   MET A 151      11.441   0.405 -19.197  1.00 93.27           O  
ATOM   2306  CG  MET A 151      12.453  -3.836 -19.850  1.00 93.27           C  
ATOM   2307  HG2 MET A 151      13.392  -3.718 -19.309  1.00 93.27           H  
ATOM   2308  HG3 MET A 151      11.848  -4.581 -19.332  1.00 93.27           H  
ATOM   2309  SD  MET A 151      12.823  -4.445 -21.518  1.00 93.27           S  
ATOM   2310  CE  MET A 151      13.610  -6.016 -21.084  1.00 93.27           C  
ATOM   2311  HE1 MET A 151      12.900  -6.637 -20.538  1.00 93.27           H  
ATOM   2312  HE2 MET A 151      13.914  -6.535 -21.993  1.00 93.27           H  
ATOM   2313  HE3 MET A 151      14.483  -5.830 -20.458  1.00 93.27           H  
ATOM   2314  N   MET A 152       9.789  -0.333 -17.861  1.00 96.00           N  
ATOM   2315  H   MET A 152       9.455  -1.093 -17.285  1.00 96.00           H  
ATOM   2316  CA  MET A 152       9.044   0.922 -17.833  1.00 96.00           C  
ATOM   2317  HA  MET A 152       9.127   1.398 -18.810  1.00 96.00           H  
ATOM   2318  C   MET A 152       9.623   1.897 -16.801  1.00 96.00           C  
ATOM   2319  CB  MET A 152       7.550   0.659 -17.569  1.00 96.00           C  
ATOM   2320  HB2 MET A 152       7.430   0.208 -16.585  1.00 96.00           H  
ATOM   2321  HB3 MET A 152       7.019   1.611 -17.559  1.00 96.00           H  
ATOM   2322  O   MET A 152      10.355   1.531 -15.879  1.00 96.00           O  
ATOM   2323  CG  MET A 152       6.895  -0.239 -18.626  1.00 96.00           C  
ATOM   2324  HG2 MET A 152       7.467  -1.161 -18.729  1.00 96.00           H  
ATOM   2325  HG3 MET A 152       5.897  -0.504 -18.275  1.00 96.00           H  
ATOM   2326  SD  MET A 152       6.729   0.539 -20.254  1.00 96.00           S  
ATOM   2327  CE  MET A 152       5.961  -0.826 -21.169  1.00 96.00           C  
ATOM   2328  HE1 MET A 152       6.613  -1.699 -21.138  1.00 96.00           H  
ATOM   2329  HE2 MET A 152       5.001  -1.081 -20.720  1.00 96.00           H  
ATOM   2330  HE3 MET A 152       5.812  -0.528 -22.207  1.00 96.00           H  
ATOM   2331  N   GLU A 153       9.245   3.161 -16.935  1.00 97.53           N  
ATOM   2332  H   GLU A 153       8.646   3.396 -17.713  1.00 97.53           H  
ATOM   2333  CA  GLU A 153       9.450   4.200 -15.936  1.00 97.53           C  
ATOM   2334  HA  GLU A 153      10.246   3.907 -15.252  1.00 97.53           H  
ATOM   2335  C   GLU A 153       8.161   4.379 -15.119  1.00 97.53           C  
ATOM   2336  CB  GLU A 153       9.876   5.508 -16.620  1.00 97.53           C  
ATOM   2337  HB2 GLU A 153       9.880   6.311 -15.883  1.00 97.53           H  
ATOM   2338  HB3 GLU A 153       9.138   5.756 -17.382  1.00 97.53           H  
ATOM   2339  O   GLU A 153       7.055   4.504 -15.661  1.00 97.53           O  
ATOM   2340  CG  GLU A 153      11.252   5.450 -17.307  1.00 97.53           C  
ATOM   2341  HG2 GLU A 153      11.280   4.612 -18.004  1.00 97.53           H  
ATOM   2342  HG3 GLU A 153      11.372   6.357 -17.899  1.00 97.53           H  
ATOM   2343  CD  GLU A 153      12.428   5.363 -16.320  1.00 97.53           C  
ATOM   2344  OE1 GLU A 153      13.261   4.438 -16.466  1.00 97.53           O  
ATOM   2345  OE2 GLU A 153      12.548   6.266 -15.458  1.00 97.53           O  
ATOM   2346  N   PHE A 154       8.306   4.399 -13.796  1.00 98.32           N  
ATOM   2347  H   PHE A 154       9.239   4.308 -13.420  1.00 98.32           H  
ATOM   2348  CA  PHE A 154       7.249   4.757 -12.861  1.00 98.32           C  
ATOM   2349  HA  PHE A 154       6.277   4.587 -13.324  1.00 98.32           H  
ATOM   2350  C   PHE A 154       7.320   6.242 -12.533  1.00 98.32           C  
ATOM   2351  CB  PHE A 154       7.331   3.896 -11.594  1.00 98.32           C  
ATOM   2352  HB2 PHE A 154       6.666   4.333 -10.848  1.00 98.32           H  
ATOM   2353  HB3 PHE A 154       8.345   3.952 -11.199  1.00 98.32           H  
ATOM   2354  O   PHE A 154       8.388   6.792 -12.261  1.00 98.32           O  
ATOM   2355  CG  PHE A 154       6.944   2.432 -11.737  1.00 98.32           C  
ATOM   2356  CD1 PHE A 154       6.357   1.918 -12.915  1.00 98.32           C  
ATOM   2357  HD1 PHE A 154       6.187   2.543 -13.780  1.00 98.32           H  
ATOM   2358  CD2 PHE A 154       7.166   1.567 -10.648  1.00 98.32           C  
ATOM   2359  HD2 PHE A 154       7.625   1.943  -9.745  1.00 98.32           H  
ATOM   2360  CE1 PHE A 154       6.001   0.563 -12.999  1.00 98.32           C  
ATOM   2361  HE1 PHE A 154       5.580   0.171 -13.913  1.00 98.32           H  
ATOM   2362  CE2 PHE A 154       6.815   0.209 -10.737  1.00 98.32           C  
ATOM   2363  HE2 PHE A 154       7.022  -0.461  -9.916  1.00 98.32           H  
ATOM   2364  CZ  PHE A 154       6.230  -0.292 -11.910  1.00 98.32           C  
ATOM   2365  HZ  PHE A 154       5.986  -1.341 -11.985  1.00 98.32           H  
ATOM   2366  N   TYR A 155       6.154   6.878 -12.529  1.00 98.41           N  
ATOM   2367  H   TYR A 155       5.326   6.341 -12.745  1.00 98.41           H  
ATOM   2368  CA  TYR A 155       5.987   8.304 -12.295  1.00 98.41           C  
ATOM   2369  HA  TYR A 155       6.961   8.749 -12.094  1.00 98.41           H  
ATOM   2370  C   TYR A 155       5.093   8.546 -11.085  1.00 98.41           C  
ATOM   2371  CB  TYR A 155       5.417   8.982 -13.546  1.00 98.41           C  
ATOM   2372  HB2 TYR A 155       4.472   8.508 -13.810  1.00 98.41           H  
ATOM   2373  HB3 TYR A 155       5.204  10.024 -13.310  1.00 98.41           H  
ATOM   2374  O   TYR A 155       4.038   7.930 -10.935  1.00 98.41           O  
ATOM   2375  CG  TYR A 155       6.346   8.940 -14.742  1.00 98.41           C  
ATOM   2376  CD1 TYR A 155       7.228  10.011 -14.988  1.00 98.41           C  
ATOM   2377  HD1 TYR A 155       7.244  10.860 -14.321  1.00 98.41           H  
ATOM   2378  CD2 TYR A 155       6.340   7.823 -15.599  1.00 98.41           C  
ATOM   2379  HD2 TYR A 155       5.691   6.982 -15.400  1.00 98.41           H  
ATOM   2380  CE1 TYR A 155       8.100   9.968 -16.093  1.00 98.41           C  
ATOM   2381  HE1 TYR A 155       8.782  10.784 -16.280  1.00 98.41           H  
ATOM   2382  CE2 TYR A 155       7.204   7.780 -16.707  1.00 98.41           C  
ATOM   2383  HE2 TYR A 155       7.208   6.922 -17.363  1.00 98.41           H  
ATOM   2384  OH  TYR A 155       8.917   8.808 -18.030  1.00 98.41           O  
ATOM   2385  HH  TYR A 155       9.512   9.561 -18.061  1.00 98.41           H  
ATOM   2386  CZ  TYR A 155       8.088   8.849 -16.956  1.00 98.41           C  
ATOM   2387  N   PHE A 156       5.491   9.505 -10.257  1.00 98.52           N  
ATOM   2388  H   PHE A 156       6.392   9.925 -10.433  1.00 98.52           H  
ATOM   2389  CA  PHE A 156       4.782   9.923  -9.057  1.00 98.52           C  
ATOM   2390  HA  PHE A 156       3.820   9.413  -9.012  1.00 98.52           H  
ATOM   2391  C   PHE A 156       4.557  11.433  -9.118  1.00 98.52           C  
ATOM   2392  CB  PHE A 156       5.562   9.506  -7.803  1.00 98.52           C  
ATOM   2393  HB2 PHE A 156       4.984   9.789  -6.923  1.00 98.52           H  
ATOM   2394  HB3 PHE A 156       6.503  10.053  -7.767  1.00 98.52           H  
ATOM   2395  O   PHE A 156       5.513  12.208  -9.092  1.00 98.52           O  
ATOM   2396  CG  PHE A 156       5.868   8.022  -7.737  1.00 98.52           C  
ATOM   2397  CD1 PHE A 156       4.999   7.145  -7.062  1.00 98.52           C  
ATOM   2398  HD1 PHE A 156       4.118   7.524  -6.566  1.00 98.52           H  
ATOM   2399  CD2 PHE A 156       7.008   7.513  -8.389  1.00 98.52           C  
ATOM   2400  HD2 PHE A 156       7.679   8.176  -8.915  1.00 98.52           H  
ATOM   2401  CE1 PHE A 156       5.264   5.764  -7.047  1.00 98.52           C  
ATOM   2402  HE1 PHE A 156       4.602   5.086  -6.530  1.00 98.52           H  
ATOM   2403  CE2 PHE A 156       7.255   6.131  -8.396  1.00 98.52           C  
ATOM   2404  HE2 PHE A 156       8.111   5.734  -8.921  1.00 98.52           H  
ATOM   2405  CZ  PHE A 156       6.380   5.257  -7.733  1.00 98.52           C  
ATOM   2406  HZ  PHE A 156       6.575   4.195  -7.743  1.00 98.52           H  
ATOM   2407  N   ASN A 157       3.301  11.870  -9.203  1.00 98.25           N  
ATOM   2408  H   ASN A 157       2.564  11.181  -9.234  1.00 98.25           H  
ATOM   2409  CA  ASN A 157       2.949  13.289  -9.116  1.00 98.25           C  
ATOM   2410  HA  ASN A 157       3.823  13.901  -9.338  1.00 98.25           H  
ATOM   2411  C   ASN A 157       2.492  13.622  -7.694  1.00 98.25           C  
ATOM   2412  CB  ASN A 157       1.885  13.632 -10.164  1.00 98.25           C  
ATOM   2413  HB2 ASN A 157       1.012  13.001  -9.998  1.00 98.25           H  
ATOM   2414  HB3 ASN A 157       2.282  13.437 -11.160  1.00 98.25           H  
ATOM   2415  O   ASN A 157       1.428  13.179  -7.253  1.00 98.25           O  
ATOM   2416  CG  ASN A 157       1.408  15.072 -10.122  1.00 98.25           C  
ATOM   2417  ND2 ASN A 157       0.454  15.405 -10.958  1.00 98.25           N  
ATOM   2418 HD21 ASN A 157       0.092  14.726 -11.613  1.00 98.25           H  
ATOM   2419 HD22 ASN A 157       0.179  16.376 -10.988  1.00 98.25           H  
ATOM   2420  OD1 ASN A 157       1.847  15.904  -9.342  1.00 98.25           O  
ATOM   2421  N   ARG A 158       3.282  14.442  -6.999  1.00 97.28           N  
ATOM   2422  H   ARG A 158       4.111  14.787  -7.462  1.00 97.28           H  
ATOM   2423  CA  ARG A 158       2.990  14.936  -5.654  1.00 97.28           C  
ATOM   2424  HA  ARG A 158       2.087  14.450  -5.286  1.00 97.28           H  
ATOM   2425  C   ARG A 158       2.722  16.436  -5.700  1.00 97.28           C  
ATOM   2426  CB  ARG A 158       4.147  14.541  -4.726  1.00 97.28           C  
ATOM   2427  HB2 ARG A 158       5.052  15.075  -5.015  1.00 97.28           H  
ATOM   2428  HB3 ARG A 158       4.330  13.471  -4.834  1.00 97.28           H  
ATOM   2429  O   ARG A 158       3.637  17.246  -5.573  1.00 97.28           O  
ATOM   2430  CG  ARG A 158       3.815  14.847  -3.262  1.00 97.28           C  
ATOM   2431  HG2 ARG A 158       3.787  15.926  -3.110  1.00 97.28           H  
ATOM   2432  HG3 ARG A 158       2.838  14.432  -3.015  1.00 97.28           H  
ATOM   2433  CD  ARG A 158       4.863  14.230  -2.333  1.00 97.28           C  
ATOM   2434  HD2 ARG A 158       4.919  13.159  -2.529  1.00 97.28           H  
ATOM   2435  HD3 ARG A 158       5.844  14.655  -2.544  1.00 97.28           H  
ATOM   2436  NE  ARG A 158       4.481  14.430  -0.926  1.00 97.28           N  
ATOM   2437  HE  ARG A 158       3.900  13.710  -0.522  1.00 97.28           H  
ATOM   2438  NH1 ARG A 158       5.621  16.386  -0.531  1.00 97.28           N  
ATOM   2439 HH11 ARG A 158       5.994  16.333  -1.469  1.00 97.28           H  
ATOM   2440 HH12 ARG A 158       5.903  17.126   0.095  1.00 97.28           H  
ATOM   2441  NH2 ARG A 158       4.351  15.482   1.076  1.00 97.28           N  
ATOM   2442 HH21 ARG A 158       3.665  14.798   1.360  1.00 97.28           H  
ATOM   2443 HH22 ARG A 158       4.675  16.188   1.722  1.00 97.28           H  
ATOM   2444  CZ  ARG A 158       4.825  15.429  -0.137  1.00 97.28           C  
ATOM   2445  N   GLY A 159       1.454  16.806  -5.871  1.00 92.99           N  
ATOM   2446  H   GLY A 159       0.769  16.081  -6.032  1.00 92.99           H  
ATOM   2447  CA  GLY A 159       1.017  18.206  -5.830  1.00 92.99           C  
ATOM   2448  HA2 GLY A 159       1.318  18.648  -4.880  1.00 92.99           H  
ATOM   2449  HA3 GLY A 159      -0.071  18.236  -5.897  1.00 92.99           H  
ATOM   2450  C   GLY A 159       1.579  19.080  -6.957  1.00 92.99           C  
ATOM   2451  O   GLY A 159       1.816  20.262  -6.736  1.00 92.99           O  
ATOM   2452  N   GLY A 160       1.814  18.506  -8.141  1.00 95.29           N  
ATOM   2453  H   GLY A 160       1.646  17.516  -8.249  1.00 95.29           H  
ATOM   2454  CA  GLY A 160       2.381  19.197  -9.303  1.00 95.29           C  
ATOM   2455  HA2 GLY A 160       1.901  18.817 -10.205  1.00 95.29           H  
ATOM   2456  HA3 GLY A 160       2.182  20.266  -9.232  1.00 95.29           H  
ATOM   2457  C   GLY A 160       3.891  19.011  -9.471  1.00 95.29           C  
ATOM   2458  O   GLY A 160       4.417  19.343 -10.531  1.00 95.29           O  
ATOM   2459  N   THR A 161       4.580  18.444  -8.476  1.00 97.38           N  
ATOM   2460  H   THR A 161       4.105  18.232  -7.611  1.00 97.38           H  
ATOM   2461  CA  THR A 161       5.987  18.040  -8.600  1.00 97.38           C  
ATOM   2462  HA  THR A 161       6.456  18.643  -9.377  1.00 97.38           H  
ATOM   2463  C   THR A 161       6.072  16.574  -9.005  1.00 97.38           C  
ATOM   2464  CB  THR A 161       6.773  18.284  -7.307  1.00 97.38           C  
ATOM   2465  HB  THR A 161       6.414  17.621  -6.520  1.00 97.38           H  
ATOM   2466  O   THR A 161       5.487  15.708  -8.349  1.00 97.38           O  
ATOM   2467  CG2 THR A 161       8.273  18.078  -7.514  1.00 97.38           C  
ATOM   2468 HG21 THR A 161       8.629  18.711  -8.327  1.00 97.38           H  
ATOM   2469 HG22 THR A 161       8.813  18.335  -6.603  1.00 97.38           H  
ATOM   2470 HG23 THR A 161       8.481  17.036  -7.759  1.00 97.38           H  
ATOM   2471  OG1 THR A 161       6.619  19.621  -6.892  1.00 97.38           O  
ATOM   2472  HG1 THR A 161       7.149  19.742  -6.101  1.00 97.38           H  
ATOM   2473  N   TYR A 162       6.812  16.296 -10.076  1.00 97.31           N  
ATOM   2474  H   TYR A 162       7.289  17.053 -10.546  1.00 97.31           H  
ATOM   2475  CA  TYR A 162       6.943  14.963 -10.657  1.00 97.31           C  
ATOM   2476  HA  TYR A 162       6.117  14.343 -10.309  1.00 97.31           H  
ATOM   2477  C   TYR A 162       8.251  14.298 -10.231  1.00 97.31           C  
ATOM   2478  CB  TYR A 162       6.837  15.047 -12.185  1.00 97.31           C  
ATOM   2479  HB2 TYR A 162       6.894  14.039 -12.595  1.00 97.31           H  
ATOM   2480  HB3 TYR A 162       7.691  15.604 -12.571  1.00 97.31           H  
ATOM   2481  O   TYR A 162       9.316  14.909 -10.298  1.00 97.31           O  
ATOM   2482  CG  TYR A 162       5.558  15.701 -12.668  1.00 97.31           C  
ATOM   2483  CD1 TYR A 162       4.383  14.939 -12.794  1.00 97.31           C  
ATOM   2484  HD1 TYR A 162       4.408  13.883 -12.567  1.00 97.31           H  
ATOM   2485  CD2 TYR A 162       5.533  17.081 -12.949  1.00 97.31           C  
ATOM   2486  HD2 TYR A 162       6.430  17.673 -12.842  1.00 97.31           H  
ATOM   2487  CE1 TYR A 162       3.184  15.553 -13.202  1.00 97.31           C  
ATOM   2488  HE1 TYR A 162       2.271  14.983 -13.295  1.00 97.31           H  
ATOM   2489  CE2 TYR A 162       4.336  17.700 -13.351  1.00 97.31           C  
ATOM   2490  HE2 TYR A 162       4.319  18.763 -13.539  1.00 97.31           H  
ATOM   2491  OH  TYR A 162       1.997  17.525 -13.861  1.00 97.31           O  
ATOM   2492  HH  TYR A 162       2.126  18.461 -14.028  1.00 97.31           H  
ATOM   2493  CZ  TYR A 162       3.159  16.934 -13.479  1.00 97.31           C  
ATOM   2494  N   TYR A 163       8.159  13.029  -9.849  1.00 98.05           N  
ATOM   2495  H   TYR A 163       7.239  12.622  -9.768  1.00 98.05           H  
ATOM   2496  CA  TYR A 163       9.290  12.156  -9.558  1.00 98.05           C  
ATOM   2497  HA  TYR A 163      10.223  12.680  -9.763  1.00 98.05           H  
ATOM   2498  C   TYR A 163       9.200  10.945 -10.478  1.00 98.05           C  
ATOM   2499  CB  TYR A 163       9.280  11.747  -8.078  1.00 98.05           C  
ATOM   2500  HB2 TYR A 163      10.158  11.133  -7.875  1.00 98.05           H  
ATOM   2501  HB3 TYR A 163       8.401  11.134  -7.877  1.00 98.05           H  
ATOM   2502  O   TYR A 163       8.117  10.386 -10.647  1.00 98.05           O  
ATOM   2503  CG  TYR A 163       9.273  12.930  -7.132  1.00 98.05           C  
ATOM   2504  CD1 TYR A 163      10.491  13.465  -6.676  1.00 98.05           C  
ATOM   2505  HD1 TYR A 163      11.422  12.988  -6.944  1.00 98.05           H  
ATOM   2506  CD2 TYR A 163       8.055  13.542  -6.773  1.00 98.05           C  
ATOM   2507  HD2 TYR A 163       7.123  13.144  -7.145  1.00 98.05           H  
ATOM   2508  CE1 TYR A 163      10.501  14.629  -5.889  1.00 98.05           C  
ATOM   2509  HE1 TYR A 163      11.444  15.035  -5.553  1.00 98.05           H  
ATOM   2510  CE2 TYR A 163       8.059  14.705  -5.981  1.00 98.05           C  
ATOM   2511  HE2 TYR A 163       7.134  15.210  -5.745  1.00 98.05           H  
ATOM   2512  OH  TYR A 163       9.289  16.387  -4.799  1.00 98.05           O  
ATOM   2513  HH  TYR A 163      10.192  16.677  -4.651  1.00 98.05           H  
ATOM   2514  CZ  TYR A 163       9.282  15.253  -5.547  1.00 98.05           C  
ATOM   2515  N   SER A 164      10.314  10.548 -11.080  1.00 97.14           N  
ATOM   2516  H   SER A 164      11.181  11.038 -10.906  1.00 97.14           H  
ATOM   2517  CA  SER A 164      10.386   9.385 -11.962  1.00 97.14           C  
ATOM   2518  HA  SER A 164       9.442   8.842 -11.910  1.00 97.14           H  
ATOM   2519  C   SER A 164      11.483   8.441 -11.505  1.00 97.14           C  
ATOM   2520  CB  SER A 164      10.583   9.795 -13.424  1.00 97.14           C  
ATOM   2521  HB2 SER A 164       9.739  10.412 -13.732  1.00 97.14           H  
ATOM   2522  HB3 SER A 164      10.620   8.907 -14.055  1.00 97.14           H  
ATOM   2523  O   SER A 164      12.488   8.869 -10.927  1.00 97.14           O  
ATOM   2524  OG  SER A 164      11.777  10.537 -13.588  1.00 97.14           O  
ATOM   2525  HG  SER A 164      12.514   9.928 -13.509  1.00 97.14           H  
ATOM   2526  N   ILE A 165      11.289   7.156 -11.759  1.00 97.70           N  
ATOM   2527  H   ILE A 165      10.418   6.863 -12.177  1.00 97.70           H  
ATOM   2528  CA  ILE A 165      12.275   6.116 -11.493  1.00 97.70           C  
ATOM   2529  HA  ILE A 165      13.263   6.514 -11.724  1.00 97.70           H  
ATOM   2530  C   ILE A 165      12.014   4.930 -12.420  1.00 97.70           C  
ATOM   2531  CB  ILE A 165      12.225   5.730  -9.994  1.00 97.70           C  
ATOM   2532  HB  ILE A 165      12.313   6.649  -9.415  1.00 97.70           H  
ATOM   2533  O   ILE A 165      10.862   4.583 -12.675  1.00 97.70           O  
ATOM   2534  CG1 ILE A 165      13.421   4.843  -9.608  1.00 97.70           C  
ATOM   2535 HG12 ILE A 165      14.335   5.295  -9.992  1.00 97.70           H  
ATOM   2536 HG13 ILE A 165      13.295   3.863 -10.069  1.00 97.70           H  
ATOM   2537  CG2 ILE A 165      10.884   5.075  -9.623  1.00 97.70           C  
ATOM   2538 HG21 ILE A 165      10.785   4.106 -10.113  1.00 97.70           H  
ATOM   2539 HG22 ILE A 165      10.060   5.714  -9.941  1.00 97.70           H  
ATOM   2540 HG23 ILE A 165      10.817   4.921  -8.546  1.00 97.70           H  
ATOM   2541  CD1 ILE A 165      13.588   4.651  -8.096  1.00 97.70           C  
ATOM   2542 HD11 ILE A 165      12.755   4.076  -7.692  1.00 97.70           H  
ATOM   2543 HD12 ILE A 165      13.635   5.620  -7.599  1.00 97.70           H  
ATOM   2544 HD13 ILE A 165      14.510   4.105  -7.898  1.00 97.70           H  
ATOM   2545  N   SER A 166      13.073   4.269 -12.880  1.00 96.99           N  
ATOM   2546  H   SER A 166      13.995   4.663 -12.759  1.00 96.99           H  
ATOM   2547  CA  SER A 166      12.934   2.985 -13.567  1.00 96.99           C  
ATOM   2548  HA  SER A 166      12.318   3.126 -14.455  1.00 96.99           H  
ATOM   2549  C   SER A 166      12.251   1.968 -12.650  1.00 96.99           C  
ATOM   2550  CB  SER A 166      14.304   2.479 -14.012  1.00 96.99           C  
ATOM   2551  HB2 SER A 166      14.768   3.214 -14.669  1.00 96.99           H  
ATOM   2552  HB3 SER A 166      14.938   2.329 -13.138  1.00 96.99           H  
ATOM   2553  O   SER A 166      12.602   1.864 -11.471  1.00 96.99           O  
ATOM   2554  OG  SER A 166      14.178   1.256 -14.698  1.00 96.99           O  
ATOM   2555  HG  SER A 166      13.659   1.412 -15.490  1.00 96.99           H  
ATOM   2556  N   ALA A 167      11.294   1.206 -13.182  1.00 96.54           N  
ATOM   2557  H   ALA A 167      11.051   1.327 -14.155  1.00 96.54           H  
ATOM   2558  CA  ALA A 167      10.564   0.191 -12.429  1.00 96.54           C  
ATOM   2559  HA  ALA A 167      10.026   0.675 -11.614  1.00 96.54           H  
ATOM   2560  C   ALA A 167      11.500  -0.865 -11.809  1.00 96.54           C  
ATOM   2561  CB  ALA A 167       9.540  -0.446 -13.371  1.00 96.54           C  
ATOM   2562  HB1 ALA A 167       8.845   0.312 -13.732  1.00 96.54           H  
ATOM   2563  HB2 ALA A 167      10.050  -0.889 -14.227  1.00 96.54           H  
ATOM   2564  HB3 ALA A 167       8.982  -1.220 -12.845  1.00 96.54           H  
ATOM   2565  O   ALA A 167      11.252  -1.320 -10.698  1.00 96.54           O  
ATOM   2566  N   GLY A 168      12.626  -1.185 -12.456  1.00 94.12           N  
ATOM   2567  H   GLY A 168      12.756  -0.837 -13.395  1.00 94.12           H  
ATOM   2568  CA  GLY A 168      13.643  -2.086 -11.897  1.00 94.12           C  
ATOM   2569  HA2 GLY A 168      13.168  -3.025 -11.615  1.00 94.12           H  
ATOM   2570  HA3 GLY A 168      14.381  -2.299 -12.671  1.00 94.12           H  
ATOM   2571  C   GLY A 168      14.391  -1.549 -10.665  1.00 94.12           C  
ATOM   2572  O   GLY A 168      15.075  -2.313  -9.991  1.00 94.12           O  
ATOM   2573  N   ASN A 169      14.270  -0.254 -10.349  1.00 95.57           N  
ATOM   2574  H   ASN A 169      13.658   0.315 -10.916  1.00 95.57           H  
ATOM   2575  CA  ASN A 169      14.942   0.379  -9.207  1.00 95.57           C  
ATOM   2576  HA  ASN A 169      15.739  -0.276  -8.854  1.00 95.57           H  
ATOM   2577  C   ASN A 169      14.018   0.606  -7.998  1.00 95.57           C  
ATOM   2578  CB  ASN A 169      15.580   1.700  -9.667  1.00 95.57           C  
ATOM   2579  HB2 ASN A 169      15.955   2.241  -8.798  1.00 95.57           H  
ATOM   2580  HB3 ASN A 169      14.816   2.307 -10.152  1.00 95.57           H  
ATOM   2581  O   ASN A 169      14.480   1.120  -6.974  1.00 95.57           O  
ATOM   2582  CG  ASN A 169      16.743   1.535 -10.621  1.00 95.57           C  
ATOM   2583  ND2 ASN A 169      17.060   2.569 -11.366  1.00 95.57           N  
ATOM   2584 HD21 ASN A 169      17.810   2.405 -12.023  1.00 95.57           H  
ATOM   2585 HD22 ASN A 169      16.503   3.411 -11.331  1.00 95.57           H  
ATOM   2586  OD1 ASN A 169      17.417   0.528 -10.701  1.00 95.57           O  
ATOM   2587  N   VAL A 170      12.727   0.267  -8.092  1.00 96.62           N  
ATOM   2588  H   VAL A 170      12.414  -0.214  -8.923  1.00 96.62           H  
ATOM   2589  CA  VAL A 170      11.841   0.265  -6.920  1.00 96.62           C  
ATOM   2590  HA  VAL A 170      12.201   1.016  -6.217  1.00 96.62           H  
ATOM   2591  C   VAL A 170      11.928  -1.076  -6.201  1.00 96.62           C  
ATOM   2592  CB  VAL A 170      10.384   0.651  -7.235  1.00 96.62           C  
ATOM   2593  HB  VAL A 170       9.844   0.659  -6.288  1.00 96.62           H  
ATOM   2594  O   VAL A 170      12.087  -2.121  -6.825  1.00 96.62           O  
ATOM   2595  CG1 VAL A 170      10.313   2.066  -7.819  1.00 96.62           C  
ATOM   2596 HG11 VAL A 170      10.788   2.764  -7.130  1.00 96.62           H  
ATOM   2597 HG12 VAL A 170      10.825   2.100  -8.780  1.00 96.62           H  
ATOM   2598 HG13 VAL A 170       9.271   2.356  -7.955  1.00 96.62           H  
ATOM   2599  CG2 VAL A 170       9.626  -0.288  -8.174  1.00 96.62           C  
ATOM   2600 HG21 VAL A 170       8.555  -0.134  -8.046  1.00 96.62           H  
ATOM   2601 HG22 VAL A 170       9.879  -0.060  -9.210  1.00 96.62           H  
ATOM   2602 HG23 VAL A 170       9.860  -1.332  -7.966  1.00 96.62           H  
ATOM   2603  N   VAL A 171      11.792  -1.065  -4.875  1.00 96.02           N  
ATOM   2604  H   VAL A 171      11.614  -0.181  -4.419  1.00 96.02           H  
ATOM   2605  CA  VAL A 171      11.649  -2.312  -4.108  1.00 96.02           C  
ATOM   2606  HA  VAL A 171      12.063  -3.143  -4.679  1.00 96.02           H  
ATOM   2607  C   VAL A 171      10.167  -2.571  -3.900  1.00 96.02           C  
ATOM   2608  CB  VAL A 171      12.397  -2.274  -2.768  1.00 96.02           C  
ATOM   2609  HB  VAL A 171      11.966  -1.500  -2.134  1.00 96.02           H  
ATOM   2610  O   VAL A 171       9.480  -1.729  -3.324  1.00 96.02           O  
ATOM   2611  CG1 VAL A 171      12.242  -3.594  -2.009  1.00 96.02           C  
ATOM   2612 HG11 VAL A 171      12.684  -3.488  -1.018  1.00 96.02           H  
ATOM   2613 HG12 VAL A 171      11.191  -3.841  -1.861  1.00 96.02           H  
ATOM   2614 HG13 VAL A 171      12.724  -4.407  -2.552  1.00 96.02           H  
ATOM   2615  CG2 VAL A 171      13.891  -1.979  -2.962  1.00 96.02           C  
ATOM   2616 HG21 VAL A 171      14.334  -2.730  -3.616  1.00 96.02           H  
ATOM   2617 HG22 VAL A 171      14.026  -0.996  -3.411  1.00 96.02           H  
ATOM   2618 HG23 VAL A 171      14.400  -1.998  -1.998  1.00 96.02           H  
ATOM   2619  N   ILE A 172       9.678  -3.727  -4.341  1.00 96.08           N  
ATOM   2620  H   ILE A 172      10.305  -4.379  -4.792  1.00 96.08           H  
ATOM   2621  CA  ILE A 172       8.287  -4.150  -4.156  1.00 96.08           C  
ATOM   2622  HA  ILE A 172       7.700  -3.309  -3.786  1.00 96.08           H  
ATOM   2623  C   ILE A 172       8.243  -5.251  -3.096  1.00 96.08           C  
ATOM   2624  CB  ILE A 172       7.662  -4.585  -5.499  1.00 96.08           C  
ATOM   2625  HB  ILE A 172       8.289  -5.360  -5.940  1.00 96.08           H  
ATOM   2626  O   ILE A 172       8.913  -6.269  -3.226  1.00 96.08           O  
ATOM   2627  CG1 ILE A 172       7.579  -3.386  -6.474  1.00 96.08           C  
ATOM   2628 HG12 ILE A 172       8.500  -2.805  -6.434  1.00 96.08           H  
ATOM   2629 HG13 ILE A 172       6.761  -2.730  -6.175  1.00 96.08           H  
ATOM   2630  CG2 ILE A 172       6.253  -5.162  -5.259  1.00 96.08           C  
ATOM   2631 HG21 ILE A 172       5.663  -4.448  -4.685  1.00 96.08           H  
ATOM   2632 HG22 ILE A 172       5.758  -5.374  -6.207  1.00 96.08           H  
ATOM   2633 HG23 ILE A 172       6.323  -6.099  -4.707  1.00 96.08           H  
ATOM   2634  CD1 ILE A 172       7.385  -3.805  -7.937  1.00 96.08           C  
ATOM   2635 HD11 ILE A 172       8.247  -4.385  -8.267  1.00 96.08           H  
ATOM   2636 HD12 ILE A 172       6.486  -4.409  -8.062  1.00 96.08           H  
ATOM   2637 HD13 ILE A 172       7.304  -2.916  -8.562  1.00 96.08           H  
ATOM   2638  N   GLN A 173       7.429  -5.048  -2.065  1.00 95.66           N  
ATOM   2639  H   GLN A 173       6.917  -4.178  -2.033  1.00 95.66           H  
ATOM   2640  CA  GLN A 173       7.241  -5.973  -0.955  1.00 95.66           C  
ATOM   2641  HA  GLN A 173       7.788  -6.892  -1.163  1.00 95.66           H  
ATOM   2642  C   GLN A 173       5.756  -6.323  -0.807  1.00 95.66           C  
ATOM   2643  CB  GLN A 173       7.842  -5.345   0.316  1.00 95.66           C  
ATOM   2644  HB2 GLN A 173       7.354  -4.391   0.513  1.00 95.66           H  
ATOM   2645  HB3 GLN A 173       8.897  -5.139   0.139  1.00 95.66           H  
ATOM   2646  O   GLN A 173       4.886  -5.449  -0.741  1.00 95.66           O  
ATOM   2647  CG  GLN A 173       7.717  -6.228   1.566  1.00 95.66           C  
ATOM   2648  HG2 GLN A 173       8.144  -5.691   2.413  1.00 95.66           H  
ATOM   2649  HG3 GLN A 173       6.665  -6.407   1.786  1.00 95.66           H  
ATOM   2650  CD  GLN A 173       8.458  -7.554   1.429  1.00 95.66           C  
ATOM   2651  NE2 GLN A 173       7.863  -8.655   1.835  1.00 95.66           N  
ATOM   2652 HE21 GLN A 173       6.920  -8.630   2.197  1.00 95.66           H  
ATOM   2653 HE22 GLN A 173       8.401  -9.500   1.709  1.00 95.66           H  
ATOM   2654  OE1 GLN A 173       9.560  -7.636   0.922  1.00 95.66           O  
ATOM   2655  N   SER A 174       5.455  -7.617  -0.726  1.00 96.38           N  
ATOM   2656  H   SER A 174       6.192  -8.296  -0.854  1.00 96.38           H  
ATOM   2657  CA  SER A 174       4.091  -8.109  -0.510  1.00 96.38           C  
ATOM   2658  HA  SER A 174       3.430  -7.594  -1.208  1.00 96.38           H  
ATOM   2659  C   SER A 174       3.601  -7.804   0.913  1.00 96.38           C  
ATOM   2660  CB  SER A 174       4.013  -9.607  -0.831  1.00 96.38           C  
ATOM   2661  HB2 SER A 174       3.003  -9.974  -0.647  1.00 96.38           H  
ATOM   2662  HB3 SER A 174       4.717 -10.156  -0.205  1.00 96.38           H  
ATOM   2663  O   SER A 174       4.370  -7.862   1.878  1.00 96.38           O  
ATOM   2664  OG  SER A 174       4.336  -9.781  -2.200  1.00 96.38           O  
ATOM   2665  HG  SER A 174       4.610 -10.686  -2.367  1.00 96.38           H  
ATOM   2666  N   LEU A 175       2.308  -7.486   1.051  1.00 95.42           N  
ATOM   2667  H   LEU A 175       1.738  -7.415   0.220  1.00 95.42           H  
ATOM   2668  CA  LEU A 175       1.670  -7.246   2.355  1.00 95.42           C  
ATOM   2669  HA  LEU A 175       2.292  -6.578   2.950  1.00 95.42           H  
ATOM   2670  C   LEU A 175       1.502  -8.526   3.180  1.00 95.42           C  
ATOM   2671  CB  LEU A 175       0.282  -6.618   2.145  1.00 95.42           C  
ATOM   2672  HB2 LEU A 175      -0.251  -6.651   3.095  1.00 95.42           H  
ATOM   2673  HB3 LEU A 175      -0.277  -7.229   1.437  1.00 95.42           H  
ATOM   2674  O   LEU A 175       1.565  -8.483   4.405  1.00 95.42           O  
ATOM   2675  CG  LEU A 175       0.281  -5.162   1.658  1.00 95.42           C  
ATOM   2676  HG  LEU A 175       0.801  -5.088   0.703  1.00 95.42           H  
ATOM   2677  CD1 LEU A 175      -1.171  -4.719   1.479  1.00 95.42           C  
ATOM   2678 HD11 LEU A 175      -1.643  -5.329   0.709  1.00 95.42           H  
ATOM   2679 HD12 LEU A 175      -1.205  -3.673   1.175  1.00 95.42           H  
ATOM   2680 HD13 LEU A 175      -1.711  -4.844   2.418  1.00 95.42           H  
ATOM   2681  CD2 LEU A 175       0.941  -4.214   2.657  1.00 95.42           C  
ATOM   2682 HD21 LEU A 175       1.994  -4.466   2.785  1.00 95.42           H  
ATOM   2683 HD22 LEU A 175       0.432  -4.264   3.619  1.00 95.42           H  
ATOM   2684 HD23 LEU A 175       0.885  -3.195   2.273  1.00 95.42           H  
ATOM   2685  N   ASP A 176       1.280  -9.651   2.509  1.00 94.01           N  
ATOM   2686  H   ASP A 176       1.299  -9.632   1.499  1.00 94.01           H  
ATOM   2687  CA  ASP A 176       1.115 -10.971   3.110  1.00 94.01           C  
ATOM   2688  HA  ASP A 176       1.808 -11.072   3.945  1.00 94.01           H  
ATOM   2689  C   ASP A 176       1.455 -12.045   2.062  1.00 94.01           C  
ATOM   2690  CB  ASP A 176      -0.331 -11.113   3.638  1.00 94.01           C  
ATOM   2691  HB2 ASP A 176      -0.685 -10.143   3.986  1.00 94.01           H  
ATOM   2692  HB3 ASP A 176      -0.986 -11.429   2.826  1.00 94.01           H  
ATOM   2693  O   ASP A 176       1.835 -11.722   0.930  1.00 94.01           O  
ATOM   2694  CG  ASP A 176      -0.460 -12.094   4.813  1.00 94.01           C  
ATOM   2695  OD1 ASP A 176       0.486 -12.887   5.030  1.00 94.01           O  
ATOM   2696  OD2 ASP A 176      -1.508 -12.030   5.495  1.00 94.01           O  
ATOM   2697  N   VAL A 177       1.326 -13.318   2.426  1.00 93.35           N  
ATOM   2698  H   VAL A 177       1.014 -13.496   3.370  1.00 93.35           H  
ATOM   2699  CA  VAL A 177       1.461 -14.446   1.503  1.00 93.35           C  
ATOM   2700  HA  VAL A 177       2.439 -14.362   1.030  1.00 93.35           H  
ATOM   2701  C   VAL A 177       0.412 -14.388   0.384  1.00 93.35           C  
ATOM   2702  CB  VAL A 177       1.417 -15.798   2.241  1.00 93.35           C  
ATOM   2703  HB  VAL A 177       1.522 -16.589   1.498  1.00 93.35           H  
ATOM   2704  O   VAL A 177      -0.728 -13.965   0.581  1.00 93.35           O  
ATOM   2705  CG1 VAL A 177       2.593 -15.924   3.219  1.00 93.35           C  
ATOM   2706 HG11 VAL A 177       3.533 -15.764   2.691  1.00 93.35           H  
ATOM   2707 HG12 VAL A 177       2.499 -15.189   4.019  1.00 93.35           H  
ATOM   2708 HG13 VAL A 177       2.601 -16.922   3.657  1.00 93.35           H  
ATOM   2709  CG2 VAL A 177       0.112 -16.041   3.010  1.00 93.35           C  
ATOM   2710 HG21 VAL A 177      -0.020 -15.288   3.788  1.00 93.35           H  
ATOM   2711 HG22 VAL A 177      -0.741 -15.998   2.333  1.00 93.35           H  
ATOM   2712 HG23 VAL A 177       0.135 -17.026   3.476  1.00 93.35           H  
ATOM   2713  N   GLY A 178       0.796 -14.848  -0.807  1.00 94.74           N  
ATOM   2714  H   GLY A 178       1.761 -15.121  -0.928  1.00 94.74           H  
ATOM   2715  CA  GLY A 178      -0.084 -14.865  -1.976  1.00 94.74           C  
ATOM   2716  HA2 GLY A 178       0.332 -15.536  -2.727  1.00 94.74           H  
ATOM   2717  HA3 GLY A 178      -1.059 -15.253  -1.681  1.00 94.74           H  
ATOM   2718  C   GLY A 178      -0.296 -13.493  -2.624  1.00 94.74           C  
ATOM   2719  O   GLY A 178       0.339 -12.494  -2.286  1.00 94.74           O  
ATOM   2720  N   PHE A 179      -1.182 -13.452  -3.618  1.00 97.15           N  
ATOM   2721  H   PHE A 179      -1.740 -14.271  -3.812  1.00 97.15           H  
ATOM   2722  CA  PHE A 179      -1.511 -12.217  -4.320  1.00 97.15           C  
ATOM   2723  HA  PHE A 179      -0.609 -11.611  -4.405  1.00 97.15           H  
ATOM   2724  C   PHE A 179      -2.550 -11.416  -3.530  1.00 97.15           C  
ATOM   2725  CB  PHE A 179      -1.984 -12.531  -5.744  1.00 97.15           C  
ATOM   2726  HB2 PHE A 179      -2.834 -13.212  -5.696  1.00 97.15           H  
ATOM   2727  HB3 PHE A 179      -1.183 -13.040  -6.280  1.00 97.15           H  
ATOM   2728  O   PHE A 179      -3.692 -11.836  -3.382  1.00 97.15           O  
ATOM   2729  CG  PHE A 179      -2.388 -11.294  -6.523  1.00 97.15           C  
ATOM   2730  CD1 PHE A 179      -3.741 -10.912  -6.572  1.00 97.15           C  
ATOM   2731  HD1 PHE A 179      -4.485 -11.498  -6.052  1.00 97.15           H  
ATOM   2732  CD2 PHE A 179      -1.418 -10.505  -7.169  1.00 97.15           C  
ATOM   2733  HD2 PHE A 179      -0.379 -10.798  -7.133  1.00 97.15           H  
ATOM   2734  CE1 PHE A 179      -4.125  -9.759  -7.273  1.00 97.15           C  
ATOM   2735  HE1 PHE A 179      -5.163  -9.458  -7.279  1.00 97.15           H  
ATOM   2736  CE2 PHE A 179      -1.804  -9.350  -7.876  1.00 97.15           C  
ATOM   2737  HE2 PHE A 179      -1.069  -8.745  -8.384  1.00 97.15           H  
ATOM   2738  CZ  PHE A 179      -3.160  -8.982  -7.934  1.00 97.15           C  
ATOM   2739  HZ  PHE A 179      -3.457  -8.091  -8.467  1.00 97.15           H  
ATOM   2740  N   GLN A 180      -2.153 -10.234  -3.063  1.00 97.74           N  
ATOM   2741  H   GLN A 180      -1.170 -10.008  -3.127  1.00 97.74           H  
ATOM   2742  CA  GLN A 180      -3.018  -9.319  -2.308  1.00 97.74           C  
ATOM   2743  HA  GLN A 180      -3.987  -9.791  -2.149  1.00 97.74           H  
ATOM   2744  C   GLN A 180      -3.325  -8.023  -3.074  1.00 97.74           C  
ATOM   2745  CB  GLN A 180      -2.383  -9.063  -0.930  1.00 97.74           C  
ATOM   2746  HB2 GLN A 180      -1.429  -8.553  -1.064  1.00 97.74           H  
ATOM   2747  HB3 GLN A 180      -3.030  -8.400  -0.356  1.00 97.74           H  
ATOM   2748  O   GLN A 180      -3.922  -7.104  -2.514  1.00 97.74           O  
ATOM   2749  CG  GLN A 180      -2.141 -10.352  -0.111  1.00 97.74           C  
ATOM   2750  HG2 GLN A 180      -1.352 -10.935  -0.586  1.00 97.74           H  
ATOM   2751  HG3 GLN A 180      -1.781 -10.078   0.881  1.00 97.74           H  
ATOM   2752  CD  GLN A 180      -3.380 -11.238   0.056  1.00 97.74           C  
ATOM   2753  NE2 GLN A 180      -3.213 -12.536   0.154  1.00 97.74           N  
ATOM   2754 HE21 GLN A 180      -2.294 -12.948   0.229  1.00 97.74           H  
ATOM   2755 HE22 GLN A 180      -4.014 -13.142   0.261  1.00 97.74           H  
ATOM   2756  OE1 GLN A 180      -4.503 -10.760   0.113  1.00 97.74           O  
ATOM   2757  N   ASP A 181      -2.916  -7.967  -4.348  1.00 98.47           N  
ATOM   2758  H   ASP A 181      -2.566  -8.832  -4.736  1.00 98.47           H  
ATOM   2759  CA  ASP A 181      -2.906  -6.808  -5.248  1.00 98.47           C  
ATOM   2760  HA  ASP A 181      -2.414  -7.121  -6.169  1.00 98.47           H  
ATOM   2761  C   ASP A 181      -2.095  -5.616  -4.731  1.00 98.47           C  
ATOM   2762  CB  ASP A 181      -4.340  -6.435  -5.630  1.00 98.47           C  
ATOM   2763  HB2 ASP A 181      -4.846  -7.331  -5.991  1.00 98.47           H  
ATOM   2764  HB3 ASP A 181      -4.872  -6.076  -4.749  1.00 98.47           H  
ATOM   2765  O   ASP A 181      -1.090  -5.248  -5.338  1.00 98.47           O  
ATOM   2766  CG  ASP A 181      -4.437  -5.372  -6.720  1.00 98.47           C  
ATOM   2767  OD1 ASP A 181      -3.413  -4.967  -7.314  1.00 98.47           O  
ATOM   2768  OD2 ASP A 181      -5.581  -4.955  -6.990  1.00 98.47           O  
ATOM   2769  N   VAL A 182      -2.483  -5.042  -3.598  1.00 98.63           N  
ATOM   2770  H   VAL A 182      -3.250  -5.481  -3.109  1.00 98.63           H  
ATOM   2771  CA  VAL A 182      -1.787  -3.936  -2.942  1.00 98.63           C  
ATOM   2772  HA  VAL A 182      -1.616  -3.156  -3.684  1.00 98.63           H  
ATOM   2773  C   VAL A 182      -0.430  -4.404  -2.424  1.00 98.63           C  
ATOM   2774  CB  VAL A 182      -2.642  -3.338  -1.815  1.00 98.63           C  
ATOM   2775  HB  VAL A 182      -2.779  -4.081  -1.029  1.00 98.63           H  
ATOM   2776  O   VAL A 182      -0.327  -5.412  -1.724  1.00 98.63           O  
ATOM   2777  CG1 VAL A 182      -1.990  -2.087  -1.212  1.00 98.63           C  
ATOM   2778 HG11 VAL A 182      -1.874  -1.318  -1.975  1.00 98.63           H  
ATOM   2779 HG12 VAL A 182      -1.009  -2.332  -0.805  1.00 98.63           H  
ATOM   2780 HG13 VAL A 182      -2.611  -1.706  -0.401  1.00 98.63           H  
ATOM   2781  CG2 VAL A 182      -4.023  -2.935  -2.346  1.00 98.63           C  
ATOM   2782 HG21 VAL A 182      -4.613  -2.511  -1.534  1.00 98.63           H  
ATOM   2783 HG22 VAL A 182      -3.924  -2.204  -3.150  1.00 98.63           H  
ATOM   2784 HG23 VAL A 182      -4.559  -3.808  -2.718  1.00 98.63           H  
ATOM   2785  N   VAL A 183       0.609  -3.645  -2.759  1.00 98.37           N  
ATOM   2786  H   VAL A 183       0.445  -2.846  -3.355  1.00 98.37           H  
ATOM   2787  CA  VAL A 183       1.993  -3.890  -2.339  1.00 98.37           C  
ATOM   2788  HA  VAL A 183       2.014  -4.705  -1.616  1.00 98.37           H  
ATOM   2789  C   VAL A 183       2.569  -2.665  -1.644  1.00 98.37           C  
ATOM   2790  CB  VAL A 183       2.887  -4.303  -3.524  1.00 98.37           C  
ATOM   2791  HB  VAL A 183       3.898  -4.451  -3.145  1.00 98.37           H  
ATOM   2792  O   VAL A 183       2.125  -1.539  -1.879  1.00 98.37           O  
ATOM   2793  CG1 VAL A 183       2.428  -5.633  -4.135  1.00 98.37           C  
ATOM   2794 HG11 VAL A 183       3.138  -5.945  -4.902  1.00 98.37           H  
ATOM   2795 HG12 VAL A 183       1.435  -5.529  -4.573  1.00 98.37           H  
ATOM   2796 HG13 VAL A 183       2.397  -6.396  -3.357  1.00 98.37           H  
ATOM   2797  CG2 VAL A 183       2.950  -3.247  -4.636  1.00 98.37           C  
ATOM   2798 HG21 VAL A 183       3.309  -2.299  -4.235  1.00 98.37           H  
ATOM   2799 HG22 VAL A 183       1.965  -3.102  -5.081  1.00 98.37           H  
ATOM   2800 HG23 VAL A 183       3.647  -3.580  -5.405  1.00 98.37           H  
ATOM   2801  N   LEU A 184       3.589  -2.893  -0.821  1.00 98.29           N  
ATOM   2802  H   LEU A 184       3.916  -3.844  -0.726  1.00 98.29           H  
ATOM   2803  CA  LEU A 184       4.504  -1.855  -0.371  1.00 98.29           C  
ATOM   2804  HA  LEU A 184       3.951  -0.930  -0.207  1.00 98.29           H  
ATOM   2805  C   LEU A 184       5.543  -1.614  -1.469  1.00 98.29           C  
ATOM   2806  CB  LEU A 184       5.153  -2.300   0.950  1.00 98.29           C  
ATOM   2807  HB2 LEU A 184       6.057  -1.720   1.132  1.00 98.29           H  
ATOM   2808  HB3 LEU A 184       5.445  -3.345   0.850  1.00 98.29           H  
ATOM   2809  O   LEU A 184       6.169  -2.554  -1.949  1.00 98.29           O  
ATOM   2810  CG  LEU A 184       4.226  -2.157   2.165  1.00 98.29           C  
ATOM   2811  HG  LEU A 184       3.230  -2.520   1.910  1.00 98.29           H  
ATOM   2812  CD1 LEU A 184       4.764  -2.999   3.322  1.00 98.29           C  
ATOM   2813 HD11 LEU A 184       5.790  -2.707   3.549  1.00 98.29           H  
ATOM   2814 HD12 LEU A 184       4.138  -2.869   4.204  1.00 98.29           H  
ATOM   2815 HD13 LEU A 184       4.754  -4.052   3.042  1.00 98.29           H  
ATOM   2816  CD2 LEU A 184       4.121  -0.699   2.618  1.00 98.29           C  
ATOM   2817 HD21 LEU A 184       5.097  -0.335   2.937  1.00 98.29           H  
ATOM   2818 HD22 LEU A 184       3.420  -0.631   3.450  1.00 98.29           H  
ATOM   2819 HD23 LEU A 184       3.753  -0.073   1.806  1.00 98.29           H  
ATOM   2820  N   MET A 185       5.726  -0.363  -1.873  1.00 98.12           N  
ATOM   2821  H   MET A 185       5.130   0.352  -1.481  1.00 98.12           H  
ATOM   2822  CA  MET A 185       6.702   0.041  -2.881  1.00 98.12           C  
ATOM   2823  HA  MET A 185       7.300  -0.822  -3.176  1.00 98.12           H  
ATOM   2824  C   MET A 185       7.632   1.102  -2.299  1.00 98.12           C  
ATOM   2825  CB  MET A 185       5.968   0.538  -4.133  1.00 98.12           C  
ATOM   2826  HB2 MET A 185       5.365   1.410  -3.882  1.00 98.12           H  
ATOM   2827  HB3 MET A 185       5.305  -0.252  -4.485  1.00 98.12           H  
ATOM   2828  O   MET A 185       7.171   2.179  -1.922  1.00 98.12           O  
ATOM   2829  CG  MET A 185       6.942   0.908  -5.258  1.00 98.12           C  
ATOM   2830  HG2 MET A 185       7.540   0.034  -5.516  1.00 98.12           H  
ATOM   2831  HG3 MET A 185       7.619   1.683  -4.898  1.00 98.12           H  
ATOM   2832  SD  MET A 185       6.135   1.534  -6.755  1.00 98.12           S  
ATOM   2833  CE  MET A 185       5.476  -0.010  -7.440  1.00 98.12           C  
ATOM   2834  HE1 MET A 185       4.954   0.203  -8.373  1.00 98.12           H  
ATOM   2835  HE2 MET A 185       6.294  -0.702  -7.639  1.00 98.12           H  
ATOM   2836  HE3 MET A 185       4.784  -0.470  -6.735  1.00 98.12           H  
ATOM   2837  N   LYS A 186       8.931   0.809  -2.237  1.00 97.91           N  
ATOM   2838  H   LYS A 186       9.220  -0.106  -2.551  1.00 97.91           H  
ATOM   2839  CA  LYS A 186       9.969   1.768  -1.852  1.00 97.91           C  
ATOM   2840  HA  LYS A 186       9.556   2.472  -1.130  1.00 97.91           H  
ATOM   2841  C   LYS A 186      10.442   2.530  -3.080  1.00 97.91           C  
ATOM   2842  CB  LYS A 186      11.148   1.040  -1.207  1.00 97.91           C  
ATOM   2843  HB2 LYS A 186      10.779   0.288  -0.509  1.00 97.91           H  
ATOM   2844  HB3 LYS A 186      11.717   0.548  -1.996  1.00 97.91           H  
ATOM   2845  O   LYS A 186      10.878   1.915  -4.055  1.00 97.91           O  
ATOM   2846  CG  LYS A 186      12.089   1.991  -0.466  1.00 97.91           C  
ATOM   2847  HG2 LYS A 186      12.482   2.732  -1.162  1.00 97.91           H  
ATOM   2848  HG3 LYS A 186      11.532   2.492   0.325  1.00 97.91           H  
ATOM   2849  CD  LYS A 186      13.254   1.195   0.140  1.00 97.91           C  
ATOM   2850  HD2 LYS A 186      13.713   0.593  -0.644  1.00 97.91           H  
ATOM   2851  HD3 LYS A 186      12.874   0.519   0.906  1.00 97.91           H  
ATOM   2852  CE  LYS A 186      14.337   2.097   0.738  1.00 97.91           C  
ATOM   2853  HE2 LYS A 186      14.716   2.751  -0.047  1.00 97.91           H  
ATOM   2854  HE3 LYS A 186      15.154   1.468   1.092  1.00 97.91           H  
ATOM   2855  NZ  LYS A 186      13.816   2.923   1.845  1.00 97.91           N  
ATOM   2856  HZ1 LYS A 186      13.207   3.630   1.457  1.00 97.91           H  
ATOM   2857  HZ2 LYS A 186      13.235   2.409   2.492  1.00 97.91           H  
ATOM   2858  HZ3 LYS A 186      14.537   3.453   2.314  1.00 97.91           H  
ATOM   2859  N   VAL A 187      10.408   3.855  -3.010  1.00 97.81           N  
ATOM   2860  H   VAL A 187      10.020   4.271  -2.175  1.00 97.81           H  
ATOM   2861  CA  VAL A 187      10.781   4.746  -4.114  1.00 97.81           C  
ATOM   2862  HA  VAL A 187      11.189   4.165  -4.940  1.00 97.81           H  
ATOM   2863  C   VAL A 187      11.851   5.726  -3.631  1.00 97.81           C  
ATOM   2864  CB  VAL A 187       9.541   5.478  -4.658  1.00 97.81           C  
ATOM   2865  HB  VAL A 187       9.109   6.104  -3.877  1.00 97.81           H  
ATOM   2866  O   VAL A 187      11.513   6.811  -3.168  1.00 97.81           O  
ATOM   2867  CG1 VAL A 187       9.906   6.359  -5.860  1.00 97.81           C  
ATOM   2868 HG11 VAL A 187      10.583   7.160  -5.563  1.00 97.81           H  
ATOM   2869 HG12 VAL A 187      10.388   5.754  -6.628  1.00 97.81           H  
ATOM   2870 HG13 VAL A 187       9.005   6.815  -6.268  1.00 97.81           H  
ATOM   2871  CG2 VAL A 187       8.466   4.486  -5.111  1.00 97.81           C  
ATOM   2872 HG21 VAL A 187       7.592   5.043  -5.451  1.00 97.81           H  
ATOM   2873 HG22 VAL A 187       8.839   3.855  -5.917  1.00 97.81           H  
ATOM   2874 HG23 VAL A 187       8.147   3.861  -4.277  1.00 97.81           H  
ATOM   2875  N   PRO A 188      13.151   5.403  -3.757  1.00 96.04           N  
ATOM   2876  CA  PRO A 188      14.224   6.214  -3.169  1.00 96.04           C  
ATOM   2877  HA  PRO A 188      14.118   6.190  -2.084  1.00 96.04           H  
ATOM   2878  C   PRO A 188      14.266   7.684  -3.620  1.00 96.04           C  
ATOM   2879  CB  PRO A 188      15.517   5.495  -3.566  1.00 96.04           C  
ATOM   2880  HB2 PRO A 188      15.869   5.861  -4.531  1.00 96.04           H  
ATOM   2881  HB3 PRO A 188      16.291   5.615  -2.809  1.00 96.04           H  
ATOM   2882  O   PRO A 188      14.840   8.528  -2.937  1.00 96.04           O  
ATOM   2883  CG  PRO A 188      15.089   4.036  -3.710  1.00 96.04           C  
ATOM   2884  HG2 PRO A 188      15.048   3.568  -2.727  1.00 96.04           H  
ATOM   2885  HG3 PRO A 188      15.748   3.480  -4.376  1.00 96.04           H  
ATOM   2886  CD  PRO A 188      13.679   4.149  -4.277  1.00 96.04           C  
ATOM   2887  HD2 PRO A 188      13.720   4.190  -5.366  1.00 96.04           H  
ATOM   2888  HD3 PRO A 188      13.089   3.291  -3.956  1.00 96.04           H  
ATOM   2889  N   THR A 189      13.686   8.001  -4.782  1.00 95.43           N  
ATOM   2890  H   THR A 189      13.207   7.276  -5.297  1.00 95.43           H  
ATOM   2891  CA  THR A 189      13.647   9.358  -5.348  1.00 95.43           C  
ATOM   2892  HA  THR A 189      14.570   9.873  -5.082  1.00 95.43           H  
ATOM   2893  C   THR A 189      12.506  10.221  -4.806  1.00 95.43           C  
ATOM   2894  CB  THR A 189      13.562   9.304  -6.882  1.00 95.43           C  
ATOM   2895  HB  THR A 189      13.448  10.314  -7.274  1.00 95.43           H  
ATOM   2896  O   THR A 189      12.485  11.424  -5.075  1.00 95.43           O  
ATOM   2897  CG2 THR A 189      14.812   8.683  -7.505  1.00 95.43           C  
ATOM   2898 HG21 THR A 189      15.690   9.260  -7.214  1.00 95.43           H  
ATOM   2899 HG22 THR A 189      14.725   8.698  -8.591  1.00 95.43           H  
ATOM   2900 HG23 THR A 189      14.935   7.653  -7.171  1.00 95.43           H  
ATOM   2901  OG1 THR A 189      12.466   8.521  -7.297  1.00 95.43           O  
ATOM   2902  HG1 THR A 189      12.465   8.516  -8.257  1.00 95.43           H  
ATOM   2903  N   ILE A 190      11.556   9.649  -4.057  1.00 96.91           N  
ATOM   2904  H   ILE A 190      11.661   8.682  -3.784  1.00 96.91           H  
ATOM   2905  CA  ILE A 190      10.402  10.387  -3.540  1.00 96.91           C  
ATOM   2906  HA  ILE A 190      10.187  11.148  -4.290  1.00 96.91           H  
ATOM   2907  C   ILE A 190      10.746  11.090  -2.215  1.00 96.91           C  
ATOM   2908  CB  ILE A 190       9.158   9.474  -3.463  1.00 96.91           C  
ATOM   2909  HB  ILE A 190       9.227   8.769  -4.291  1.00 96.91           H  
ATOM   2910  O   ILE A 190      11.456  10.526  -1.380  1.00 96.91           O  
ATOM   2911  CG1 ILE A 190       7.870  10.300  -3.669  1.00 96.91           C  
ATOM   2912 HG12 ILE A 190       7.596  10.803  -2.741  1.00 96.91           H  
ATOM   2913 HG13 ILE A 190       8.039  11.058  -4.434  1.00 96.91           H  
ATOM   2914  CG2 ILE A 190       9.082   8.666  -2.155  1.00 96.91           C  
ATOM   2915 HG21 ILE A 190      10.067   8.282  -1.890  1.00 96.91           H  
ATOM   2916 HG22 ILE A 190       8.410   7.816  -2.272  1.00 96.91           H  
ATOM   2917 HG23 ILE A 190       8.739   9.292  -1.331  1.00 96.91           H  
ATOM   2918  CD1 ILE A 190       6.700   9.442  -4.149  1.00 96.91           C  
ATOM   2919 HD11 ILE A 190       6.490   8.660  -3.419  1.00 96.91           H  
ATOM   2920 HD12 ILE A 190       6.951   8.977  -5.102  1.00 96.91           H  
ATOM   2921 HD13 ILE A 190       5.816  10.066  -4.282  1.00 96.91           H  
ATOM   2922  N   PRO A 191      10.253  12.319  -1.965  1.00 97.45           N  
ATOM   2923  CA  PRO A 191      10.437  12.962  -0.673  1.00 97.45           C  
ATOM   2924  HA  PRO A 191      11.505  13.060  -0.481  1.00 97.45           H  
ATOM   2925  C   PRO A 191       9.776  12.153   0.437  1.00 97.45           C  
ATOM   2926  CB  PRO A 191       9.801  14.349  -0.777  1.00 97.45           C  
ATOM   2927  HB2 PRO A 191       8.781  14.330  -0.392  1.00 97.45           H  
ATOM   2928  HB3 PRO A 191      10.390  15.103  -0.254  1.00 97.45           H  
ATOM   2929  O   PRO A 191       8.672  11.637   0.260  1.00 97.45           O  
ATOM   2930  CG  PRO A 191       9.761  14.606  -2.276  1.00 97.45           C  
ATOM   2931  HG2 PRO A 191       8.932  15.268  -2.528  1.00 97.45           H  
ATOM   2932  HG3 PRO A 191      10.714  15.019  -2.606  1.00 97.45           H  
ATOM   2933  CD  PRO A 191       9.569  13.215  -2.874  1.00 97.45           C  
ATOM   2934  HD2 PRO A 191      10.004  13.168  -3.873  1.00 97.45           H  
ATOM   2935  HD3 PRO A 191       8.507  12.969  -2.905  1.00 97.45           H  
ATOM   2936  N   LYS A 192      10.419  12.139   1.606  1.00 97.71           N  
ATOM   2937  H   LYS A 192      11.340  12.551   1.642  1.00 97.71           H  
ATOM   2938  CA  LYS A 192       9.913  11.456   2.795  1.00 97.71           C  
ATOM   2939  HA  LYS A 192       9.920  10.388   2.577  1.00 97.71           H  
ATOM   2940  C   LYS A 192       8.463  11.850   3.104  1.00 97.71           C  
ATOM   2941  CB  LYS A 192      10.867  11.709   3.971  1.00 97.71           C  
ATOM   2942  HB2 LYS A 192      11.027  12.781   4.091  1.00 97.71           H  
ATOM   2943  HB3 LYS A 192      11.823  11.241   3.735  1.00 97.71           H  
ATOM   2944  O   LYS A 192       8.141  13.031   3.267  1.00 97.71           O  
ATOM   2945  CG  LYS A 192      10.331  11.143   5.293  1.00 97.71           C  
ATOM   2946  HG2 LYS A 192       9.624  11.854   5.720  1.00 97.71           H  
ATOM   2947  HG3 LYS A 192       9.795  10.213   5.100  1.00 97.71           H  
ATOM   2948  CD  LYS A 192      11.456  10.880   6.299  1.00 97.71           C  
ATOM   2949  HD2 LYS A 192      11.997  11.804   6.503  1.00 97.71           H  
ATOM   2950  HD3 LYS A 192      12.137  10.146   5.871  1.00 97.71           H  
ATOM   2951  CE  LYS A 192      10.860  10.330   7.599  1.00 97.71           C  
ATOM   2952  HE2 LYS A 192      10.394  11.143   8.157  1.00 97.71           H  
ATOM   2953  HE3 LYS A 192      10.085   9.610   7.336  1.00 97.71           H  
ATOM   2954  NZ  LYS A 192      11.877   9.633   8.416  1.00 97.71           N  
ATOM   2955  HZ1 LYS A 192      11.503   9.346   9.309  1.00 97.71           H  
ATOM   2956  HZ2 LYS A 192      12.742  10.147   8.510  1.00 97.71           H  
ATOM   2957  HZ3 LYS A 192      12.057   8.759   7.943  1.00 97.71           H  
ATOM   2958  N   PHE A 193       7.605  10.846   3.231  1.00 98.21           N  
ATOM   2959  H   PHE A 193       7.943   9.915   3.032  1.00 98.21           H  
ATOM   2960  CA  PHE A 193       6.227  10.985   3.665  1.00 98.21           C  
ATOM   2961  HA  PHE A 193       5.817  11.886   3.211  1.00 98.21           H  
ATOM   2962  C   PHE A 193       6.133  11.144   5.180  1.00 98.21           C  
ATOM   2963  CB  PHE A 193       5.401   9.793   3.170  1.00 98.21           C  
ATOM   2964  HB2 PHE A 193       5.880   8.864   3.482  1.00 98.21           H  
ATOM   2965  HB3 PHE A 193       4.415   9.819   3.633  1.00 98.21           H  
ATOM   2966  O   PHE A 193       6.981  10.680   5.948  1.00 98.21           O  
ATOM   2967  CG  PHE A 193       5.217   9.800   1.669  1.00 98.21           C  
ATOM   2968  CD1 PHE A 193       4.255  10.649   1.085  1.00 98.21           C  
ATOM   2969  HD1 PHE A 193       3.639  11.274   1.714  1.00 98.21           H  
ATOM   2970  CD2 PHE A 193       5.989   8.952   0.856  1.00 98.21           C  
ATOM   2971  HD2 PHE A 193       6.720   8.288   1.293  1.00 98.21           H  
ATOM   2972  CE1 PHE A 193       4.061  10.641  -0.308  1.00 98.21           C  
ATOM   2973  HE1 PHE A 193       3.285  11.245  -0.755  1.00 98.21           H  
ATOM   2974  CE2 PHE A 193       5.799   8.952  -0.533  1.00 98.21           C  
ATOM   2975  HE2 PHE A 193       6.384   8.281  -1.146  1.00 98.21           H  
ATOM   2976  CZ  PHE A 193       4.836   9.793  -1.116  1.00 98.21           C  
ATOM   2977  HZ  PHE A 193       4.667   9.763  -2.182  1.00 98.21           H  
ATOM   2978  N   ARG A 194       5.050  11.794   5.615  1.00 97.83           N  
ATOM   2979  H   ARG A 194       4.365  12.073   4.928  1.00 97.83           H  
ATOM   2980  CA  ARG A 194       4.628  11.730   7.012  1.00 97.83           C  
ATOM   2981  HA  ARG A 194       5.457  12.030   7.654  1.00 97.83           H  
ATOM   2982  C   ARG A 194       4.281  10.280   7.332  1.00 97.83           C  
ATOM   2983  CB  ARG A 194       3.430  12.664   7.229  1.00 97.83           C  
ATOM   2984  HB2 ARG A 194       2.653  12.431   6.500  1.00 97.83           H  
ATOM   2985  HB3 ARG A 194       3.753  13.694   7.080  1.00 97.83           H  
ATOM   2986  O   ARG A 194       3.530   9.673   6.576  1.00 97.83           O  
ATOM   2987  CG  ARG A 194       2.843  12.507   8.637  1.00 97.83           C  
ATOM   2988  HG2 ARG A 194       3.623  12.663   9.381  1.00 97.83           H  
ATOM   2989  HG3 ARG A 194       2.438  11.501   8.748  1.00 97.83           H  
ATOM   2990  CD  ARG A 194       1.708  13.497   8.876  1.00 97.83           C  
ATOM   2991  HD2 ARG A 194       2.116  14.507   8.845  1.00 97.83           H  
ATOM   2992  HD3 ARG A 194       0.967  13.378   8.085  1.00 97.83           H  
ATOM   2993  NE  ARG A 194       1.075  13.232  10.177  1.00 97.83           N  
ATOM   2994  HE  ARG A 194       1.209  12.303  10.551  1.00 97.83           H  
ATOM   2995  NH1 ARG A 194       0.050  15.259  10.466  1.00 97.83           N  
ATOM   2996 HH11 ARG A 194       0.503  15.574   9.619  1.00 97.83           H  
ATOM   2997 HH12 ARG A 194      -0.539  15.852  11.033  1.00 97.83           H  
ATOM   2998  NH2 ARG A 194      -0.257  13.639  11.974  1.00 97.83           N  
ATOM   2999 HH21 ARG A 194      -0.148  12.676  12.259  1.00 97.83           H  
ATOM   3000 HH22 ARG A 194      -0.876  14.227  12.514  1.00 97.83           H  
ATOM   3001  CZ  ARG A 194       0.299  14.042  10.869  1.00 97.83           C  
ATOM   3002  N   ASP A 195       4.778   9.782   8.457  1.00 98.17           N  
ATOM   3003  H   ASP A 195       5.402  10.333   9.029  1.00 98.17           H  
ATOM   3004  CA  ASP A 195       4.386   8.468   8.953  1.00 98.17           C  
ATOM   3005  HA  ASP A 195       4.516   7.745   8.148  1.00 98.17           H  
ATOM   3006  C   ASP A 195       2.905   8.482   9.361  1.00 98.17           C  
ATOM   3007  CB  ASP A 195       5.312   8.043  10.101  1.00 98.17           C  
ATOM   3008  HB2 ASP A 195       5.074   8.613  10.999  1.00 98.17           H  
ATOM   3009  HB3 ASP A 195       6.341   8.268   9.820  1.00 98.17           H  
ATOM   3010  O   ASP A 195       2.476   9.320  10.165  1.00 98.17           O  
ATOM   3011  CG  ASP A 195       5.214   6.544  10.399  1.00 98.17           C  
ATOM   3012  OD1 ASP A 195       4.217   5.937   9.954  1.00 98.17           O  
ATOM   3013  OD2 ASP A 195       6.184   6.027  11.001  1.00 98.17           O  
ATOM   3014  N   ILE A 196       2.121   7.603   8.741  1.00 98.25           N  
ATOM   3015  H   ILE A 196       2.578   6.957   8.113  1.00 98.25           H  
ATOM   3016  CA  ILE A 196       0.697   7.409   9.011  1.00 98.25           C  
ATOM   3017  HA  ILE A 196       0.474   7.947   9.933  1.00 98.25           H  
ATOM   3018  C   ILE A 196       0.357   5.945   9.323  1.00 98.25           C  
ATOM   3019  CB  ILE A 196      -0.197   7.996   7.886  1.00 98.25           C  
ATOM   3020  HB  ILE A 196      -1.236   7.805   8.155  1.00 98.25           H  
ATOM   3021  O   ILE A 196      -0.827   5.610   9.357  1.00 98.25           O  
ATOM   3022  CG1 ILE A 196       0.076   7.319   6.525  1.00 98.25           C  
ATOM   3023 HG12 ILE A 196       0.131   6.239   6.664  1.00 98.25           H  
ATOM   3024 HG13 ILE A 196       1.040   7.654   6.143  1.00 98.25           H  
ATOM   3025  CG2 ILE A 196      -0.037   9.525   7.794  1.00 98.25           C  
ATOM   3026 HG21 ILE A 196      -0.185   9.966   8.780  1.00 98.25           H  
ATOM   3027 HG22 ILE A 196       0.965   9.771   7.440  1.00 98.25           H  
ATOM   3028 HG23 ILE A 196      -0.772   9.939   7.105  1.00 98.25           H  
ATOM   3029  CD1 ILE A 196      -1.001   7.597   5.467  1.00 98.25           C  
ATOM   3030 HD11 ILE A 196      -1.979   7.298   5.845  1.00 98.25           H  
ATOM   3031 HD12 ILE A 196      -1.017   8.654   5.205  1.00 98.25           H  
ATOM   3032 HD13 ILE A 196      -0.779   7.018   4.571  1.00 98.25           H  
ATOM   3033  N   THR A 197       1.345   5.071   9.560  1.00 98.13           N  
ATOM   3034  H   THR A 197       2.303   5.387   9.607  1.00 98.13           H  
ATOM   3035  CA  THR A 197       1.096   3.635   9.798  1.00 98.13           C  
ATOM   3036  HA  THR A 197       0.551   3.231   8.946  1.00 98.13           H  
ATOM   3037  C   THR A 197       0.232   3.399  11.035  1.00 98.13           C  
ATOM   3038  CB  THR A 197       2.398   2.829   9.928  1.00 98.13           C  
ATOM   3039  HB  THR A 197       2.148   1.786  10.121  1.00 98.13           H  
ATOM   3040  O   THR A 197      -0.657   2.554  11.007  1.00 98.13           O  
ATOM   3041  CG2 THR A 197       3.219   2.897   8.637  1.00 98.13           C  
ATOM   3042 HG21 THR A 197       4.122   2.298   8.755  1.00 98.13           H  
ATOM   3043 HG22 THR A 197       3.501   3.927   8.423  1.00 98.13           H  
ATOM   3044 HG23 THR A 197       2.634   2.499   7.808  1.00 98.13           H  
ATOM   3045  OG1 THR A 197       3.199   3.293  10.989  1.00 98.13           O  
ATOM   3046  HG1 THR A 197       2.945   2.873  11.813  1.00 98.13           H  
ATOM   3047  N   GLU A 198       0.402   4.218  12.076  1.00 97.53           N  
ATOM   3048  H   GLU A 198       1.200   4.836  12.046  1.00 97.53           H  
ATOM   3049  CA  GLU A 198      -0.386   4.165  13.318  1.00 97.53           C  
ATOM   3050  HA  GLU A 198      -0.374   3.146  13.703  1.00 97.53           H  
ATOM   3051  C   GLU A 198      -1.864   4.555  13.137  1.00 97.53           C  
ATOM   3052  CB  GLU A 198       0.253   5.090  14.367  1.00 97.53           C  
ATOM   3053  HB2 GLU A 198      -0.362   5.087  15.267  1.00 97.53           H  
ATOM   3054  HB3 GLU A 198       0.266   6.109  13.980  1.00 97.53           H  
ATOM   3055  O   GLU A 198      -2.685   4.295  14.014  1.00 97.53           O  
ATOM   3056  CG  GLU A 198       1.686   4.694  14.753  1.00 97.53           C  
ATOM   3057  HG2 GLU A 198       2.032   5.370  15.536  1.00 97.53           H  
ATOM   3058  HG3 GLU A 198       2.336   4.836  13.890  1.00 97.53           H  
ATOM   3059  CD  GLU A 198       1.779   3.247  15.255  1.00 97.53           C  
ATOM   3060  OE1 GLU A 198       2.683   2.532  14.768  1.00 97.53           O  
ATOM   3061  OE2 GLU A 198       0.925   2.863  16.088  1.00 97.53           O  
ATOM   3062  N   HIS A 199      -2.233   5.159  12.001  1.00 98.18           N  
ATOM   3063  H   HIS A 199      -1.532   5.319  11.292  1.00 98.18           H  
ATOM   3064  CA  HIS A 199      -3.630   5.467  11.678  1.00 98.18           C  
ATOM   3065  HA  HIS A 199      -4.176   5.626  12.608  1.00 98.18           H  
ATOM   3066  C   HIS A 199      -4.343   4.318  10.961  1.00 98.18           C  
ATOM   3067  CB  HIS A 199      -3.720   6.766  10.867  1.00 98.18           C  
ATOM   3068  HB2 HIS A 199      -3.141   6.665   9.948  1.00 98.18           H  
ATOM   3069  HB3 HIS A 199      -4.759   6.937  10.587  1.00 98.18           H  
ATOM   3070  O   HIS A 199      -5.552   4.403  10.749  1.00 98.18           O  
ATOM   3071  CG  HIS A 199      -3.245   7.967  11.635  1.00 98.18           C  
ATOM   3072  CD2 HIS A 199      -2.090   8.667  11.426  1.00 98.18           C  
ATOM   3073  HD2 HIS A 199      -1.368   8.457  10.650  1.00 98.18           H  
ATOM   3074  ND1 HIS A 199      -3.876   8.548  12.707  1.00 98.18           N  
ATOM   3075  HD1 HIS A 199      -4.771   8.298  13.103  1.00 98.18           H  
ATOM   3076  CE1 HIS A 199      -3.102   9.551  13.138  1.00 98.18           C  
ATOM   3077  HE1 HIS A 199      -3.326  10.165  13.998  1.00 98.18           H  
ATOM   3078  NE2 HIS A 199      -2.005   9.691  12.378  1.00 98.18           N  
ATOM   3079  N   PHE A 200      -3.637   3.252  10.574  1.00 98.65           N  
ATOM   3080  H   PHE A 200      -2.655   3.205  10.803  1.00 98.65           H  
ATOM   3081  CA  PHE A 200      -4.274   2.056  10.027  1.00 98.65           C  
ATOM   3082  HA  PHE A 200      -5.078   2.369   9.362  1.00 98.65           H  
ATOM   3083  C   PHE A 200      -4.927   1.227  11.130  1.00 98.65           C  
ATOM   3084  CB  PHE A 200      -3.293   1.230   9.190  1.00 98.65           C  
ATOM   3085  HB2 PHE A 200      -2.364   1.095   9.744  1.00 98.65           H  
ATOM   3086  HB3 PHE A 200      -3.714   0.236   9.034  1.00 98.65           H  
ATOM   3087  O   PHE A 200      -4.560   1.309  12.300  1.00 98.65           O  
ATOM   3088  CG  PHE A 200      -3.003   1.837   7.831  1.00 98.65           C  
ATOM   3089  CD1 PHE A 200      -3.564   1.272   6.670  1.00 98.65           C  
ATOM   3090  HD1 PHE A 200      -4.206   0.407   6.748  1.00 98.65           H  
ATOM   3091  CD2 PHE A 200      -2.179   2.971   7.723  1.00 98.65           C  
ATOM   3092  HD2 PHE A 200      -1.746   3.406   8.612  1.00 98.65           H  
ATOM   3093  CE1 PHE A 200      -3.291   1.832   5.409  1.00 98.65           C  
ATOM   3094  HE1 PHE A 200      -3.716   1.392   4.519  1.00 98.65           H  
ATOM   3095  CE2 PHE A 200      -1.912   3.538   6.467  1.00 98.65           C  
ATOM   3096  HE2 PHE A 200      -1.275   4.407   6.395  1.00 98.65           H  
ATOM   3097  CZ  PHE A 200      -2.466   2.966   5.310  1.00 98.65           C  
ATOM   3098  HZ  PHE A 200      -2.250   3.396   4.343  1.00 98.65           H  
ATOM   3099  N   ILE A 201      -5.910   0.414  10.756  1.00 98.67           N  
ATOM   3100  H   ILE A 201      -6.189   0.422   9.785  1.00 98.67           H  
ATOM   3101  CA  ILE A 201      -6.601  -0.478  11.682  1.00 98.67           C  
ATOM   3102  HA  ILE A 201      -6.881   0.121  12.549  1.00 98.67           H  
ATOM   3103  C   ILE A 201      -5.661  -1.585  12.174  1.00 98.67           C  
ATOM   3104  CB  ILE A 201      -7.900  -1.002  11.033  1.00 98.67           C  
ATOM   3105  HB  ILE A 201      -8.431  -0.130  10.650  1.00 98.67           H  
ATOM   3106  O   ILE A 201      -4.879  -2.147  11.407  1.00 98.67           O  
ATOM   3107  CG1 ILE A 201      -8.803  -1.667  12.090  1.00 98.67           C  
ATOM   3108 HG12 ILE A 201      -8.789  -1.074  13.004  1.00 98.67           H  
ATOM   3109 HG13 ILE A 201      -8.424  -2.663  12.319  1.00 98.67           H  
ATOM   3110  CG2 ILE A 201      -7.634  -1.948   9.846  1.00 98.67           C  
ATOM   3111 HG21 ILE A 201      -7.189  -2.879  10.197  1.00 98.67           H  
ATOM   3112 HG22 ILE A 201      -8.562  -2.174   9.321  1.00 98.67           H  
ATOM   3113 HG23 ILE A 201      -6.951  -1.483   9.135  1.00 98.67           H  
ATOM   3114  CD1 ILE A 201     -10.261  -1.799  11.648  1.00 98.67           C  
ATOM   3115 HD11 ILE A 201     -10.341  -2.408  10.747  1.00 98.67           H  
ATOM   3116 HD12 ILE A 201     -10.841  -2.263  12.446  1.00 98.67           H  
ATOM   3117 HD13 ILE A 201     -10.675  -0.807  11.471  1.00 98.67           H  
ATOM   3118  N   LYS A 202      -5.743  -1.932  13.458  1.00 98.60           N  
ATOM   3119  H   LYS A 202      -6.369  -1.417  14.060  1.00 98.60           H  
ATOM   3120  CA  LYS A 202      -5.088  -3.131  13.999  1.00 98.60           C  
ATOM   3121  HA  LYS A 202      -4.087  -3.230  13.579  1.00 98.60           H  
ATOM   3122  C   LYS A 202      -5.871  -4.373  13.600  1.00 98.60           C  
ATOM   3123  CB  LYS A 202      -4.971  -3.027  15.523  1.00 98.60           C  
ATOM   3124  HB2 LYS A 202      -5.953  -2.840  15.956  1.00 98.60           H  
ATOM   3125  HB3 LYS A 202      -4.586  -3.967  15.919  1.00 98.60           H  
ATOM   3126  O   LYS A 202      -7.102  -4.333  13.536  1.00 98.60           O  
ATOM   3127  CG  LYS A 202      -4.007  -1.903  15.907  1.00 98.60           C  
ATOM   3128  HG2 LYS A 202      -4.345  -0.961  15.473  1.00 98.60           H  
ATOM   3129  HG3 LYS A 202      -3.021  -2.144  15.509  1.00 98.60           H  
ATOM   3130  CD  LYS A 202      -3.909  -1.733  17.423  1.00 98.60           C  
ATOM   3131  HD2 LYS A 202      -3.538  -2.654  17.871  1.00 98.60           H  
ATOM   3132  HD3 LYS A 202      -4.893  -1.492  17.825  1.00 98.60           H  
ATOM   3133  CE  LYS A 202      -2.931  -0.584  17.682  1.00 98.60           C  
ATOM   3134  HE2 LYS A 202      -1.971  -0.835  17.232  1.00 98.60           H  
ATOM   3135  HE3 LYS A 202      -3.293   0.303  17.161  1.00 98.60           H  
ATOM   3136  NZ  LYS A 202      -2.766  -0.302  19.124  1.00 98.60           N  
ATOM   3137  HZ1 LYS A 202      -3.653  -0.035  19.528  1.00 98.60           H  
ATOM   3138  HZ2 LYS A 202      -2.396  -1.115  19.597  1.00 98.60           H  
ATOM   3139  HZ3 LYS A 202      -2.113   0.461  19.230  1.00 98.60           H  
ATOM   3140  N   LYS A 203      -5.201  -5.509  13.409  1.00 98.17           N  
ATOM   3141  H   LYS A 203      -4.196  -5.492  13.506  1.00 98.17           H  
ATOM   3142  CA  LYS A 203      -5.858  -6.768  13.023  1.00 98.17           C  
ATOM   3143  HA  LYS A 203      -6.312  -6.623  12.043  1.00 98.17           H  
ATOM   3144  C   LYS A 203      -6.989  -7.160  13.983  1.00 98.17           C  
ATOM   3145  CB  LYS A 203      -4.785  -7.863  12.937  1.00 98.17           C  
ATOM   3146  HB2 LYS A 203      -4.011  -7.550  12.236  1.00 98.17           H  
ATOM   3147  HB3 LYS A 203      -4.317  -7.979  13.914  1.00 98.17           H  
ATOM   3148  O   LYS A 203      -8.053  -7.580  13.533  1.00 98.17           O  
ATOM   3149  CG  LYS A 203      -5.324  -9.228  12.493  1.00 98.17           C  
ATOM   3150  HG2 LYS A 203      -4.511  -9.949  12.582  1.00 98.17           H  
ATOM   3151  HG3 LYS A 203      -6.127  -9.551  13.155  1.00 98.17           H  
ATOM   3152  CD  LYS A 203      -5.816  -9.227  11.040  1.00 98.17           C  
ATOM   3153  HD2 LYS A 203      -4.992  -8.926  10.393  1.00 98.17           H  
ATOM   3154  HD3 LYS A 203      -6.651  -8.538  10.912  1.00 98.17           H  
ATOM   3155  CE  LYS A 203      -6.268 -10.648  10.699  1.00 98.17           C  
ATOM   3156  HE2 LYS A 203      -5.570 -11.347  11.160  1.00 98.17           H  
ATOM   3157  HE3 LYS A 203      -7.253 -10.822  11.131  1.00 98.17           H  
ATOM   3158  NZ  LYS A 203      -6.287 -10.881   9.243  1.00 98.17           N  
ATOM   3159  HZ1 LYS A 203      -5.391 -10.683   8.822  1.00 98.17           H  
ATOM   3160  HZ2 LYS A 203      -6.538 -11.835   9.027  1.00 98.17           H  
ATOM   3161  HZ3 LYS A 203      -6.984 -10.331   8.762  1.00 98.17           H  
ATOM   3162  N   GLY A 204      -6.783  -6.977  15.289  1.00 98.02           N  
ATOM   3163  H   GLY A 204      -5.879  -6.627  15.571  1.00 98.02           H  
ATOM   3164  CA  GLY A 204      -7.786  -7.274  16.320  1.00 98.02           C  
ATOM   3165  HA2 GLY A 204      -7.316  -7.185  17.299  1.00 98.02           H  
ATOM   3166  HA3 GLY A 204      -8.134  -8.300  16.198  1.00 98.02           H  
ATOM   3167  C   GLY A 204      -9.014  -6.352  16.309  1.00 98.02           C  
ATOM   3168  O   GLY A 204     -10.076  -6.749  16.781  1.00 98.02           O  
ATOM   3169  N   ASP A 205      -8.904  -5.151  15.734  1.00 98.49           N  
ATOM   3170  H   ASP A 205      -8.028  -4.892  15.302  1.00 98.49           H  
ATOM   3171  CA  ASP A 205      -9.988  -4.163  15.689  1.00 98.49           C  
ATOM   3172  HA  ASP A 205     -10.660  -4.343  16.528  1.00 98.49           H  
ATOM   3173  C   ASP A 205     -10.855  -4.269  14.422  1.00 98.49           C  
ATOM   3174  CB  ASP A 205      -9.415  -2.746  15.860  1.00 98.49           C  
ATOM   3175  HB2 ASP A 205     -10.171  -2.019  15.560  1.00 98.49           H  
ATOM   3176  HB3 ASP A 205      -8.559  -2.617  15.197  1.00 98.49           H  
ATOM   3177  O   ASP A 205     -11.897  -3.615  14.345  1.00 98.49           O  
ATOM   3178  CG  ASP A 205      -9.019  -2.421  17.305  1.00 98.49           C  
ATOM   3179  OD1 ASP A 205      -9.868  -2.622  18.211  1.00 98.49           O  
ATOM   3180  OD2 ASP A 205      -7.908  -1.886  17.493  1.00 98.49           O  
ATOM   3181  N   VAL A 206     -10.492  -5.120  13.450  1.00 98.60           N  
ATOM   3182  H   VAL A 206      -9.625  -5.622  13.580  1.00 98.60           H  
ATOM   3183  CA  VAL A 206     -11.241  -5.337  12.193  1.00 98.60           C  
ATOM   3184  HA  VAL A 206     -11.147  -4.435  11.588  1.00 98.60           H  
ATOM   3185  C   VAL A 206     -12.752  -5.529  12.420  1.00 98.60           C  
ATOM   3186  CB  VAL A 206     -10.615  -6.492  11.377  1.00 98.60           C  
ATOM   3187  HB  VAL A 206     -10.453  -7.356  12.022  1.00 98.60           H  
ATOM   3188  O   VAL A 206     -13.536  -4.824  11.774  1.00 98.60           O  
ATOM   3189  CG1 VAL A 206     -11.464  -6.953  10.186  1.00 98.60           C  
ATOM   3190 HG11 VAL A 206     -12.441  -7.309  10.514  1.00 98.60           H  
ATOM   3191 HG12 VAL A 206     -11.586  -6.138   9.473  1.00 98.60           H  
ATOM   3192 HG13 VAL A 206     -10.962  -7.780   9.684  1.00 98.60           H  
ATOM   3193  CG2 VAL A 206      -9.253  -6.059  10.823  1.00 98.60           C  
ATOM   3194 HG21 VAL A 206      -8.593  -5.754  11.635  1.00 98.60           H  
ATOM   3195 HG22 VAL A 206      -9.378  -5.216  10.143  1.00 98.60           H  
ATOM   3196 HG23 VAL A 206      -8.787  -6.888  10.291  1.00 98.60           H  
ATOM   3197  N   PRO A 207     -13.220  -6.365  13.374  1.00 98.59           N  
ATOM   3198  CA  PRO A 207     -14.654  -6.536  13.612  1.00 98.59           C  
ATOM   3199  HA  PRO A 207     -15.100  -6.936  12.701  1.00 98.59           H  
ATOM   3200  C   PRO A 207     -15.390  -5.246  14.000  1.00 98.59           C  
ATOM   3201  CB  PRO A 207     -14.764  -7.582  14.727  1.00 98.59           C  
ATOM   3202  HB2 PRO A 207     -15.642  -8.216  14.598  1.00 98.59           H  
ATOM   3203  HB3 PRO A 207     -14.789  -7.094  15.702  1.00 98.59           H  
ATOM   3204  O   PRO A 207     -16.590  -5.122  13.762  1.00 98.59           O  
ATOM   3205  CG  PRO A 207     -13.470  -8.379  14.601  1.00 98.59           C  
ATOM   3206  HG2 PRO A 207     -13.194  -8.862  15.538  1.00 98.59           H  
ATOM   3207  HG3 PRO A 207     -13.560  -9.111  13.798  1.00 98.59           H  
ATOM   3208  CD  PRO A 207     -12.468  -7.301  14.206  1.00 98.59           C  
ATOM   3209  HD2 PRO A 207     -12.114  -6.787  15.100  1.00 98.59           H  
ATOM   3210  HD3 PRO A 207     -11.629  -7.759  13.683  1.00 98.59           H  
ATOM   3211  N   ARG A 208     -14.691  -4.254  14.568  1.00 98.47           N  
ATOM   3212  H   ARG A 208     -13.689  -4.359  14.635  1.00 98.47           H  
ATOM   3213  CA  ARG A 208     -15.286  -2.990  15.029  1.00 98.47           C  
ATOM   3214  HA  ARG A 208     -16.228  -3.221  15.525  1.00 98.47           H  
ATOM   3215  C   ARG A 208     -15.632  -2.043  13.879  1.00 98.47           C  
ATOM   3216  CB  ARG A 208     -14.350  -2.299  16.036  1.00 98.47           C  
ATOM   3217  HB2 ARG A 208     -14.828  -1.384  16.387  1.00 98.47           H  
ATOM   3218  HB3 ARG A 208     -13.427  -2.015  15.531  1.00 98.47           H  
ATOM   3219  O   ARG A 208     -16.402  -1.104  14.103  1.00 98.47           O  
ATOM   3220  CG  ARG A 208     -14.020  -3.180  17.254  1.00 98.47           C  
ATOM   3221  HG2 ARG A 208     -14.925  -3.383  17.826  1.00 98.47           H  
ATOM   3222  HG3 ARG A 208     -13.599  -4.128  16.920  1.00 98.47           H  
ATOM   3223  CD  ARG A 208     -12.976  -2.514  18.151  1.00 98.47           C  
ATOM   3224  HD2 ARG A 208     -12.126  -2.248  17.523  1.00 98.47           H  
ATOM   3225  HD3 ARG A 208     -12.633  -3.236  18.892  1.00 98.47           H  
ATOM   3226  NE  ARG A 208     -13.477  -1.306  18.835  1.00 98.47           N  
ATOM   3227  HE  ARG A 208     -14.466  -1.103  18.796  1.00 98.47           H  
ATOM   3228  NH1 ARG A 208     -11.437  -0.684  19.698  1.00 98.47           N  
ATOM   3229 HH11 ARG A 208     -10.846  -0.007  20.159  1.00 98.47           H  
ATOM   3230 HH12 ARG A 208     -10.978  -1.466  19.254  1.00 98.47           H  
ATOM   3231  NH2 ARG A 208     -13.213   0.648  19.953  1.00 98.47           N  
ATOM   3232 HH21 ARG A 208     -12.559   1.362  20.240  1.00 98.47           H  
ATOM   3233 HH22 ARG A 208     -14.125   0.956  19.646  1.00 98.47           H  
ATOM   3234  CZ  ARG A 208     -12.709  -0.465  19.505  1.00 98.47           C  
ATOM   3235  N   ALA A 209     -15.088  -2.264  12.681  1.00 98.51           N  
ATOM   3236  H   ALA A 209     -14.435  -3.030  12.592  1.00 98.51           H  
ATOM   3237  CA  ALA A 209     -15.418  -1.508  11.472  1.00 98.51           C  
ATOM   3238  HA  ALA A 209     -15.743  -0.507  11.754  1.00 98.51           H  
ATOM   3239  C   ALA A 209     -16.573  -2.131  10.659  1.00 98.51           C  
ATOM   3240  CB  ALA A 209     -14.140  -1.362  10.642  1.00 98.51           C  
ATOM   3241  HB1 ALA A 209     -14.350  -0.779   9.745  1.00 98.51           H  
ATOM   3242  HB2 ALA A 209     -13.775  -2.345  10.344  1.00 98.51           H  
ATOM   3243  HB3 ALA A 209     -13.369  -0.862  11.227  1.00 98.51           H  
ATOM   3244  O   ALA A 209     -17.184  -1.438   9.847  1.00 98.51           O  
ATOM   3245  N   LEU A 210     -16.915  -3.404  10.898  1.00 98.55           N  
ATOM   3246  H   LEU A 210     -16.409  -3.916  11.607  1.00 98.55           H  
ATOM   3247  CA  LEU A 210     -18.026  -4.080  10.222  1.00 98.55           C  
ATOM   3248  HA  LEU A 210     -17.868  -4.009   9.146  1.00 98.55           H  
ATOM   3249  C   LEU A 210     -19.373  -3.416  10.528  1.00 98.55           C  
ATOM   3250  CB  LEU A 210     -18.088  -5.562  10.636  1.00 98.55           C  
ATOM   3251  HB2 LEU A 210     -18.115  -5.611  11.725  1.00 98.55           H  
ATOM   3252  HB3 LEU A 210     -19.021  -5.991  10.271  1.00 98.55           H  
ATOM   3253  O   LEU A 210     -19.627  -2.963  11.644  1.00 98.55           O  
ATOM   3254  CG  LEU A 210     -16.932  -6.430  10.118  1.00 98.55           C  
ATOM   3255  HG  LEU A 210     -15.977  -5.965  10.363  1.00 98.55           H  
ATOM   3256  CD1 LEU A 210     -16.997  -7.811  10.773  1.00 98.55           C  
ATOM   3257 HD11 LEU A 210     -16.132  -8.399  10.470  1.00 98.55           H  
ATOM   3258 HD12 LEU A 210     -16.993  -7.711  11.858  1.00 98.55           H  
ATOM   3259 HD13 LEU A 210     -17.905  -8.334  10.471  1.00 98.55           H  
ATOM   3260  CD2 LEU A 210     -17.035  -6.639   8.606  1.00 98.55           C  
ATOM   3261 HD21 LEU A 210     -17.000  -5.688   8.074  1.00 98.55           H  
ATOM   3262 HD22 LEU A 210     -17.965  -7.151   8.359  1.00 98.55           H  
ATOM   3263 HD23 LEU A 210     -16.195  -7.252   8.280  1.00 98.55           H  
ATOM   3264  N   ASN A 211     -20.272  -3.436   9.543  1.00 98.47           N  
ATOM   3265  H   ASN A 211     -19.979  -3.819   8.655  1.00 98.47           H  
ATOM   3266  CA  ASN A 211     -21.633  -2.897   9.616  1.00 98.47           C  
ATOM   3267  HA  ASN A 211     -22.053  -2.998   8.615  1.00 98.47           H  
ATOM   3268  C   ASN A 211     -21.699  -1.395   9.943  1.00 98.47           C  
ATOM   3269  CB  ASN A 211     -22.499  -3.746  10.564  1.00 98.47           C  
ATOM   3270  HB2 ASN A 211     -23.544  -3.457  10.454  1.00 98.47           H  
ATOM   3271  HB3 ASN A 211     -22.208  -3.539  11.594  1.00 98.47           H  
ATOM   3272  O   ASN A 211     -22.726  -0.906  10.416  1.00 98.47           O  
ATOM   3273  CG  ASN A 211     -22.392  -5.229  10.297  1.00 98.47           C  
ATOM   3274  ND2 ASN A 211     -21.926  -5.999  11.251  1.00 98.47           N  
ATOM   3275 HD21 ASN A 211     -21.825  -6.988  11.070  1.00 98.47           H  
ATOM   3276 HD22 ASN A 211     -21.599  -5.580  12.110  1.00 98.47           H  
ATOM   3277  OD1 ASN A 211     -22.720  -5.717   9.227  1.00 98.47           O  
ATOM   3278  N   ARG A 212     -20.616  -0.657   9.693  1.00 98.43           N  
ATOM   3279  H   ARG A 212     -19.799  -1.120   9.319  1.00 98.43           H  
ATOM   3280  CA  ARG A 212     -20.536   0.797   9.863  1.00 98.43           C  
ATOM   3281  HA  ARG A 212     -21.501   1.181  10.192  1.00 98.43           H  
ATOM   3282  C   ARG A 212     -20.226   1.460   8.536  1.00 98.43           C  
ATOM   3283  CB  ARG A 212     -19.478   1.152  10.911  1.00 98.43           C  
ATOM   3284  HB2 ARG A 212     -19.405   2.236  10.992  1.00 98.43           H  
ATOM   3285  HB3 ARG A 212     -18.509   0.767  10.593  1.00 98.43           H  
ATOM   3286  O   ARG A 212     -19.712   0.814   7.629  1.00 98.43           O  
ATOM   3287  CG  ARG A 212     -19.845   0.571  12.279  1.00 98.43           C  
ATOM   3288  HG2 ARG A 212     -20.826   0.935  12.583  1.00 98.43           H  
ATOM   3289  HG3 ARG A 212     -19.868  -0.518  12.230  1.00 98.43           H  
ATOM   3290  CD  ARG A 212     -18.796   0.991  13.300  1.00 98.43           C  
ATOM   3291  HD2 ARG A 212     -17.820   0.679  12.928  1.00 98.43           H  
ATOM   3292  HD3 ARG A 212     -18.801   2.077  13.396  1.00 98.43           H  
ATOM   3293  NE  ARG A 212     -19.026   0.356  14.605  1.00 98.43           N  
ATOM   3294  HE  ARG A 212     -18.475  -0.472  14.776  1.00 98.43           H  
ATOM   3295  NH1 ARG A 212     -20.595   1.830  15.408  1.00 98.43           N  
ATOM   3296 HH11 ARG A 212     -21.228   2.125  16.138  1.00 98.43           H  
ATOM   3297 HH12 ARG A 212     -20.528   2.353  14.546  1.00 98.43           H  
ATOM   3298  NH2 ARG A 212     -19.990   0.080  16.649  1.00 98.43           N  
ATOM   3299 HH21 ARG A 212     -20.638   0.382  17.362  1.00 98.43           H  
ATOM   3300 HH22 ARG A 212     -19.479  -0.783  16.762  1.00 98.43           H  
ATOM   3301  CZ  ARG A 212     -19.865   0.757  15.543  1.00 98.43           C  
ATOM   3302  N   LEU A 213     -20.574   2.736   8.436  1.00 98.60           N  
ATOM   3303  H   LEU A 213     -20.896   3.218   9.264  1.00 98.60           H  
ATOM   3304  CA  LEU A 213     -20.240   3.541   7.271  1.00 98.60           C  
ATOM   3305  HA  LEU A 213     -20.535   3.008   6.367  1.00 98.60           H  
ATOM   3306  C   LEU A 213     -18.725   3.745   7.188  1.00 98.60           C  
ATOM   3307  CB  LEU A 213     -20.987   4.887   7.329  1.00 98.60           C  
ATOM   3308  HB2 LEU A 213     -20.731   5.460   6.438  1.00 98.60           H  
ATOM   3309  HB3 LEU A 213     -20.630   5.445   8.195  1.00 98.60           H  
ATOM   3310  O   LEU A 213     -17.992   3.605   8.174  1.00 98.60           O  
ATOM   3311  CG  LEU A 213     -22.520   4.777   7.414  1.00 98.60           C  
ATOM   3312  HG  LEU A 213     -22.797   4.246   8.325  1.00 98.60           H  
ATOM   3313  CD1 LEU A 213     -23.137   6.173   7.479  1.00 98.60           C  
ATOM   3314 HD11 LEU A 213     -24.219   6.096   7.583  1.00 98.60           H  
ATOM   3315 HD12 LEU A 213     -22.740   6.713   8.339  1.00 98.60           H  
ATOM   3316 HD13 LEU A 213     -22.902   6.727   6.570  1.00 98.60           H  
ATOM   3317  CD2 LEU A 213     -23.117   4.039   6.218  1.00 98.60           C  
ATOM   3318 HD21 LEU A 213     -24.205   4.055   6.274  1.00 98.60           H  
ATOM   3319 HD22 LEU A 213     -22.777   3.003   6.224  1.00 98.60           H  
ATOM   3320 HD23 LEU A 213     -22.792   4.519   5.295  1.00 98.60           H  
ATOM   3321  N   ALA A 214     -18.270   4.123   6.007  1.00 98.77           N  
ATOM   3322  H   ALA A 214     -18.910   4.191   5.229  1.00 98.77           H  
ATOM   3323  CA  ALA A 214     -16.901   4.539   5.783  1.00 98.77           C  
ATOM   3324  HA  ALA A 214     -16.494   4.972   6.696  1.00 98.77           H  
ATOM   3325  C   ALA A 214     -16.848   5.627   4.711  1.00 98.77           C  
ATOM   3326  CB  ALA A 214     -16.079   3.296   5.435  1.00 98.77           C  
ATOM   3327  HB1 ALA A 214     -16.507   2.796   4.565  1.00 98.77           H  
ATOM   3328  HB2 ALA A 214     -15.044   3.568   5.226  1.00 98.77           H  
ATOM   3329  HB3 ALA A 214     -16.096   2.619   6.289  1.00 98.77           H  
ATOM   3330  O   ALA A 214     -17.843   5.930   4.049  1.00 98.77           O  
ATOM   3331  N   THR A 215     -15.677   6.227   4.561  1.00 98.78           N  
ATOM   3332  H   THR A 215     -14.919   5.952   5.170  1.00 98.78           H  
ATOM   3333  CA  THR A 215     -15.400   7.217   3.528  1.00 98.78           C  
ATOM   3334  HA  THR A 215     -16.235   7.265   2.829  1.00 98.78           H  
ATOM   3335  C   THR A 215     -14.157   6.788   2.773  1.00 98.78           C  
ATOM   3336  CB  THR A 215     -15.211   8.613   4.134  1.00 98.78           C  
ATOM   3337  HB  THR A 215     -14.358   8.606   4.812  1.00 98.78           H  
ATOM   3338  O   THR A 215     -13.082   6.684   3.363  1.00 98.78           O  
ATOM   3339  CG2 THR A 215     -14.994   9.685   3.067  1.00 98.78           C  
ATOM   3340 HG21 THR A 215     -15.820   9.672   2.355  1.00 98.78           H  
ATOM   3341 HG22 THR A 215     -14.063   9.498   2.533  1.00 98.78           H  
ATOM   3342 HG23 THR A 215     -14.930  10.667   3.537  1.00 98.78           H  
ATOM   3343  OG1 THR A 215     -16.362   9.004   4.853  1.00 98.78           O  
ATOM   3344  HG1 THR A 215     -16.276   9.941   5.043  1.00 98.78           H  
ATOM   3345  N   LEU A 216     -14.278   6.578   1.467  1.00 98.86           N  
ATOM   3346  H   LEU A 216     -15.189   6.663   1.041  1.00 98.86           H  
ATOM   3347  CA  LEU A 216     -13.126   6.470   0.587  1.00 98.86           C  
ATOM   3348  HA  LEU A 216     -12.362   5.871   1.082  1.00 98.86           H  
ATOM   3349  C   LEU A 216     -12.555   7.873   0.348  1.00 98.86           C  
ATOM   3350  CB  LEU A 216     -13.529   5.724  -0.692  1.00 98.86           C  
ATOM   3351  HB2 LEU A 216     -14.479   6.120  -1.051  1.00 98.86           H  
ATOM   3352  HB3 LEU A 216     -13.703   4.678  -0.438  1.00 98.86           H  
ATOM   3353  O   LEU A 216     -13.208   8.750  -0.221  1.00 98.86           O  
ATOM   3354  CG  LEU A 216     -12.489   5.793  -1.824  1.00 98.86           C  
ATOM   3355  HG  LEU A 216     -12.289   6.833  -2.081  1.00 98.86           H  
ATOM   3356  CD1 LEU A 216     -11.179   5.131  -1.399  1.00 98.86           C  
ATOM   3357 HD11 LEU A 216     -10.519   5.027  -2.261  1.00 98.86           H  
ATOM   3358 HD12 LEU A 216     -10.674   5.740  -0.650  1.00 98.86           H  
ATOM   3359 HD13 LEU A 216     -11.389   4.149  -0.975  1.00 98.86           H  
ATOM   3360  CD2 LEU A 216     -13.019   5.104  -3.078  1.00 98.86           C  
ATOM   3361 HD21 LEU A 216     -12.281   5.154  -3.879  1.00 98.86           H  
ATOM   3362 HD22 LEU A 216     -13.239   4.059  -2.858  1.00 98.86           H  
ATOM   3363 HD23 LEU A 216     -13.934   5.595  -3.410  1.00 98.86           H  
ATOM   3364  N   VAL A 217     -11.320   8.072   0.796  1.00 98.80           N  
ATOM   3365  H   VAL A 217     -10.869   7.302   1.270  1.00 98.80           H  
ATOM   3366  CA  VAL A 217     -10.529   9.285   0.593  1.00 98.80           C  
ATOM   3367  HA  VAL A 217     -11.191  10.111   0.336  1.00 98.80           H  
ATOM   3368  C   VAL A 217      -9.582   9.031  -0.570  1.00 98.80           C  
ATOM   3369  CB  VAL A 217      -9.756   9.663   1.867  1.00 98.80           C  
ATOM   3370  HB  VAL A 217      -9.015   8.895   2.088  1.00 98.80           H  
ATOM   3371  O   VAL A 217      -8.614   8.279  -0.453  1.00 98.80           O  
ATOM   3372  CG1 VAL A 217      -9.044  11.007   1.660  1.00 98.80           C  
ATOM   3373 HG11 VAL A 217      -8.316  10.927   0.852  1.00 98.80           H  
ATOM   3374 HG12 VAL A 217      -9.769  11.784   1.417  1.00 98.80           H  
ATOM   3375 HG13 VAL A 217      -8.510  11.286   2.569  1.00 98.80           H  
ATOM   3376  CG2 VAL A 217     -10.685   9.767   3.082  1.00 98.80           C  
ATOM   3377 HG21 VAL A 217     -10.106  10.018   3.971  1.00 98.80           H  
ATOM   3378 HG22 VAL A 217     -11.449  10.525   2.909  1.00 98.80           H  
ATOM   3379 HG23 VAL A 217     -11.174   8.811   3.268  1.00 98.80           H  
ATOM   3380  N   THR A 218      -9.877   9.633  -1.715  1.00 98.76           N  
ATOM   3381  H   THR A 218     -10.658  10.272  -1.745  1.00 98.76           H  
ATOM   3382  CA  THR A 218      -9.178   9.338  -2.970  1.00 98.76           C  
ATOM   3383  HA  THR A 218      -8.171   8.986  -2.749  1.00 98.76           H  
ATOM   3384  C   THR A 218      -9.019  10.589  -3.829  1.00 98.76           C  
ATOM   3385  CB  THR A 218      -9.904   8.196  -3.705  1.00 98.76           C  
ATOM   3386  HB  THR A 218     -10.063   7.379  -3.000  1.00 98.76           H  
ATOM   3387  O   THR A 218      -9.421  11.686  -3.435  1.00 98.76           O  
ATOM   3388  CG2 THR A 218     -11.255   8.593  -4.299  1.00 98.76           C  
ATOM   3389 HG21 THR A 218     -11.122   9.299  -5.119  1.00 98.76           H  
ATOM   3390 HG22 THR A 218     -11.883   9.042  -3.530  1.00 98.76           H  
ATOM   3391 HG23 THR A 218     -11.760   7.701  -4.673  1.00 98.76           H  
ATOM   3392  OG1 THR A 218      -9.067   7.737  -4.735  1.00 98.76           O  
ATOM   3393  HG1 THR A 218      -9.238   6.810  -4.915  1.00 98.76           H  
ATOM   3394  N   THR A 219      -8.421  10.442  -5.005  1.00 98.40           N  
ATOM   3395  H   THR A 219      -8.154   9.508  -5.282  1.00 98.40           H  
ATOM   3396  CA  THR A 219      -8.458  11.460  -6.049  1.00 98.40           C  
ATOM   3397  HA  THR A 219      -9.273  12.145  -5.815  1.00 98.40           H  
ATOM   3398  C   THR A 219      -8.787  10.837  -7.401  1.00 98.40           C  
ATOM   3399  CB  THR A 219      -7.165  12.293  -6.133  1.00 98.40           C  
ATOM   3400  HB  THR A 219      -7.440  13.266  -6.539  1.00 98.40           H  
ATOM   3401  O   THR A 219      -8.559   9.646  -7.628  1.00 98.40           O  
ATOM   3402  CG2 THR A 219      -6.431  12.549  -4.816  1.00 98.40           C  
ATOM   3403 HG21 THR A 219      -5.616  13.250  -4.994  1.00 98.40           H  
ATOM   3404 HG22 THR A 219      -7.112  12.971  -4.076  1.00 98.40           H  
ATOM   3405 HG23 THR A 219      -6.012  11.616  -4.440  1.00 98.40           H  
ATOM   3406  OG1 THR A 219      -6.256  11.743  -7.043  1.00 98.40           O  
ATOM   3407  HG1 THR A 219      -5.835  10.973  -6.655  1.00 98.40           H  
ATOM   3408  N   VAL A 220      -9.277  11.667  -8.319  1.00 98.16           N  
ATOM   3409  H   VAL A 220      -9.476  12.617  -8.038  1.00 98.16           H  
ATOM   3410  CA  VAL A 220      -9.252  11.376  -9.754  1.00 98.16           C  
ATOM   3411  HA  VAL A 220      -8.861  10.372  -9.921  1.00 98.16           H  
ATOM   3412  C   VAL A 220      -8.293  12.374 -10.389  1.00 98.16           C  
ATOM   3413  CB  VAL A 220     -10.660  11.426 -10.371  1.00 98.16           C  
ATOM   3414  HB  VAL A 220     -11.104  12.403 -10.183  1.00 98.16           H  
ATOM   3415  O   VAL A 220      -8.555  13.575 -10.391  1.00 98.16           O  
ATOM   3416  CG1 VAL A 220     -10.615  11.188 -11.885  1.00 98.16           C  
ATOM   3417 HG11 VAL A 220     -10.156  10.224 -12.102  1.00 98.16           H  
ATOM   3418 HG12 VAL A 220     -11.630  11.189 -12.285  1.00 98.16           H  
ATOM   3419 HG13 VAL A 220     -10.055  11.982 -12.379  1.00 98.16           H  
ATOM   3420  CG2 VAL A 220     -11.558  10.343  -9.756  1.00 98.16           C  
ATOM   3421 HG21 VAL A 220     -12.559  10.405 -10.184  1.00 98.16           H  
ATOM   3422 HG22 VAL A 220     -11.145   9.355  -9.959  1.00 98.16           H  
ATOM   3423 HG23 VAL A 220     -11.634  10.479  -8.677  1.00 98.16           H  
ATOM   3424  N   ASN A 221      -7.153  11.878 -10.873  1.00 93.53           N  
ATOM   3425  H   ASN A 221      -7.004  10.883 -10.792  1.00 93.53           H  
ATOM   3426  CA  ASN A 221      -6.073  12.688 -11.448  1.00 93.53           C  
ATOM   3427  HA  ASN A 221      -5.198  12.040 -11.501  1.00 93.53           H  
ATOM   3428  C   ASN A 221      -5.643  13.884 -10.564  1.00 93.53           C  
ATOM   3429  CB  ASN A 221      -6.434  13.067 -12.894  1.00 93.53           C  
ATOM   3430  HB2 ASN A 221      -6.878  12.213 -13.404  1.00 93.53           H  
ATOM   3431  HB3 ASN A 221      -7.159  13.880 -12.880  1.00 93.53           H  
ATOM   3432  O   ASN A 221      -5.425  14.992 -11.051  1.00 93.53           O  
ATOM   3433  CG  ASN A 221      -5.212  13.487 -13.691  1.00 93.53           C  
ATOM   3434  ND2 ASN A 221      -5.387  14.316 -14.692  1.00 93.53           N  
ATOM   3435 HD21 ASN A 221      -4.553  14.588 -15.193  1.00 93.53           H  
ATOM   3436 HD22 ASN A 221      -6.297  14.719 -14.868  1.00 93.53           H  
ATOM   3437  OD1 ASN A 221      -4.099  13.046 -13.456  1.00 93.53           O  
ATOM   3438  N   GLY A 222      -5.560  13.675  -9.247  1.00 92.88           N  
ATOM   3439  H   GLY A 222      -5.746  12.750  -8.886  1.00 92.88           H  
ATOM   3440  CA  GLY A 222      -5.151  14.687  -8.273  1.00 92.88           C  
ATOM   3441  HA2 GLY A 222      -4.408  15.343  -8.726  1.00 92.88           H  
ATOM   3442  HA3 GLY A 222      -4.687  14.179  -7.428  1.00 92.88           H  
ATOM   3443  C   GLY A 222      -6.287  15.561  -7.732  1.00 92.88           C  
ATOM   3444  O   GLY A 222      -6.076  16.248  -6.732  1.00 92.88           O  
ATOM   3445  N   THR A 223      -7.495  15.523  -8.311  1.00 97.57           N  
ATOM   3446  H   THR A 223      -7.620  14.972  -9.149  1.00 97.57           H  
ATOM   3447  CA  THR A 223      -8.678  16.190  -7.742  1.00 97.57           C  
ATOM   3448  HA  THR A 223      -8.388  17.191  -7.423  1.00 97.57           H  
ATOM   3449  C   THR A 223      -9.205  15.382  -6.551  1.00 97.57           C  
ATOM   3450  CB  THR A 223      -9.792  16.375  -8.781  1.00 97.57           C  
ATOM   3451  HB  THR A 223     -10.122  15.406  -9.155  1.00 97.57           H  
ATOM   3452  O   THR A 223      -9.712  14.279  -6.765  1.00 97.57           O  
ATOM   3453  CG2 THR A 223     -10.992  17.131  -8.204  1.00 97.57           C  
ATOM   3454 HG21 THR A 223     -11.709  17.324  -9.001  1.00 97.57           H  
ATOM   3455 HG22 THR A 223     -10.674  18.078  -7.768  1.00 97.57           H  
ATOM   3456 HG23 THR A 223     -11.486  16.527  -7.443  1.00 97.57           H  
ATOM   3457  OG1 THR A 223      -9.315  17.147  -9.858  1.00 97.57           O  
ATOM   3458  HG1 THR A 223      -8.952  17.969  -9.521  1.00 97.57           H  
ATOM   3459  N   PRO A 224      -9.104  15.883  -5.303  1.00 97.80           N  
ATOM   3460  CA  PRO A 224      -9.485  15.119  -4.118  1.00 97.80           C  
ATOM   3461  HA  PRO A 224      -8.972  14.157  -4.148  1.00 97.80           H  
ATOM   3462  C   PRO A 224     -10.992  14.876  -4.044  1.00 97.80           C  
ATOM   3463  CB  PRO A 224      -8.986  15.916  -2.906  1.00 97.80           C  
ATOM   3464  HB2 PRO A 224      -9.801  16.498  -2.475  1.00 97.80           H  
ATOM   3465  HB3 PRO A 224      -8.546  15.263  -2.153  1.00 97.80           H  
ATOM   3466  O   PRO A 224     -11.783  15.777  -4.324  1.00 97.80           O  
ATOM   3467  CG  PRO A 224      -7.951  16.867  -3.501  1.00 97.80           C  
ATOM   3468  HG2 PRO A 224      -6.988  16.363  -3.587  1.00 97.80           H  
ATOM   3469  HG3 PRO A 224      -7.868  17.788  -2.924  1.00 97.80           H  
ATOM   3470  CD  PRO A 224      -8.511  17.144  -4.887  1.00 97.80           C  
ATOM   3471  HD2 PRO A 224      -9.294  17.901  -4.826  1.00 97.80           H  
ATOM   3472  HD3 PRO A 224      -7.709  17.494  -5.537  1.00 97.80           H  
ATOM   3473  N   MET A 225     -11.382  13.682  -3.607  1.00 98.30           N  
ATOM   3474  H   MET A 225     -10.673  12.994  -3.397  1.00 98.30           H  
ATOM   3475  CA  MET A 225     -12.769  13.251  -3.460  1.00 98.30           C  
ATOM   3476  HA  MET A 225     -13.420  14.125  -3.458  1.00 98.30           H  
ATOM   3477  C   MET A 225     -12.966  12.511  -2.134  1.00 98.30           C  
ATOM   3478  CB  MET A 225     -13.176  12.355  -4.640  1.00 98.30           C  
ATOM   3479  HB2 MET A 225     -12.520  11.486  -4.685  1.00 98.30           H  
ATOM   3480  HB3 MET A 225     -14.197  12.009  -4.479  1.00 98.30           H  
ATOM   3481  O   MET A 225     -12.096  11.761  -1.685  1.00 98.30           O  
ATOM   3482  CG  MET A 225     -13.124  13.095  -5.982  1.00 98.30           C  
ATOM   3483  HG2 MET A 225     -12.095  13.391  -6.187  1.00 98.30           H  
ATOM   3484  HG3 MET A 225     -13.734  13.996  -5.910  1.00 98.30           H  
ATOM   3485  SD  MET A 225     -13.715  12.111  -7.380  1.00 98.30           S  
ATOM   3486  CE  MET A 225     -13.533  13.326  -8.709  1.00 98.30           C  
ATOM   3487  HE1 MET A 225     -14.188  14.177  -8.519  1.00 98.30           H  
ATOM   3488  HE2 MET A 225     -12.499  13.669  -8.753  1.00 98.30           H  
ATOM   3489  HE3 MET A 225     -13.803  12.868  -9.661  1.00 98.30           H  
ATOM   3490  N   LEU A 226     -14.133  12.721  -1.525  1.00 98.46           N  
ATOM   3491  H   LEU A 226     -14.805  13.323  -1.979  1.00 98.46           H  
ATOM   3492  CA  LEU A 226     -14.630  11.949  -0.389  1.00 98.46           C  
ATOM   3493  HA  LEU A 226     -13.890  11.213  -0.073  1.00 98.46           H  
ATOM   3494  C   LEU A 226     -15.872  11.197  -0.855  1.00 98.46           C  
ATOM   3495  CB  LEU A 226     -14.960  12.876   0.796  1.00 98.46           C  
ATOM   3496  HB2 LEU A 226     -15.380  12.268   1.597  1.00 98.46           H  
ATOM   3497  HB3 LEU A 226     -15.731  13.580   0.482  1.00 98.46           H  
ATOM   3498  O   LEU A 226     -16.888  11.822  -1.154  1.00 98.46           O  
ATOM   3499  CG  LEU A 226     -13.777  13.680   1.356  1.00 98.46           C  
ATOM   3500  HG  LEU A 226     -13.385  14.341   0.582  1.00 98.46           H  
ATOM   3501  CD1 LEU A 226     -14.249  14.537   2.532  1.00 98.46           C  
ATOM   3502 HD11 LEU A 226     -15.039  15.210   2.200  1.00 98.46           H  
ATOM   3503 HD12 LEU A 226     -14.634  13.901   3.329  1.00 98.46           H  
ATOM   3504 HD13 LEU A 226     -13.419  15.131   2.914  1.00 98.46           H  
ATOM   3505  CD2 LEU A 226     -12.647  12.788   1.858  1.00 98.46           C  
ATOM   3506 HD21 LEU A 226     -11.841  13.413   2.242  1.00 98.46           H  
ATOM   3507 HD22 LEU A 226     -13.018  12.135   2.649  1.00 98.46           H  
ATOM   3508 HD23 LEU A 226     -12.251  12.186   1.040  1.00 98.46           H  
ATOM   3509  N   ILE A 227     -15.780   9.875  -0.940  1.00 98.55           N  
ATOM   3510  H   ILE A 227     -14.911   9.430  -0.684  1.00 98.55           H  
ATOM   3511  CA  ILE A 227     -16.865   9.022  -1.424  1.00 98.55           C  
ATOM   3512  HA  ILE A 227     -17.661   9.640  -1.840  1.00 98.55           H  
ATOM   3513  C   ILE A 227     -17.441   8.253  -0.241  1.00 98.55           C  
ATOM   3514  CB  ILE A 227     -16.370   8.093  -2.550  1.00 98.55           C  
ATOM   3515  HB  ILE A 227     -15.655   7.393  -2.117  1.00 98.55           H  
ATOM   3516  O   ILE A 227     -16.716   7.553   0.462  1.00 98.55           O  
ATOM   3517  CG1 ILE A 227     -15.614   8.828  -3.680  1.00 98.55           C  
ATOM   3518 HG12 ILE A 227     -14.700   9.264  -3.279  1.00 98.55           H  
ATOM   3519 HG13 ILE A 227     -15.313   8.093  -4.427  1.00 98.55           H  
ATOM   3520  CG2 ILE A 227     -17.529   7.257  -3.111  1.00 98.55           C  
ATOM   3521 HG21 ILE A 227     -18.322   7.895  -3.502  1.00 98.55           H  
ATOM   3522 HG22 ILE A 227     -17.157   6.625  -3.917  1.00 98.55           H  
ATOM   3523 HG23 ILE A 227     -17.938   6.603  -2.340  1.00 98.55           H  
ATOM   3524  CD1 ILE A 227     -16.413   9.932  -4.384  1.00 98.55           C  
ATOM   3525 HD11 ILE A 227     -16.698  10.712  -3.678  1.00 98.55           H  
ATOM   3526 HD12 ILE A 227     -17.308   9.516  -4.847  1.00 98.55           H  
ATOM   3527 HD13 ILE A 227     -15.800  10.382  -5.165  1.00 98.55           H  
ATOM   3528  N   SER A 228     -18.739   8.404   0.007  1.00 98.44           N  
ATOM   3529  H   SER A 228     -19.291   9.003  -0.589  1.00 98.44           H  
ATOM   3530  CA  SER A 228     -19.414   7.674   1.079  1.00 98.44           C  
ATOM   3531  HA  SER A 228     -18.808   7.732   1.983  1.00 98.44           H  
ATOM   3532  C   SER A 228     -19.579   6.202   0.715  1.00 98.44           C  
ATOM   3533  CB  SER A 228     -20.784   8.283   1.379  1.00 98.44           C  
ATOM   3534  HB2 SER A 228     -21.254   7.726   2.189  1.00 98.44           H  
ATOM   3535  HB3 SER A 228     -21.416   8.219   0.494  1.00 98.44           H  
ATOM   3536  O   SER A 228     -20.076   5.876  -0.363  1.00 98.44           O  
ATOM   3537  OG  SER A 228     -20.645   9.638   1.761  1.00 98.44           O  
ATOM   3538  HG  SER A 228     -19.962   9.693   2.433  1.00 98.44           H  
ATOM   3539  N   GLU A 229     -19.231   5.327   1.652  1.00 98.62           N  
ATOM   3540  H   GLU A 229     -18.795   5.663   2.499  1.00 98.62           H  
ATOM   3541  CA  GLU A 229     -19.491   3.896   1.582  1.00 98.62           C  
ATOM   3542  HA  GLU A 229     -19.929   3.670   0.610  1.00 98.62           H  
ATOM   3543  C   GLU A 229     -20.508   3.482   2.648  1.00 98.62           C  
ATOM   3544  CB  GLU A 229     -18.193   3.083   1.683  1.00 98.62           C  
ATOM   3545  HB2 GLU A 229     -17.612   3.398   2.549  1.00 98.62           H  
ATOM   3546  HB3 GLU A 229     -18.471   2.037   1.809  1.00 98.62           H  
ATOM   3547  O   GLU A 229     -20.435   3.880   3.816  1.00 98.62           O  
ATOM   3548  CG  GLU A 229     -17.363   3.245   0.402  1.00 98.62           C  
ATOM   3549  HG2 GLU A 229     -18.044   3.151  -0.443  1.00 98.62           H  
ATOM   3550  HG3 GLU A 229     -16.928   4.245   0.382  1.00 98.62           H  
ATOM   3551  CD  GLU A 229     -16.264   2.184   0.243  1.00 98.62           C  
ATOM   3552  OE1 GLU A 229     -15.167   2.545  -0.242  1.00 98.62           O  
ATOM   3553  OE2 GLU A 229     -16.545   1.003   0.548  1.00 98.62           O  
ATOM   3554  N   GLY A 230     -21.483   2.677   2.226  1.00 98.18           N  
ATOM   3555  H   GLY A 230     -21.503   2.471   1.237  1.00 98.18           H  
ATOM   3556  CA  GLY A 230     -22.490   2.076   3.090  1.00 98.18           C  
ATOM   3557  HA2 GLY A 230     -23.017   2.872   3.617  1.00 98.18           H  
ATOM   3558  HA3 GLY A 230     -23.208   1.533   2.475  1.00 98.18           H  
ATOM   3559  C   GLY A 230     -21.896   1.108   4.123  1.00 98.18           C  
ATOM   3560  O   GLY A 230     -20.684   0.912   4.173  1.00 98.18           O  
ATOM   3561  N   PRO A 231     -22.748   0.467   4.945  1.00 98.51           N  
ATOM   3562  CA  PRO A 231     -22.302  -0.448   5.992  1.00 98.51           C  
ATOM   3563  HA  PRO A 231     -21.802   0.143   6.759  1.00 98.51           H  
ATOM   3564  C   PRO A 231     -21.354  -1.533   5.468  1.00 98.51           C  
ATOM   3565  CB  PRO A 231     -23.580  -1.031   6.600  1.00 98.51           C  
ATOM   3566  HB2 PRO A 231     -23.462  -1.252   7.660  1.00 98.51           H  
ATOM   3567  HB3 PRO A 231     -23.896  -1.922   6.056  1.00 98.51           H  
ATOM   3568  O   PRO A 231     -21.752  -2.360   4.646  1.00 98.51           O  
ATOM   3569  CG  PRO A 231     -24.598   0.083   6.371  1.00 98.51           C  
ATOM   3570  HG2 PRO A 231     -25.621  -0.294   6.367  1.00 98.51           H  
ATOM   3571  HG3 PRO A 231     -24.475   0.855   7.131  1.00 98.51           H  
ATOM   3572  CD  PRO A 231     -24.192   0.635   5.006  1.00 98.51           C  
ATOM   3573  HD2 PRO A 231     -24.485   1.682   4.924  1.00 98.51           H  
ATOM   3574  HD3 PRO A 231     -24.657   0.047   4.216  1.00 98.51           H  
ATOM   3575  N   LEU A 232     -20.116  -1.530   5.961  1.00 98.79           N  
ATOM   3576  H   LEU A 232     -19.840  -0.746   6.535  1.00 98.79           H  
ATOM   3577  CA  LEU A 232     -19.061  -2.396   5.449  1.00 98.79           C  
ATOM   3578  HA  LEU A 232     -19.069  -2.317   4.361  1.00 98.79           H  
ATOM   3579  C   LEU A 232     -19.272  -3.872   5.796  1.00 98.79           C  
ATOM   3580  CB  LEU A 232     -17.688  -1.930   5.958  1.00 98.79           C  
ATOM   3581  HB2 LEU A 232     -17.699  -1.935   7.048  1.00 98.79           H  
ATOM   3582  HB3 LEU A 232     -16.948  -2.660   5.631  1.00 98.79           H  
ATOM   3583  O   LEU A 232     -19.695  -4.227   6.902  1.00 98.79           O  
ATOM   3584  CG  LEU A 232     -17.228  -0.542   5.476  1.00 98.79           C  
ATOM   3585  HG  LEU A 232     -17.884   0.232   5.874  1.00 98.79           H  
ATOM   3586  CD1 LEU A 232     -15.821  -0.319   6.021  1.00 98.79           C  
ATOM   3587 HD11 LEU A 232     -15.159  -1.124   5.700  1.00 98.79           H  
ATOM   3588 HD12 LEU A 232     -15.852  -0.283   7.110  1.00 98.79           H  
ATOM   3589 HD13 LEU A 232     -15.424   0.621   5.637  1.00 98.79           H  
ATOM   3590  CD2 LEU A 232     -17.196  -0.423   3.953  1.00 98.79           C  
ATOM   3591 HD21 LEU A 232     -16.617  -1.234   3.513  1.00 98.79           H  
ATOM   3592 HD22 LEU A 232     -18.212  -0.439   3.559  1.00 98.79           H  
ATOM   3593 HD23 LEU A 232     -16.750   0.526   3.656  1.00 98.79           H  
ATOM   3594  N   LYS A 233     -18.882  -4.738   4.864  1.00 98.65           N  
ATOM   3595  H   LYS A 233     -18.602  -4.349   3.975  1.00 98.65           H  
ATOM   3596  CA  LYS A 233     -18.688  -6.180   5.052  1.00 98.65           C  
ATOM   3597  HA  LYS A 233     -18.879  -6.445   6.092  1.00 98.65           H  
ATOM   3598  C   LYS A 233     -17.234  -6.542   4.767  1.00 98.65           C  
ATOM   3599  CB  LYS A 233     -19.647  -6.956   4.133  1.00 98.65           C  
ATOM   3600  HB2 LYS A 233     -19.423  -6.700   3.098  1.00 98.65           H  
ATOM   3601  HB3 LYS A 233     -19.471  -8.025   4.252  1.00 98.65           H  
ATOM   3602  O   LYS A 233     -16.554  -5.808   4.057  1.00 98.65           O  
ATOM   3603  CG  LYS A 233     -21.135  -6.666   4.391  1.00 98.65           C  
ATOM   3604  HG2 LYS A 233     -21.339  -5.606   4.240  1.00 98.65           H  
ATOM   3605  HG3 LYS A 233     -21.716  -7.227   3.659  1.00 98.65           H  
ATOM   3606  CD  LYS A 233     -21.585  -7.081   5.798  1.00 98.65           C  
ATOM   3607  HD2 LYS A 233     -21.068  -6.482   6.548  1.00 98.65           H  
ATOM   3608  HD3 LYS A 233     -21.352  -8.135   5.950  1.00 98.65           H  
ATOM   3609  CE  LYS A 233     -23.091  -6.855   5.925  1.00 98.65           C  
ATOM   3610  HE2 LYS A 233     -23.590  -7.384   5.113  1.00 98.65           H  
ATOM   3611  HE3 LYS A 233     -23.289  -5.789   5.809  1.00 98.65           H  
ATOM   3612  NZ  LYS A 233     -23.591  -7.333   7.232  1.00 98.65           N  
ATOM   3613  HZ1 LYS A 233     -23.361  -8.306   7.371  1.00 98.65           H  
ATOM   3614  HZ2 LYS A 233     -24.590  -7.202   7.309  1.00 98.65           H  
ATOM   3615  HZ3 LYS A 233     -23.159  -6.794   7.969  1.00 98.65           H  
ATOM   3616  N   MET A 234     -16.776  -7.662   5.316  1.00 98.73           N  
ATOM   3617  H   MET A 234     -17.416  -8.249   5.830  1.00 98.73           H  
ATOM   3618  CA  MET A 234     -15.497  -8.272   4.958  1.00 98.73           C  
ATOM   3619  HA  MET A 234     -14.902  -7.583   4.357  1.00 98.73           H  
ATOM   3620  C   MET A 234     -15.788  -9.516   4.128  1.00 98.73           C  
ATOM   3621  CB  MET A 234     -14.700  -8.620   6.225  1.00 98.73           C  
ATOM   3622  HB2 MET A 234     -14.568  -7.718   6.823  1.00 98.73           H  
ATOM   3623  HB3 MET A 234     -15.259  -9.346   6.816  1.00 98.73           H  
ATOM   3624  O   MET A 234     -16.530 -10.385   4.582  1.00 98.73           O  
ATOM   3625  CG  MET A 234     -13.317  -9.203   5.911  1.00 98.73           C  
ATOM   3626  HG2 MET A 234     -13.436 -10.087   5.283  1.00 98.73           H  
ATOM   3627  HG3 MET A 234     -12.857  -9.533   6.842  1.00 98.73           H  
ATOM   3628  SD  MET A 234     -12.180  -8.056   5.084  1.00 98.73           S  
ATOM   3629  CE  MET A 234     -11.843  -6.912   6.439  1.00 98.73           C  
ATOM   3630  HE1 MET A 234     -11.132  -6.158   6.100  1.00 98.73           H  
ATOM   3631  HE2 MET A 234     -12.767  -6.422   6.747  1.00 98.73           H  
ATOM   3632  HE3 MET A 234     -11.419  -7.460   7.281  1.00 98.73           H  
ATOM   3633  N   GLU A 235     -15.221  -9.587   2.931  1.00 98.25           N  
ATOM   3634  H   GLU A 235     -14.633  -8.825   2.625  1.00 98.25           H  
ATOM   3635  CA  GLU A 235     -15.153 -10.821   2.156  1.00 98.25           C  
ATOM   3636  HA  GLU A 235     -15.964 -11.497   2.424  1.00 98.25           H  
ATOM   3637  C   GLU A 235     -13.817 -11.493   2.436  1.00 98.25           C  
ATOM   3638  CB  GLU A 235     -15.224 -10.538   0.656  1.00 98.25           C  
ATOM   3639  HB2 GLU A 235     -14.411  -9.861   0.394  1.00 98.25           H  
ATOM   3640  HB3 GLU A 235     -15.066 -11.468   0.109  1.00 98.25           H  
ATOM   3641  O   GLU A 235     -12.766 -10.883   2.226  1.00 98.25           O  
ATOM   3642  CG  GLU A 235     -16.522  -9.901   0.178  1.00 98.25           C  
ATOM   3643  HG2 GLU A 235     -16.726  -9.002   0.759  1.00 98.25           H  
ATOM   3644  HG3 GLU A 235     -16.314  -9.609  -0.851  1.00 98.25           H  
ATOM   3645  CD  GLU A 235     -17.761 -10.806   0.148  1.00 98.25           C  
ATOM   3646  OE1 GLU A 235     -18.794 -10.300  -0.362  1.00 98.25           O  
ATOM   3647  OE2 GLU A 235     -17.676 -11.978   0.564  1.00 98.25           O  
ATOM   3648  N   GLU A 236     -13.843 -12.758   2.847  1.00 98.26           N  
ATOM   3649  H   GLU A 236     -14.730 -13.190   3.066  1.00 98.26           H  
ATOM   3650  CA  GLU A 236     -12.612 -13.534   3.025  1.00 98.26           C  
ATOM   3651  HA  GLU A 236     -11.950 -13.010   3.714  1.00 98.26           H  
ATOM   3652  C   GLU A 236     -11.844 -13.675   1.708  1.00 98.26           C  
ATOM   3653  CB  GLU A 236     -12.936 -14.920   3.601  1.00 98.26           C  
ATOM   3654  HB2 GLU A 236     -12.030 -15.526   3.597  1.00 98.26           H  
ATOM   3655  HB3 GLU A 236     -13.669 -15.414   2.963  1.00 98.26           H  
ATOM   3656  O   GLU A 236     -10.618 -13.632   1.716  1.00 98.26           O  
ATOM   3657  CG  GLU A 236     -13.481 -14.859   5.036  1.00 98.26           C  
ATOM   3658  HG2 GLU A 236     -14.457 -14.375   5.020  1.00 98.26           H  
ATOM   3659  HG3 GLU A 236     -13.628 -15.878   5.394  1.00 98.26           H  
ATOM   3660  CD  GLU A 236     -12.541 -14.114   6.000  1.00 98.26           C  
ATOM   3661  OE1 GLU A 236     -13.056 -13.312   6.812  1.00 98.26           O  
ATOM   3662  OE2 GLU A 236     -11.310 -14.325   5.907  1.00 98.26           O  
ATOM   3663  N   LYS A 237     -12.560 -13.764   0.578  1.00 98.16           N  
ATOM   3664  H   LYS A 237     -13.566 -13.740   0.665  1.00 98.16           H  
ATOM   3665  CA  LYS A 237     -12.000 -13.694  -0.775  1.00 98.16           C  
ATOM   3666  HA  LYS A 237     -11.006 -13.249  -0.724  1.00 98.16           H  
ATOM   3667  C   LYS A 237     -12.861 -12.808  -1.659  1.00 98.16           C  
ATOM   3668  CB  LYS A 237     -11.874 -15.093  -1.390  1.00 98.16           C  
ATOM   3669  HB2 LYS A 237     -12.829 -15.616  -1.336  1.00 98.16           H  
ATOM   3670  HB3 LYS A 237     -11.591 -14.984  -2.437  1.00 98.16           H  
ATOM   3671  O   LYS A 237     -14.052 -13.067  -1.813  1.00 98.16           O  
ATOM   3672  CG  LYS A 237     -10.793 -15.897  -0.667  1.00 98.16           C  
ATOM   3673  HG2 LYS A 237     -11.119 -16.131   0.347  1.00 98.16           H  
ATOM   3674  HG3 LYS A 237      -9.889 -15.291  -0.615  1.00 98.16           H  
ATOM   3675  CD  LYS A 237     -10.472 -17.196  -1.404  1.00 98.16           C  
ATOM   3676  HD2 LYS A 237     -10.215 -16.967  -2.438  1.00 98.16           H  
ATOM   3677  HD3 LYS A 237     -11.331 -17.866  -1.368  1.00 98.16           H  
ATOM   3678  CE  LYS A 237      -9.268 -17.813  -0.693  1.00 98.16           C  
ATOM   3679  HE2 LYS A 237      -9.546 -18.049   0.334  1.00 98.16           H  
ATOM   3680  HE3 LYS A 237      -8.483 -17.058  -0.638  1.00 98.16           H  
ATOM   3681  NZ  LYS A 237      -8.773 -19.013  -1.401  1.00 98.16           N  
ATOM   3682  HZ1 LYS A 237      -7.954 -19.355  -0.919  1.00 98.16           H  
ATOM   3683  HZ2 LYS A 237      -8.494 -18.751  -2.336  1.00 98.16           H  
ATOM   3684  HZ3 LYS A 237      -9.483 -19.730  -1.434  1.00 98.16           H  
ATOM   3685  N   ALA A 238     -12.254 -11.798  -2.271  1.00 98.06           N  
ATOM   3686  H   ALA A 238     -11.264 -11.672  -2.117  1.00 98.06           H  
ATOM   3687  CA  ALA A 238     -12.926 -10.932  -3.231  1.00 98.06           C  
ATOM   3688  HA  ALA A 238     -13.973 -11.223  -3.320  1.00 98.06           H  
ATOM   3689  C   ALA A 238     -12.286 -11.070  -4.608  1.00 98.06           C  
ATOM   3690  CB  ALA A 238     -12.900  -9.490  -2.727  1.00 98.06           C  
ATOM   3691  HB1 ALA A 238     -11.868  -9.169  -2.585  1.00 98.06           H  
ATOM   3692  HB2 ALA A 238     -13.442  -9.434  -1.784  1.00 98.06           H  
ATOM   3693  HB3 ALA A 238     -13.381  -8.835  -3.454  1.00 98.06           H  
ATOM   3694  O   ALA A 238     -11.076 -10.886  -4.746  1.00 98.06           O  
ATOM   3695  N   THR A 239     -13.115 -11.351  -5.613  1.00 98.36           N  
ATOM   3696  H   THR A 239     -14.090 -11.516  -5.408  1.00 98.36           H  
ATOM   3697  CA  THR A 239     -12.708 -11.415  -7.018  1.00 98.36           C  
ATOM   3698  HA  THR A 239     -11.618 -11.397  -7.043  1.00 98.36           H  
ATOM   3699  C   THR A 239     -13.239 -10.204  -7.780  1.00 98.36           C  
ATOM   3700  CB  THR A 239     -13.141 -12.726  -7.688  1.00 98.36           C  
ATOM   3701  HB  THR A 239     -14.230 -12.763  -7.722  1.00 98.36           H  
ATOM   3702  O   THR A 239     -14.409  -9.843  -7.634  1.00 98.36           O  
ATOM   3703  CG2 THR A 239     -12.595 -12.883  -9.108  1.00 98.36           C  
ATOM   3704 HG21 THR A 239     -12.850 -13.872  -9.490  1.00 98.36           H  
ATOM   3705 HG22 THR A 239     -11.511 -12.765  -9.117  1.00 98.36           H  
ATOM   3706 HG23 THR A 239     -13.040 -12.139  -9.768  1.00 98.36           H  
ATOM   3707  OG1 THR A 239     -12.685 -13.827  -6.934  1.00 98.36           O  
ATOM   3708  HG1 THR A 239     -11.752 -13.956  -7.121  1.00 98.36           H  
ATOM   3709  N   TYR A 240     -12.397  -9.574  -8.593  1.00 98.28           N  
ATOM   3710  H   TYR A 240     -11.442  -9.900  -8.643  1.00 98.28           H  
ATOM   3711  CA  TYR A 240     -12.759  -8.442  -9.446  1.00 98.28           C  
ATOM   3712  HA  TYR A 240     -13.824  -8.502  -9.668  1.00 98.28           H  
ATOM   3713  C   TYR A 240     -12.023  -8.494 -10.783  1.00 98.28           C  
ATOM   3714  CB  TYR A 240     -12.500  -7.108  -8.728  1.00 98.28           C  
ATOM   3715  HB2 TYR A 240     -12.671  -6.287  -9.424  1.00 98.28           H  
ATOM   3716  HB3 TYR A 240     -13.235  -7.004  -7.929  1.00 98.28           H  
ATOM   3717  O   TYR A 240     -10.936  -9.055 -10.901  1.00 98.28           O  
ATOM   3718  CG  TYR A 240     -11.118  -6.965  -8.122  1.00 98.28           C  
ATOM   3719  CD1 TYR A 240     -10.894  -7.475  -6.831  1.00 98.28           C  
ATOM   3720  HD1 TYR A 240     -11.685  -7.984  -6.300  1.00 98.28           H  
ATOM   3721  CD2 TYR A 240     -10.074  -6.321  -8.820  1.00 98.28           C  
ATOM   3722  HD2 TYR A 240     -10.245  -5.928  -9.812  1.00 98.28           H  
ATOM   3723  CE1 TYR A 240      -9.629  -7.359  -6.240  1.00 98.28           C  
ATOM   3724  HE1 TYR A 240      -9.440  -7.770  -5.260  1.00 98.28           H  
ATOM   3725  CE2 TYR A 240      -8.813  -6.162  -8.207  1.00 98.28           C  
ATOM   3726  HE2 TYR A 240      -8.018  -5.630  -8.706  1.00 98.28           H  
ATOM   3727  OH  TYR A 240      -7.413  -6.579  -6.279  1.00 98.28           O  
ATOM   3728  HH  TYR A 240      -6.805  -5.965  -6.698  1.00 98.28           H  
ATOM   3729  CZ  TYR A 240      -8.594  -6.699  -6.920  1.00 98.28           C  
ATOM   3730  N   VAL A 241     -12.634  -7.883 -11.795  1.00 97.87           N  
ATOM   3731  H   VAL A 241     -13.513  -7.417 -11.617  1.00 97.87           H  
ATOM   3732  CA  VAL A 241     -12.122  -7.868 -13.165  1.00 97.87           C  
ATOM   3733  HA  VAL A 241     -11.552  -8.780 -13.340  1.00 97.87           H  
ATOM   3734  C   VAL A 241     -11.206  -6.663 -13.357  1.00 97.87           C  
ATOM   3735  CB  VAL A 241     -13.279  -7.838 -14.182  1.00 97.87           C  
ATOM   3736  HB  VAL A 241     -13.812  -6.891 -14.096  1.00 97.87           H  
ATOM   3737  O   VAL A 241     -11.637  -5.519 -13.195  1.00 97.87           O  
ATOM   3738  CG1 VAL A 241     -12.743  -7.967 -15.608  1.00 97.87           C  
ATOM   3739 HG11 VAL A 241     -12.069  -7.144 -15.845  1.00 97.87           H  
ATOM   3740 HG12 VAL A 241     -12.209  -8.914 -15.689  1.00 97.87           H  
ATOM   3741 HG13 VAL A 241     -13.568  -7.962 -16.320  1.00 97.87           H  
ATOM   3742  CG2 VAL A 241     -14.290  -8.970 -13.961  1.00 97.87           C  
ATOM   3743 HG21 VAL A 241     -14.767  -8.879 -12.985  1.00 97.87           H  
ATOM   3744 HG22 VAL A 241     -13.785  -9.935 -14.016  1.00 97.87           H  
ATOM   3745 HG23 VAL A 241     -15.064  -8.937 -14.728  1.00 97.87           H  
ATOM   3746  N   HIS A 242      -9.961  -6.900 -13.760  1.00 97.96           N  
ATOM   3747  H   HIS A 242      -9.670  -7.862 -13.859  1.00 97.96           H  
ATOM   3748  CA  HIS A 242      -9.039  -5.862 -14.210  1.00 97.96           C  
ATOM   3749  HA  HIS A 242      -9.391  -4.889 -13.868  1.00 97.96           H  
ATOM   3750  C   HIS A 242      -8.985  -5.835 -15.742  1.00 97.96           C  
ATOM   3751  CB  HIS A 242      -7.664  -6.092 -13.580  1.00 97.96           C  
ATOM   3752  HB2 HIS A 242      -7.740  -5.926 -12.505  1.00 97.96           H  
ATOM   3753  HB3 HIS A 242      -7.361  -7.126 -13.744  1.00 97.96           H  
ATOM   3754  O   HIS A 242      -8.775  -6.866 -16.377  1.00 97.96           O  
ATOM   3755  CG  HIS A 242      -6.605  -5.182 -14.141  1.00 97.96           C  
ATOM   3756  CD2 HIS A 242      -5.640  -5.524 -15.049  1.00 97.96           C  
ATOM   3757  HD2 HIS A 242      -5.478  -6.503 -15.476  1.00 97.96           H  
ATOM   3758  ND1 HIS A 242      -6.462  -3.838 -13.879  1.00 97.96           N  
ATOM   3759  HD1 HIS A 242      -6.964  -3.308 -13.182  1.00 97.96           H  
ATOM   3760  CE1 HIS A 242      -5.431  -3.385 -14.616  1.00 97.96           C  
ATOM   3761  HE1 HIS A 242      -5.041  -2.378 -14.602  1.00 97.96           H  
ATOM   3762  NE2 HIS A 242      -4.908  -4.377 -15.348  1.00 97.96           N  
ATOM   3763  N   LYS A 243      -9.168  -4.654 -16.342  1.00 97.37           N  
ATOM   3764  H   LYS A 243      -9.260  -3.840 -15.752  1.00 97.37           H  
ATOM   3765  CA  LYS A 243      -9.034  -4.437 -17.790  1.00 97.37           C  
ATOM   3766  HA  LYS A 243      -9.131  -5.391 -18.307  1.00 97.37           H  
ATOM   3767  C   LYS A 243      -7.640  -3.889 -18.103  1.00 97.37           C  
ATOM   3768  CB  LYS A 243     -10.158  -3.514 -18.282  1.00 97.37           C  
ATOM   3769  HB2 LYS A 243     -10.063  -2.542 -17.798  1.00 97.37           H  
ATOM   3770  HB3 LYS A 243     -11.112  -3.955 -17.997  1.00 97.37           H  
ATOM   3771  O   LYS A 243      -7.321  -2.778 -17.681  1.00 97.37           O  
ATOM   3772  CG  LYS A 243     -10.114  -3.330 -19.810  1.00 97.37           C  
ATOM   3773  HG2 LYS A 243      -9.150  -2.908 -20.093  1.00 97.37           H  
ATOM   3774  HG3 LYS A 243     -10.219  -4.299 -20.297  1.00 97.37           H  
ATOM   3775  CD  LYS A 243     -11.203  -2.379 -20.323  1.00 97.37           C  
ATOM   3776  HD2 LYS A 243     -11.017  -2.196 -21.381  1.00 97.37           H  
ATOM   3777  HD3 LYS A 243     -11.132  -1.434 -19.786  1.00 97.37           H  
ATOM   3778  CE  LYS A 243     -12.599  -2.989 -20.152  1.00 97.37           C  
ATOM   3779  HE2 LYS A 243     -12.758  -3.216 -19.098  1.00 97.37           H  
ATOM   3780  HE3 LYS A 243     -12.627  -3.930 -20.701  1.00 97.37           H  
ATOM   3781  NZ  LYS A 243     -13.655  -2.072 -20.643  1.00 97.37           N  
ATOM   3782  HZ1 LYS A 243     -14.563  -2.501 -20.534  1.00 97.37           H  
ATOM   3783  HZ2 LYS A 243     -13.509  -1.879 -21.624  1.00 97.37           H  
ATOM   3784  HZ3 LYS A 243     -13.635  -1.203 -20.129  1.00 97.37           H  
ATOM   3785  N   LYS A 244      -6.865  -4.653 -18.871  1.00 96.22           N  
ATOM   3786  H   LYS A 244      -7.264  -5.514 -19.217  1.00 96.22           H  
ATOM   3787  CA  LYS A 244      -5.522  -4.305 -19.349  1.00 96.22           C  
ATOM   3788  HA  LYS A 244      -4.919  -3.916 -18.529  1.00 96.22           H  
ATOM   3789  C   LYS A 244      -5.555  -3.235 -20.443  1.00 96.22           C  
ATOM   3790  CB  LYS A 244      -4.854  -5.570 -19.897  1.00 96.22           C  
ATOM   3791  HB2 LYS A 244      -3.946  -5.262 -20.417  1.00 96.22           H  
ATOM   3792  HB3 LYS A 244      -5.522  -6.038 -20.620  1.00 96.22           H  
ATOM   3793  O   LYS A 244      -6.611  -2.902 -20.990  1.00 96.22           O  
ATOM   3794  CG  LYS A 244      -4.468  -6.592 -18.816  1.00 96.22           C  
ATOM   3795  HG2 LYS A 244      -5.323  -6.789 -18.169  1.00 96.22           H  
ATOM   3796  HG3 LYS A 244      -3.661  -6.182 -18.209  1.00 96.22           H  
ATOM   3797  CD  LYS A 244      -4.018  -7.922 -19.438  1.00 96.22           C  
ATOM   3798  HD2 LYS A 244      -4.891  -8.375 -19.907  1.00 96.22           H  
ATOM   3799  HD3 LYS A 244      -3.681  -8.591 -18.646  1.00 96.22           H  
ATOM   3800  CE  LYS A 244      -2.885  -7.751 -20.467  1.00 96.22           C  
ATOM   3801  HE2 LYS A 244      -1.918  -7.911 -19.989  1.00 96.22           H  
ATOM   3802  HE3 LYS A 244      -2.880  -6.726 -20.838  1.00 96.22           H  
ATOM   3803  NZ  LYS A 244      -3.074  -8.650 -21.626  1.00 96.22           N  
ATOM   3804  HZ1 LYS A 244      -2.606  -9.538 -21.518  1.00 96.22           H  
ATOM   3805  HZ2 LYS A 244      -4.061  -8.787 -21.791  1.00 96.22           H  
ATOM   3806  HZ3 LYS A 244      -2.796  -8.194 -22.483  1.00 96.22           H  
ATOM   3807  N   ASN A 245      -4.381  -2.733 -20.817  1.00 93.82           N  
ATOM   3808  H   ASN A 245      -3.566  -3.010 -20.288  1.00 93.82           H  
ATOM   3809  CA  ASN A 245      -4.227  -1.713 -21.857  1.00 93.82           C  
ATOM   3810  HA  ASN A 245      -4.848  -0.857 -21.594  1.00 93.82           H  
ATOM   3811  C   ASN A 245      -4.685  -2.166 -23.251  1.00 93.82           C  
ATOM   3812  CB  ASN A 245      -2.755  -1.282 -21.892  1.00 93.82           C  
ATOM   3813  HB2 ASN A 245      -2.131  -2.153 -22.091  1.00 93.82           H  
ATOM   3814  HB3 ASN A 245      -2.599  -0.569 -22.702  1.00 93.82           H  
ATOM   3815  O   ASN A 245      -5.198  -1.346 -24.009  1.00 93.82           O  
ATOM   3816  CG  ASN A 245      -2.305  -0.634 -20.599  1.00 93.82           C  
ATOM   3817  ND2 ASN A 245      -1.027  -0.409 -20.440  1.00 93.82           N  
ATOM   3818 HD21 ASN A 245      -0.425  -1.027 -20.966  1.00 93.82           H  
ATOM   3819 HD22 ASN A 245      -0.747  -0.162 -19.502  1.00 93.82           H  
ATOM   3820  OD1 ASN A 245      -3.106  -0.235 -19.767  1.00 93.82           O  
ATOM   3821  N   ASP A 246      -4.544  -3.453 -23.568  1.00 95.10           N  
ATOM   3822  H   ASP A 246      -4.145  -4.070 -22.875  1.00 95.10           H  
ATOM   3823  CA  ASP A 246      -5.007  -4.063 -24.825  1.00 95.10           C  
ATOM   3824  HA  ASP A 246      -4.798  -3.367 -25.636  1.00 95.10           H  
ATOM   3825  C   ASP A 246      -6.531  -4.318 -24.860  1.00 95.10           C  
ATOM   3826  CB  ASP A 246      -4.193  -5.345 -25.100  1.00 95.10           C  
ATOM   3827  HB2 ASP A 246      -3.137  -5.081 -25.149  1.00 95.10           H  
ATOM   3828  HB3 ASP A 246      -4.479  -5.743 -26.074  1.00 95.10           H  
ATOM   3829  O   ASP A 246      -7.059  -4.822 -25.851  1.00 95.10           O  
ATOM   3830  CG  ASP A 246      -4.377  -6.446 -24.046  1.00 95.10           C  
ATOM   3831  OD1 ASP A 246      -5.296  -6.340 -23.204  1.00 95.10           O  
ATOM   3832  OD2 ASP A 246      -3.578  -7.408 -24.008  1.00 95.10           O  
ATOM   3833  N   GLY A 247      -7.249  -3.977 -23.783  1.00 95.60           N  
ATOM   3834  H   GLY A 247      -6.748  -3.597 -22.993  1.00 95.60           H  
ATOM   3835  CA  GLY A 247      -8.689  -4.176 -23.638  1.00 95.60           C  
ATOM   3836  HA2 GLY A 247      -9.170  -4.007 -24.601  1.00 95.60           H  
ATOM   3837  HA3 GLY A 247      -9.067  -3.443 -22.925  1.00 95.60           H  
ATOM   3838  C   GLY A 247      -9.098  -5.567 -23.145  1.00 95.60           C  
ATOM   3839  O   GLY A 247     -10.271  -5.754 -22.813  1.00 95.60           O  
ATOM   3840  N   THR A 248      -8.162  -6.517 -23.045  1.00 97.03           N  
ATOM   3841  H   THR A 248      -7.208  -6.276 -23.272  1.00 97.03           H  
ATOM   3842  CA  THR A 248      -8.417  -7.832 -22.442  1.00 97.03           C  
ATOM   3843  HA  THR A 248      -9.354  -8.208 -22.854  1.00 97.03           H  
ATOM   3844  C   THR A 248      -8.611  -7.713 -20.933  1.00 97.03           C  
ATOM   3845  CB  THR A 248      -7.333  -8.877 -22.767  1.00 97.03           C  
ATOM   3846  HB  THR A 248      -7.650  -9.833 -22.350  1.00 97.03           H  
ATOM   3847  O   THR A 248      -8.205  -6.734 -20.302  1.00 97.03           O  
ATOM   3848  CG2 THR A 248      -7.146  -9.065 -24.272  1.00 97.03           C  
ATOM   3849 HG21 THR A 248      -6.792  -8.143 -24.734  1.00 97.03           H  
ATOM   3850 HG22 THR A 248      -8.093  -9.353 -24.727  1.00 97.03           H  
ATOM   3851 HG23 THR A 248      -6.412  -9.850 -24.450  1.00 97.03           H  
ATOM   3852  OG1 THR A 248      -6.081  -8.563 -22.203  1.00 97.03           O  
ATOM   3853  HG1 THR A 248      -5.813  -7.729 -22.596  1.00 97.03           H  
ATOM   3854  N   THR A 249      -9.266  -8.707 -20.340  1.00 97.75           N  
ATOM   3855  H   THR A 249      -9.582  -9.498 -20.883  1.00 97.75           H  
ATOM   3856  CA  THR A 249      -9.582  -8.720 -18.912  1.00 97.75           C  
ATOM   3857  HA  THR A 249      -9.179  -7.817 -18.453  1.00 97.75           H  
ATOM   3858  C   THR A 249      -8.942  -9.902 -18.207  1.00 97.75           C  
ATOM   3859  CB  THR A 249     -11.091  -8.720 -18.665  1.00 97.75           C  
ATOM   3860  HB  THR A 249     -11.262  -8.828 -17.594  1.00 97.75           H  
ATOM   3861  O   THR A 249      -8.845 -10.987 -18.778  1.00 97.75           O  
ATOM   3862  CG2 THR A 249     -11.751  -7.425 -19.145  1.00 97.75           C  
ATOM   3863 HG21 THR A 249     -11.618  -7.310 -20.220  1.00 97.75           H  
ATOM   3864 HG22 THR A 249     -11.301  -6.577 -18.628  1.00 97.75           H  
ATOM   3865 HG23 THR A 249     -12.816  -7.462 -18.915  1.00 97.75           H  
ATOM   3866  OG1 THR A 249     -11.716  -9.789 -19.335  1.00 97.75           O  
ATOM   3867  HG1 THR A 249     -11.386 -10.608 -18.958  1.00 97.75           H  
ATOM   3868  N   VAL A 250      -8.558  -9.699 -16.951  1.00 97.63           N  
ATOM   3869  H   VAL A 250      -8.665  -8.775 -16.558  1.00 97.63           H  
ATOM   3870  CA  VAL A 250      -8.080 -10.747 -16.045  1.00 97.63           C  
ATOM   3871  HA  VAL A 250      -8.280 -11.721 -16.492  1.00 97.63           H  
ATOM   3872  C   VAL A 250      -8.863 -10.686 -14.738  1.00 97.63           C  
ATOM   3873  CB  VAL A 250      -6.558 -10.655 -15.804  1.00 97.63           C  
ATOM   3874  HB  VAL A 250      -6.274 -11.454 -15.119  1.00 97.63           H  
ATOM   3875  O   VAL A 250      -9.157  -9.597 -14.241  1.00 97.63           O  
ATOM   3876  CG1 VAL A 250      -5.777 -10.859 -17.109  1.00 97.63           C  
ATOM   3877 HG11 VAL A 250      -6.083 -11.795 -17.575  1.00 97.63           H  
ATOM   3878 HG12 VAL A 250      -4.710 -10.904 -16.895  1.00 97.63           H  
ATOM   3879 HG13 VAL A 250      -5.970 -10.037 -17.800  1.00 97.63           H  
ATOM   3880  CG2 VAL A 250      -6.113  -9.321 -15.194  1.00 97.63           C  
ATOM   3881 HG21 VAL A 250      -5.030  -9.312 -15.070  1.00 97.63           H  
ATOM   3882 HG22 VAL A 250      -6.567  -9.202 -14.211  1.00 97.63           H  
ATOM   3883 HG23 VAL A 250      -6.412  -8.496 -15.840  1.00 97.63           H  
ATOM   3884  N   ASP A 251      -9.194 -11.849 -14.184  1.00 98.12           N  
ATOM   3885  H   ASP A 251      -8.948 -12.713 -14.644  1.00 98.12           H  
ATOM   3886  CA  ASP A 251      -9.839 -11.949 -12.876  1.00 98.12           C  
ATOM   3887  HA  ASP A 251     -10.473 -11.077 -12.718  1.00 98.12           H  
ATOM   3888  C   ASP A 251      -8.774 -11.967 -11.780  1.00 98.12           C  
ATOM   3889  CB  ASP A 251     -10.737 -13.192 -12.799  1.00 98.12           C  
ATOM   3890  HB2 ASP A 251     -10.155 -14.073 -13.070  1.00 98.12           H  
ATOM   3891  HB3 ASP A 251     -11.072 -13.314 -11.768  1.00 98.12           H  
ATOM   3892  O   ASP A 251      -7.872 -12.807 -11.773  1.00 98.12           O  
ATOM   3893  CG  ASP A 251     -11.979 -13.101 -13.691  1.00 98.12           C  
ATOM   3894  OD1 ASP A 251     -12.416 -11.966 -13.984  1.00 98.12           O  
ATOM   3895  OD2 ASP A 251     -12.495 -14.178 -14.060  1.00 98.12           O  
ATOM   3896  N   LEU A 252      -8.880 -11.032 -10.841  1.00 98.24           N  
ATOM   3897  H   LEU A 252      -9.641 -10.371 -10.912  1.00 98.24           H  
ATOM   3898  CA  LEU A 252      -7.976 -10.886  -9.707  1.00 98.24           C  
ATOM   3899  HA  LEU A 252      -7.113 -11.542  -9.829  1.00 98.24           H  
ATOM   3900  C   LEU A 252      -8.706 -11.292  -8.440  1.00 98.24           C  
ATOM   3901  CB  LEU A 252      -7.490  -9.432  -9.620  1.00 98.24           C  
ATOM   3902  HB2 LEU A 252      -8.344  -8.791  -9.403  1.00 98.24           H  
ATOM   3903  HB3 LEU A 252      -6.794  -9.352  -8.785  1.00 98.24           H  
ATOM   3904  O   LEU A 252      -9.817 -10.828  -8.211  1.00 98.24           O  
ATOM   3905  CG  LEU A 252      -6.812  -8.910 -10.896  1.00 98.24           C  
ATOM   3906  HG  LEU A 252      -7.549  -8.817 -11.694  1.00 98.24           H  
ATOM   3907  CD1 LEU A 252      -6.220  -7.528 -10.627  1.00 98.24           C  
ATOM   3908 HD11 LEU A 252      -5.730  -7.159 -11.528  1.00 98.24           H  
ATOM   3909 HD12 LEU A 252      -5.497  -7.578  -9.813  1.00 98.24           H  
ATOM   3910 HD13 LEU A 252      -7.020  -6.840 -10.357  1.00 98.24           H  
ATOM   3911  CD2 LEU A 252      -5.687  -9.825 -11.372  1.00 98.24           C  
ATOM   3912 HD21 LEU A 252      -5.201  -9.374 -12.238  1.00 98.24           H  
ATOM   3913 HD22 LEU A 252      -6.090 -10.785 -11.693  1.00 98.24           H  
ATOM   3914 HD23 LEU A 252      -4.969  -9.981 -10.567  1.00 98.24           H  
ATOM   3915  N   THR A 253      -8.094 -12.141  -7.615  1.00 98.37           N  
ATOM   3916  H   THR A 253      -7.154 -12.440  -7.835  1.00 98.37           H  
ATOM   3917  CA  THR A 253      -8.660 -12.560  -6.326  1.00 98.37           C  
ATOM   3918  HA  THR A 253      -9.577 -12.002  -6.140  1.00 98.37           H  
ATOM   3919  C   THR A 253      -7.683 -12.241  -5.207  1.00 98.37           C  
ATOM   3920  CB  THR A 253      -9.027 -14.048  -6.318  1.00 98.37           C  
ATOM   3921  HB  THR A 253      -8.132 -14.650  -6.473  1.00 98.37           H  
ATOM   3922  O   THR A 253      -6.529 -12.650  -5.284  1.00 98.37           O  
ATOM   3923  CG2 THR A 253      -9.710 -14.480  -5.019  1.00 98.37           C  
ATOM   3924 HG21 THR A 253     -10.046 -15.513  -5.112  1.00 98.37           H  
ATOM   3925 HG22 THR A 253      -9.011 -14.412  -4.186  1.00 98.37           H  
ATOM   3926 HG23 THR A 253     -10.570 -13.841  -4.820  1.00 98.37           H  
ATOM   3927  OG1 THR A 253      -9.942 -14.308  -7.360  1.00 98.37           O  
ATOM   3928  HG1 THR A 253      -9.497 -14.100  -8.185  1.00 98.37           H  
ATOM   3929  N   VAL A 254      -8.155 -11.537  -4.180  1.00 98.45           N  
ATOM   3930  H   VAL A 254      -9.126 -11.260  -4.198  1.00 98.45           H  
ATOM   3931  CA  VAL A 254      -7.375 -11.173  -2.986  1.00 98.45           C  
ATOM   3932  HA  VAL A 254      -6.397 -11.651  -3.036  1.00 98.45           H  
ATOM   3933  C   VAL A 254      -8.059 -11.684  -1.726  1.00 98.45           C  
ATOM   3934  CB  VAL A 254      -7.140  -9.653  -2.887  1.00 98.45           C  
ATOM   3935  HB  VAL A 254      -6.486  -9.469  -2.035  1.00 98.45           H  
ATOM   3936  O   VAL A 254      -9.286 -11.835  -1.704  1.00 98.45           O  
ATOM   3937  CG1 VAL A 254      -6.429  -9.119  -4.133  1.00 98.45           C  
ATOM   3938 HG11 VAL A 254      -5.521  -9.695  -4.311  1.00 98.45           H  
ATOM   3939 HG12 VAL A 254      -6.168  -8.071  -3.982  1.00 98.45           H  
ATOM   3940 HG13 VAL A 254      -7.076  -9.194  -5.007  1.00 98.45           H  
ATOM   3941  CG2 VAL A 254      -8.434  -8.852  -2.669  1.00 98.45           C  
ATOM   3942 HG21 VAL A 254      -8.219  -7.784  -2.709  1.00 98.45           H  
ATOM   3943 HG22 VAL A 254      -8.850  -9.088  -1.690  1.00 98.45           H  
ATOM   3944 HG23 VAL A 254      -9.166  -9.104  -3.436  1.00 98.45           H  
ATOM   3945  N   ASP A 255      -7.284 -11.903  -0.668  1.00 98.28           N  
ATOM   3946  H   ASP A 255      -6.290 -11.731  -0.722  1.00 98.28           H  
ATOM   3947  CA  ASP A 255      -7.833 -12.274   0.632  1.00 98.28           C  
ATOM   3948  HA  ASP A 255      -8.725 -12.877   0.465  1.00 98.28           H  
ATOM   3949  C   ASP A 255      -8.228 -11.021   1.426  1.00 98.28           C  
ATOM   3950  CB  ASP A 255      -6.853 -13.144   1.427  1.00 98.28           C  
ATOM   3951  HB2 ASP A 255      -5.971 -12.552   1.672  1.00 98.28           H  
ATOM   3952  HB3 ASP A 255      -7.326 -13.435   2.365  1.00 98.28           H  
ATOM   3953  O   ASP A 255      -7.532 -10.003   1.401  1.00 98.28           O  
ATOM   3954  CG  ASP A 255      -6.433 -14.414   0.677  1.00 98.28           C  
ATOM   3955  OD1 ASP A 255      -7.315 -15.222   0.292  1.00 98.28           O  
ATOM   3956  OD2 ASP A 255      -5.205 -14.575   0.504  1.00 98.28           O  
ATOM   3957  N   GLN A 256      -9.319 -11.107   2.187  1.00 98.46           N  
ATOM   3958  H   GLN A 256      -9.843 -11.969   2.138  1.00 98.46           H  
ATOM   3959  CA  GLN A 256      -9.811 -10.055   3.085  1.00 98.46           C  
ATOM   3960  HA  GLN A 256     -10.809 -10.335   3.422  1.00 98.46           H  
ATOM   3961  C   GLN A 256      -9.930  -8.685   2.400  1.00 98.46           C  
ATOM   3962  CB  GLN A 256      -8.942  -9.987   4.341  1.00 98.46           C  
ATOM   3963  HB2 GLN A 256      -9.265  -9.147   4.956  1.00 98.46           H  
ATOM   3964  HB3 GLN A 256      -7.907  -9.813   4.048  1.00 98.46           H  
ATOM   3965  O   GLN A 256      -9.022  -7.839   2.457  1.00 98.46           O  
ATOM   3966  CG  GLN A 256      -9.030 -11.263   5.183  1.00 98.46           C  
ATOM   3967  HG2 GLN A 256      -9.961 -11.274   5.751  1.00 98.46           H  
ATOM   3968  HG3 GLN A 256      -9.004 -12.153   4.554  1.00 98.46           H  
ATOM   3969  CD  GLN A 256      -7.848 -11.293   6.125  1.00 98.46           C  
ATOM   3970  NE2 GLN A 256      -6.775 -11.962   5.750  1.00 98.46           N  
ATOM   3971 HE21 GLN A 256      -5.912 -11.924   6.274  1.00 98.46           H  
ATOM   3972 HE22 GLN A 256      -6.820 -12.499   4.896  1.00 98.46           H  
ATOM   3973  OE1 GLN A 256      -7.829 -10.638   7.158  1.00 98.46           O  
ATOM   3974  N   ALA A 257     -11.083  -8.454   1.780  1.00 98.81           N  
ATOM   3975  H   ALA A 257     -11.780  -9.185   1.792  1.00 98.81           H  
ATOM   3976  CA  ALA A 257     -11.439  -7.165   1.210  1.00 98.81           C  
ATOM   3977  HA  ALA A 257     -10.650  -6.446   1.432  1.00 98.81           H  
ATOM   3978  C   ALA A 257     -12.731  -6.619   1.821  1.00 98.81           C  
ATOM   3979  CB  ALA A 257     -11.523  -7.280  -0.309  1.00 98.81           C  
ATOM   3980  HB1 ALA A 257     -12.395  -7.879  -0.569  1.00 98.81           H  
ATOM   3981  HB2 ALA A 257     -11.629  -6.283  -0.738  1.00 98.81           H  
ATOM   3982  HB3 ALA A 257     -10.619  -7.745  -0.702  1.00 98.81           H  
ATOM   3983  O   ALA A 257     -13.731  -7.322   1.976  1.00 98.81           O  
ATOM   3984  N   TRP A 258     -12.716  -5.328   2.128  1.00 98.86           N  
ATOM   3985  H   TRP A 258     -11.878  -4.803   1.924  1.00 98.86           H  
ATOM   3986  CA  TRP A 258     -13.896  -4.573   2.505  1.00 98.86           C  
ATOM   3987  HA  TRP A 258     -14.413  -5.114   3.297  1.00 98.86           H  
ATOM   3988  C   TRP A 258     -14.819  -4.409   1.306  1.00 98.86           C  
ATOM   3989  CB  TRP A 258     -13.480  -3.202   3.033  1.00 98.86           C  
ATOM   3990  HB2 TRP A 258     -14.375  -2.646   3.312  1.00 98.86           H  
ATOM   3991  HB3 TRP A 258     -12.983  -2.650   2.236  1.00 98.86           H  
ATOM   3992  O   TRP A 258     -14.357  -4.087   0.211  1.00 98.86           O  
ATOM   3993  CG  TRP A 258     -12.581  -3.264   4.220  1.00 98.86           C  
ATOM   3994  CD1 TRP A 258     -11.254  -3.012   4.228  1.00 98.86           C  
ATOM   3995  HD1 TRP A 258     -10.675  -2.724   3.362  1.00 98.86           H  
ATOM   3996  CD2 TRP A 258     -12.934  -3.634   5.582  1.00 98.86           C  
ATOM   3997  CE2 TRP A 258     -11.762  -3.535   6.388  1.00 98.86           C  
ATOM   3998  CE3 TRP A 258     -14.132  -4.028   6.214  1.00 98.86           C  
ATOM   3999  HE3 TRP A 258     -15.029  -4.126   5.620  1.00 98.86           H  
ATOM   4000  NE1 TRP A 258     -10.764  -3.176   5.507  1.00 98.86           N  
ATOM   4001  HE1 TRP A 258      -9.812  -2.951   5.759  1.00 98.86           H  
ATOM   4002  CH2 TRP A 258     -12.997  -4.158   8.368  1.00 98.86           C  
ATOM   4003  HH2 TRP A 258     -13.034  -4.351   9.430  1.00 98.86           H  
ATOM   4004  CZ2 TRP A 258     -11.785  -3.781   7.768  1.00 98.86           C  
ATOM   4005  HZ2 TRP A 258     -10.885  -3.678   8.356  1.00 98.86           H  
ATOM   4006  CZ3 TRP A 258     -14.163  -4.284   7.597  1.00 98.86           C  
ATOM   4007  HZ3 TRP A 258     -15.089  -4.567   8.076  1.00 98.86           H  
ATOM   4008  N   ARG A 259     -16.122  -4.575   1.532  1.00 98.61           N  
ATOM   4009  H   ARG A 259     -16.392  -4.904   2.448  1.00 98.61           H  
ATOM   4010  CA  ARG A 259     -17.178  -4.222   0.582  1.00 98.61           C  
ATOM   4011  HA  ARG A 259     -16.727  -3.723  -0.276  1.00 98.61           H  
ATOM   4012  C   ARG A 259     -18.146  -3.239   1.209  1.00 98.61           C  
ATOM   4013  CB  ARG A 259     -17.914  -5.467   0.082  1.00 98.61           C  
ATOM   4014  HB2 ARG A 259     -18.821  -5.155  -0.436  1.00 98.61           H  
ATOM   4015  HB3 ARG A 259     -18.193  -6.099   0.925  1.00 98.61           H  
ATOM   4016  O   ARG A 259     -18.738  -3.533   2.249  1.00 98.61           O  
ATOM   4017  CG  ARG A 259     -17.034  -6.250  -0.893  1.00 98.61           C  
ATOM   4018  HG2 ARG A 259     -16.722  -5.603  -1.713  1.00 98.61           H  
ATOM   4019  HG3 ARG A 259     -16.146  -6.604  -0.370  1.00 98.61           H  
ATOM   4020  CD  ARG A 259     -17.781  -7.458  -1.449  1.00 98.61           C  
ATOM   4021  HD2 ARG A 259     -17.046  -8.086  -1.953  1.00 98.61           H  
ATOM   4022  HD3 ARG A 259     -18.232  -7.996  -0.615  1.00 98.61           H  
ATOM   4023  NE  ARG A 259     -18.816  -7.130  -2.436  1.00 98.61           N  
ATOM   4024  HE  ARG A 259     -18.954  -6.153  -2.651  1.00 98.61           H  
ATOM   4025  NH1 ARG A 259     -19.323  -9.318  -2.925  1.00 98.61           N  
ATOM   4026 HH11 ARG A 259     -18.965  -9.610  -2.027  1.00 98.61           H  
ATOM   4027 HH12 ARG A 259     -19.775 -10.029  -3.482  1.00 98.61           H  
ATOM   4028  NH2 ARG A 259     -20.171  -7.676  -4.179  1.00 98.61           N  
ATOM   4029 HH21 ARG A 259     -20.595  -8.392  -4.751  1.00 98.61           H  
ATOM   4030 HH22 ARG A 259     -20.237  -6.701  -4.431  1.00 98.61           H  
ATOM   4031  CZ  ARG A 259     -19.429  -8.041  -3.169  1.00 98.61           C  
ATOM   4032  N   GLY A 260     -18.340  -2.115   0.535  1.00 98.44           N  
ATOM   4033  H   GLY A 260     -17.755  -1.933  -0.268  1.00 98.44           H  
ATOM   4034  CA  GLY A 260     -19.317  -1.092   0.881  1.00 98.44           C  
ATOM   4035  HA2 GLY A 260     -18.791  -0.206   1.236  1.00 98.44           H  
ATOM   4036  HA3 GLY A 260     -19.977  -1.443   1.674  1.00 98.44           H  
ATOM   4037  C   GLY A 260     -20.143  -0.701  -0.338  1.00 98.44           C  
ATOM   4038  O   GLY A 260     -19.677  -0.769  -1.475  1.00 98.44           O  
ATOM   4039  N   LYS A 261     -21.398  -0.296  -0.118  1.00 98.54           N  
ATOM   4040  H   LYS A 261     -21.715  -0.243   0.840  1.00 98.54           H  
ATOM   4041  CA  LYS A 261     -22.211   0.309  -1.183  1.00 98.54           C  
ATOM   4042  HA  LYS A 261     -22.088  -0.276  -2.094  1.00 98.54           H  
ATOM   4043  C   LYS A 261     -21.685   1.714  -1.469  1.00 98.54           C  
ATOM   4044  CB  LYS A 261     -23.698   0.318  -0.797  1.00 98.54           C  
ATOM   4045  HB2 LYS A 261     -23.835   0.919   0.102  1.00 98.54           H  
ATOM   4046  HB3 LYS A 261     -24.018  -0.704  -0.590  1.00 98.54           H  
ATOM   4047  O   LYS A 261     -21.666   2.525  -0.550  1.00 98.54           O  
ATOM   4048  CG  LYS A 261     -24.557   0.893  -1.934  1.00 98.54           C  
ATOM   4049  HG2 LYS A 261     -24.449   0.260  -2.815  1.00 98.54           H  
ATOM   4050  HG3 LYS A 261     -24.215   1.898  -2.181  1.00 98.54           H  
ATOM   4051  CD  LYS A 261     -26.039   0.971  -1.561  1.00 98.54           C  
ATOM   4052  HD2 LYS A 261     -26.156   1.590  -0.671  1.00 98.54           H  
ATOM   4053  HD3 LYS A 261     -26.417  -0.033  -1.366  1.00 98.54           H  
ATOM   4054  CE  LYS A 261     -26.790   1.601  -2.740  1.00 98.54           C  
ATOM   4055  HE2 LYS A 261     -26.615   0.991  -3.626  1.00 98.54           H  
ATOM   4056  HE3 LYS A 261     -26.359   2.583  -2.940  1.00 98.54           H  
ATOM   4057  NZ  LYS A 261     -28.244   1.723  -2.479  1.00 98.54           N  
ATOM   4058  HZ1 LYS A 261     -28.693   2.141  -3.282  1.00 98.54           H  
ATOM   4059  HZ2 LYS A 261     -28.652   0.812  -2.326  1.00 98.54           H  
ATOM   4060  HZ3 LYS A 261     -28.412   2.313  -1.677  1.00 98.54           H  
ATOM   4061  N   GLY A 262     -21.327   2.015  -2.708  1.00 97.96           N  
ATOM   4062  H   GLY A 262     -21.411   1.313  -3.429  1.00 97.96           H  
ATOM   4063  CA  GLY A 262     -20.787   3.315  -3.100  1.00 97.96           C  
ATOM   4064  HA2 GLY A 262     -21.468   4.104  -2.782  1.00 97.96           H  
ATOM   4065  HA3 GLY A 262     -19.826   3.478  -2.612  1.00 97.96           H  
ATOM   4066  C   GLY A 262     -20.589   3.413  -4.609  1.00 97.96           C  
ATOM   4067  O   GLY A 262     -20.597   2.403  -5.310  1.00 97.96           O  
ATOM   4068  N   GLU A 263     -20.416   4.635  -5.103  1.00 97.75           N  
ATOM   4069  H   GLU A 263     -20.353   5.418  -4.469  1.00 97.75           H  
ATOM   4070  CA  GLU A 263     -20.210   4.911  -6.527  1.00 97.75           C  
ATOM   4071  HA  GLU A 263     -20.443   4.022  -7.114  1.00 97.75           H  
ATOM   4072  C   GLU A 263     -18.746   5.262  -6.785  1.00 97.75           C  
ATOM   4073  CB  GLU A 263     -21.145   6.033  -7.004  1.00 97.75           C  
ATOM   4074  HB2 GLU A 263     -20.915   6.265  -8.044  1.00 97.75           H  
ATOM   4075  HB3 GLU A 263     -20.956   6.930  -6.414  1.00 97.75           H  
ATOM   4076  O   GLU A 263     -18.214   6.215  -6.216  1.00 97.75           O  
ATOM   4077  CG  GLU A 263     -22.638   5.682  -6.892  1.00 97.75           C  
ATOM   4078  HG2 GLU A 263     -22.895   5.564  -5.840  1.00 97.75           H  
ATOM   4079  HG3 GLU A 263     -23.217   6.524  -7.273  1.00 97.75           H  
ATOM   4080  CD  GLU A 263     -23.035   4.415  -7.665  1.00 97.75           C  
ATOM   4081  OE1 GLU A 263     -23.954   3.708  -7.187  1.00 97.75           O  
ATOM   4082  OE2 GLU A 263     -22.422   4.129  -8.715  1.00 97.75           O  
ATOM   4083  N   GLY A 264     -18.091   4.468  -7.630  1.00 95.76           N  
ATOM   4084  H   GLY A 264     -18.617   3.759  -8.120  1.00 95.76           H  
ATOM   4085  CA  GLY A 264     -16.674   4.606  -7.953  1.00 95.76           C  
ATOM   4086  HA2 GLY A 264     -16.188   5.271  -7.239  1.00 95.76           H  
ATOM   4087  HA3 GLY A 264     -16.185   3.633  -7.891  1.00 95.76           H  
ATOM   4088  C   GLY A 264     -16.477   5.151  -9.361  1.00 95.76           C  
ATOM   4089  O   GLY A 264     -17.308   4.937 -10.241  1.00 95.76           O  
ATOM   4090  N   LEU A 265     -15.353   5.824  -9.588  1.00 96.75           N  
ATOM   4091  H   LEU A 265     -14.707   5.943  -8.821  1.00 96.75           H  
ATOM   4092  CA  LEU A 265     -14.927   6.293 -10.905  1.00 96.75           C  
ATOM   4093  HA  LEU A 265     -15.643   5.939 -11.646  1.00 96.75           H  
ATOM   4094  C   LEU A 265     -13.550   5.714 -11.257  1.00 96.75           C  
ATOM   4095  CB  LEU A 265     -14.901   7.832 -10.956  1.00 96.75           C  
ATOM   4096  HB2 LEU A 265     -14.538   8.140 -11.937  1.00 96.75           H  
ATOM   4097  HB3 LEU A 265     -14.172   8.183 -10.226  1.00 96.75           H  
ATOM   4098  O   LEU A 265     -12.733   5.470 -10.361  1.00 96.75           O  
ATOM   4099  CG  LEU A 265     -16.255   8.523 -10.702  1.00 96.75           C  
ATOM   4100  HG  LEU A 265     -16.655   8.213  -9.737  1.00 96.75           H  
ATOM   4101  CD1 LEU A 265     -16.062  10.041 -10.676  1.00 96.75           C  
ATOM   4102 HD11 LEU A 265     -15.355  10.315  -9.893  1.00 96.75           H  
ATOM   4103 HD12 LEU A 265     -15.686  10.389 -11.638  1.00 96.75           H  
ATOM   4104 HD13 LEU A 265     -17.016  10.525 -10.465  1.00 96.75           H  
ATOM   4105  CD2 LEU A 265     -17.273   8.203 -11.799  1.00 96.75           C  
ATOM   4106 HD21 LEU A 265     -16.876   8.470 -12.778  1.00 96.75           H  
ATOM   4107 HD22 LEU A 265     -18.193   8.759 -11.617  1.00 96.75           H  
ATOM   4108 HD23 LEU A 265     -17.521   7.142 -11.779  1.00 96.75           H  
ATOM   4109  N   PRO A 266     -13.245   5.535 -12.556  1.00 96.81           N  
ATOM   4110  CA  PRO A 266     -11.896   5.205 -12.996  1.00 96.81           C  
ATOM   4111  HA  PRO A 266     -11.670   4.188 -12.676  1.00 96.81           H  
ATOM   4112  C   PRO A 266     -10.854   6.174 -12.418  1.00 96.81           C  
ATOM   4113  CB  PRO A 266     -11.938   5.257 -14.526  1.00 96.81           C  
ATOM   4114  HB2 PRO A 266     -11.268   4.522 -14.974  1.00 96.81           H  
ATOM   4115  HB3 PRO A 266     -11.691   6.259 -14.876  1.00 96.81           H  
ATOM   4116  O   PRO A 266     -11.064   7.386 -12.386  1.00 96.81           O  
ATOM   4117  CG  PRO A 266     -13.402   4.959 -14.848  1.00 96.81           C  
ATOM   4118  HG2 PRO A 266     -13.574   3.883 -14.814  1.00 96.81           H  
ATOM   4119  HG3 PRO A 266     -13.697   5.368 -15.814  1.00 96.81           H  
ATOM   4120  CD  PRO A 266     -14.145   5.633 -13.697  1.00 96.81           C  
ATOM   4121  HD2 PRO A 266     -14.322   6.682 -13.933  1.00 96.81           H  
ATOM   4122  HD3 PRO A 266     -15.087   5.116 -13.517  1.00 96.81           H  
ATOM   4123  N   GLY A 267      -9.728   5.629 -11.958  1.00 97.04           N  
ATOM   4124  H   GLY A 267      -9.615   4.628 -12.031  1.00 97.04           H  
ATOM   4125  CA  GLY A 267      -8.641   6.394 -11.341  1.00 97.04           C  
ATOM   4126  HA2 GLY A 267      -8.620   7.399 -11.761  1.00 97.04           H  
ATOM   4127  HA3 GLY A 267      -7.693   5.913 -11.585  1.00 97.04           H  
ATOM   4128  C   GLY A 267      -8.721   6.527  -9.816  1.00 97.04           C  
ATOM   4129  O   GLY A 267      -7.729   6.934  -9.222  1.00 97.04           O  
ATOM   4130  N   MET A 268      -9.826   6.132  -9.167  1.00 98.55           N  
ATOM   4131  H   MET A 268     -10.634   5.853  -9.706  1.00 98.55           H  
ATOM   4132  CA  MET A 268      -9.957   6.172  -7.699  1.00 98.55           C  
ATOM   4133  HA  MET A 268      -9.603   7.142  -7.348  1.00 98.55           H  
ATOM   4134  C   MET A 268      -9.132   5.106  -6.956  1.00 98.55           C  
ATOM   4135  CB  MET A 268     -11.430   6.022  -7.297  1.00 98.55           C  
ATOM   4136  HB2 MET A 268     -11.489   5.861  -6.221  1.00 98.55           H  
ATOM   4137  HB3 MET A 268     -11.859   5.148  -7.787  1.00 98.55           H  
ATOM   4138  O   MET A 268      -8.957   5.216  -5.737  1.00 98.55           O  
ATOM   4139  CG  MET A 268     -12.267   7.259  -7.623  1.00 98.55           C  
ATOM   4140  HG2 MET A 268     -11.811   8.130  -7.154  1.00 98.55           H  
ATOM   4141  HG3 MET A 268     -12.284   7.417  -8.702  1.00 98.55           H  
ATOM   4142  SD  MET A 268     -13.964   7.084  -7.019  1.00 98.55           S  
ATOM   4143  CE  MET A 268     -14.598   8.747  -7.321  1.00 98.55           C  
ATOM   4144  HE1 MET A 268     -14.184   9.421  -6.572  1.00 98.55           H  
ATOM   4145  HE2 MET A 268     -15.685   8.742  -7.241  1.00 98.55           H  
ATOM   4146  HE3 MET A 268     -14.298   9.095  -8.310  1.00 98.55           H  
ATOM   4147  N   CYS A 269      -8.639   4.067  -7.645  1.00 98.58           N  
ATOM   4148  H   CYS A 269      -8.850   3.993  -8.630  1.00 98.58           H  
ATOM   4149  CA  CYS A 269      -7.805   3.020  -7.040  1.00 98.58           C  
ATOM   4150  HA  CYS A 269      -8.391   2.505  -6.278  1.00 98.58           H  
ATOM   4151  C   CYS A 269      -6.579   3.623  -6.337  1.00 98.58           C  
ATOM   4152  CB  CYS A 269      -7.398   1.975  -8.089  1.00 98.58           C  
ATOM   4153  HB2 CYS A 269      -6.748   1.234  -7.625  1.00 98.58           H  
ATOM   4154  HB3 CYS A 269      -6.855   2.446  -8.909  1.00 98.58           H  
ATOM   4155  O   CYS A 269      -6.086   4.684  -6.725  1.00 98.58           O  
ATOM   4156  SG  CYS A 269      -8.869   1.129  -8.727  1.00 98.58           S  
ATOM   4157  HG  CYS A 269      -8.252   0.079  -9.276  1.00 98.58           H  
ATOM   4158  N   GLY A 270      -6.118   2.977  -5.267  1.00 98.61           N  
ATOM   4159  H   GLY A 270      -6.564   2.111  -4.998  1.00 98.61           H  
ATOM   4160  CA  GLY A 270      -5.034   3.489  -4.422  1.00 98.61           C  
ATOM   4161  HA2 GLY A 270      -4.289   3.969  -5.057  1.00 98.61           H  
ATOM   4162  HA3 GLY A 270      -4.542   2.655  -3.921  1.00 98.61           H  
ATOM   4163  C   GLY A 270      -5.467   4.514  -3.365  1.00 98.61           C  
ATOM   4164  O   GLY A 270      -4.679   4.838  -2.479  1.00 98.61           O  
ATOM   4165  N   GLY A 271      -6.711   5.006  -3.419  1.00 98.70           N  
ATOM   4166  H   GLY A 271      -7.301   4.740  -4.195  1.00 98.70           H  
ATOM   4167  CA  GLY A 271      -7.309   5.788  -2.335  1.00 98.70           C  
ATOM   4168  HA2 GLY A 271      -8.285   6.158  -2.648  1.00 98.70           H  
ATOM   4169  HA3 GLY A 271      -6.672   6.643  -2.111  1.00 98.70           H  
ATOM   4170  C   GLY A 271      -7.500   4.961  -1.059  1.00 98.70           C  
ATOM   4171  O   GLY A 271      -7.566   3.733  -1.113  1.00 98.70           O  
ATOM   4172  N   ALA A 272      -7.610   5.628   0.088  1.00 98.89           N  
ATOM   4173  H   ALA A 272      -7.685   6.635   0.056  1.00 98.89           H  
ATOM   4174  CA  ALA A 272      -7.706   4.971   1.390  1.00 98.89           C  
ATOM   4175  HA  ALA A 272      -7.339   3.949   1.294  1.00 98.89           H  
ATOM   4176  C   ALA A 272      -9.152   4.918   1.895  1.00 98.89           C  
ATOM   4177  CB  ALA A 272      -6.793   5.686   2.387  1.00 98.89           C  
ATOM   4178  HB1 ALA A 272      -5.882   6.020   1.890  1.00 98.89           H  
ATOM   4179  HB2 ALA A 272      -6.527   5.000   3.191  1.00 98.89           H  
ATOM   4180  HB3 ALA A 272      -7.313   6.545   2.812  1.00 98.89           H  
ATOM   4181  O   ALA A 272      -9.848   5.935   1.900  1.00 98.89           O  
ATOM   4182  N   LEU A 273      -9.591   3.754   2.371  1.00 98.90           N  
ATOM   4183  H   LEU A 273      -8.951   2.973   2.384  1.00 98.90           H  
ATOM   4184  CA  LEU A 273     -10.890   3.602   3.024  1.00 98.90           C  
ATOM   4185  HA  LEU A 273     -11.599   4.282   2.552  1.00 98.90           H  
ATOM   4186  C   LEU A 273     -10.770   3.973   4.505  1.00 98.90           C  
ATOM   4187  CB  LEU A 273     -11.387   2.160   2.822  1.00 98.90           C  
ATOM   4188  HB2 LEU A 273     -11.402   1.942   1.755  1.00 98.90           H  
ATOM   4189  HB3 LEU A 273     -10.683   1.475   3.295  1.00 98.90           H  
ATOM   4190  O   LEU A 273      -9.955   3.394   5.215  1.00 98.90           O  
ATOM   4191  CG  LEU A 273     -12.792   1.912   3.398  1.00 98.90           C  
ATOM   4192  HG  LEU A 273     -12.793   2.122   4.467  1.00 98.90           H  
ATOM   4193  CD1 LEU A 273     -13.829   2.804   2.721  1.00 98.90           C  
ATOM   4194 HD11 LEU A 273     -14.835   2.427   2.905  1.00 98.90           H  
ATOM   4195 HD12 LEU A 273     -13.660   2.802   1.645  1.00 98.90           H  
ATOM   4196 HD13 LEU A 273     -13.758   3.828   3.090  1.00 98.90           H  
ATOM   4197  CD2 LEU A 273     -13.179   0.449   3.198  1.00 98.90           C  
ATOM   4198 HD21 LEU A 273     -13.266   0.237   2.133  1.00 98.90           H  
ATOM   4199 HD22 LEU A 273     -12.433  -0.205   3.651  1.00 98.90           H  
ATOM   4200 HD23 LEU A 273     -14.148   0.257   3.659  1.00 98.90           H  
ATOM   4201  N   VAL A 274     -11.582   4.911   4.985  1.00 98.82           N  
ATOM   4202  H   VAL A 274     -12.192   5.385   4.335  1.00 98.82           H  
ATOM   4203  CA  VAL A 274     -11.526   5.441   6.356  1.00 98.82           C  
ATOM   4204  HA  VAL A 274     -10.698   4.986   6.899  1.00 98.82           H  
ATOM   4205  C   VAL A 274     -12.816   5.101   7.095  1.00 98.82           C  
ATOM   4206  CB  VAL A 274     -11.279   6.962   6.323  1.00 98.82           C  
ATOM   4207  HB  VAL A 274     -12.091   7.454   5.787  1.00 98.82           H  
ATOM   4208  O   VAL A 274     -13.904   5.454   6.642  1.00 98.82           O  
ATOM   4209  CG1 VAL A 274     -11.202   7.559   7.727  1.00 98.82           C  
ATOM   4210 HG11 VAL A 274     -10.355   7.112   8.248  1.00 98.82           H  
ATOM   4211 HG12 VAL A 274     -12.116   7.367   8.289  1.00 98.82           H  
ATOM   4212 HG13 VAL A 274     -11.054   8.637   7.664  1.00 98.82           H  
ATOM   4213  CG2 VAL A 274      -9.953   7.286   5.620  1.00 98.82           C  
ATOM   4214 HG21 VAL A 274      -9.765   8.359   5.658  1.00 98.82           H  
ATOM   4215 HG22 VAL A 274      -9.134   6.758   6.108  1.00 98.82           H  
ATOM   4216 HG23 VAL A 274      -9.998   6.985   4.573  1.00 98.82           H  
ATOM   4217  N   SER A 275     -12.714   4.427   8.241  1.00 98.65           N  
ATOM   4218  H   SER A 275     -11.791   4.200   8.581  1.00 98.65           H  
ATOM   4219  CA  SER A 275     -13.881   4.046   9.047  1.00 98.65           C  
ATOM   4220  HA  SER A 275     -14.541   3.427   8.440  1.00 98.65           H  
ATOM   4221  C   SER A 275     -14.659   5.264   9.545  1.00 98.65           C  
ATOM   4222  CB  SER A 275     -13.418   3.243  10.261  1.00 98.65           C  
ATOM   4223  HB2 SER A 275     -12.865   3.889  10.943  1.00 98.65           H  
ATOM   4224  HB3 SER A 275     -12.746   2.454   9.924  1.00 98.65           H  
ATOM   4225  O   SER A 275     -14.062   6.277   9.907  1.00 98.65           O  
ATOM   4226  OG  SER A 275     -14.526   2.670  10.934  1.00 98.65           O  
ATOM   4227  HG  SER A 275     -14.345   1.730  11.002  1.00 98.65           H  
ATOM   4228  N   SER A 276     -15.985   5.161   9.678  1.00 98.03           N  
ATOM   4229  H   SER A 276     -16.464   4.356   9.301  1.00 98.03           H  
ATOM   4230  CA  SER A 276     -16.778   6.155  10.417  1.00 98.03           C  
ATOM   4231  HA  SER A 276     -16.369   7.143  10.202  1.00 98.03           H  
ATOM   4232  C   SER A 276     -16.717   5.966  11.942  1.00 98.03           C  
ATOM   4233  CB  SER A 276     -18.231   6.171   9.927  1.00 98.03           C  
ATOM   4234  HB2 SER A 276     -18.669   7.140  10.169  1.00 98.03           H  
ATOM   4235  HB3 SER A 276     -18.255   6.054   8.844  1.00 98.03           H  
ATOM   4236  O   SER A 276     -17.320   6.744  12.680  1.00 98.03           O  
ATOM   4237  OG  SER A 276     -19.007   5.162  10.553  1.00 98.03           O  
ATOM   4238  HG  SER A 276     -19.232   5.501  11.423  1.00 98.03           H  
ATOM   4239  N   ASN A 277     -16.054   4.916  12.438  1.00 97.35           N  
ATOM   4240  H   ASN A 277     -15.558   4.314  11.797  1.00 97.35           H  
ATOM   4241  CA  ASN A 277     -16.056   4.566  13.855  1.00 97.35           C  
ATOM   4242  HA  ASN A 277     -17.028   4.829  14.271  1.00 97.35           H  
ATOM   4243  C   ASN A 277     -14.993   5.340  14.656  1.00 97.35           C  
ATOM   4244  CB  ASN A 277     -15.904   3.042  13.982  1.00 97.35           C  
ATOM   4245  HB2 ASN A 277     -16.638   2.554  13.342  1.00 97.35           H  
ATOM   4246  HB3 ASN A 277     -14.918   2.749  13.620  1.00 97.35           H  
ATOM   4247  O   ASN A 277     -13.817   4.978  14.670  1.00 97.35           O  
ATOM   4248  CG  ASN A 277     -16.074   2.550  15.409  1.00 97.35           C  
ATOM   4249  ND2 ASN A 277     -16.019   1.262  15.645  1.00 97.35           N  
ATOM   4250 HD21 ASN A 277     -15.895   0.598  14.895  1.00 97.35           H  
ATOM   4251 HD22 ASN A 277     -16.042   0.968  16.611  1.00 97.35           H  
ATOM   4252  OD1 ASN A 277     -16.276   3.302  16.351  1.00 97.35           O  
ATOM   4253  N   GLN A 278     -15.433   6.346  15.413  1.00 96.21           N  
ATOM   4254  H   GLN A 278     -16.391   6.646  15.298  1.00 96.21           H  
ATOM   4255  CA  GLN A 278     -14.574   7.146  16.296  1.00 96.21           C  
ATOM   4256  HA  GLN A 278     -13.755   7.570  15.715  1.00 96.21           H  
ATOM   4257  C   GLN A 278     -13.935   6.344  17.441  1.00 96.21           C  
ATOM   4258  CB  GLN A 278     -15.403   8.298  16.878  1.00 96.21           C  
ATOM   4259  HB2 GLN A 278     -14.847   8.766  17.690  1.00 96.21           H  
ATOM   4260  HB3 GLN A 278     -16.335   7.905  17.283  1.00 96.21           H  
ATOM   4261  O   GLN A 278     -12.871   6.718  17.924  1.00 96.21           O  
ATOM   4262  CG  GLN A 278     -15.697   9.375  15.826  1.00 96.21           C  
ATOM   4263  HG2 GLN A 278     -16.188   8.942  14.955  1.00 96.21           H  
ATOM   4264  HG3 GLN A 278     -14.748   9.813  15.517  1.00 96.21           H  
ATOM   4265  CD  GLN A 278     -16.570  10.494  16.370  1.00 96.21           C  
ATOM   4266  NE2 GLN A 278     -16.283  11.728  16.025  1.00 96.21           N  
ATOM   4267 HE21 GLN A 278     -16.833  12.451  16.467  1.00 96.21           H  
ATOM   4268 HE22 GLN A 278     -15.422  11.922  15.535  1.00 96.21           H  
ATOM   4269  OE1 GLN A 278     -17.518  10.282  17.106  1.00 96.21           O  
ATOM   4270  N   SER A 279     -14.527   5.217  17.862  1.00 95.83           N  
ATOM   4271  H   SER A 279     -15.380   4.923  17.409  1.00 95.83           H  
ATOM   4272  CA  SER A 279     -13.958   4.389  18.945  1.00 95.83           C  
ATOM   4273  HA  SER A 279     -13.692   5.056  19.765  1.00 95.83           H  
ATOM   4274  C   SER A 279     -12.667   3.654  18.552  1.00 95.83           C  
ATOM   4275  CB  SER A 279     -14.995   3.398  19.489  1.00 95.83           C  
ATOM   4276  HB2 SER A 279     -14.627   2.991  20.431  1.00 95.83           H  
ATOM   4277  HB3 SER A 279     -15.929   3.923  19.689  1.00 95.83           H  
ATOM   4278  O   SER A 279     -11.977   3.134  19.428  1.00 95.83           O  
ATOM   4279  OG  SER A 279     -15.228   2.328  18.585  1.00 95.83           O  
ATOM   4280  HG  SER A 279     -15.608   2.728  17.799  1.00 95.83           H  
ATOM   4281  N   ILE A 280     -12.366   3.597  17.250  1.00 96.77           N  
ATOM   4282  H   ILE A 280     -12.998   4.058  16.610  1.00 96.77           H  
ATOM   4283  CA  ILE A 280     -11.092   3.138  16.669  1.00 96.77           C  
ATOM   4284  HA  ILE A 280     -10.416   2.858  17.477  1.00 96.77           H  
ATOM   4285  C   ILE A 280     -10.390   4.293  15.939  1.00 96.77           C  
ATOM   4286  CB  ILE A 280     -11.275   1.898  15.759  1.00 96.77           C  
ATOM   4287  HB  ILE A 280     -10.303   1.641  15.339  1.00 96.77           H  
ATOM   4288  O   ILE A 280      -9.742   4.083  14.919  1.00 96.77           O  
ATOM   4289  CG1 ILE A 280     -12.254   2.167  14.597  1.00 96.77           C  
ATOM   4290 HG12 ILE A 280     -13.253   2.311  15.009  1.00 96.77           H  
ATOM   4291 HG13 ILE A 280     -11.964   3.080  14.077  1.00 96.77           H  
ATOM   4292  CG2 ILE A 280     -11.735   0.696  16.591  1.00 96.77           C  
ATOM   4293 HG21 ILE A 280     -12.735   0.869  16.989  1.00 96.77           H  
ATOM   4294 HG22 ILE A 280     -11.725  -0.209  15.983  1.00 96.77           H  
ATOM   4295 HG23 ILE A 280     -11.021   0.553  17.402  1.00 96.77           H  
ATOM   4296  CD1 ILE A 280     -12.305   1.047  13.552  1.00 96.77           C  
ATOM   4297 HD11 ILE A 280     -12.911   1.369  12.705  1.00 96.77           H  
ATOM   4298 HD12 ILE A 280     -12.749   0.147  13.976  1.00 96.77           H  
ATOM   4299 HD13 ILE A 280     -11.297   0.826  13.201  1.00 96.77           H  
ATOM   4300  N   GLN A 281     -10.608   5.531  16.404  1.00 96.47           N  
ATOM   4301  H   GLN A 281     -11.161   5.631  17.243  1.00 96.47           H  
ATOM   4302  CA  GLN A 281      -9.950   6.742  15.903  1.00 96.47           C  
ATOM   4303  HA  GLN A 281     -10.446   7.594  16.370  1.00 96.47           H  
ATOM   4304  C   GLN A 281     -10.133   6.947  14.389  1.00 96.47           C  
ATOM   4305  CB  GLN A 281      -8.470   6.776  16.352  1.00 96.47           C  
ATOM   4306  HB2 GLN A 281      -7.939   5.925  15.927  1.00 96.47           H  
ATOM   4307  HB3 GLN A 281      -8.011   7.681  15.953  1.00 96.47           H  
ATOM   4308  O   GLN A 281      -9.241   7.450  13.713  1.00 96.47           O  
ATOM   4309  CG  GLN A 281      -8.253   6.800  17.877  1.00 96.47           C  
ATOM   4310  HG2 GLN A 281      -8.782   7.657  18.294  1.00 96.47           H  
ATOM   4311  HG3 GLN A 281      -7.191   6.944  18.076  1.00 96.47           H  
ATOM   4312  CD  GLN A 281      -8.692   5.525  18.595  1.00 96.47           C  
ATOM   4313  NE2 GLN A 281      -9.576   5.620  19.564  1.00 96.47           N  
ATOM   4314 HE21 GLN A 281      -9.808   4.758  20.037  1.00 96.47           H  
ATOM   4315 HE22 GLN A 281      -9.826   6.528  19.929  1.00 96.47           H  
ATOM   4316  OE1 GLN A 281      -8.310   4.413  18.271  1.00 96.47           O  
ATOM   4317  N   ASN A 282     -11.286   6.524  13.846  1.00 97.76           N  
ATOM   4318  H   ASN A 282     -11.976   6.110  14.456  1.00 97.76           H  
ATOM   4319  CA  ASN A 282     -11.573   6.576  12.412  1.00 97.76           C  
ATOM   4320  HA  ASN A 282     -12.456   5.962  12.234  1.00 97.76           H  
ATOM   4321  C   ASN A 282     -10.461   5.930  11.563  1.00 97.76           C  
ATOM   4322  CB  ASN A 282     -11.927   8.022  12.015  1.00 97.76           C  
ATOM   4323  HB2 ASN A 282     -11.159   8.712  12.364  1.00 97.76           H  
ATOM   4324  HB3 ASN A 282     -11.987   8.102  10.930  1.00 97.76           H  
ATOM   4325  O   ASN A 282     -10.075   6.468  10.531  1.00 97.76           O  
ATOM   4326  CG  ASN A 282     -13.258   8.436  12.595  1.00 97.76           C  
ATOM   4327  ND2 ASN A 282     -14.341   8.108  11.947  1.00 97.76           N  
ATOM   4328 HD21 ASN A 282     -14.241   7.589  11.086  1.00 97.76           H  
ATOM   4329 HD22 ASN A 282     -15.218   8.439  12.322  1.00 97.76           H  
ATOM   4330  OD1 ASN A 282     -13.388   9.007  13.651  1.00 97.76           O  
ATOM   4331  N   ALA A 283      -9.953   4.775  12.003  1.00 98.48           N  
ATOM   4332  H   ALA A 283     -10.189   4.478  12.939  1.00 98.48           H  
ATOM   4333  CA  ALA A 283      -8.829   4.095  11.371  1.00 98.48           C  
ATOM   4334  HA  ALA A 283      -7.937   4.688  11.573  1.00 98.48           H  
ATOM   4335  C   ALA A 283      -8.961   3.942   9.844  1.00 98.48           C  
ATOM   4336  CB  ALA A 283      -8.646   2.724  12.031  1.00 98.48           C  
ATOM   4337  HB1 ALA A 283      -8.439   2.844  13.094  1.00 98.48           H  
ATOM   4338  HB2 ALA A 283      -9.539   2.115  11.892  1.00 98.48           H  
ATOM   4339  HB3 ALA A 283      -7.792   2.224  11.573  1.00 98.48           H  
ATOM   4340  O   ALA A 283     -10.044   3.669   9.307  1.00 98.48           O  
ATOM   4341  N   ILE A 284      -7.820   4.049   9.161  1.00 98.83           N  
ATOM   4342  H   ILE A 284      -6.987   4.261   9.691  1.00 98.83           H  
ATOM   4343  CA  ILE A 284      -7.646   3.654   7.766  1.00 98.83           C  
ATOM   4344  HA  ILE A 284      -8.452   4.098   7.182  1.00 98.83           H  
ATOM   4345  C   ILE A 284      -7.765   2.128   7.698  1.00 98.83           C  
ATOM   4346  CB  ILE A 284      -6.302   4.158   7.188  1.00 98.83           C  
ATOM   4347  HB  ILE A 284      -5.482   3.699   7.741  1.00 98.83           H  
ATOM   4348  O   ILE A 284      -7.010   1.389   8.324  1.00 98.83           O  
ATOM   4349  CG1 ILE A 284      -6.160   5.694   7.309  1.00 98.83           C  
ATOM   4350 HG12 ILE A 284      -6.867   6.181   6.637  1.00 98.83           H  
ATOM   4351 HG13 ILE A 284      -6.393   6.005   8.327  1.00 98.83           H  
ATOM   4352  CG2 ILE A 284      -6.202   3.712   5.718  1.00 98.83           C  
ATOM   4353 HG21 ILE A 284      -6.163   2.625   5.653  1.00 98.83           H  
ATOM   4354 HG22 ILE A 284      -5.288   4.092   5.262  1.00 98.83           H  
ATOM   4355 HG23 ILE A 284      -7.069   4.073   5.163  1.00 98.83           H  
ATOM   4356  CD1 ILE A 284      -4.745   6.208   7.008  1.00 98.83           C  
ATOM   4357 HD11 ILE A 284      -4.698   7.277   7.219  1.00 98.83           H  
ATOM   4358 HD12 ILE A 284      -4.489   6.049   5.961  1.00 98.83           H  
ATOM   4359 HD13 ILE A 284      -4.022   5.694   7.640  1.00 98.83           H  
ATOM   4360  N   LEU A 285      -8.750   1.652   6.951  1.00 98.86           N  
ATOM   4361  H   LEU A 285      -9.320   2.325   6.459  1.00 98.86           H  
ATOM   4362  CA  LEU A 285      -9.131   0.247   6.868  1.00 98.86           C  
ATOM   4363  HA  LEU A 285      -8.890  -0.253   7.806  1.00 98.86           H  
ATOM   4364  C   LEU A 285      -8.389  -0.507   5.765  1.00 98.86           C  
ATOM   4365  CB  LEU A 285     -10.649   0.188   6.628  1.00 98.86           C  
ATOM   4366  HB2 LEU A 285     -10.943  -0.859   6.564  1.00 98.86           H  
ATOM   4367  HB3 LEU A 285     -10.875   0.656   5.670  1.00 98.86           H  
ATOM   4368  O   LEU A 285      -8.308  -1.735   5.797  1.00 98.86           O  
ATOM   4369  CG  LEU A 285     -11.512   0.848   7.713  1.00 98.86           C  
ATOM   4370  HG  LEU A 285     -11.348   1.926   7.722  1.00 98.86           H  
ATOM   4371  CD1 LEU A 285     -12.983   0.588   7.411  1.00 98.86           C  
ATOM   4372 HD11 LEU A 285     -13.224   0.998   6.430  1.00 98.86           H  
ATOM   4373 HD12 LEU A 285     -13.616   1.071   8.155  1.00 98.86           H  
ATOM   4374 HD13 LEU A 285     -13.178  -0.485   7.404  1.00 98.86           H  
ATOM   4375  CD2 LEU A 285     -11.191   0.270   9.088  1.00 98.86           C  
ATOM   4376 HD21 LEU A 285     -11.949   0.549   9.820  1.00 98.86           H  
ATOM   4377 HD22 LEU A 285     -10.230   0.658   9.423  1.00 98.86           H  
ATOM   4378 HD23 LEU A 285     -11.150  -0.818   9.024  1.00 98.86           H  
ATOM   4379  N   GLY A 286      -7.906   0.206   4.751  1.00 98.81           N  
ATOM   4380  H   GLY A 286      -8.001   1.211   4.764  1.00 98.81           H  
ATOM   4381  CA  GLY A 286      -7.370  -0.426   3.559  1.00 98.81           C  
ATOM   4382  HA2 GLY A 286      -6.386  -0.844   3.771  1.00 98.81           H  
ATOM   4383  HA3 GLY A 286      -8.046  -1.237   3.289  1.00 98.81           H  
ATOM   4384  C   GLY A 286      -7.266   0.502   2.361  1.00 98.81           C  
ATOM   4385  O   GLY A 286      -7.458   1.714   2.474  1.00 98.81           O  
ATOM   4386  N   ILE A 287      -6.981  -0.096   1.207  1.00 98.90           N  
ATOM   4387  H   ILE A 287      -6.914  -1.104   1.209  1.00 98.90           H  
ATOM   4388  CA  ILE A 287      -6.742   0.601  -0.059  1.00 98.90           C  
ATOM   4389  HA  ILE A 287      -6.878   1.673   0.085  1.00 98.90           H  
ATOM   4390  C   ILE A 287      -7.756   0.146  -1.104  1.00 98.90           C  
ATOM   4391  CB  ILE A 287      -5.293   0.359  -0.525  1.00 98.90           C  
ATOM   4392  HB  ILE A 287      -5.152  -0.719  -0.594  1.00 98.90           H  
ATOM   4393  O   ILE A 287      -7.957  -1.050  -1.303  1.00 98.90           O  
ATOM   4394  CG1 ILE A 287      -4.245   0.877   0.482  1.00 98.90           C  
ATOM   4395 HG12 ILE A 287      -3.255   0.614   0.109  1.00 98.90           H  
ATOM   4396 HG13 ILE A 287      -4.374   0.360   1.434  1.00 98.90           H  
ATOM   4397  CG2 ILE A 287      -5.034   0.955  -1.916  1.00 98.90           C  
ATOM   4398 HG21 ILE A 287      -3.977   0.868  -2.169  1.00 98.90           H  
ATOM   4399 HG22 ILE A 287      -5.608   0.421  -2.673  1.00 98.90           H  
ATOM   4400 HG23 ILE A 287      -5.322   2.006  -1.919  1.00 98.90           H  
ATOM   4401  CD1 ILE A 287      -4.269   2.386   0.750  1.00 98.90           C  
ATOM   4402 HD11 ILE A 287      -5.230   2.694   1.162  1.00 98.90           H  
ATOM   4403 HD12 ILE A 287      -3.493   2.622   1.478  1.00 98.90           H  
ATOM   4404 HD13 ILE A 287      -4.067   2.943  -0.165  1.00 98.90           H  
ATOM   4405  N   HIS A 288      -8.392   1.099  -1.779  1.00 98.87           N  
ATOM   4406  H   HIS A 288      -8.152   2.060  -1.578  1.00 98.87           H  
ATOM   4407  CA  HIS A 288      -9.374   0.843  -2.827  1.00 98.87           C  
ATOM   4408  HA  HIS A 288     -10.141   0.178  -2.429  1.00 98.87           H  
ATOM   4409  C   HIS A 288      -8.733   0.170  -4.050  1.00 98.87           C  
ATOM   4410  CB  HIS A 288     -10.045   2.166  -3.194  1.00 98.87           C  
ATOM   4411  HB2 HIS A 288      -9.306   2.852  -3.608  1.00 98.87           H  
ATOM   4412  HB3 HIS A 288     -10.450   2.602  -2.281  1.00 98.87           H  
ATOM   4413  O   HIS A 288      -7.726   0.663  -4.569  1.00 98.87           O  
ATOM   4414  CG  HIS A 288     -11.176   1.998  -4.168  1.00 98.87           C  
ATOM   4415  CD2 HIS A 288     -11.241   2.486  -5.444  1.00 98.87           C  
ATOM   4416  HD2 HIS A 288     -10.483   3.075  -5.938  1.00 98.87           H  
ATOM   4417  ND1 HIS A 288     -12.346   1.317  -3.937  1.00 98.87           N  
ATOM   4418  HD1 HIS A 288     -12.613   0.841  -3.087  1.00 98.87           H  
ATOM   4419  CE1 HIS A 288     -13.092   1.397  -5.048  1.00 98.87           C  
ATOM   4420  HE1 HIS A 288     -14.069   0.950  -5.165  1.00 98.87           H  
ATOM   4421  NE2 HIS A 288     -12.460   2.098  -6.000  1.00 98.87           N  
ATOM   4422  N   VAL A 289      -9.329  -0.932  -4.517  1.00 98.75           N  
ATOM   4423  H   VAL A 289     -10.163  -1.252  -4.048  1.00 98.75           H  
ATOM   4424  CA  VAL A 289      -8.802  -1.754  -5.627  1.00 98.75           C  
ATOM   4425  HA  VAL A 289      -7.947  -1.245  -6.072  1.00 98.75           H  
ATOM   4426  C   VAL A 289      -9.791  -1.954  -6.772  1.00 98.75           C  
ATOM   4427  CB  VAL A 289      -8.297  -3.131  -5.143  1.00 98.75           C  
ATOM   4428  HB  VAL A 289      -7.997  -3.705  -6.019  1.00 98.75           H  
ATOM   4429  O   VAL A 289      -9.357  -2.143  -7.905  1.00 98.75           O  
ATOM   4430  CG1 VAL A 289      -7.061  -2.985  -4.250  1.00 98.75           C  
ATOM   4431 HG11 VAL A 289      -6.291  -2.428  -4.784  1.00 98.75           H  
ATOM   4432 HG12 VAL A 289      -7.310  -2.467  -3.324  1.00 98.75           H  
ATOM   4433 HG13 VAL A 289      -6.669  -3.975  -4.019  1.00 98.75           H  
ATOM   4434  CG2 VAL A 289      -9.359  -3.943  -4.385  1.00 98.75           C  
ATOM   4435 HG21 VAL A 289     -10.228  -4.112  -5.021  1.00 98.75           H  
ATOM   4436 HG22 VAL A 289      -8.944  -4.917  -4.124  1.00 98.75           H  
ATOM   4437 HG23 VAL A 289      -9.661  -3.429  -3.473  1.00 98.75           H  
ATOM   4438  N   ALA A 290     -11.100  -1.897  -6.513  1.00 98.44           N  
ATOM   4439  H   ALA A 290     -11.416  -1.707  -5.572  1.00 98.44           H  
ATOM   4440  CA  ALA A 290     -12.113  -2.097  -7.544  1.00 98.44           C  
ATOM   4441  HA  ALA A 290     -11.753  -1.661  -8.476  1.00 98.44           H  
ATOM   4442  C   ALA A 290     -13.441  -1.420  -7.196  1.00 98.44           C  
ATOM   4443  CB  ALA A 290     -12.315  -3.603  -7.762  1.00 98.44           C  
ATOM   4444  HB1 ALA A 290     -11.366  -4.056  -8.048  1.00 98.44           H  
ATOM   4445  HB2 ALA A 290     -12.677  -4.080  -6.851  1.00 98.44           H  
ATOM   4446  HB3 ALA A 290     -13.036  -3.770  -8.563  1.00 98.44           H  
ATOM   4447  O   ALA A 290     -13.802  -1.286  -6.027  1.00 98.44           O  
ATOM   4448  N   GLY A 291     -14.205  -1.061  -8.226  1.00 97.37           N  
ATOM   4449  H   GLY A 291     -13.865  -1.215  -9.164  1.00 97.37           H  
ATOM   4450  CA  GLY A 291     -15.562  -0.543  -8.095  1.00 97.37           C  
ATOM   4451  HA2 GLY A 291     -15.540   0.545  -8.034  1.00 97.37           H  
ATOM   4452  HA3 GLY A 291     -16.007  -0.930  -7.179  1.00 97.37           H  
ATOM   4453  C   GLY A 291     -16.429  -0.954  -9.281  1.00 97.37           C  
ATOM   4454  O   GLY A 291     -15.952  -1.024 -10.413  1.00 97.37           O  
ATOM   4455  N   GLY A 292     -17.701  -1.243  -9.022  1.00 95.75           N  
ATOM   4456  H   GLY A 292     -18.004  -1.237  -8.058  1.00 95.75           H  
ATOM   4457  CA  GLY A 292     -18.678  -1.623 -10.041  1.00 95.75           C  
ATOM   4458  HA2 GLY A 292     -18.288  -2.451 -10.634  1.00 95.75           H  
ATOM   4459  HA3 GLY A 292     -18.850  -0.774 -10.702  1.00 95.75           H  
ATOM   4460  C   GLY A 292     -20.004  -2.052  -9.418  1.00 95.75           C  
ATOM   4461  O   GLY A 292     -20.038  -2.485  -8.270  1.00 95.75           O  
ATOM   4462  N   ASN A 293     -21.106  -1.928 -10.165  1.00 96.37           N  
ATOM   4463  H   ASN A 293     -21.011  -1.609 -11.118  1.00 96.37           H  
ATOM   4464  CA  ASN A 293     -22.458  -2.285  -9.703  1.00 96.37           C  
ATOM   4465  HA  ASN A 293     -23.167  -1.865 -10.416  1.00 96.37           H  
ATOM   4466  C   ASN A 293     -22.823  -1.657  -8.337  1.00 96.37           C  
ATOM   4467  CB  ASN A 293     -22.621  -3.820  -9.738  1.00 96.37           C  
ATOM   4468  HB2 ASN A 293     -21.929  -4.267  -9.023  1.00 96.37           H  
ATOM   4469  HB3 ASN A 293     -23.635  -4.079  -9.433  1.00 96.37           H  
ATOM   4470  O   ASN A 293     -23.366  -2.338  -7.466  1.00 96.37           O  
ATOM   4471  CG  ASN A 293     -22.386  -4.426 -11.108  1.00 96.37           C  
ATOM   4472  ND2 ASN A 293     -22.012  -5.683 -11.171  1.00 96.37           N  
ATOM   4473 HD21 ASN A 293     -21.865  -6.056 -12.097  1.00 96.37           H  
ATOM   4474 HD22 ASN A 293     -21.867  -6.219 -10.328  1.00 96.37           H  
ATOM   4475  OD1 ASN A 293     -22.532  -3.792 -12.137  1.00 96.37           O  
ATOM   4476  N   SER A 294     -22.478  -0.378  -8.137  1.00 97.51           N  
ATOM   4477  H   SER A 294     -22.103   0.147  -8.915  1.00 97.51           H  
ATOM   4478  CA  SER A 294     -22.677   0.370  -6.881  1.00 97.51           C  
ATOM   4479  HA  SER A 294     -22.211   1.346  -7.017  1.00 97.51           H  
ATOM   4480  C   SER A 294     -22.004  -0.248  -5.643  1.00 97.51           C  
ATOM   4481  CB  SER A 294     -24.165   0.631  -6.629  1.00 97.51           C  
ATOM   4482  HB2 SER A 294     -24.679  -0.317  -6.466  1.00 97.51           H  
ATOM   4483  HB3 SER A 294     -24.279   1.249  -5.738  1.00 97.51           H  
ATOM   4484  O   SER A 294     -22.448  -0.034  -4.511  1.00 97.51           O  
ATOM   4485  OG  SER A 294     -24.761   1.299  -7.717  1.00 97.51           O  
ATOM   4486  HG  SER A 294     -24.461   2.209  -7.669  1.00 97.51           H  
ATOM   4487  N   ILE A 295     -20.945  -1.036  -5.842  1.00 98.26           N  
ATOM   4488  H   ILE A 295     -20.659  -1.220  -6.793  1.00 98.26           H  
ATOM   4489  CA  ILE A 295     -20.118  -1.618  -4.786  1.00 98.26           C  
ATOM   4490  HA  ILE A 295     -20.453  -1.248  -3.817  1.00 98.26           H  
ATOM   4491  C   ILE A 295     -18.674  -1.163  -4.973  1.00 98.26           C  
ATOM   4492  CB  ILE A 295     -20.229  -3.157  -4.789  1.00 98.26           C  
ATOM   4493  HB  ILE A 295     -19.956  -3.512  -5.782  1.00 98.26           H  
ATOM   4494  O   ILE A 295     -18.130  -1.229  -6.077  1.00 98.26           O  
ATOM   4495  CG1 ILE A 295     -21.661  -3.663  -4.503  1.00 98.26           C  
ATOM   4496 HG12 ILE A 295     -22.341  -3.257  -5.251  1.00 98.26           H  
ATOM   4497 HG13 ILE A 295     -21.674  -4.746  -4.622  1.00 98.26           H  
ATOM   4498  CG2 ILE A 295     -19.241  -3.798  -3.795  1.00 98.26           C  
ATOM   4499 HG21 ILE A 295     -19.446  -4.866  -3.720  1.00 98.26           H  
ATOM   4500 HG22 ILE A 295     -18.219  -3.670  -4.150  1.00 98.26           H  
ATOM   4501 HG23 ILE A 295     -19.326  -3.329  -2.814  1.00 98.26           H  
ATOM   4502  CD1 ILE A 295     -22.222  -3.330  -3.112  1.00 98.26           C  
ATOM   4503 HD11 ILE A 295     -23.211  -3.778  -3.011  1.00 98.26           H  
ATOM   4504 HD12 ILE A 295     -22.317  -2.251  -2.993  1.00 98.26           H  
ATOM   4505 HD13 ILE A 295     -21.578  -3.731  -2.329  1.00 98.26           H  
ATOM   4506  N   LEU A 296     -18.048  -0.759  -3.872  1.00 98.72           N  
ATOM   4507  H   LEU A 296     -18.563  -0.751  -3.004  1.00 98.72           H  
ATOM   4508  CA  LEU A 296     -16.620  -0.487  -3.782  1.00 98.72           C  
ATOM   4509  HA  LEU A 296     -16.185  -0.485  -4.781  1.00 98.72           H  
ATOM   4510  C   LEU A 296     -15.933  -1.609  -3.005  1.00 98.72           C  
ATOM   4511  CB  LEU A 296     -16.383   0.897  -3.152  1.00 98.72           C  
ATOM   4512  HB2 LEU A 296     -15.312   1.090  -3.109  1.00 98.72           H  
ATOM   4513  HB3 LEU A 296     -16.754   0.873  -2.127  1.00 98.72           H  
ATOM   4514  O   LEU A 296     -16.499  -2.176  -2.066  1.00 98.72           O  
ATOM   4515  CG  LEU A 296     -17.078   2.055  -3.887  1.00 98.72           C  
ATOM   4516  HG  LEU A 296     -18.157   1.944  -3.776  1.00 98.72           H  
ATOM   4517  CD1 LEU A 296     -16.677   3.411  -3.313  1.00 98.72           C  
ATOM   4518 HD11 LEU A 296     -17.234   4.206  -3.808  1.00 98.72           H  
ATOM   4519 HD12 LEU A 296     -15.609   3.573  -3.451  1.00 98.72           H  
ATOM   4520 HD13 LEU A 296     -16.888   3.441  -2.244  1.00 98.72           H  
ATOM   4521  CD2 LEU A 296     -16.750   2.119  -5.377  1.00 98.72           C  
ATOM   4522 HD21 LEU A 296     -17.032   1.196  -5.883  1.00 98.72           H  
ATOM   4523 HD22 LEU A 296     -15.694   2.340  -5.536  1.00 98.72           H  
ATOM   4524 HD23 LEU A 296     -17.351   2.921  -5.805  1.00 98.72           H  
ATOM   4525  N   VAL A 297     -14.720  -1.943  -3.440  1.00 98.76           N  
ATOM   4526  H   VAL A 297     -14.363  -1.477  -4.261  1.00 98.76           H  
ATOM   4527  CA  VAL A 297     -13.876  -2.981  -2.855  1.00 98.76           C  
ATOM   4528  HA  VAL A 297     -14.378  -3.377  -1.972  1.00 98.76           H  
ATOM   4529  C   VAL A 297     -12.552  -2.357  -2.436  1.00 98.76           C  
ATOM   4530  CB  VAL A 297     -13.648  -4.158  -3.822  1.00 98.76           C  
ATOM   4531  HB  VAL A 297     -13.040  -3.814  -4.659  1.00 98.76           H  
ATOM   4532  O   VAL A 297     -11.868  -1.727  -3.249  1.00 98.76           O  
ATOM   4533  CG1 VAL A 297     -12.907  -5.306  -3.127  1.00 98.76           C  
ATOM   4534 HG11 VAL A 297     -12.769  -6.133  -3.823  1.00 98.76           H  
ATOM   4535 HG12 VAL A 297     -11.920  -4.976  -2.802  1.00 98.76           H  
ATOM   4536 HG13 VAL A 297     -13.477  -5.652  -2.265  1.00 98.76           H  
ATOM   4537  CG2 VAL A 297     -14.965  -4.719  -4.377  1.00 98.76           C  
ATOM   4538 HG21 VAL A 297     -15.459  -3.966  -4.992  1.00 98.76           H  
ATOM   4539 HG22 VAL A 297     -15.624  -5.004  -3.557  1.00 98.76           H  
ATOM   4540 HG23 VAL A 297     -14.763  -5.587  -5.003  1.00 98.76           H  
ATOM   4541  N   ALA A 298     -12.171  -2.547  -1.177  1.00 98.89           N  
ATOM   4542  H   ALA A 298     -12.789  -3.058  -0.562  1.00 98.89           H  
ATOM   4543  CA  ALA A 298     -10.879  -2.113  -0.661  1.00 98.89           C  
ATOM   4544  HA  ALA A 298     -10.259  -1.786  -1.496  1.00 98.89           H  
ATOM   4545  C   ALA A 298     -10.146  -3.274   0.008  1.00 98.89           C  
ATOM   4546  CB  ALA A 298     -11.067  -0.916   0.278  1.00 98.89           C  
ATOM   4547  HB1 ALA A 298     -11.580  -0.109  -0.246  1.00 98.89           H  
ATOM   4548  HB2 ALA A 298     -10.095  -0.557   0.618  1.00 98.89           H  
ATOM   4549  HB3 ALA A 298     -11.658  -1.210   1.145  1.00 98.89           H  
ATOM   4550  O   ALA A 298     -10.687  -3.939   0.888  1.00 98.89           O  
ATOM   4551  N   LYS A 299      -8.892  -3.508  -0.372  1.00 98.82           N  
ATOM   4552  H   LYS A 299      -8.467  -2.861  -1.021  1.00 98.82           H  
ATOM   4553  CA  LYS A 299      -8.045  -4.512   0.268  1.00 98.82           C  
ATOM   4554  HA  LYS A 299      -8.575  -5.465   0.260  1.00 98.82           H  
ATOM   4555  C   LYS A 299      -7.775  -4.109   1.716  1.00 98.82           C  
ATOM   4556  CB  LYS A 299      -6.737  -4.630  -0.531  1.00 98.82           C  
ATOM   4557  HB2 LYS A 299      -6.957  -4.960  -1.546  1.00 98.82           H  
ATOM   4558  HB3 LYS A 299      -6.280  -3.642  -0.587  1.00 98.82           H  
ATOM   4559  O   LYS A 299      -7.302  -2.996   1.947  1.00 98.82           O  
ATOM   4560  CG  LYS A 299      -5.722  -5.590   0.102  1.00 98.82           C  
ATOM   4561  HG2 LYS A 299      -5.513  -5.287   1.128  1.00 98.82           H  
ATOM   4562  HG3 LYS A 299      -4.786  -5.526  -0.454  1.00 98.82           H  
ATOM   4563  CD  LYS A 299      -6.214  -7.041   0.067  1.00 98.82           C  
ATOM   4564  HD2 LYS A 299      -7.257  -7.136   0.369  1.00 98.82           H  
ATOM   4565  HD3 LYS A 299      -6.134  -7.396  -0.960  1.00 98.82           H  
ATOM   4566  CE  LYS A 299      -5.357  -7.934   0.956  1.00 98.82           C  
ATOM   4567  HE2 LYS A 299      -5.430  -8.939   0.540  1.00 98.82           H  
ATOM   4568  HE3 LYS A 299      -4.317  -7.610   0.915  1.00 98.82           H  
ATOM   4569  NZ  LYS A 299      -5.850  -7.984   2.346  1.00 98.82           N  
ATOM   4570  HZ1 LYS A 299      -6.805  -8.311   2.315  1.00 98.82           H  
ATOM   4571  HZ2 LYS A 299      -5.779  -7.084   2.798  1.00 98.82           H  
ATOM   4572  HZ3 LYS A 299      -5.324  -8.677   2.858  1.00 98.82           H  
ATOM   4573  N   LEU A 300      -8.022  -5.008   2.675  1.00 98.84           N  
ATOM   4574  H   LEU A 300      -8.446  -5.889   2.422  1.00 98.84           H  
ATOM   4575  CA  LEU A 300      -7.642  -4.802   4.076  1.00 98.84           C  
ATOM   4576  HA  LEU A 300      -8.146  -3.910   4.448  1.00 98.84           H  
ATOM   4577  C   LEU A 300      -6.127  -4.598   4.181  1.00 98.84           C  
ATOM   4578  CB  LEU A 300      -8.080  -6.019   4.915  1.00 98.84           C  
ATOM   4579  HB2 LEU A 300      -9.167  -6.098   4.885  1.00 98.84           H  
ATOM   4580  HB3 LEU A 300      -7.668  -6.915   4.452  1.00 98.84           H  
ATOM   4581  O   LEU A 300      -5.371  -5.466   3.737  1.00 98.84           O  
ATOM   4582  CG  LEU A 300      -7.606  -6.002   6.384  1.00 98.84           C  
ATOM   4583  HG  LEU A 300      -6.523  -5.879   6.421  1.00 98.84           H  
ATOM   4584  CD1 LEU A 300      -8.253  -4.889   7.199  1.00 98.84           C  
ATOM   4585 HD11 LEU A 300      -9.338  -4.962   7.119  1.00 98.84           H  
ATOM   4586 HD12 LEU A 300      -7.906  -3.919   6.841  1.00 98.84           H  
ATOM   4587 HD13 LEU A 300      -7.965  -4.979   8.246  1.00 98.84           H  
ATOM   4588  CD2 LEU A 300      -7.934  -7.330   7.058  1.00 98.84           C  
ATOM   4589 HD21 LEU A 300      -7.433  -8.137   6.522  1.00 98.84           H  
ATOM   4590 HD22 LEU A 300      -7.579  -7.321   8.089  1.00 98.84           H  
ATOM   4591 HD23 LEU A 300      -9.009  -7.509   7.043  1.00 98.84           H  
ATOM   4592  N   VAL A 301      -5.719  -3.504   4.824  1.00 98.79           N  
ATOM   4593  H   VAL A 301      -6.418  -2.863   5.172  1.00 98.79           H  
ATOM   4594  CA  VAL A 301      -4.330  -3.239   5.217  1.00 98.79           C  
ATOM   4595  HA  VAL A 301      -3.732  -4.134   5.047  1.00 98.79           H  
ATOM   4596  C   VAL A 301      -4.319  -2.922   6.705  1.00 98.79           C  
ATOM   4597  CB  VAL A 301      -3.694  -2.091   4.408  1.00 98.79           C  
ATOM   4598  HB  VAL A 301      -4.209  -1.156   4.629  1.00 98.79           H  
ATOM   4599  O   VAL A 301      -5.032  -2.018   7.138  1.00 98.79           O  
ATOM   4600  CG1 VAL A 301      -2.214  -1.933   4.777  1.00 98.79           C  
ATOM   4601 HG11 VAL A 301      -1.678  -2.865   4.596  1.00 98.79           H  
ATOM   4602 HG12 VAL A 301      -1.762  -1.145   4.175  1.00 98.79           H  
ATOM   4603 HG13 VAL A 301      -2.105  -1.657   5.825  1.00 98.79           H  
ATOM   4604  CG2 VAL A 301      -3.791  -2.346   2.898  1.00 98.79           C  
ATOM   4605 HG21 VAL A 301      -4.829  -2.286   2.572  1.00 98.79           H  
ATOM   4606 HG22 VAL A 301      -3.408  -3.339   2.665  1.00 98.79           H  
ATOM   4607 HG23 VAL A 301      -3.211  -1.601   2.352  1.00 98.79           H  
ATOM   4608  N   THR A 302      -3.543  -3.674   7.484  1.00 98.66           N  
ATOM   4609  H   THR A 302      -2.940  -4.369   7.068  1.00 98.66           H  
ATOM   4610  CA  THR A 302      -3.460  -3.492   8.939  1.00 98.66           C  
ATOM   4611  HA  THR A 302      -4.182  -2.728   9.228  1.00 98.66           H  
ATOM   4612  C   THR A 302      -2.094  -2.969   9.363  1.00 98.66           C  
ATOM   4613  CB  THR A 302      -3.833  -4.761   9.723  1.00 98.66           C  
ATOM   4614  HB  THR A 302      -3.998  -4.472  10.761  1.00 98.66           H  
ATOM   4615  O   THR A 302      -1.124  -3.080   8.611  1.00 98.66           O  
ATOM   4616  CG2 THR A 302      -5.112  -5.432   9.234  1.00 98.66           C  
ATOM   4617 HG21 THR A 302      -5.913  -4.693   9.218  1.00 98.66           H  
ATOM   4618 HG22 THR A 302      -4.961  -5.838   8.234  1.00 98.66           H  
ATOM   4619 HG23 THR A 302      -5.378  -6.241   9.914  1.00 98.66           H  
ATOM   4620  OG1 THR A 302      -2.817  -5.731   9.695  1.00 98.66           O  
ATOM   4621  HG1 THR A 302      -2.519  -5.769  10.607  1.00 98.66           H  
ATOM   4622  N   GLN A 303      -2.000  -2.424  10.578  1.00 98.22           N  
ATOM   4623  H   GLN A 303      -2.837  -2.350  11.139  1.00 98.22           H  
ATOM   4624  CA  GLN A 303      -0.728  -1.941  11.134  1.00 98.22           C  
ATOM   4625  HA  GLN A 303      -0.390  -1.091  10.540  1.00 98.22           H  
ATOM   4626  C   GLN A 303       0.368  -3.018  11.103  1.00 98.22           C  
ATOM   4627  CB  GLN A 303      -0.913  -1.475  12.584  1.00 98.22           C  
ATOM   4628  HB2 GLN A 303       0.059  -1.159  12.961  1.00 98.22           H  
ATOM   4629  HB3 GLN A 303      -1.265  -2.306  13.196  1.00 98.22           H  
ATOM   4630  O   GLN A 303       1.520  -2.745  10.776  1.00 98.22           O  
ATOM   4631  CG  GLN A 303      -1.888  -0.303  12.718  1.00 98.22           C  
ATOM   4632  HG2 GLN A 303      -1.629   0.465  11.990  1.00 98.22           H  
ATOM   4633  HG3 GLN A 303      -2.898  -0.654  12.507  1.00 98.22           H  
ATOM   4634  CD  GLN A 303      -1.876   0.327  14.108  1.00 98.22           C  
ATOM   4635  NE2 GLN A 303      -2.554   1.432  14.288  1.00 98.22           N  
ATOM   4636 HE21 GLN A 303      -2.325   2.002  15.090  1.00 98.22           H  
ATOM   4637 HE22 GLN A 303      -3.119   1.802  13.537  1.00 98.22           H  
ATOM   4638  OE1 GLN A 303      -1.319  -0.182  15.068  1.00 98.22           O  
ATOM   4639  N   GLU A 304      -0.002  -4.266  11.395  1.00 97.58           N  
ATOM   4640  H   GLU A 304      -0.967  -4.427  11.643  1.00 97.58           H  
ATOM   4641  CA  GLU A 304       0.910  -5.407  11.452  1.00 97.58           C  
ATOM   4642  HA  GLU A 304       1.719  -5.173  12.144  1.00 97.58           H  
ATOM   4643  C   GLU A 304       1.563  -5.710  10.094  1.00 97.58           C  
ATOM   4644  CB  GLU A 304       0.172  -6.655  11.977  1.00 97.58           C  
ATOM   4645  HB2 GLU A 304       0.906  -7.458  12.042  1.00 97.58           H  
ATOM   4646  HB3 GLU A 304      -0.586  -6.971  11.261  1.00 97.58           H  
ATOM   4647  O   GLU A 304       2.701  -6.173  10.058  1.00 97.58           O  
ATOM   4648  CG  GLU A 304      -0.459  -6.498  13.379  1.00 97.58           C  
ATOM   4649  HG2 GLU A 304       0.221  -5.933  14.016  1.00 97.58           H  
ATOM   4650  HG3 GLU A 304      -0.554  -7.496  13.808  1.00 97.58           H  
ATOM   4651  CD  GLU A 304      -1.856  -5.844  13.398  1.00 97.58           C  
ATOM   4652  OE1 GLU A 304      -2.511  -5.823  14.463  1.00 97.58           O  
ATOM   4653  OE2 GLU A 304      -2.344  -5.392  12.335  1.00 97.58           O  
ATOM   4654  N   MET A 305       0.904  -5.393   8.973  1.00 97.29           N  
ATOM   4655  H   MET A 305       0.012  -4.926   9.049  1.00 97.29           H  
ATOM   4656  CA  MET A 305       1.469  -5.616   7.635  1.00 97.29           C  
ATOM   4657  HA  MET A 305       1.826  -6.644   7.572  1.00 97.29           H  
ATOM   4658  C   MET A 305       2.677  -4.711   7.349  1.00 97.29           C  
ATOM   4659  CB  MET A 305       0.393  -5.420   6.558  1.00 97.29           C  
ATOM   4660  HB2 MET A 305       0.861  -5.518   5.578  1.00 97.29           H  
ATOM   4661  HB3 MET A 305      -0.031  -4.419   6.639  1.00 97.29           H  
ATOM   4662  O   MET A 305       3.544  -5.077   6.555  1.00 97.29           O  
ATOM   4663  CG  MET A 305      -0.723  -6.463   6.652  1.00 97.29           C  
ATOM   4664  HG2 MET A 305      -0.291  -7.449   6.481  1.00 97.29           H  
ATOM   4665  HG3 MET A 305      -1.151  -6.445   7.654  1.00 97.29           H  
ATOM   4666  SD  MET A 305      -2.060  -6.198   5.458  1.00 97.29           S  
ATOM   4667  CE  MET A 305      -3.054  -7.669   5.807  1.00 97.29           C  
ATOM   4668  HE1 MET A 305      -2.468  -8.563   5.592  1.00 97.29           H  
ATOM   4669  HE2 MET A 305      -3.947  -7.660   5.183  1.00 97.29           H  
ATOM   4670  HE3 MET A 305      -3.342  -7.671   6.858  1.00 97.29           H  
ATOM   4671  N   PHE A 306       2.796  -3.563   8.026  1.00 96.85           N  
ATOM   4672  H   PHE A 306       2.081  -3.309   8.693  1.00 96.85           H  
ATOM   4673  CA  PHE A 306       3.961  -2.683   7.885  1.00 96.85           C  
ATOM   4674  HA  PHE A 306       4.191  -2.591   6.823  1.00 96.85           H  
ATOM   4675  C   PHE A 306       5.224  -3.243   8.541  1.00 96.85           C  
ATOM   4676  CB  PHE A 306       3.648  -1.281   8.415  1.00 96.85           C  
ATOM   4677  HB2 PHE A 306       4.529  -0.651   8.287  1.00 96.85           H  
ATOM   4678  HB3 PHE A 306       3.447  -1.343   9.484  1.00 96.85           H  
ATOM   4679  O   PHE A 306       6.314  -2.777   8.226  1.00 96.85           O  
ATOM   4680  CG  PHE A 306       2.490  -0.610   7.711  1.00 96.85           C  
ATOM   4681  CD1 PHE A 306       2.548  -0.356   6.328  1.00 96.85           C  
ATOM   4682  HD1 PHE A 306       3.429  -0.630   5.768  1.00 96.85           H  
ATOM   4683  CD2 PHE A 306       1.348  -0.249   8.439  1.00 96.85           C  
ATOM   4684  HD2 PHE A 306       1.316  -0.427   9.504  1.00 96.85           H  
ATOM   4685  CE1 PHE A 306       1.456   0.242   5.676  1.00 96.85           C  
ATOM   4686  HE1 PHE A 306       1.496   0.422   4.612  1.00 96.85           H  
ATOM   4687  CE2 PHE A 306       0.258   0.350   7.790  1.00 96.85           C  
ATOM   4688  HE2 PHE A 306      -0.620   0.617   8.359  1.00 96.85           H  
ATOM   4689  CZ  PHE A 306       0.309   0.594   6.408  1.00 96.85           C  
ATOM   4690  HZ  PHE A 306      -0.536   1.047   5.912  1.00 96.85           H  
ATOM   4691  N   GLN A 307       5.123  -4.294   9.363  1.00 92.28           N  
ATOM   4692  H   GLN A 307       4.208  -4.666   9.572  1.00 92.28           H  
ATOM   4693  CA  GLN A 307       6.299  -5.024   9.859  1.00 92.28           C  
ATOM   4694  HA  GLN A 307       6.961  -4.328  10.374  1.00 92.28           H  
ATOM   4695  C   GLN A 307       7.105  -5.661   8.714  1.00 92.28           C  
ATOM   4696  CB  GLN A 307       5.860  -6.117  10.842  1.00 92.28           C  
ATOM   4697  HB2 GLN A 307       5.194  -6.809  10.326  1.00 92.28           H  
ATOM   4698  HB3 GLN A 307       6.739  -6.675  11.165  1.00 92.28           H  
ATOM   4699  O   GLN A 307       8.282  -5.972   8.881  1.00 92.28           O  
ATOM   4700  CG  GLN A 307       5.159  -5.555  12.089  1.00 92.28           C  
ATOM   4701  HG2 GLN A 307       4.353  -4.883  11.795  1.00 92.28           H  
ATOM   4702  HG3 GLN A 307       5.877  -4.983  12.676  1.00 92.28           H  
ATOM   4703  CD  GLN A 307       4.556  -6.644  12.971  1.00 92.28           C  
ATOM   4704  NE2 GLN A 307       3.828  -6.267  14.001  1.00 92.28           N  
ATOM   4705 HE21 GLN A 307       3.680  -5.287  14.192  1.00 92.28           H  
ATOM   4706 HE22 GLN A 307       3.436  -7.012  14.558  1.00 92.28           H  
ATOM   4707  OE1 GLN A 307       4.722  -7.838  12.779  1.00 92.28           O  
ATOM   4708  N   ASN A 308       6.499  -5.836   7.533  1.00 88.15           N  
ATOM   4709  H   ASN A 308       5.524  -5.585   7.443  1.00 88.15           H  
ATOM   4710  CA  ASN A 308       7.203  -6.308   6.345  1.00 88.15           C  
ATOM   4711  HA  ASN A 308       7.821  -7.161   6.627  1.00 88.15           H  
ATOM   4712  C   ASN A 308       8.171  -5.269   5.757  1.00 88.15           C  
ATOM   4713  CB  ASN A 308       6.188  -6.774   5.292  1.00 88.15           C  
ATOM   4714  HB2 ASN A 308       5.519  -5.949   5.046  1.00 88.15           H  
ATOM   4715  HB3 ASN A 308       6.724  -7.050   4.384  1.00 88.15           H  
ATOM   4716  O   ASN A 308       9.007  -5.654   4.949  1.00 88.15           O  
ATOM   4717  CG  ASN A 308       5.362  -7.975   5.711  1.00 88.15           C  
ATOM   4718  ND2 ASN A 308       4.323  -8.244   4.967  1.00 88.15           N  
ATOM   4719 HD21 ASN A 308       4.140  -7.697   4.138  1.00 88.15           H  
ATOM   4720 HD22 ASN A 308       3.632  -8.912   5.277  1.00 88.15           H  
ATOM   4721  OD1 ASN A 308       5.662  -8.710   6.649  1.00 88.15           O  
ATOM   4722  N   ILE A 309       8.097  -3.993   6.161  1.00 86.64           N  
ATOM   4723  H   ILE A 309       7.405  -3.736   6.851  1.00 86.64           H  
ATOM   4724  CA  ILE A 309       9.054  -2.955   5.741  1.00 86.64           C  
ATOM   4725  HA  ILE A 309       9.106  -2.940   4.653  1.00 86.64           H  
ATOM   4726  C   ILE A 309      10.470  -3.277   6.245  1.00 86.64           C  
ATOM   4727  CB  ILE A 309       8.581  -1.560   6.229  1.00 86.64           C  
ATOM   4728  HB  ILE A 309       8.382  -1.610   7.299  1.00 86.64           H  
ATOM   4729  O   ILE A 309      11.442  -3.055   5.526  1.00 86.64           O  
ATOM   4730  CG1 ILE A 309       7.279  -1.152   5.496  1.00 86.64           C  
ATOM   4731 HG12 ILE A 309       6.536  -1.936   5.639  1.00 86.64           H  
ATOM   4732 HG13 ILE A 309       7.480  -1.066   4.428  1.00 86.64           H  
ATOM   4733  CG2 ILE A 309       9.684  -0.508   6.023  1.00 86.64           C  
ATOM   4734 HG21 ILE A 309       9.321   0.500   6.225  1.00 86.64           H  
ATOM   4735 HG22 ILE A 309      10.508  -0.696   6.711  1.00 86.64           H  
ATOM   4736 HG23 ILE A 309      10.054  -0.582   5.001  1.00 86.64           H  
ATOM   4737  CD1 ILE A 309       6.644   0.158   5.983  1.00 86.64           C  
ATOM   4738 HD11 ILE A 309       5.655   0.265   5.536  1.00 86.64           H  
ATOM   4739 HD12 ILE A 309       6.544   0.143   7.068  1.00 86.64           H  
ATOM   4740 HD13 ILE A 309       7.246   1.015   5.679  1.00 86.64           H  
ATOM   4741  N   ASP A 310      10.584  -3.820   7.462  1.00 76.20           N  
ATOM   4742  H   ASP A 310       9.744  -3.950   8.007  1.00 76.20           H  
ATOM   4743  CA  ASP A 310      11.869  -4.096   8.120  1.00 76.20           C  
ATOM   4744  HA  ASP A 310      12.612  -3.382   7.764  1.00 76.20           H  
ATOM   4745  C   ASP A 310      12.413  -5.502   7.821  1.00 76.20           C  
ATOM   4746  CB  ASP A 310      11.716  -3.901   9.636  1.00 76.20           C  
ATOM   4747  HB2 ASP A 310      12.655  -4.162  10.124  1.00 76.20           H  
ATOM   4748  HB3 ASP A 310      10.948  -4.582  10.004  1.00 76.20           H  
ATOM   4749  O   ASP A 310      13.552  -5.831   8.172  1.00 76.20           O  
ATOM   4750  CG  ASP A 310      11.363  -2.464  10.034  1.00 76.20           C  
ATOM   4751  OD1 ASP A 310      11.934  -1.523   9.438  1.00 76.20           O  
ATOM   4752  OD2 ASP A 310      10.531  -2.312  10.956  1.00 76.20           O  
ATOM   4753  N   LYS A 311      11.612  -6.366   7.184  1.00 77.44           N  
ATOM   4754  H   LYS A 311      10.742  -6.010   6.815  1.00 77.44           H  
ATOM   4755  CA  LYS A 311      12.073  -7.699   6.789  1.00 77.44           C  
ATOM   4756  HA  LYS A 311      12.566  -8.152   7.649  1.00 77.44           H  
ATOM   4757  C   LYS A 311      13.122  -7.552   5.692  1.00 77.44           C  
ATOM   4758  CB  LYS A 311      10.901  -8.596   6.367  1.00 77.44           C  
ATOM   4759  HB2 LYS A 311      10.282  -8.073   5.639  1.00 77.44           H  
ATOM   4760  HB3 LYS A 311      11.298  -9.496   5.897  1.00 77.44           H  
ATOM   4761  O   LYS A 311      12.954  -6.781   4.750  1.00 77.44           O  
ATOM   4762  CG  LYS A 311      10.060  -9.004   7.587  1.00 77.44           C  
ATOM   4763  HG2 LYS A 311       9.646  -8.112   8.055  1.00 77.44           H  
ATOM   4764  HG3 LYS A 311      10.697  -9.515   8.309  1.00 77.44           H  
ATOM   4765  CD  LYS A 311       8.915  -9.937   7.182  1.00 77.44           C  
ATOM   4766  HD2 LYS A 311       9.321 -10.850   6.746  1.00 77.44           H  
ATOM   4767  HD3 LYS A 311       8.303  -9.432   6.434  1.00 77.44           H  
ATOM   4768  CE  LYS A 311       8.062 -10.278   8.410  1.00 77.44           C  
ATOM   4769  HE2 LYS A 311       7.861  -9.353   8.950  1.00 77.44           H  
ATOM   4770  HE3 LYS A 311       8.629 -10.939   9.065  1.00 77.44           H  
ATOM   4771  NZ  LYS A 311       6.779 -10.898   8.006  1.00 77.44           N  
ATOM   4772  HZ1 LYS A 311       6.261 -10.226   7.458  1.00 77.44           H  
ATOM   4773  HZ2 LYS A 311       6.210 -11.119   8.811  1.00 77.44           H  
ATOM   4774  HZ3 LYS A 311       6.925 -11.721   7.439  1.00 77.44           H  
ATOM   4775  N   LYS A 312      14.220  -8.309   5.809  1.00 60.74           N  
ATOM   4776  H   LYS A 312      14.272  -8.947   6.589  1.00 60.74           H  
ATOM   4777  CA  LYS A 312      15.194  -8.419   4.717  1.00 60.74           C  
ATOM   4778  HA  LYS A 312      15.620  -7.434   4.524  1.00 60.74           H  
ATOM   4779  C   LYS A 312      14.440  -8.854   3.463  1.00 60.74           C  
ATOM   4780  CB  LYS A 312      16.311  -9.417   5.049  1.00 60.74           C  
ATOM   4781  HB2 LYS A 312      16.860  -9.631   4.131  1.00 60.74           H  
ATOM   4782  HB3 LYS A 312      15.875 -10.350   5.406  1.00 60.74           H  
ATOM   4783  O   LYS A 312      13.673  -9.809   3.524  1.00 60.74           O  
ATOM   4784  CG  LYS A 312      17.293  -8.859   6.088  1.00 60.74           C  
ATOM   4785  HG2 LYS A 312      17.687  -7.907   5.734  1.00 60.74           H  
ATOM   4786  HG3 LYS A 312      16.775  -8.701   7.034  1.00 60.74           H  
ATOM   4787  CD  LYS A 312      18.452  -9.841   6.293  1.00 60.74           C  
ATOM   4788  HD2 LYS A 312      18.940 -10.018   5.335  1.00 60.74           H  
ATOM   4789  HD3 LYS A 312      18.055 -10.784   6.668  1.00 60.74           H  
ATOM   4790  CE  LYS A 312      19.464  -9.267   7.289  1.00 60.74           C  
ATOM   4791  HE2 LYS A 312      18.954  -9.090   8.236  1.00 60.74           H  
ATOM   4792  HE3 LYS A 312      19.813  -8.306   6.911  1.00 60.74           H  
ATOM   4793  NZ  LYS A 312      20.604 -10.196   7.476  1.00 60.74           N  
ATOM   4794  HZ1 LYS A 312      21.068 -10.356   6.594  1.00 60.74           H  
ATOM   4795  HZ2 LYS A 312      20.271 -11.084   7.821  1.00 60.74           H  
ATOM   4796  HZ3 LYS A 312      21.269  -9.816   8.135  1.00 60.74           H  
ATOM   4797  N   ILE A 313      14.658  -8.130   2.370  1.00 59.85           N  
ATOM   4798  H   ILE A 313      15.245  -7.312   2.448  1.00 59.85           H  
ATOM   4799  CA  ILE A 313      14.077  -8.421   1.060  1.00 59.85           C  
ATOM   4800  HA  ILE A 313      12.991  -8.466   1.143  1.00 59.85           H  
ATOM   4801  C   ILE A 313      14.604  -9.796   0.638  1.00 59.85           C  
ATOM   4802  CB  ILE A 313      14.458  -7.310   0.050  1.00 59.85           C  
ATOM   4803  HB  ILE A 313      15.544  -7.309  -0.047  1.00 59.85           H  
ATOM   4804  O   ILE A 313      15.735  -9.921   0.169  1.00 59.85           O  
ATOM   4805  CG1 ILE A 313      14.016  -5.900   0.516  1.00 59.85           C  
ATOM   4806 HG12 ILE A 313      12.963  -5.744   0.278  1.00 59.85           H  
ATOM   4807 HG13 ILE A 313      14.123  -5.796   1.596  1.00 59.85           H  
ATOM   4808  CG2 ILE A 313      13.852  -7.604  -1.335  1.00 59.85           C  
ATOM   4809 HG21 ILE A 313      12.765  -7.642  -1.268  1.00 59.85           H  
ATOM   4810 HG22 ILE A 313      14.210  -8.561  -1.714  1.00 59.85           H  
ATOM   4811 HG23 ILE A 313      14.136  -6.833  -2.052  1.00 59.85           H  
ATOM   4812  CD1 ILE A 313      14.863  -4.790  -0.122  1.00 59.85           C  
ATOM   4813 HD11 ILE A 313      15.912  -4.939   0.133  1.00 59.85           H  
ATOM   4814 HD12 ILE A 313      14.758  -4.797  -1.207  1.00 59.85           H  
ATOM   4815 HD13 ILE A 313      14.548  -3.823   0.269  1.00 59.85           H  
ATOM   4816  N   GLU A 314      13.823 -10.843   0.877  1.00 45.93           N  
ATOM   4817  H   GLU A 314      12.955 -10.698   1.373  1.00 45.93           H  
ATOM   4818  CA  GLU A 314      14.035 -12.142   0.252  1.00 45.93           C  
ATOM   4819  HA  GLU A 314      15.102 -12.348   0.167  1.00 45.93           H  
ATOM   4820  C   GLU A 314      13.453 -12.018  -1.156  1.00 45.93           C  
ATOM   4821  CB  GLU A 314      13.399 -13.268   1.087  1.00 45.93           C  
ATOM   4822  HB2 GLU A 314      13.409 -14.185   0.498  1.00 45.93           H  
ATOM   4823  HB3 GLU A 314      12.365 -13.009   1.319  1.00 45.93           H  
ATOM   4824  O   GLU A 314      12.256 -11.790  -1.316  1.00 45.93           O  
ATOM   4825  CG  GLU A 314      14.182 -13.511   2.393  1.00 45.93           C  
ATOM   4826  HG2 GLU A 314      15.206 -13.781   2.134  1.00 45.93           H  
ATOM   4827  HG3 GLU A 314      14.222 -12.580   2.959  1.00 45.93           H  
ATOM   4828  CD  GLU A 314      13.592 -14.607   3.299  1.00 45.93           C  
ATOM   4829  OE1 GLU A 314      14.164 -14.795   4.400  1.00 45.93           O  
ATOM   4830  OE2 GLU A 314      12.585 -15.244   2.916  1.00 45.93           O  
ATOM   4831  N   SER A 315      14.318 -12.055  -2.171  1.00 39.22           N  
ATOM   4832  H   SER A 315      15.290 -12.249  -1.976  1.00 39.22           H  
ATOM   4833  CA  SER A 315      13.932 -11.961  -3.582  1.00 39.22           C  
ATOM   4834  HA  SER A 315      13.589 -10.950  -3.799  1.00 39.22           H  
ATOM   4835  C   SER A 315      12.801 -12.949  -3.903  1.00 39.22           C  
ATOM   4836  CB  SER A 315      15.158 -12.273  -4.452  1.00 39.22           C  
ATOM   4837  HB2 SER A 315      14.855 -12.329  -5.498  1.00 39.22           H  
ATOM   4838  HB3 SER A 315      15.895 -11.478  -4.339  1.00 39.22           H  
ATOM   4839  O   SER A 315      13.001 -14.154  -3.724  1.00 39.22           O  
ATOM   4840  OG  SER A 315      15.735 -13.505  -4.053  1.00 39.22           O  
ATOM   4841  HG  SER A 315      15.004 -14.126  -4.008  1.00 39.22           H  
ATOM   4842  N   GLN A 316      11.649 -12.441  -4.361  1.00 33.99           N  
ATOM   4843  H   GLN A 316      11.606 -11.446  -4.528  1.00 33.99           H  
ATOM   4844  CA  GLN A 316      10.597 -13.235  -5.012  1.00 33.99           C  
ATOM   4845  HA  GLN A 316      10.653 -14.267  -4.666  1.00 33.99           H  
ATOM   4846  C   GLN A 316      10.835 -13.306  -6.516  1.00 33.99           C  
ATOM   4847  CB  GLN A 316       9.186 -12.689  -4.718  1.00 33.99           C  
ATOM   4848  HB2 GLN A 316       8.482 -13.238  -5.344  1.00 33.99           H  
ATOM   4849  HB3 GLN A 316       9.130 -11.635  -4.987  1.00 33.99           H  
ATOM   4850  O   GLN A 316      11.332 -12.298  -7.067  1.00 33.99           O  
ATOM   4851  CG  GLN A 316       8.788 -12.881  -3.251  1.00 33.99           C  
ATOM   4852  HG2 GLN A 316       9.076 -13.886  -2.941  1.00 33.99           H  
ATOM   4853  HG3 GLN A 316       9.342 -12.173  -2.635  1.00 33.99           H  
ATOM   4854  CD  GLN A 316       7.289 -12.724  -2.966  1.00 33.99           C  
ATOM   4855  NE2 GLN A 316       6.881 -12.943  -1.733  1.00 33.99           N  
ATOM   4856 HE21 GLN A 316       5.883 -12.951  -1.581  1.00 33.99           H  
ATOM   4857 HE22 GLN A 316       7.566 -13.211  -1.041  1.00 33.99           H  
ATOM   4858  OE1 GLN A 316       6.437 -12.430  -3.794  1.00 33.99           O  
ATOM   4859  OXT GLN A 316      10.496 -14.377  -7.061  1.00 33.99           O  
TER    4860      GLN A 316                                                       
END   
