# Supplementary material for: Structural features stabilized by divalent cation coordination within hepatitis E virus ORF1 are critical for viral replication
Source: eLife. 2023 Feb 28;12:e80529. doi: 10.7554/eLife.80529 (PMC9977285; doi:10.7554/eLife.80529)
Supplement: Source data 1. — These files are the best ranked (ranked 0) predictions generated by AlphaFold of HEV ORF1, its associated point mutants, and the hepatitis A virus (HAV) 3 C protease. [file elife-80529-data1.zip › README_file.txt]

Gaussia Luciferase data: The source data files for the luciferase assays are raw data kinetics for all replicons used in this study. These data are provided prior to normalization/transformation, outlier analysis, and statistical testing.

AlphaFold Predictions Figures 4-5: These files are the best ranked (ranked 0) files for each AlphaFold prediction used in this study for HEV kc1/p6 genotype 3 HEV ORF1, associated point mutants, and the 3C protease of HAV. 

Western Blot data: Figure 6 source data includes the unedited western blots for figure 6 complete with labels and ladder weights.

Immunofluorescence imaging data: Figure 7 source data includes all TIFF files for immunofluorescence data included in figure 7.
